# Supplementary material for: Hydroxylation of the NOTCH1 intracellular domain regulates Notch signaling dynamics
Source: Cell Death Dis. 2022 Jul 12;13(7):600. doi: 10.1038/s41419-022-05052-9 (PMC9276811; doi:10.1038/s41419-022-05052-9)
Supplement: Supplementary file 18 — Table S1 [file 41419_2022_5052_MOESM18_ESM.xlsx]

## Sheet: alignStats_RNA-Seq
FileName	Nreads2x	Nalign	Perc_Aligned
DMOG_1	35504338	31502759	88.7293
DMOG_2	30290090	26881676	88.7474
DMSO_(DMOG_control)_1	36716694	33466120	91.1469
DMSO_(DMOG_control)_2	33633756	30674721	91.2022
Hypoxia_1	34647262	31104791	89.7756
Hypoxia_2	39559156	34492801	87.193
Normoxia_1	39874238	36371356	91.2152
Normoxia_2	42246244	38389931	90.8718
DAPT_(GSI)_1	44766475	42089385	94.0199
DAPT_(GSI)_2	52008666	48638352	93.5197
DMSO_(GSI_control)_1	46838571	43883822	93.6916
DMSO_(GSI_control)_2	47856897	45136850	94.3163
Scrambled_1	60852252	52307771	85.9586
Usp10_KD_1	68896800	62643856	90.9242
Scrambled_2	65739998	41905009	63.7436
Usp10_KD_2	63822496	58688429	91.9557
Scrambled_3	58844150	52278407	88.8421
Usp10_KD_3	59460576	53249056	89.5535

## Sheet: alignStats_ChIP-Seq
FileName	Nreads2x	Nalign	Perc_Aligned
Normoxia_RBPJ_1	71927300	58727810	81.6488
Normoxia_RBPJ_2	56161060	48090945	85.6304
Hypoxia_RBPJ_1	74728898	64810552	86.7276
Hypoxia_RBPJ_2	57862202	50355479	87.0266
Normoxia_HIF1alpha_Diagenode	68057122	47163006	69.2991
Normoxia_HIF1alpha_abcam	66058566	51532257	78.01
Hypoxia_HIF1alpha_Diagenode	79365746	60833959	76.6501
Hypoxia_HIF1alpha_abcam	71838398	59123763	82.3011
Normoxia_Input_1	64386566	57129569	88.729
Hypoxia_Input_1	65392540	58544458	89.5277
Normoxia_Input_2	61661694	55350296	89.7645
Hypoxia_Input_2	56141414	50422770	89.8139
DMSO_RBPJ_3	78922148	69942561	88.6222
DMSO_RBPJ_4	67573994	64062517	94.8035
DMSO_RBPJ_5	74074426	71509962	96.538
DMSO_Input	81361670	79953195	98.2689
