# Supplementary material for: Hydroxylation of the NOTCH1 intracellular domain regulates Notch signaling dynamics
Source: Cell Death Dis. 2022 Jul 12;13(7):600. doi: 10.1038/s41419-022-05052-9 (PMC9276811; doi:10.1038/s41419-022-05052-9)
Supplement: Supplementary file 19 — Table S2 [file 41419_2022_5052_MOESM19_ESM.xlsx]

## Sheet: DESeq2
	GSI.DMSO_baseMean	GSI.DMSO_logFC	GSI.DMSO_lfcSE	GSI.DMSO_stat	GSI.DMSO_pvalue	GSI.DMSO_FDR	DMOG.DMSO_baseMean	DMOG.DMSO_logFC	DMOG.DMSO_lfcSE	DMOG.DMSO_stat	DMOG.DMSO_pvalue	DMOG.DMSO_FDR	Hypoxia.Normoxia_baseMean	Hypoxia.Normoxia_logFC	Hypoxia.Normoxia_lfcSE	Hypoxia.Normoxia_stat	Hypoxia.Normoxia_pvalue	Hypoxia.Normoxia_FDR	GSI_1	GSI_2	DMSO_(GSI_control)_1	DMSO_(GSI_control)_2	DMOG_1	DMOG_2	DMSO_(DMOG_control)_1	DMSO_(DMOG_control)_2	Hypoxia_1	Hypoxia_2	Normoxia_1	Normoxia_2
0610005C13Rik	9.5639	0.2015	0.71805	0.2807	0.779	0.987	15.0824	0.516194	0.675894	0.76372	0.445034	0.559657	15.0824	0.808508	0.673562	1.20035	0.230005	0.354255	9.8613	9.2791	6.2172	10.4009	19.6334	16.1084	13.2871	11.7448	15.84	22.28	8.59109	13.174
0610007P14Rik	315.501	-0.09633	0.1224	-0.787	0.4313	0.9142	718.837	-1.26033	0.113609	-11.0935	1.35e-28	1.52e-27	718.837	-0.368069	0.108119	-3.4043	0.000663349	0.00203583	332.596	325.611	349.053	354.497	423.669	374.212	1004.51	910.221	687.91	638.694	843.645	867.84
0610009B22Rik	116.766	-0.02619	0.20377	-0.1285	0.8977	0.9963	196.19	-0.373398	0.189658	-1.9688	0.0489763	0.08799	196.19	-0.224041	0.186968	-1.19829	0.230804	0.355254	113.853	131.594	131.45	118.743	162.234	177.193	217.909	221.193	186.686	178.24	207.045	219.018
0610009L18Rik	17.051	0.4509	0.59462	0.7583	0.4482	0.9201	27.9583	1.43192	0.494808	2.89389	0.00380501	0.0086859	27.9583	0.430349	0.564554	0.762281	0.445892	0.590335	16.1367	18.5581	9.7699	15.6013	62.0003	58.2382	23.031	21.5321	14.7086	19.0972	8.59109	16.4676
0610009O20Rik	644.258	-0.06056	0.08874	-0.6824	0.495	0.9386	1035.45	-0.321785	0.0916913	-3.50944	0.000449044	0.00120131	1035.45	-0.116428	0.0910119	-1.27926	0.200806	0.317754	662.502	643.63	699.882	662.189	932.072	926.855	1189.64	1133.37	965.11	1002.6	1122	1011.93
0610010B08Rik	637.359	0.2001	0.08948	2.236	0.02536	0.2189	1180.74	0.514914	0.0868851	5.92639	3.1e-09	1.41e-08	1180.74	0.38661	0.0831805	4.64785	3.35e-06	1.45e-05	728.842	722.08	608.4	654.389	1203.84	1199.46	858.347	823.114	1576.08	1461.99	1135.74	1187.31
0610010F05Rik	564.108	-0.02725	0.09536	-0.2857	0.7751	0.987	711.416	-0.045788	0.11566	-0.395884	0.69219	0.773515	711.416	-0.717399	0.119572	-5.99972	1.98e-09	1.21e-08	690.293	639.412	676.789	677.791	736.771	852.508	835.316	802.56	506.881	425.443	800.69	731.159
0610010K14Rik	293.755	-0.01514	0.12958	-0.1168	0.907	0.9963	462.602	-0.835349	0.145154	-5.75493	8.67e-09	3.78e-08	462.602	-0.540958	0.146177	-3.7007	0.000215002	0.000714444	302.115	285.12	307.308	286.024	389.569	332.082	628.923	661.623	303.223	384.065	536.943	464.385
0610011F06Rik	229.557	-0.1234	0.15022	-0.8214	0.4114	0.9044	320.722	-0.0810702	0.159251	-0.509071	0.610702	0.706596	320.722	-0.43818	0.156119	-2.80671	0.00500497	0.0128882	210.674	208.357	241.583	214.952	290.368	294.908	339.264	278.939	296.435	282.214	371.135	412.512
0610012G03Rik	290.731	-0.07199	0.13162	-0.547	0.5844	0.9639	534.158	0.205809	0.126023	1.6331	0.102447	0.166909	534.158	0.1035	0.123609	0.837318	0.402414	0.546529	275.221	274.154	301.091	276.49	560.07	532.818	479.222	468.813	616.63	540.026	503.438	572.248
0610030E20Rik	503.03	-0.05596	0.10191	-0.5491	0.583	0.963	984.205	0.120423	0.099926	1.20512	0.228157	0.330162	984.205	0.230861	0.0982891	2.3488	0.018834	0.0420869	545.062	528.907	577.314	539.112	1047.81	910.747	862.776	942.519	1059.02	1159.62	946.738	944.414
0610031O16Rik	0	0	NA	NA	NA	1	0	0	NA	NA	NA	1	0	0	NA	NA	NA	1	0	0	0	0	0	0	0	0	0	0	0	0
0610037L13Rik	264.118	-0.1146	0.13533	-0.8471	0.397	0.8947	458.306	-0.349384	0.127766	-2.73456	0.00624635	0.0136934	458.306	-0.325244	0.127102	-2.55892	0.0104998	0.0250136	260.877	253.065	285.992	270.423	384.402	433.689	523.512	516.77	399.395	403.163	499.142	506.377
0610038B21Rik	49.3476	0.09707	0.32736	0.2965	0.7668	0.987	51.1318	1.12704	0.402585	2.79951	0.00511798	0.0114349	51.1318	0.97594	0.37751	2.5852	0.00973223	0.0233507	38.5488	43.0211	37.3033	39.0033	46.5003	71.8684	27.46	26.4258	66.7544	90.1811	39.519	40.3455
0610039H22Rik	11.1328	0.3151	0.63967	0.4927	0.6222	0.9737	11.7073	-0.537262	0.829809	-0.647452	0.517339	0.627683	11.7073	2.04374	0.885676	2.30755	0.0210244	0.0464295	13.4473	16.0275	13.3226	10.4009	15.5001	4.95644	10.6297	19.5746	10.1829	24.4019	4.29554	4.11689
0610039K10Rik	57.271	0.7419	0.31953	2.322	0.02025	0.1884	217.811	0.163426	0.182596	0.895017	0.370778	0.485237	217.811	0.148125	0.17981	0.823788	0.41006	0.554775	52.8926	49.7695	26.6452	34.6696	223.201	227.996	200.192	202.598	225.155	241.898	195.018	226.429
0610040B10Rik	24.5341	0.06329	0.43936	0.1441	0.8855	0.9963	29.2719	0.707078	0.468912	1.50791	0.131577	0.207091	29.2719	-0.166029	0.531092	-0.312619	0.75457	0.843844	25.998	25.3065	22.2044	26.8689	55.8003	45.8471	30.1174	32.2982	20.3658	12.7314	18.9004	18.1143
0610040F04Rik	40.4686	0.1262	0.35207	0.3585	0.72	0.984	222.605	4.21131	0.267813	15.7248	1.02e-55	2.25e-54	222.605	2.69678	0.209576	12.8678	6.83e-38	1.95e-36	34.9629	39.6469	32.8625	35.5363	454.669	386.603	26.5742	18.5959	379.029	395.736	65.2923	54.3429
0610040J01Rik	0.4451	-1.588	3.74806	-0.4237	0.6718	1	1.01326	2.82295	3.02612	0.932859	0.350893	1	1.01326	-0.583985	2.76388	-0.211292	0.832659	1	0.8965	0	2.6645	0	0	2.47822	0	0	2.26286	0	1.71822	1.64676
0610043K17Rik	0.2194	-2.456	4.89236	-0.5019	0.6157	1	0.38758	-1.21277	4.92556	-0.24622	0.805512	1	0.38758	2.7822	4.83105	0.5759	0.564683	1	0	0	0.8882	0.8667	0	0	0	0.978732	0	2.12191	0	0
1010001N08Rik	0	0	NA	NA	NA	1	0.110726	-1.14059	4.99378	-0.228402	0.819334	1	0.110726	0	4.99758	0	1	1	0	0	0	0	0	0	0.885807	0	0	0	0	0
1110001J03Rik	95.1856	-0.1705	0.22605	-0.7543	0.4506	0.9214	130.348	-0.579376	0.236055	-2.45442	0.0141114	0.0286784	130.348	-0.527596	0.234948	-2.24559	0.0247302	0.0535233	82.4766	92.7906	98.5874	98.8084	107.467	105.324	170.961	146.81	96.1716	113.522	146.908	155.618
1110002L01Rik	238.654	0.02816	0.13986	0.2014	0.8404	0.9917	288.526	0.582728	0.162028	3.59647	0.000322568	0.000877954	288.526	-0.196196	0.163691	-1.19857	0.230694	0.355162	257.291	260.657	254.018	253.955	366.835	375.451	263.085	231.959	263.623	235.532	304.125	267.598
1110004E09Rik	284.854	-0.2445	0.13133	-1.862	0.06265	0.3905	379.55	-1.02902	0.148613	-6.92413	4.39e-12	2.43e-11	379.55	-0.924992	0.14514	-6.37308	1.85e-10	1.24e-09	270.738	258.97	318.855	308.56	244.901	234.192	522.626	455.11	287.383	257.812	500.001	534.372
1110004F10Rik	493.695	-0.0567	0.10225	-0.5545	0.5792	0.9623	1396.98	-0.557452	0.0838222	-6.65041	2.92e-11	1.54e-10	1396.98	-0.60757	0.0828691	-7.33168	2.27e-13	1.95e-12	523.547	471.545	519.582	514.844	1070.54	1133.79	1645.83	1595.33	1100.88	1169.17	1813.58	1646.76
1110006O24Rik	26.9606	0.1047	0.45071	0.2322	0.8164	0.9898	21.7768	0.568559	0.571595	0.994687	0.319888	0.432452	21.7768	0.530022	0.590143	0.898125	0.369119	0.511597	17.0332	25.3065	19.5398	19.935	31.0002	28.4996	17.7161	22.5108	24.8915	19.0972	20.6186	9.88053
1110007C09Rik	167.582	0.1559	0.17404	0.8958	0.3704	0.8795	265.327	0.728868	0.187611	3.885	0.00010233	0.000298148	265.327	0.387851	0.192538	2.01441	0.0439661	0.0881747	153.299	152.683	139.443	135.212	376.135	395.276	264.856	199.661	287.383	215.374	203.609	180.32
1110008F13Rik	562.123	0.06516	0.09474	0.6877	0.4916	0.9378	1256.22	-0.162071	0.0807049	-2.00819	0.0446229	0.0810364	1256.22	-0.437266	0.0811802	-5.38637	7.19e-08	3.79e-07	539.684	553.37	524.911	520.044	1223.47	1237.87	1412.86	1339.88	1044.31	1010.03	1403.78	1377.51
1110008L16Rik	433.002	-0.07432	0.10544	-0.7049	0.4809	0.932	647.002	-0.0287732	0.109432	-0.262931	0.792603	0.851306	647.002	0.148658	0.107543	1.38231	0.166877	0.273682	446.449	435.272	463.627	464.573	625.17	618.316	630.695	638.133	713.933	686.437	659.796	603.536
1110008P14Rik	135.302	0.06936	0.19041	0.3643	0.7156	0.9833	171.192	0.459569	0.209016	2.19873	0.0278971	0.0531833	171.192	-0.446326	0.212117	-2.10415	0.035365	0.0730196	137.162	130.75	125.233	130.011	230.435	192.062	165.646	141.916	138.035	132.619	196.736	172.086
1110012L19Rik	140.035	-0.2086	0.1862	-1.12	0.2626	0.7905	217.419	-0.21534	0.182952	-1.17703	0.239183	0.342704	217.419	0.286258	0.182523	1.56834	0.116802	0.203793	138.059	145.091	166.089	161.214	220.101	194.54	246.254	235.874	245.52	217.496	197.595	181.966
1110015O18Rik	0	0	NA	NA	NA	1	0	0	NA	NA	NA	1	0	0	NA	NA	NA	1	0	0	0	0	0	0	0	0	0	0	0	0
1110017D15Rik	0.4959	2.43	3.19694	0.7602	0.4472	1	0.753941	0	3.61217	0	1	1	0.753941	1.40683	3.23492	0.434888	0.663644	1	0.8965	0.8436	0	0	0	0	0	0	2.26286	2.12191	0	1.64676
1110019D14Rik	11.4891	-0.1691	0.6563	-0.2577	0.7966	0.9885	10.1356	-0.567196	0.874538	-0.648567	0.516618	0.627024	10.1356	-0.376742	0.865632	-0.435222	0.663401	0.775784	13.4473	8.4355	10.6581	13.8678	3.10002	13.6302	10.6297	13.7022	6.78858	10.6095	9.4502	13.174
1110020A21Rik	12.1148	0.3367	0.63961	0.5264	0.5986	0.9684	16.5807	0.785942	0.662778	1.18583	0.235689	0.338697	16.5807	0.327478	0.672604	0.486881	0.626342	0.74796	17.0332	11.8097	10.6581	12.1344	21.7001	24.7822	14.1729	12.7235	18.1029	14.8534	18.9004	7.4104
1110025L11Rik	0	0	NA	NA	NA	1	0	0	NA	NA	NA	1	0	0	NA	NA	NA	1	0	0	0	0	0	0	0	0	0	0	0	0
1110028F11Rik	0.5049	-0.01907	3.34003	-0.00571	0.9954	1	0.265239	0	4.99742	0	1	1	0.265239	2.78208	4.89555	0.568287	0.56984	1	0	0.8436	0	0.8667	0	0	0	0	0	2.12191	0	0
1110028F18Rik	1.422	-3.023	2.11971	-1.426	0.1538	1	0.581802	-2.81212	4.1262	-0.681528	0.495538	1	0.581802	-2.088	4.16947	-0.500782	0.616525	1	0	0.8436	4.4409	2.6002	0	0	0	2.9362	0	0	1.71822	0
1110032A03Rik	117.782	0.1388	0.20863	0.6653	0.5059	0.9405	143.833	0.324356	0.215242	1.50694	0.131827	0.207323	143.833	0.636139	0.235498	2.70125	0.00690802	0.0172437	119.232	123.159	109.246	110.943	224.235	193.301	177.161	156.597	119.932	123.071	77.3198	79.0443
1110032F04Rik	155.125	-0.06244	0.17726	-0.3523	0.7246	0.984	157.623	-0.768368	0.216604	-3.54734	0.000389148	0.00104844	157.623	-1.04182	0.219258	-4.75155	2.02e-06	8.99e-06	171.228	187.268	181.188	193.283	107.467	133.824	201.078	208.47	102.96	96.5468	212.2	198.434
1110034G24Rik	64.8515	0.1747	0.2709	0.6447	0.5191	0.9449	72.9268	0.41532	0.297179	1.39754	0.162251	0.247199	72.9268	-0.342909	0.316652	-1.08292	0.278844	0.414007	68.1328	73.3889	61.2841	64.1388	101.267	101.607	81.4943	70.4687	50.9144	49.8648	63.5741	64.2235
1110036E04Rik	0.3895	-1.465	3.81457	-0.3841	0.7009	1	0.663096	0	4.38014	0	1	1	0.663096	4.10219	4.18743	0.979644	0.327262	1	0	0	0.8882	0	0	0	0	0	0	5.30477	0	0
1110037F02Rik	1629.45	-0.01518	0.06222	-0.2439	0.8073	0.9892	3826.7	0.422532	0.061494	6.87111	6.37e-12	3.51e-11	3826.7	0.303428	0.0618236	4.90796	9.2e-07	4.25e-06	1607.4	1565.63	1527.66	1678.01	4777.13	4639.23	3467.94	3559.65	3842.34	3983.88	3348.81	2994.63
1110038B12Rik	294.823	-0.1466	0.1309	-1.12	0.2626	0.7905	1162.39	-0.271692	0.0867802	-3.13081	0.00174327	0.0042331	1162.39	-0.191461	0.0876714	-2.18385	0.0289731	0.0613404	268.049	262.344	301.979	285.158	1111.87	1157.33	1307.45	1431.88	1028.47	975.017	1122	1165.08
1110038F14Rik	337.205	0.01028	0.12222	0.08409	0.933	0.9973	634.971	0.175141	0.1126	1.55542	0.119846	0.191211	634.971	-0.168495	0.114988	-1.46533	0.142832	0.241178	317.356	323.08	310.861	325.027	705.77	786.835	686.501	633.24	534.035	533.66	575.603	624.12
1110046J04Rik	0.4774	-3.046	3.36534	-0.905	0.3655	1	0.600092	-3.52494	3.95578	-0.891086	0.372883	1	0.600092	0	4.16237	0	1	1	0	0	1.7763	0.8667	0	0	0.885807	3.91493	0	0	0	0
1110051M20Rik	52.8272	-0.03716	0.30358	-0.1224	0.9026	0.9963	60.0891	0.0808869	0.34534	0.234224	0.814811	0.868146	60.0891	-0.226761	0.352922	-0.642523	0.520533	0.657418	53.7891	54.8308	58.6195	52.8711	73.3671	61.9555	53.1484	75.3624	55.4401	44.5601	58.4194	58.4598
1110058D11Rik	0	0	NA	NA	NA	1	0	0	NA	NA	NA	1	0	0	NA	NA	NA	1	0	0	0	0	0	0	0	0	0	0	0	0
1110059E24Rik	315.366	-0.09039	0.12463	-0.7253	0.4683	0.927	509.485	-0.874448	0.127577	-6.85427	7.17e-12	3.94e-11	509.485	-0.495804	0.125035	-3.96531	7.33e-05	0.000263916	330.803	330.672	336.618	367.498	338.935	376.69	639.553	670.431	402.789	447.723	576.462	623.297
1110059G10Rik	237.022	-0.02444	0.14374	-0.17	0.865	0.9946	448.4	-0.370715	0.139716	-2.65334	0.00797	0.0170945	448.4	-0.29977	0.133613	-2.24358	0.0248597	0.053754	273.428	259.814	272.67	269.556	364.769	308.539	442.018	430.642	470.675	444.54	525.775	600.242
1110065P20Rik	127.982	-0.2728	0.19283	-1.415	0.1571	0.631	145.227	-0.331573	0.225172	-1.47253	0.140878	0.219475	145.227	-0.844872	0.224627	-3.76122	0.000169089	0.000572675	121.025	131.594	155.431	149.946	119.867	131.346	164.76	150.725	115.406	97.6078	179.554	202.551
1190002F15Rik	161.064	-0.02522	0.17532	-0.1439	0.8856	0.9963	571.608	-0.642439	0.119991	-5.35407	8.6e-08	3.45e-07	571.608	0.98596	0.113277	8.70395	3.21e-18	3.85e-17	156.885	150.996	158.983	154.28	364.769	382.885	609.435	555.92	883.647	883.775	452.75	439.684
1190002N15Rik	933.363	0.2074	0.07721	2.686	0.007233	0.08991	2478.25	2.40516	0.071556	33.6123	1.11e-247	2.69e-245	2478.25	1.67572	0.0696715	24.0517	8.02e-128	1.24e-125	917.104	905.974	770.048	808.668	4429.92	4585.95	881.378	819.199	3607	3331.4	1066.15	1104.97
1190003K10Rik	0	0	NA	NA	NA	1	0	0	NA	NA	NA	1	0	0	NA	NA	NA	1	0	0	0	0	0	0	0	0	0	0	0	0
1190005I06Rik	67.5032	0.4406	0.27375	1.609	0.1075	0.5273	70.3093	0.209241	0.307915	0.679542	0.496795	0.609047	70.3093	-0.099622	0.329646	-0.30221	0.762492	0.849047	78.8906	81.8245	59.5077	58.9383	95.0672	92.9333	82.3801	80.256	58.8344	43.4991	59.2785	50.226
1190007I07Rik	123.971	-0.2726	0.19401	-1.405	0.1599	0.6363	183.583	-1.01383	0.204592	-4.95537	7.22e-07	2.66e-06	183.583	-0.645677	0.19335	-3.33942	0.000839524	0.00252269	123.715	123.159	144.773	153.413	115.734	101.607	217.909	222.172	156.137	160.204	238.832	256.07
1200014J11Rik	1082.29	-0.02426	0.06853	-0.354	0.7233	0.984	2044.11	-0.358293	0.0687466	-5.21179	1.87e-07	7.28e-07	2044.11	-0.20306	0.0678816	-2.99139	0.0027771	0.00756005	1088.33	1069.62	1106.67	1087.76	1773.21	1744.67	2252.61	2257.93	1888.36	1980.8	2296.4	2158.9
1300002E11Rik	328.744	0.4313	0.12089	3.568	0.0003601	0.009323	542.993	0.669257	0.128718	5.1994	2e-07	7.75e-07	542.993	0.479816	0.127714	3.75695	0.000171996	0.000581545	421.348	420.089	325.96	298.159	671.67	677.794	418.987	429.663	596.264	653.548	400.345	495.673
1300017J02Rik	0.795	-2.322	2.63688	-0.8807	0.3785	1	1.17946	-0.41796	2.71294	-0.154062	0.877561	1	1.17946	3.86339	2.85494	1.35323	0.175982	1	0.8965	0	2.6645	1.7335	2.06668	0	0.885807	1.95746	4.52572	0	0	0
1500004A13Rik	184.054	0.07588	0.16352	0.464	0.6426	0.9751	253.513	-0.065795	0.171238	-0.38423	0.700808	0.780792	253.513	-0.248026	0.172455	-1.43821	0.150375	0.251714	188.262	177.989	170.53	176.815	250.068	270.126	261.313	282.854	228.549	212.191	241.41	281.595
1500009C09Rik	0.3773	-2.456	3.72049	-0.66	0.5092	1	0	0	NA	NA	NA	1	0	0	NA	NA	NA	1	0	0	0.8882	0.8667	0	0	0	0	0	0	0	0
1500009L16Rik	253.584	0.07783	0.137	0.5681	0.57	0.9587	428.956	-1.09727	0.14778	-7.42503	1.13e-13	6.96e-13	428.956	-0.291878	0.143751	-2.03044	0.0423119	0.0852893	277.91	265.719	254.906	260.022	279.002	266.409	575.775	592.133	434.469	338.444	499.142	446.271
1500011B03Rik	83.2985	0.06875	0.24211	0.284	0.7764	0.987	66.2686	0.829224	0.316169	2.62273	0.00872291	0.0185737	66.2686	-0.276377	0.336543	-0.821222	0.41152	0.556057	89.6484	107.975	92.3702	96.2081	101.267	109.042	56.6917	61.6601	49.783	41.3772	59.2785	51.0494
1500011K16Rik	106.535	-0.1826	0.21585	-0.846	0.3976	0.895	211.702	-0.300691	0.212575	-1.41452	0.15721	0.240586	211.702	0.0392975	0.198092	0.19838	0.842748	0.901044	106.682	102.07	117.239	119.61	125.034	164.802	199.307	155.618	293.041	238.715	257.733	259.364
1500012F01Rik	239.835	-0.036	0.14764	-0.2438	0.8074	0.9892	1504.63	0.480795	0.0778066	6.17936	6.44e-10	3.08e-09	1504.63	0.274258	0.0775246	3.53769	0.000403644	0.00128155	222.328	221.01	231.814	222.752	1765.98	1823.97	1256.96	1315.42	1674.52	1541.57	1344.51	1314.11
1500012K07Rik	0	0	NA	NA	NA	1	0	0	NA	NA	NA	1	0	0	NA	NA	NA	1	0	0	0	0	0	0	0	0	0	0	0	0
1500015A07Rik	84.42	0.1419	0.2464	0.576	0.5646	0.9585	97.8235	1.06476	0.274574	3.87786	0.000105381	0.000306404	97.8235	0.684285	0.269647	2.53771	0.0111581	0.0264398	78.8906	81.8245	76.383	69.3392	139.501	127.628	71.7504	55.7877	126.72	112.461	72.1652	76.5741
1500015L24Rik	0	0	NA	NA	NA	1	0	0	NA	NA	NA	1	0	0	NA	NA	NA	1	0	0	0	0	0	0	0	0	0	0	0	0
1500015O10Rik	2.0487	-0.3095	1.57383	-0.1966	0.8441	1	4.13507	2.4713	1.53308	1.61199	0.106965	0.173347	4.13507	0.193774	1.44306	0.13428	0.893182	0.932062	0	4.2178	3.5527	1.7335	14.4667	1.23911	0	2.9362	4.52572	3.18286	3.43644	3.29351
1500017E21Rik	21.4031	-0.5234	0.45183	-1.158	0.2467	0.7716	38.7494	-0.0819486	0.42417	-0.193197	0.846804	0.893321	38.7494	-0.137526	0.419586	-0.327767	0.743088	0.835426	22.4121	26.9936	36.4152	34.6696	34.1002	40.8907	38.0897	41.1067	31.6801	42.4382	43.8146	37.8754
1500026H17Rik	12.7321	0.8986	0.81419	1.104	0.2697	0.7963	11.5681	1.30733	0.789002	1.65694	0.0975316	0.159917	11.5681	-0.280534	0.834178	-0.3363	0.736645	0.830633	4.4824	10.1226	1.7763	6.0672	26.8668	14.8693	5.31484	11.7448	5.65715	9.54859	10.3093	8.23378
1600002D24Rik	1.5606	-0.03629	1.78115	-0.02037	0.9837	1	0.825154	-2.10343	3.47022	-0.606136	0.544424	1	0.825154	0.951213	3.2634	0.291479	0.770685	1	0	3.3742	0.8882	2.6002	0	0	1.77161	0	0	3.18286	0	1.64676
1600002H07Rik	275.902	-0.1104	0.13963	-0.7904	0.4293	0.9123	308.168	-1.04075	0.159608	-6.52067	7e-11	3.57e-10	308.168	-0.634797	0.153364	-4.13914	3.49e-05	0.000132486	307.494	276.685	337.506	292.958	187.034	194.54	386.212	398.344	270.412	238.715	407.218	382.871
1600002K03Rik	70.4097	-0.1908	0.26664	-0.7156	0.4742	0.9305	86.7803	-0.0865226	0.290874	-0.297458	0.766117	0.830826	86.7803	-0.388793	0.288031	-1.34983	0.177069	0.287124	75.3047	61.5792	71.9422	84.0738	84.7338	80.5422	77.0652	98.8519	67.8858	84.8763	103.952	96.3352
1600010M07Rik	0.4032	1.454	3.7729	0.3854	0.6999	1	0	0	NA	NA	NA	1	0	0	NA	NA	NA	1	0.8965	0	0	0	0	0	0	0	0	0	0	0
1600012H06Rik	253.702	0.1023	0.13817	0.7407	0.4589	0.9235	466.68	-0.0593002	0.128722	-0.460686	0.645024	0.735144	466.68	0.173425	0.122837	1.41183	0.158	0.262109	288.668	279.215	256.683	272.156	412.302	384.124	411.015	419.876	547.613	568.671	478.524	511.318
1600014C10Rik	341.701	0.03622	0.12059	0.3003	0.7639	0.987	385.313	0.212314	0.142084	1.49428	0.135102	0.21167	385.313	0.0607656	0.139361	0.436031	0.662814	0.775484	350.525	342.482	350.829	325.027	391.635	403.95	354.323	331.79	417.498	399.98	363.403	419.923
1600014C23Rik	5.8041	-0.005734	0.95449	-0.006007	0.9952	0.9999	6.70887	1.41845	1.14158	1.24253	0.21404	0.313043	6.70887	3.25824	1.30386	2.49891	0.0124576	0.0291407	5.3789	4.2178	2.6645	6.9339	14.4667	4.95644	5.31484	1.95746	16.9715	7.42668	2.57733	0
1600014K23Rik	0.1054	1.417	4.99535	0.2837	0.7767	1	0	0	NA	NA	NA	1	0	0	NA	NA	NA	1	0	0.8436	0	0	0	0	0	0	0	0	0	0
1600015I10Rik	0	0	NA	NA	NA	1	0	0	NA	NA	NA	1	0	0	NA	NA	NA	1	0	0	0	0	0	0	0	0	0	0	0	0
1600019K03Rik	0	0	NA	NA	NA	1	0	0	NA	NA	NA	1	0	0	NA	NA	NA	1	0	0	0	0	0	0	0	0	0	0	0	0
1600020E01Rik	108.604	0.08479	0.21063	0.4026	0.6873	0.9786	154.296	0.388279	0.242868	1.59873	0.109881	0.177298	154.296	0.360607	0.243321	1.48202	0.138335	0.234822	121.922	115.567	121.68	102.275	163.268	201.975	109.84	169.321	182.16	149.595	130.585	127.624
1600023N17Rik	11.6776	0.1817	0.67265	0.2701	0.7871	0.988	18.4824	0.140984	0.703523	0.200397	0.84117	0.889174	18.4824	1.61456	0.647595	2.49317	0.0126609	0.029577	11.6543	9.2791	9.7699	8.6674	8.26671	17.3476	15.9445	6.85112	45.2572	29.7067	14.6049	9.88053
1600025M17Rik	0	0	NA	NA	NA	1	0	0	NA	NA	NA	1	0	0	NA	NA	NA	1	0	0	0	0	0	0	0	0	0	0	0	0
1600027J07Rik	0	0	NA	NA	NA	1	0	0	NA	NA	NA	1	0	0	NA	NA	NA	1	0	0	0	0	0	0	0	0	0	0	0	0
1600029I14Rik	2.9012	-2.032	1.50954	-1.346	0.1783	1	2.30241	0.873021	1.88541	0.463042	0.643334	0.733633	2.30241	-3.62154	2.30473	-1.57135	0.116101	0.202695	0.8965	1.6871	9.7699	0.8667	6.20003	2.47822	0.885807	3.91493	0	0	0	4.94027
1600029O15Rik	2.3341	-0.03689	1.44515	-0.02553	0.9796	1	0.623498	-0.655409	3.28007	-0.199816	0.841625	1	0.623498	0.377661	3.44861	0.109511	0.912797	1	0.8965	5.0613	3.5527	2.6002	0	1.23911	0.885807	0.978732	0	1.06095	0	0.823378
1700001C02Rik	0	0	NA	NA	NA	1	0.154889	1.81909	4.98211	0.365124	0.715019	1	0.154889	0	4.99758	0	1	1	0	0	0	0	0	1.23911	0	0	0	0	0	0
1700001C19Rik	0.1579	0	4.99758	0	1	1	0	0	NA	NA	NA	1	0	0	NA	NA	NA	1	0	0	0	0	0	0	0	0	0	0	0	0
1700001D01Rik	0.9805	0.5625	2.13669	0.2633	0.7924	1	2.07937	1.62573	2	0.812861	0.416298	0.531534	2.07937	0.749308	1.86531	0.401707	0.6879	0.793635	0.8965	1.6871	0.8882	0.8667	2.06668	3.71733	0.885807	0.978732	5.65715	0	0.859109	2.47013
1700001F09Rik	0	0	NA	NA	NA	1	0.102922	0	4.99742	0	1	1	0.102922	-1.05226	4.99602	-0.210619	0.833185	1	0	0	0	0	0	0	0	0	0	0	0	0.823378
1700001G01Rik	0	0	NA	NA	NA	1	0	0	NA	NA	NA	1	0	0	NA	NA	NA	1	0	0	0	0	0	0	0	0	0	0	0	0
1700001G11Rik	3.9347	-1.485	1.22315	-1.214	0.2247	1	23.0209	-0.443285	0.55566	-0.797763	0.425008	0.539576	23.0209	0.670479	0.57027	1.17572	0.239706	0.366184	0.8965	2.5307	6.2172	3.467	21.7001	22.304	38.0897	21.5321	28.2858	21.2191	13.7457	17.2909
1700001G17Rik	7.0451	0.6428	0.85382	0.7528	0.4516	0.9216	6.45	0.682331	1.00985	0.675678	0.499245	0.611147	6.45	0.247778	1.04016	0.23821	0.811718	0.883414	5.3789	10.9662	3.5527	6.9339	8.26671	9.91289	3.54323	7.82986	4.52572	7.42668	5.15465	4.94027
1700001J03Rik	2.6471	-1.018	2.08727	-0.4875	0.6259	1	3.09718	0.279999	1.53554	0.182345	0.855312	0.899535	3.09718	-0.816101	1.56017	-0.523085	0.600915	0.72746	0	0.8436	0.8882	0.8667	2.06668	4.95644	0.885807	4.89366	1.13143	3.18286	6.01376	1.64676
1700001J11Rik	26.0869	0.2975	0.42248	0.7043	0.4813	0.9322	48.6926	0.161448	0.402169	0.401444	0.688094	0.770288	48.6926	1.07229	0.367414	2.91849	0.00351728	0.00937409	35.8594	27.8372	25.7571	26.0022	37.2002	35.9342	27.46	38.1705	88.2516	81.6935	42.9554	37.8754
1700001K19Rik	4.4073	0.9873	1.19819	0.824	0.41	1	5.58777	1.64594	1.26236	1.30386	0.192283	0.285578	5.58777	-0.0517395	1.16544	-0.0443949	0.96459	0.978966	3.5859	3.3742	1.7763	1.7335	5.16669	9.91289	0	4.89366	7.92002	4.24382	5.15465	7.4104
1700001K23Rik	2.93	0.4024	1.24931	0.3221	0.7474	1	4.18867	-0.502955	1.29188	-0.38932	0.697039	0.777639	4.18867	-0.73803	1.27291	-0.579798	0.562051	0.694079	3.5859	3.3742	2.6645	2.6002	4.13336	2.47822	2.65742	6.85112	2.26286	4.24382	4.29554	6.58702
1700001L05Rik	40.062	0.08301	0.37222	0.223	0.8235	0.9898	47.0948	0.442268	0.37234	1.18781	0.234909	0.337851	47.0948	0.146215	0.41578	0.351664	0.72509	0.821878	40.3418	40.4905	37.3033	39.0033	73.3671	75.5858	56.6917	52.8515	26.0229	36.0724	24.0551	32.1117
1700001L19Rik	0.1579	0	4.99758	0	1	1	0	0	NA	NA	NA	1	0	0	NA	NA	NA	1	0	0	0	0	0	0	0	0	0	0	0	0
1700001O22Rik	26.6734	-0.4992	0.44909	-1.112	0.2663	0.7926	36.7425	0.811797	0.456048	1.78007	0.0750645	0.127806	36.7425	1.38325	0.452643	3.05594	0.00224356	0.00623158	14.3437	22.7759	25.7571	26.8689	50.6336	38.4124	29.2316	21.5321	52.0458	59.4134	16.3231	26.3481
1700001P01Rik	5.813	-0.2297	0.9506	-0.2416	0.8091	0.9892	4.01624	-0.934035	1.36177	-0.685896	0.492779	0.605387	4.01624	-0.331506	1.35381	-0.244868	0.806558	0.880041	1.793	10.1226	8.8817	5.2004	1.03334	4.95644	5.31484	5.87239	4.52572	2.12191	1.71822	6.58702
1700003C15Rik	0	0	NA	NA	NA	1	0	0	NA	NA	NA	1	0	0	NA	NA	NA	1	0	0	0	0	0	0	0	0	0	0	0	0
1700003D09Rik	62.3242	-0.2408	0.27502	-0.8757	0.3812	0.8845	90.4324	-0.930367	0.282173	-3.29716	0.000976692	0.00247616	90.4324	-0.754397	0.27769	-2.71668	0.00659396	0.0165271	58.2715	59.0486	71.054	67.6057	58.9003	65.6729	121.356	115.49	67.8858	66.8401	120.275	107.039
1700003E16Rik	1.5714	-0.02162	2.03392	-0.01063	0.9915	1	0.881096	-0.693577	3.37142	-0.205722	0.837008	1	0.881096	3.78307	3.29981	1.14645	0.251609	1	0.8965	0.8436	1.7763	0	1.03334	0	1.77161	0	0	4.24382	0	0
1700003E24Rik	0	0	NA	NA	NA	1	0.110726	-1.14059	4.99378	-0.228402	0.819334	1	0.110726	0	4.99758	0	1	1	0	0	0	0	0	0	0.885807	0	0	0	0	0
1700003F12Rik	10.0218	-0.8615	0.70382	-1.224	0.221	0.7332	8.02871	-1.57012	0.970011	-1.61866	0.105521	0.171263	8.02871	-0.280075	0.939453	-0.298126	0.765607	0.850769	6.2754	10.1226	17.7635	12.1344	6.20003	2.47822	10.6297	15.6597	7.92002	5.30477	9.4502	6.58702
1700003G13Rik	0.1083	-1.45	4.99668	-0.2903	0.7716	1	0	0	NA	NA	NA	1	0	0	NA	NA	NA	1	0	0	0	0.8667	0	0	0	0	0	0	0	0
1700003G18Rik	0.3526	-2.456	3.80405	-0.6455	0.5186	1	2.07346	0.840069	2.02752	0.414334	0.678629	0.762836	2.07346	1.78712	1.81826	0.982876	0.325669	0.465817	0	0	0.8882	0.8667	2.06668	1.23911	0.885807	0.978732	5.65715	3.18286	2.57733	0
1700003H04Rik	0	0	NA	NA	NA	1	0	0	NA	NA	NA	1	0	0	NA	NA	NA	1	0	0	0	0	0	0	0	0	0	0	0	0
1700003I22Rik	0	0	NA	NA	NA	1	0	0	NA	NA	NA	1	0	0	NA	NA	NA	1	0	0	0	0	0	0	0	0	0	0	0	0
1700003L19Rik	0	0	NA	NA	NA	1	0	0	NA	NA	NA	1	0	0	NA	NA	NA	1	0	0	0	0	0	0	0	0	0	0	0	0
1700003M02Rik	0	0	NA	NA	NA	1	0	0	NA	NA	NA	1	0	0	NA	NA	NA	1	0	0	0	0	0	0	0	0	0	0	0	0
1700003M07Rik	0	0	NA	NA	NA	1	0	0	NA	NA	NA	1	0	0	NA	NA	NA	1	0	0	0	0	0	0	0	0	0	0	0	0
1700003P14Rik	0	0	NA	NA	NA	1	0	0	NA	NA	NA	1	0	0	NA	NA	NA	1	0	0	0	0	0	0	0	0	0	0	0	0
1700006A11Rik	0	0	NA	NA	NA	1	0	0	NA	NA	NA	1	0	0	NA	NA	NA	1	0	0	0	0	0	0	0	0	0	0	0	0
1700006E09Rik	0	0	NA	NA	NA	1	0	0	NA	NA	NA	1	0	0	NA	NA	NA	1	0	0	0	0	0	0	0	0	0	0	0	0
1700006F04Rik	0	0	NA	NA	NA	1	0	0	NA	NA	NA	1	0	0	NA	NA	NA	1	0	0	0	0	0	0	0	0	0	0	0	0
1700006H21Rik	0	0	NA	NA	NA	1	0	0	NA	NA	NA	1	0	0	NA	NA	NA	1	0	0	0	0	0	0	0	0	0	0	0	0
1700007B14Rik	0	0	NA	NA	NA	1	0	0	NA	NA	NA	1	0	0	NA	NA	NA	1	0	0	0	0	0	0	0	0	0	0	0	0
1700007F19Rik	0	0	NA	NA	NA	1	0	0	NA	NA	NA	1	0	0	NA	NA	NA	1	0	0	0	0	0	0	0	0	0	0	0	0
1700007G11Rik	0	0	NA	NA	NA	1	0	0	NA	NA	NA	1	0	0	NA	NA	NA	1	0	0	0	0	0	0	0	0	0	0	0	0
1700007J10Rik	64.7167	-0.1158	0.28457	-0.407	0.684	0.9786	98.3381	-0.291241	0.293369	-0.992747	0.320833	0.43356	98.3381	-0.272779	0.290298	-0.939652	0.347396	0.490088	58.2715	60.7357	65.7249	63.272	108.501	65.6729	110.726	103.746	102.96	77.4497	105.67	111.979
1700007K09Rik	0.3285	0.9771	3.90342	0.2503	0.8023	1	0.254961	-1.21323	4.98879	-0.243191	0.807857	1	0.254961	1.81068	4.99523	0.362482	0.716992	1	0.8965	0.8436	0.8882	0	0	0	0	0.978732	0	1.06095	0	0
1700007K13Rik	0.6218	-3.036	3.10396	-0.978	0.3281	1	0.129167	1.6867	4.99084	0.337959	0.735394	1	0.129167	0	4.99758	0	1	1	0	0	0.8882	1.7335	1.03334	0	0	0	0	0	0	0
1700007L15Rik	39.1185	0.03272	0.3477	0.09409	0.925	0.9973	40.1725	0.337327	0.423138	0.797205	0.425332	0.539772	40.1725	0.465178	0.428743	1.08498	0.27793	0.413086	44.8242	41.334	39.9679	44.2037	50.6336	45.8471	35.4323	41.1067	33.9429	51.9868	36.0826	26.3481
1700007P06Rik	0.1579	0	4.99758	0	1	1	0	0	NA	NA	NA	1	0	0	NA	NA	NA	1	0	0	0	0	0	0	0	0	0	0	0	0
1700008C04Rik	0	0	NA	NA	NA	1	0	0	NA	NA	NA	1	0	0	NA	NA	NA	1	0	0	0	0	0	0	0	0	0	0	0	0
1700008J07Rik	84.2798	-0.01576	0.2457	-0.06413	0.9489	0.9984	96.4817	-0.101663	0.272719	-0.372777	0.709314	0.787159	96.4817	0.828902	0.272505	3.04178	0.00235182	0.00650024	77.9941	97.0084	82.6002	94.4747	95.0672	92.9333	100.982	100.809	108.617	135.802	62.715	74.9274
1700008K24Rik	0	0	NA	NA	NA	1	0	0	NA	NA	NA	1	0	0	NA	NA	NA	1	0	0	0	0	0	0	0	0	0	0	0	0
1700008O03Rik	8.1081	0.2304	0.80739	0.2854	0.7753	0.987	12.2126	0.135432	0.805361	0.168163	0.866455	0.906195	12.2126	0.849665	0.800336	1.06164	0.288401	0.424681	6.2754	10.1226	5.329	8.6674	10.3334	14.8693	4.42904	18.5959	16.9715	14.8534	8.59109	9.05716
1700008P02Rik	0	0	NA	NA	NA	1	0	0	NA	NA	NA	1	0	0	NA	NA	NA	1	0	0	0	0	0	0	0	0	0	0	0	0
1700009C05Rik	0.1332	0	4.99758	0	1	1	0.233067	-2.1628	4.89221	-0.442092	0.658423	1	0.233067	0	4.99758	0	1	1	0	0	0	0	0	0	0.885807	0.978732	0	0	0	0
1700009J07Rik	0	0	NA	NA	NA	1	0	0	NA	NA	NA	1	0	0	NA	NA	NA	1	0	0	0	0	0	0	0	0	0	0	0	0
1700009N14Rik	0	0	NA	NA	NA	1	0	0	NA	NA	NA	1	0	0	NA	NA	NA	1	0	0	0	0	0	0	0	0	0	0	0	0
1700010B08Rik	0.2802	0	4.59323	0	1	1	0	0	NA	NA	NA	1	0	0	NA	NA	NA	1	0	0	0	0	0	0	0	0	0	0	0	0
1700010D01Rik	0	0	NA	NA	NA	1	1.16353	0.681207	2.27096	0.299965	0.764204	1	1.16353	0.362533	2.83876	0.127708	0.89838	1	0	0	0	0	2.06668	2.47822	0.885807	1.95746	0	1.06095	0.859109	0
1700010I02Rik	0.1314	0	4.99758	0	1	1	0	0	NA	NA	NA	1	0	0	NA	NA	NA	1	0	0	0	0	0	0	0	0	0	0	0	0
1700010I14Rik	91.8689	0.3017	0.23037	1.31	0.1903	0.6879	92.0445	0.702444	0.276281	2.5425	0.0110064	0.0229604	92.0445	0.306576	0.287293	1.06712	0.285917	0.421755	95.9238	98.6955	79.0475	78.8733	135.367	133.824	70.8646	94.937	85.9887	80.6325	72.1652	62.5767
1700010J16Rik	0	0	NA	NA	NA	1	0	0	NA	NA	NA	1	0	0	NA	NA	NA	1	0	0	0	0	0	0	0	0	0	0	0	0
1700010K23Rik	0	0	NA	NA	NA	1	0	0	NA	NA	NA	1	0	0	NA	NA	NA	1	0	0	0	0	0	0	0	0	0	0	0	0
1700011A15Rik	0	0	NA	NA	NA	1	0.129167	1.6867	4.99084	0.337959	0.735394	1	0.129167	0	4.99758	0	1	1	0	0	0	0	1.03334	0	0	0	0	0	0	0
1700011B04Rik	0.2646	0	4.70004	0	1	1	0	0	NA	NA	NA	1	0	0	NA	NA	NA	1	0	0	0	0	0	0	0	0	0	0	0	0
1700011C11Rik	0	0	NA	NA	NA	1	0	0	NA	NA	NA	1	0	0	NA	NA	NA	1	0	0	0	0	0	0	0	0	0	0	0	0
1700011E24Rik	2.3877	-0.3201	1.51326	-0.2115	0.8325	1	2.54535	-1.00374	1.9287	-0.520424	0.602768	0.700406	2.54535	5.40294	2.13919	2.52569	0.0115471	0.0272642	2.6895	0.8436	1.7763	2.6002	0	2.47822	0.885807	3.91493	5.65715	7.42668	0	0
1700011H14Rik	0	0	NA	NA	NA	1	0	0	NA	NA	NA	1	0	0	NA	NA	NA	1	0	0	0	0	0	0	0	0	0	0	0	0
1700011I03Rik	0	0	NA	NA	NA	1	0	0	NA	NA	NA	1	0	0	NA	NA	NA	1	0	0	0	0	0	0	0	0	0	0	0	0
1700011L22Rik	0	0	NA	NA	NA	1	0.141429	0	4.99742	0	1	1	0.141429	1.85749	4.99196	0.372097	0.709821	1	0	0	0	0	0	0	0	0	1.13143	0	0	0
1700011M02Rik	0	0	NA	NA	NA	1	0	0	NA	NA	NA	1	0	0	NA	NA	NA	1	0	0	0	0	0	0	0	0	0	0	0	0
1700012A03Rik	0	0	NA	NA	NA	1	0	0	NA	NA	NA	1	0	0	NA	NA	NA	1	0	0	0	0	0	0	0	0	0	0	0	0
1700012B07Rik	0.1083	-1.45	4.99668	-0.2903	0.7716	1	0	0	NA	NA	NA	1	0	0	NA	NA	NA	1	0	0	0	0.8667	0	0	0	0	0	0	0	0
1700012B09Rik	0.1579	0	4.99758	0	1	1	0	0	NA	NA	NA	1	0	0	NA	NA	NA	1	0	0	0	0	0	0	0	0	0	0	0	0
1700012C14Rik	0.7227	-1.587	2.67687	-0.5929	0.5533	1	0.324374	-2.09616	4.89723	-0.42803	0.668629	1	0.324374	-1.05226	4.99602	-0.210619	0.833185	1	0.8965	0	1.7763	0.8667	0	0	1.77161	0	0	0	0	0.823378
1700012D01Rik	5.9926	0.7658	0.99481	0.7698	0.4414	0.9175	11.8447	1.0723	0.91168	1.17618	0.239524	0.343058	11.8447	2.17474	0.801454	2.7135	0.00665773	0.0166662	6.2754	4.2178	4.4409	1.7335	13.4334	3.71733	5.31484	2.9362	26.0229	30.7677	5.15465	7.4104
1700012D14Rik	14.309	0.4011	0.58631	0.6841	0.4939	0.9381	17.7841	-0.389275	0.71358	-0.545524	0.585393	0.686841	17.7841	1.34769	0.66122	2.03819	0.041531	0.0839863	14.3437	16.871	9.7699	13.8678	15.5001	6.19555	14.1729	14.681	36.2058	29.7067	6.87287	18.9377
1700012D16Rik	0	0	NA	NA	NA	1	0	0	NA	NA	NA	1	0	0	NA	NA	NA	1	0	0	0	0	0	0	0	0	0	0	0	0
1700012H19Rik	0	0	NA	NA	NA	1	0	0	NA	NA	NA	1	0	0	NA	NA	NA	1	0	0	0	0	0	0	0	0	0	0	0	0
1700012I11Rik	0.2911	0	4.53974	0	1	1	0.239893	0.264811	4.98719	0.0530982	0.957654	1	0.239893	0	4.99758	0	1	1	0	0	0	0	1.03334	0	0.885807	0	0	0	0	0
1700012L04Rik	1.0897	2.298	2.29128	1.003	0.3158	1	2.14724	1.36364	1.77977	0.766192	0.443562	0.558155	2.14724	1.7104	1.89478	0.902691	0.36669	0.509147	1.793	2.5307	0.8882	0	1.03334	6.19555	1.77161	0.978732	3.39429	2.12191	0.859109	0.823378
1700012P22Rik	0	0	NA	NA	NA	1	0	0	NA	NA	NA	1	0	0	NA	NA	NA	1	0	0	0	0	0	0	0	0	0	0	0	0
1700013D24Rik	0	0	NA	NA	NA	1	0	0	NA	NA	NA	1	0	0	NA	NA	NA	1	0	0	0	0	0	0	0	0	0	0	0	0
1700013F07Rik	0.1314	0	4.99758	0	1	1	0.420127	1.81631	4.77108	0.380692	0.703432	1	0.420127	2.78251	4.68038	0.594504	0.552175	1	0	0	0	0	0	1.23911	0	0	0	2.12191	0	0
1700013G24Rik	0	0	NA	NA	NA	1	0	0	NA	NA	NA	1	0	0	NA	NA	NA	1	0	0	0	0	0	0	0	0	0	0	0	0
1700013H16Rik	0.2204	0.02385	4.99135	0.004777	0.9962	1	0	0	NA	NA	NA	1	0	0	NA	NA	NA	1	0.8965	0	0	0.8667	0	0	0	0	0	0	0	0
1700015E13Rik	0	0	NA	NA	NA	1	0	0	NA	NA	NA	1	0	0	NA	NA	NA	1	0	0	0	0	0	0	0	0	0	0	0	0
1700015F17Rik	0.1054	1.417	4.99535	0.2837	0.7767	1	0	0	NA	NA	NA	1	0	0	NA	NA	NA	1	0	0.8436	0	0	0	0	0	0	0	0	0	0
1700015G11Rik	0	0	NA	NA	NA	1	0	0	NA	NA	NA	1	0	0	NA	NA	NA	1	0	0	0	0	0	0	0	0	0	0	0	0
1700016C15Rik	0.7241	-0.0571	2.73532	-0.02088	0.9833	1	1.33046	3.40872	2.63331	1.29446	0.195506	1	1.33046	0.789137	2.32695	0.33913	0.734512	1	0	1.6871	1.7763	0	0	3.71733	0	0	2.26286	2.12191	1.71822	0.823378
1700016D06Rik	0.7969	-0.02737	2.86534	-0.009552	0.9924	1	0.780248	0.184869	3.20889	0.0576115	0.954058	1	0.780248	0	3.61699	0	1	1	0	0.8436	0.8882	0	2.06668	1.23911	0	2.9362	0	0	0	0
1700016G22Rik	0.7171	-0.01267	2.46391	-0.005142	0.9959	1	0.471083	0	4.60581	0	1	1	0.471083	0.367514	4.37996	0.0839082	0.933129	1	0.8965	0.8436	0.8882	0.8667	0	0	0	0	0	2.12191	0	1.64676
1700016H13Rik	0	0	NA	NA	NA	1	0	0	NA	NA	NA	1	0	0	NA	NA	NA	1	0	0	0	0	0	0	0	0	0	0	0	0
1700016K19Rik	0	0	NA	NA	NA	1	0	0	NA	NA	NA	1	0	0	NA	NA	NA	1	0	0	0	0	0	0	0	0	0	0	0	0
1700016L04Rik	0.7254	1.565	2.81869	0.5551	0.5788	1	0	0	NA	NA	NA	1	0	0	NA	NA	NA	1	0.8965	1.6871	0	0.8667	0	0	0	0	0	0	0	0
1700016L21Rik	0.2784	0	4.6135	0	1	1	0.356206	0	4.99742	0	1	1	0.356206	-0.613079	4.88459	-0.125513	0.900118	1	0	0	0	0	0	0	0	0	1.13143	0	1.71822	0
1700016P04Rik	0	0	NA	NA	NA	1	0	0	NA	NA	NA	1	0	0	NA	NA	NA	1	0	0	0	0	0	0	0	0	0	0	0	0
1700017B05Rik	959.35	0.07082	0.07509	0.9432	0.3456	0.8649	970.926	0.491861	0.0979881	5.0196	5.18e-07	1.93e-06	970.926	0.184324	0.0972745	1.89489	0.0581074	0.112586	878.555	903.443	857.977	839.004	1198.67	1087.94	823.801	803.539	995.659	1053.53	956.188	848.079
1700017D01Rik	0	0	NA	NA	NA	1	0	0	NA	NA	NA	1	0	0	NA	NA	NA	1	0	0	0	0	0	0	0	0	0	0	0	0
1700017G19Rik	0	0	NA	NA	NA	1	0	0	NA	NA	NA	1	0	0	NA	NA	NA	1	0	0	0	0	0	0	0	0	0	0	0	0
1700017J07Rik	0	0	NA	NA	NA	1	0	0	NA	NA	NA	1	0	0	NA	NA	NA	1	0	0	0	0	0	0	0	0	0	0	0	0
1700017L05Rik	0	0	NA	NA	NA	1	0	0	NA	NA	NA	1	0	0	NA	NA	NA	1	0	0	0	0	0	0	0	0	0	0	0	0
1700017N19Rik	0	0	NA	NA	NA	1	0	0	NA	NA	NA	1	0	0	NA	NA	NA	1	0	0	0	0	0	0	0	0	0	0	0	0
1700018A04Rik	0	0	NA	NA	NA	1	0	0	NA	NA	NA	1	0	0	NA	NA	NA	1	0	0	0	0	0	0	0	0	0	0	0	0
1700018B08Rik	0.2911	0	4.53974	0	1	1	0.594079	-2.10076	3.8303	-0.548457	0.583378	1	0.594079	1.32449	3.8237	0.346388	0.729051	1	0	0	0	0	0	0	1.77161	0	0	2.12191	0.859109	0
1700018B24Rik	0	0	NA	NA	NA	1	0	0	NA	NA	NA	1	0	0	NA	NA	NA	1	0	0	0	0	0	0	0	0	0	0	0	0
1700018C11Rik	0.1121	1.461	4.99225	0.2927	0.7697	1	0.405199	-1.2122	4.84764	-0.250059	0.802542	1	0.405199	2.86616	4.74515	0.604019	0.545831	1	0.8965	0	0	0	0	0	0	0.978732	2.26286	0	0	0
1700018F24Rik	0	0	NA	NA	NA	1	0	0	NA	NA	NA	1	0	0	NA	NA	NA	1	0	0	0	0	0	0	0	0	0	0	0	0
1700018G05Rik	0	0	NA	NA	NA	1	0	0	NA	NA	NA	1	0	0	NA	NA	NA	1	0	0	0	0	0	0	0	0	0	0	0	0
1700018L02Rik	65.5045	0.1051	0.27939	0.3763	0.7067	0.9804	42.6956	1.0746	0.411825	2.60936	0.00907111	0.0192367	42.6956	0.472374	0.411166	1.14886	0.250612	0.380098	54.6855	64.1099	55.955	54.6046	66.1337	58.2382	35.4323	23.4896	46.3887	45.621	29.2097	37.052
1700019A02Rik	0.3258	0.9924	3.91546	0.2535	0.7999	1	0.871231	1.28273	2.90164	0.442069	0.658439	1	0.871231	-1.07503	3.30568	-0.325207	0.745025	1	0.8965	0.8436	0	0.8667	3.10002	1.23911	1.77161	0	0	0	0.859109	0
1700019B03Rik	1.6218	-1.013	1.80778	-0.5603	0.5753	1	1.87524	-1.27837	2.33701	-0.54701	0.584372	0.685928	1.87524	1.79015	1.92124	0.931768	0.351456	0.494235	0.8965	0.8436	1.7763	1.7335	1.03334	0	2.65742	0	4.52572	4.24382	1.71822	0.823378
1700019B21Rik	0	0	NA	NA	NA	1	0	0	NA	NA	NA	1	0	0	NA	NA	NA	1	0	0	0	0	0	0	0	0	0	0	0	0
1700019C18Rik	0.1332	0	4.99758	0	1	1	0	0	NA	NA	NA	1	0	0	NA	NA	NA	1	0	0	0	0	0	0	0	0	0	0	0	0
1700019D03Rik	1.1763	-2.329	2.49935	-0.9318	0.3515	1	0.729418	2.61731	3.59423	0.728198	0.466493	1	0.729418	0.368601	3.44124	0.107113	0.914699	1	0	0.8436	0	4.3337	2.06668	0	0	0	0	2.12191	0	1.64676
1700019E08Rik	0	0	NA	NA	NA	1	0	0	NA	NA	NA	1	0	0	NA	NA	NA	1	0	0	0	0	0	0	0	0	0	0	0	0
1700019G17Rik	140.937	0.08565	0.19761	0.4334	0.6647	0.9783	168.127	0.12806	0.221428	0.578337	0.563036	0.668792	168.127	-0.433232	0.225275	-1.92312	0.0544646	0.106172	157.781	140.03	124.344	156.013	199.434	178.432	157.674	188.895	156.137	108.217	170.963	185.26
1700019G24Rik	0	0	NA	NA	NA	1	0	0	NA	NA	NA	1	0	0	NA	NA	NA	1	0	0	0	0	0	0	0	0	0	0	0	0
1700019L03Rik	97.8677	0.5725	0.24159	2.37	0.0178	0.1722	120.312	0.0272034	0.238385	0.114115	0.909146	0.93789	120.312	0.134857	0.260344	0.517996	0.604461	0.730161	91.4414	115.567	60.3959	78.8733	179.801	140.02	163.874	150.725	81.463	90.1811	79.038	77.3975
1700019M22Rik	0	0	NA	NA	NA	1	0	0	NA	NA	NA	1	0	0	NA	NA	NA	1	0	0	0	0	0	0	0	0	0	0	0	0
1700019N19Rik	0	0	NA	NA	NA	1	0.110726	-1.14059	4.99378	-0.228402	0.819334	1	0.110726	0	4.99758	0	1	1	0	0	0	0	0	0	0.885807	0	0	0	0	0
1700019O17Rik	0.9796	-0.05344	2.48234	-0.02153	0.9828	1	0.988734	3.72803	2.87396	1.29717	0.194572	1	0.988734	-3.06142	2.87399	-1.06522	0.286778	1	0	1.6871	1.7763	0	2.06668	2.47822	0	0	0	0	1.71822	1.64676
1700020A23Rik	1.3581	-1.007	1.94223	-0.5184	0.6042	1	1.18358	1.69381	3.26269	0.519146	0.603659	1	1.18358	2.03169	2.81934	0.720626	0.471139	1	0.8965	0.8436	0.8882	2.6002	1.03334	0	0	0	6.78858	0	0	1.64676
1700020D05Rik	11.0601	0.9816	0.71346	1.376	0.1689	0.6523	14.3881	0.642734	0.77134	0.83327	0.404692	0.519509	14.3881	0.65313	0.732078	0.892159	0.372308	0.514634	11.6543	14.3404	7.9936	5.2004	13.4334	16.1084	5.31484	13.7022	23.76	16.9753	6.87287	18.9377
1700020G17Rik	0	0	NA	NA	NA	1	0	0	NA	NA	NA	1	0	0	NA	NA	NA	1	0	0	0	0	0	0	0	0	0	0	0	0
1700020I14Rik	435.916	0.05501	0.10737	0.5123	0.6084	0.9711	1469.6	0.242036	0.0790638	3.06128	0.00220396	0.0052558	1469.6	0.278064	0.0760722	3.65526	0.000256922	0.000841248	478.723	469.014	441.423	470.64	1333.01	1446.04	1182.55	1164.69	1786.53	1847.12	1478.53	1518.31
1700020L24Rik	3.8731	0.1748	1.1591	0.1508	0.8802	1	1.38541	-1.6875	2.66942	-0.63216	0.527283	0.637442	1.38541	4.3962	2.64717	1.66072	0.0967697	0.173899	2.6895	4.2178	2.6645	3.467	1.03334	0	3.54323	0	2.26286	4.24382	0	0
1700020M21Rik	0	0	NA	NA	NA	1	0	0	NA	NA	NA	1	0	0	NA	NA	NA	1	0	0	0	0	0	0	0	0	0	0	0	0
1700020N01Rik	0.5884	-3.463	3.10833	-1.114	0.2652	1	0.214777	0	4.99742	0	1	1	0.214777	-2.08909	4.89034	-0.427187	0.669243	1	0	0	2.6645	0.8667	0	0	0	0	0	0	1.71822	0
1700020N15Rik	0	0	NA	NA	NA	1	0	0	NA	NA	NA	1	0	0	NA	NA	NA	1	0	0	0	0	0	0	0	0	0	0	0	0
1700020N18Rik	0.6966	-0.04457	2.75408	-0.01618	0.9871	1	0	0	NA	NA	NA	1	0	0	NA	NA	NA	1	0	1.6871	0.8882	0.8667	0	0	0	0	0	0	0	0
1700021F05Rik	214.65	-0.01528	0.15189	-0.1006	0.9199	0.9973	333.153	-0.686522	0.154839	-4.43378	9.26e-06	3.07e-05	333.153	-0.451462	0.146779	-3.07579	0.00209943	0.00586132	221.432	210.044	212.274	223.619	213.901	230.475	369.382	344.514	322.458	314.042	458.764	411.689
1700021F07Rik	0.1054	1.417	4.99535	0.2837	0.7767	1	0	0	NA	NA	NA	1	0	0	NA	NA	NA	1	0	0.8436	0	0	0	0	0	0	0	0	0	0
1700021K19Rik	913.625	-0.1815	0.07377	-2.46	0.01389	0.1453	1455.72	-0.167903	0.093356	-1.79853	0.0720932	0.123433	1455.72	0.566772	0.0891591	6.35687	2.06e-10	1.38e-09	897.381	896.695	1019.62	1014.95	1172.84	957.833	1168.38	1231.24	2197.24	2050.82	1415.81	1451.62
1700021N21Rik	3.2743	-0.3228	1.17862	-0.2738	0.7842	1	3.10417	-1.23241	1.61832	-0.761536	0.446337	0.560845	3.10417	1.23787	1.51096	0.81926	0.412638	0.557193	4.4824	2.5307	2.6645	6.0672	3.10002	0	1.77161	5.87239	5.65715	4.24382	1.71822	2.47013
1700022A21Rik	0	0	NA	NA	NA	1	0.122342	-1.21325	4.98879	-0.243195	0.807854	1	0.122342	0	4.99758	0	1	1	0	0	0	0	0	0	0	0.978732	0	0	0	0
1700022A22Rik	0	0	NA	NA	NA	1	0	0	NA	NA	NA	1	0	0	NA	NA	NA	1	0	0	0	0	0	0	0	0	0	0	0	0
1700022E09Rik	0	0	NA	NA	NA	1	0	0	NA	NA	NA	1	0	0	NA	NA	NA	1	0	0	0	0	0	0	0	0	0	0	0	0
1700022H01Rik	2.7748	-0.01186	1.29067	-0.00919	0.9927	1	2.93466	1.13028	1.5363	0.735715	0.461904	0.576093	2.93466	0.716422	1.62892	0.439814	0.660072	0.773752	2.6895	3.3742	1.7763	4.3337	5.16669	4.95644	2.65742	1.95746	2.26286	3.18286	0	3.29351
1700022H16Rik	0	0	NA	NA	NA	1	0	0	NA	NA	NA	1	0	0	NA	NA	NA	1	0	0	0	0	0	0	0	0	0	0	0	0
1700022I11Rik	4.1764	1.904	1.17909	1.615	0.1063	1	8.69038	1.62411	1.0358	1.56798	0.116887	0.187215	8.69038	-0.0692945	1.07718	-0.0643296	0.948708	0.968776	8.0684	5.0613	0.8882	2.6002	8.26671	26.0213	7.08646	3.91493	2.26286	9.54859	1.71822	10.7039
1700023C21Rik	0	0	NA	NA	NA	1	0	0	NA	NA	NA	1	0	0	NA	NA	NA	1	0	0	0	0	0	0	0	0	0	0	0	0
1700023F02Rik	0	0	NA	NA	NA	1	0	0	NA	NA	NA	1	0	0	NA	NA	NA	1	0	0	0	0	0	0	0	0	0	0	0	0
1700023F06Rik	1.5395	1.027	1.9918	0.5158	0.606	1	1.32734	1.28859	2.33389	0.55212	0.580866	1	1.32734	0.36161	2.45041	0.147571	0.882681	1	3.5859	0	0	1.7335	1.03334	3.71733	0	1.95746	1.13143	1.06095	1.71822	0
1700024B18Rik	0	0	NA	NA	NA	1	0	0	NA	NA	NA	1	0	0	NA	NA	NA	1	0	0	0	0	0	0	0	0	0	0	0	0
1700024F13Rik	0.4395	-0.02689	3.39857	-0.007912	0.9937	1	0.122342	-1.21325	4.98879	-0.243195	0.807854	1	0.122342	0	4.99758	0	1	1	0.8965	0.8436	1.7763	0	0	0	0	0.978732	0	0	0	0
1700024G13Rik	0	0	NA	NA	NA	1	0	0	NA	NA	NA	1	0	0	NA	NA	NA	1	0	0	0	0	0	0	0	0	0	0	0	0
1700024I08Rik	0	0	NA	NA	NA	1	0	0	NA	NA	NA	1	0	0	NA	NA	NA	1	0	0	0	0	0	0	0	0	0	0	0	0
1700024N05Rik	0	0	NA	NA	NA	1	0	0	NA	NA	NA	1	0	0	NA	NA	NA	1	0	0	0	0	0	0	0	0	0	0	0	0
1700024P04Rik	0	0	NA	NA	NA	1	0	0	NA	NA	NA	1	0	0	NA	NA	NA	1	0	0	0	0	0	0	0	0	0	0	0	0
1700024P16Rik	1.3497	0.733	2.01727	0.3633	0.7164	1	1.87737	-1.02622	2.11934	-0.484217	0.628232	0.721132	1.87737	2.854	2.60913	1.09385	0.274019	0.408435	3.5859	0.8436	2.6645	0	4.13336	0	1.77161	6.85112	2.26286	0	0	0
1700025B11Rik	0	0	NA	NA	NA	1	0	0	NA	NA	NA	1	0	0	NA	NA	NA	1	0	0	0	0	0	0	0	0	0	0	0	0
1700025C18Rik	0	0	NA	NA	NA	1	0	0	NA	NA	NA	1	0	0	NA	NA	NA	1	0	0	0	0	0	0	0	0	0	0	0	0
1700025F22Rik	0	0	NA	NA	NA	1	0	0	NA	NA	NA	1	0	0	NA	NA	NA	1	0	0	0	0	0	0	0	0	0	0	0	0
1700025F24Rik	0	0	NA	NA	NA	1	0	0	NA	NA	NA	1	0	0	NA	NA	NA	1	0	0	0	0	0	0	0	0	0	0	0	0
1700025G04Rik	686.526	0.1339	0.0862	1.553	0.1204	0.5607	1329.61	0.140717	0.0923787	1.52327	0.127692	0.201856	1329.61	0.478395	0.0921303	5.19259	2.07e-07	1.03e-06	778.148	805.591	694.553	748.863	1477.67	1348.15	1299.48	1265.5	1398.45	1655.09	1067.01	1125.56
1700025J12Rik	0	0	NA	NA	NA	1	0	0	NA	NA	NA	1	0	0	NA	NA	NA	1	0	0	0	0	0	0	0	0	0	0	0	0
1700025K24Rik	0	0	NA	NA	NA	1	0	0	NA	NA	NA	1	0	0	NA	NA	NA	1	0	0	0	0	0	0	0	0	0	0	0	0
1700025M24Rik	0.2175	2.43	4.89236	0.4968	0.6194	1	0	0	NA	NA	NA	1	0	0	NA	NA	NA	1	0.8965	0.8436	0	0	0	0	0	0	0	0	0	0
1700025N23Rik	0.1054	1.417	4.99535	0.2837	0.7767	1	0	0	NA	NA	NA	1	0	0	NA	NA	NA	1	0	0.8436	0	0	0	0	0	0	0	0	0	0
1700026D08Rik	0	0	NA	NA	NA	1	0.205844	0	4.99742	0	1	1	0.205844	-2.03338	4.89445	-0.415445	0.677816	1	0	0	0	0	0	0	0	0	0	0	0	1.64676
1700026D11Rik	6.4326	1.314	0.93225	1.409	0.1588	0.6346	4.72274	1.66213	1.36126	1.22102	0.222078	0.322789	4.72274	1.79853	1.26943	1.4168	0.156541	0.260243	8.9648	8.4355	1.7763	5.2004	10.3334	1.23911	1.77161	1.95746	7.92002	9.54859	1.71822	3.29351
1700026F02Rik	0	0	NA	NA	NA	1	0	0	NA	NA	NA	1	0	0	NA	NA	NA	1	0	0	0	0	0	0	0	0	0	0	0	0
1700026J14Rik	0	0	NA	NA	NA	1	0	0	NA	NA	NA	1	0	0	NA	NA	NA	1	0	0	0	0	0	0	0	0	0	0	0	0
1700026L06Rik	0.652	-0.01842	3.00388	-0.006131	0.9951	1	1.38708	0.837146	2.26856	0.369021	0.712112	0.788897	1.38708	1.34605	2.22955	0.603734	0.54602	0.679981	0	0.8436	0	0.8667	2.06668	1.23911	0.885807	0.978732	0	4.24382	0.859109	0.823378
1700027A15Rik	0	0	NA	NA	NA	1	0	0	NA	NA	NA	1	0	0	NA	NA	NA	1	0	0	0	0	0	0	0	0	0	0	0	0
1700027F06Rik	0	0	NA	NA	NA	1	0	0	NA	NA	NA	1	0	0	NA	NA	NA	1	0	0	0	0	0	0	0	0	0	0	0	0
1700027F09Rik	0	0	NA	NA	NA	1	0	0	NA	NA	NA	1	0	0	NA	NA	NA	1	0	0	0	0	0	0	0	0	0	0	0	0
1700027H10Rik	0	0	NA	NA	NA	1	0	0	NA	NA	NA	1	0	0	NA	NA	NA	1	0	0	0	0	0	0	0	0	0	0	0	0
1700027I24Rik	0.305	0	4.46542	0	1	1	0.322166	0	4.99742	0	1	1	0.322166	-2.6749	4.85538	-0.550915	0.581692	1	0	0	0	0	0	0	0	0	0	0	2.57733	0
1700027J07Rik	2.8944	-0.8294	1.34753	-0.6155	0.5382	1	8.61163	2.05525	0.981551	2.09388	0.0362704	0.0674584	8.61163	1.12952	0.915826	1.23333	0.217451	0.338546	0.8965	2.5307	2.6645	3.467	11.3667	16.1084	1.77161	4.89366	7.92002	15.9143	5.15465	5.76364
1700028B04Rik	0.2397	-1.45	4.88358	-0.297	0.7665	1	0	0	NA	NA	NA	1	0	0	NA	NA	NA	1	0	0	0	0.8667	0	0	0	0	0	0	0	0
1700028D13Rik	0	0	NA	NA	NA	1	0	0	NA	NA	NA	1	0	0	NA	NA	NA	1	0	0	0	0	0	0	0	0	0	0	0	0
1700028E10Rik	10.682	0.565	0.66306	0.852	0.3942	0.894	13.4957	1.82136	0.767426	2.37334	0.0176282	0.0350278	13.4957	1.02297	0.768562	1.33102	0.183183	0.295035	11.6543	16.871	10.6581	8.6674	22.7335	26.0213	9.74388	3.91493	13.5772	16.9753	4.29554	10.7039
1700028I16Rik	0.3756	-1.465	3.85644	-0.38	0.7039	1	0.107389	0	4.99742	0	1	1	0.107389	-1.08317	4.99384	-0.2169	0.828286	1	0	0	0.8882	0	0	0	0	0	0	0	0.859109	0
1700028J19Rik	5.1161	0.09882	0.94612	0.1045	0.9168	0.9967	5.18853	-0.0827379	1.12531	-0.0735244	0.941389	0.961233	5.18853	0.192901	1.18964	0.162151	0.871187	0.918092	5.3789	5.9049	6.2172	4.3337	7.23337	4.95644	7.08646	5.87239	3.39429	5.30477	6.01376	1.64676
1700028K03Rik	39.6907	0.1979	0.33473	0.5911	0.5544	0.9544	69.7631	0.187615	0.331679	0.565653	0.571629	0.676035	69.7631	-0.590881	0.33485	-1.76461	0.077629	0.144133	52.8926	55.6744	42.6324	52.0044	62.0003	91.6942	62.0065	72.4262	62.2287	45.621	77.3198	84.8079
1700028M03Rik	0	0	NA	NA	NA	1	0	0	NA	NA	NA	1	0	0	NA	NA	NA	1	0	0	0	0	0	0	0	0	0	0	0	0
1700028P14Rik	0	0	NA	NA	NA	1	0	0	NA	NA	NA	1	0	0	NA	NA	NA	1	0	0	0	0	0	0	0	0	0	0	0	0
1700028P15Rik	0	0	NA	NA	NA	1	0	0	NA	NA	NA	1	0	0	NA	NA	NA	1	0	0	0	0	0	0	0	0	0	0	0	0
1700029B22Rik	0	0	NA	NA	NA	1	0	0	NA	NA	NA	1	0	0	NA	NA	NA	1	0	0	0	0	0	0	0	0	0	0	0	0
1700029F12Rik	0.147	0	4.99758	0	1	1	0	0	NA	NA	NA	1	0	0	NA	NA	NA	1	0	0	0	0	0	0	0	0	0	0	0	0
1700029H14Rik	2.0069	0.4125	1.67793	0.2458	0.8058	1	1.65592	1.05117	2.11381	0.497288	0.618986	0.713545	1.65592	-3.6379	2.39944	-1.51615	0.129483	0.222204	2.6895	0.8436	1.7763	0.8667	3.10002	2.47822	2.65742	0	0	0	1.71822	3.29351
1700029I15Rik	15.2333	0.06172	0.55825	0.1106	0.912	0.9963	17.4918	-0.282072	0.661641	-0.426321	0.669874	0.755645	17.4918	-0.102441	0.646905	-0.158356	0.874177	0.919582	15.2402	17.7146	16.8753	14.7346	16.5334	13.6302	11.5155	25.447	19.2343	15.9143	14.6049	23.0546
1700029J03Rik	0	0	NA	NA	NA	1	0	0	NA	NA	NA	1	0	0	NA	NA	NA	1	0	0	0	0	0	0	0	0	0	0	0	0
1700029J07Rik	32.1082	-0.2929	0.3984	-0.7351	0.4623	0.9248	44.1582	0.982972	0.431543	2.27781	0.0227379	0.0441175	44.1582	0.696793	0.417084	1.67063	0.0947952	0.171027	38.5488	26.1501	47.9614	31.2026	51.6669	58.2382	17.7161	38.1705	55.4401	60.4744	37.8008	33.7585
1700029M20Rik	0	0	NA	NA	NA	1	0	0	NA	NA	NA	1	0	0	NA	NA	NA	1	0	0	0	0	0	0	0	0	0	0	0	0
1700029N11Rik	0	0	NA	NA	NA	1	0	0	NA	NA	NA	1	0	0	NA	NA	NA	1	0	0	0	0	0	0	0	0	0	0	0	0
1700029P11Rik	0	0	NA	NA	NA	1	0.464179	2.60801	4.52058	0.576918	0.563995	1	0.464179	-2.0339	4.51288	-0.450688	0.652214	1	0	0	0	0	2.06668	0	0	0	0	0	0	1.64676
1700030A11Rik	4.4491	1.983	1.18253	1.677	0.09356	1	9.64396	-0.601183	0.859759	-0.699247	0.484398	0.597486	9.64396	0.461979	0.876012	0.527367	0.597939	0.724849	5.3789	8.4355	0.8882	2.6002	6.20003	11.152	12.4013	13.7022	6.78858	12.7314	4.29554	9.88053
1700030C10Rik	7.4615	-0.776	0.85461	-0.9081	0.3638	0.8748	1.65753	0.269779	1.96752	0.137116	0.890939	0.924452	1.65753	-1.19561	1.96267	-0.609175	0.542408	0.677106	5.3789	3.3742	8.8817	6.0672	2.06668	1.23911	1.77161	0.978732	1.13143	1.06095	1.71822	3.29351
1700030F04Rik	0	0	NA	NA	NA	1	0	0	NA	NA	NA	1	0	0	NA	NA	NA	1	0	0	0	0	0	0	0	0	0	0	0	0
1700030F18Rik	0	0	NA	NA	NA	1	0	0	NA	NA	NA	1	0	0	NA	NA	NA	1	0	0	0	0	0	0	0	0	0	0	0	0
1700030J22Rik	9.0142	-0.01592	0.80834	-0.0197	0.9843	0.9996	26.2219	2.56735	0.560502	4.58046	4.64e-06	1.59e-05	26.2219	1.42341	0.637578	2.23253	0.0255801	0.0550415	4.4824	6.7484	4.4409	6.9339	50.6336	86.7378	14.1729	8.80859	15.84	20.1581	6.01376	7.4104
1700030K09Rik	257.98	-0.1087	0.14681	-0.7407	0.4589	0.9235	331.412	-0.279518	0.158185	-1.76703	0.0772229	0.131117	331.412	-0.0283974	0.156866	-0.181029	0.856345	0.910334	257.291	291.025	310.861	280.824	335.835	266.409	384.44	348.429	328.115	323.591	317.011	347.465
1700030L20Rik	0.2525	1.417	4.78921	0.2959	0.7673	1	0.221452	-2.09618	4.89723	-0.428034	0.668627	1	0.221452	0	4.99758	0	1	1	0	0.8436	0	0	0	0	1.77161	0	0	0	0	0
1700030M09Rik	0.543	0	3.44415	0	1	1	0.950711	-2.56756	3.03086	-0.847142	0.396916	1	0.950711	0	3.32312	0	1	1	0	0	0	0	1.03334	0	2.65742	3.91493	0	0	0	0
1700030N03Rik	0	0	NA	NA	NA	1	0	0	NA	NA	NA	1	0	0	NA	NA	NA	1	0	0	0	0	0	0	0	0	0	0	0	0
1700030O20Rik	0	0	NA	NA	NA	1	0	0	NA	NA	NA	1	0	0	NA	NA	NA	1	0	0	0	0	0	0	0	0	0	0	0	0
1700031A10Rik	0	0	NA	NA	NA	1	0	0	NA	NA	NA	1	0	0	NA	NA	NA	1	0	0	0	0	0	0	0	0	0	0	0	0
1700031F05Rik	0	0	NA	NA	NA	1	0	0	NA	NA	NA	1	0	0	NA	NA	NA	1	0	0	0	0	0	0	0	0	0	0	0	0
1700031M16Rik	0	0	NA	NA	NA	1	0	0	NA	NA	NA	1	0	0	NA	NA	NA	1	0	0	0	0	0	0	0	0	0	0	0	0
1700031P21Rik	0.1083	-1.45	4.99668	-0.2903	0.7716	1	1.2699	3.34546	2.71412	1.23261	0.217721	1	1.2699	4.42307	2.65184	1.66792	0.0953311	1	0	0	0	0.8667	1.03334	2.47822	0	0	4.52572	2.12191	0	0
1700034E13Rik	0	0	NA	NA	NA	1	0	0	NA	NA	NA	1	0	0	NA	NA	NA	1	0	0	0	0	0	0	0	0	0	0	0	0
1700034G24Rik	0.147	0	4.99758	0	1	1	0	0	NA	NA	NA	1	0	0	NA	NA	NA	1	0	0	0	0	0	0	0	0	0	0	0	0
1700034H15Rik	39.6956	0.4619	0.35019	1.319	0.1872	0.6831	21.3813	0.861855	0.65361	1.31861	0.1873	0.279207	21.3813	1.22613	0.656684	1.86715	0.061881	0.118661	42.1348	47.2389	32.8625	32.0694	36.1669	19.8258	11.5155	19.5746	42.9944	15.9143	8.59109	16.4676
1700034I23Rik	7.0844	0.5512	0.82533	0.6678	0.5043	0.9401	21.9512	3.56354	0.751235	4.74358	2.1e-06	7.4e-06	21.9512	1.69957	0.588589	2.88754	0.0038827	0.010253	12.5508	9.2791	5.329	9.5341	46.5003	29.7387	4.42904	1.95746	33.9429	37.1334	12.0275	9.88053
1700034J05Rik	0.1083	-1.45	4.99668	-0.2903	0.7716	1	0	0	NA	NA	NA	1	0	0	NA	NA	NA	1	0	0	0	0.8667	0	0	0	0	0	0	0	0
1700034K08Rik	0	0	NA	NA	NA	1	0	0	NA	NA	NA	1	0	0	NA	NA	NA	1	0	0	0	0	0	0	0	0	0	0	0	0
1700034O15Rik	0.1054	1.417	4.99535	0.2837	0.7767	1	0.258335	2.60564	4.90168	0.531582	0.595016	1	0.258335	0	4.99758	0	1	1	0	0.8436	0	0	2.06668	0	0	0	0	0	0	0
1700034P13Rik	146.945	0.1462	0.18305	0.7988	0.4244	0.9099	189.143	0.499487	0.210475	2.37314	0.0176376	0.0350415	189.143	0.80059	0.20969	3.81797	0.000134553	0.00046339	142.541	146.778	133.226	128.278	215.968	229.236	164.76	149.746	219.498	258.873	159.794	115.273
1700036G14Rik	0	0	NA	NA	NA	1	0	0	NA	NA	NA	1	0	0	NA	NA	NA	1	0	0	0	0	0	0	0	0	0	0	0	0
1700037C18Rik	45.0682	-0.1888	0.33652	-0.5612	0.5747	0.9601	50.8821	0.383481	0.366006	1.04775	0.294755	0.405353	50.8821	-0.0783468	0.362567	-0.216089	0.828918	0.893473	46.6172	48.0824	56.8432	51.1377	54.767	60.7164	43.4046	45.0217	54.3087	44.5601	52.4056	51.8728
1700037H04Rik	323.24	-0.1701	0.1229	-1.384	0.1663	0.6483	483.453	-0.517468	0.131011	-3.94982	7.82e-05	0.000231414	483.453	-0.753741	0.131868	-5.71585	1.09e-08	6.26e-08	307.494	313.801	343.724	355.363	423.669	395.276	600.577	572.558	383.555	315.103	600.517	576.364
1700039E15Rik	0.2646	0	4.70004	0	1	1	0	0	NA	NA	NA	1	0	0	NA	NA	NA	1	0	0	0	0	0	0	0	0	0	0	0	0
1700039E22Rik	0	0	NA	NA	NA	1	0	0	NA	NA	NA	1	0	0	NA	NA	NA	1	0	0	0	0	0	0	0	0	0	0	0	0
1700040L02Rik	0	0	NA	NA	NA	1	0	0	NA	NA	NA	1	0	0	NA	NA	NA	1	0	0	0	0	0	0	0	0	0	0	0	0
1700041A01Rik	0	0	NA	NA	NA	1	0.464667	3.43219	4.85103	0.707517	0.479245	1	0.464667	0	4.99758	0	1	1	0	0	0	0	0	3.71733	0	0	0	0	0	0
1700041C23Rik	0	0	NA	NA	NA	1	0	0	NA	NA	NA	1	0	0	NA	NA	NA	1	0	0	0	0	0	0	0	0	0	0	0	0
1700041M19Rik	0	0	NA	NA	NA	1	0.154889	1.81909	4.98211	0.365124	0.715019	1	0.154889	0	4.99758	0	1	1	0	0	0	0	0	1.23911	0	0	0	0	0	0
1700042G07Rik	0.3229	3.002	4.18759	0.7169	0.4735	1	0	0	NA	NA	NA	1	0	0	NA	NA	NA	1	0.8965	1.6871	0	0	0	0	0	0	0	0	0	0
1700042G15Rik	0	0	NA	NA	NA	1	0	0	NA	NA	NA	1	0	0	NA	NA	NA	1	0	0	0	0	0	0	0	0	0	0	0	0
1700042O10Rik	18.5085	-0.06222	0.51411	-0.121	0.9037	0.9963	14.1759	0.184599	0.696179	0.26516	0.790886	0.84998	14.1759	-0.524581	0.749009	-0.700367	0.483698	0.625475	26.8945	15.1839	18.6517	25.1355	17.5668	19.8258	12.4013	20.5534	11.3143	6.36572	16.3231	9.05716
1700044C05Rik	0	0	NA	NA	NA	1	0	0	NA	NA	NA	1	0	0	NA	NA	NA	1	0	0	0	0	0	0	0	0	0	0	0	0
1700044K03Rik	0	0	NA	NA	NA	1	0	0	NA	NA	NA	1	0	0	NA	NA	NA	1	0	0	0	0	0	0	0	0	0	0	0	0
1700045H11Rik	0	0	NA	NA	NA	1	0	0	NA	NA	NA	1	0	0	NA	NA	NA	1	0	0	0	0	0	0	0	0	0	0	0	0
1700046C09Rik	0	0	NA	NA	NA	1	0	0	NA	NA	NA	1	0	0	NA	NA	NA	1	0	0	0	0	0	0	0	0	0	0	0	0
1700047A11Rik	13.6987	0.03004	0.57949	0.05184	0.9587	0.9996	17.13	1.08207	0.699922	1.54599	0.122107	0.194247	17.13	0.448977	0.682393	0.657945	0.510573	0.649675	15.2402	14.3404	15.099	13.8678	24.8001	21.0649	6.20065	15.6597	11.3143	28.6458	12.8866	16.4676
1700047E10Rik	0.1332	0	4.99758	0	1	1	0	0	NA	NA	NA	1	0	0	NA	NA	NA	1	0	0	0	0	0	0	0	0	0	0	0	0
1700047G03Rik	0.3248	-1.025	3.91833	-0.2615	0.7937	1	0.205844	0	4.99742	0	1	1	0.205844	-2.03338	4.89445	-0.415445	0.677816	1	0	0.8436	0.8882	0.8667	0	0	0	0	0	0	0	1.64676
1700047I17Rik2	707.274	0.04617	0.08887	0.5195	0.6034	0.9694	1005.53	0.371408	0.0993896	3.73689	0.000186311	0.000523051	1005.53	0.0625837	0.10063	0.621921	0.533994	0.670393	778.148	765.944	770.936	724.595	1140.81	1344.44	925.669	993.413	968.505	891.201	892.614	887.601
1700047L14Rik	0	0	NA	NA	NA	1	0	0	NA	NA	NA	1	0	0	NA	NA	NA	1	0	0	0	0	0	0	0	0	0	0	0	0
1700047M11Rik	1.1715	0.7273	2.01163	0.3615	0.7177	1	2.19189	0.623222	1.68512	0.369839	0.711503	0.78847	2.19189	1.13106	1.73761	0.650929	0.515092	0.65312	2.6895	1.6871	1.7763	0.8667	2.06668	3.71733	1.77161	1.95746	3.39429	2.12191	0.859109	1.64676
1700048M11Rik	2.9746	1.862	1.45995	1.275	0.2022	1	5.27458	-0.492129	1.32773	-0.370655	0.710895	0.78823	5.27458	-0.287853	1.38175	-0.208325	0.834976	0.896816	4.4824	5.0613	0.8882	1.7335	9.30005	1.23911	5.31484	9.78732	0	7.42668	1.71822	7.4104
1700048O20Rik	191.209	0.0002026	0.17159	0.001181	0.9991	1	234.91	-0.066341	0.170678	-0.388691	0.697505	0.777973	234.91	-0.236443	0.172681	-1.36925	0.170922	0.279308	186.469	181.363	191.846	175.948	236.635	251.54	253.341	257.407	203.658	200.52	243.987	232.193
1700049E15Rik	0	0	NA	NA	NA	1	0	0	NA	NA	NA	1	0	0	NA	NA	NA	1	0	0	0	0	0	0	0	0	0	0	0	0
1700049E22Rik	0.1054	1.417	4.99535	0.2837	0.7767	1	0	0	NA	NA	NA	1	0	0	NA	NA	NA	1	0	0.8436	0	0	0	0	0	0	0	0	0	0
1700049G17Rik	165.244	0.04144	0.18299	0.2264	0.8209	0.9898	267.045	0.46332	0.184351	2.51324	0.0119626	0.0247143	267.045	0.301207	0.173191	1.73915	0.0820077	0.151049	165.85	174.615	174.97	156.013	234.568	257.735	198.421	157.576	377.898	333.14	312.716	264.304
1700049L16Rik	1.0145	1.558	2.39922	0.6493	0.5162	1	0	0	NA	NA	NA	1	0	0	NA	NA	NA	1	0.8965	1.6871	0.8882	0	0	0	0	0	0	0	0	0
1700051A21Rik	0	0	NA	NA	NA	1	0	0	NA	NA	NA	1	0	0	NA	NA	NA	1	0	0	0	0	0	0	0	0	0	0	0	0
1700052I22Rik	0.1083	-1.45	4.99668	-0.2903	0.7716	1	0	0	NA	NA	NA	1	0	0	NA	NA	NA	1	0	0	0	0.8667	0	0	0	0	0	0	0	0
1700052K11Rik	243.921	0.2644	0.14356	1.842	0.06552	0.4024	268.567	0.942168	0.16042	5.87313	4.28e-09	1.92e-08	268.567	0.494206	0.169546	2.91487	0.00355835	0.00946744	252.809	248.848	209.609	208.018	437.102	439.884	231.196	225.108	227.418	249.324	160.653	177.85
1700054A03Rik	0	0	NA	NA	NA	1	0	0	NA	NA	NA	1	0	0	NA	NA	NA	1	0	0	0	0	0	0	0	0	0	0	0	0
1700054K19Rik	0	0	NA	NA	NA	1	0.265239	0	4.99742	0	1	1	0.265239	2.78208	4.89555	0.568287	0.56984	1	0	0	0	0	0	0	0	0	0	2.12191	0	0
1700054M17Rik	0	0	NA	NA	NA	1	0	0	NA	NA	NA	1	0	0	NA	NA	NA	1	0	0	0	0	0	0	0	0	0	0	0	0
1700055C04Rik	0	0	NA	NA	NA	1	0	0	NA	NA	NA	1	0	0	NA	NA	NA	1	0	0	0	0	0	0	0	0	0	0	0	0
1700056E22Rik	73.296	0.3139	0.27854	1.127	0.2598	0.7877	60.9412	1.55794	0.357104	4.36272	1.28e-05	4.18e-05	60.9412	1.50658	0.353585	4.26088	2.04e-05	7.98e-05	66.3398	65.797	63.0604	43.337	88.8671	96.6507	36.3181	26.4258	99.5659	77.4497	31.787	30.465
1700057G04Rik	0	0	NA	NA	NA	1	0	0	NA	NA	NA	1	0	0	NA	NA	NA	1	0	0	0	0	0	0	0	0	0	0	0	0
1700057H15Rik	0.1054	1.417	4.99535	0.2837	0.7767	1	0	0	NA	NA	NA	1	0	0	NA	NA	NA	1	0	0.8436	0	0	0	0	0	0	0	0	0	0
1700057H21Rik	0	0	NA	NA	NA	1	0	0	NA	NA	NA	1	0	0	NA	NA	NA	1	0	0	0	0	0	0	0	0	0	0	0	0
1700060C16Rik	0	0	NA	NA	NA	1	0	0	NA	NA	NA	1	0	0	NA	NA	NA	1	0	0	0	0	0	0	0	0	0	0	0	0
1700060C20Rik	0	0	NA	NA	NA	1	0.399572	-0.690301	4.76045	-0.145007	0.884705	1	0.399572	0	4.88887	0	1	1	0	0	0	0	0	1.23911	0	1.95746	0	0	0	0
1700061F12Rik	0.147	0	4.99758	0	1	1	0.413224	3.27285	4.62455	0.707713	0.479123	1	0.413224	0	4.77021	0	1	1	0	0	0	0	2.06668	1.23911	0	0	0	0	0	0
1700061G19Rik	10.2134	0.5778	0.70914	0.8147	0.4152	0.9052	9.71621	0.466624	0.922345	0.505911	0.612919	0.708463	9.71621	-0.0348156	0.920869	-0.0378073	0.969841	0.982739	14.3437	9.2791	7.9936	7.8007	14.4667	8.67378	7.08646	9.78732	10.1829	8.48763	2.57733	16.4676
1700061I17Rik	0	0	NA	NA	NA	1	0	0	NA	NA	NA	1	0	0	NA	NA	NA	1	0	0	0	0	0	0	0	0	0	0	0	0
1700061J23Rik	0	0	NA	NA	NA	1	0	0	NA	NA	NA	1	0	0	NA	NA	NA	1	0	0	0	0	0	0	0	0	0	0	0	0
1700063A18Rik	0	0	NA	NA	NA	1	0	0	NA	NA	NA	1	0	0	NA	NA	NA	1	0	0	0	0	0	0	0	0	0	0	0	0
1700063D05Rik	0	0	NA	NA	NA	1	0.221452	-2.09618	4.89723	-0.428034	0.668627	1	0.221452	0	4.99758	0	1	1	0	0	0	0	0	0	1.77161	0	0	0	0	0
1700063O14Rik	0	0	NA	NA	NA	1	0	0	NA	NA	NA	1	0	0	NA	NA	NA	1	0	0	0	0	0	0	0	0	0	0	0	0
1700064J06Rik	0	0	NA	NA	NA	1	0	0	NA	NA	NA	1	0	0	NA	NA	NA	1	0	0	0	0	0	0	0	0	0	0	0	0
1700064M15Rik	0	0	NA	NA	NA	1	0	0	NA	NA	NA	1	0	0	NA	NA	NA	1	0	0	0	0	0	0	0	0	0	0	0	0
1700065D16Rik	11.9439	0.07476	0.63094	0.1185	0.9057	0.9963	28.197	1.78046	0.552378	3.22327	0.00126737	0.00315355	28.197	2.08072	0.522167	3.98478	6.75e-05	0.000244755	9.8613	16.871	13.3226	12.1344	38.2335	34.6951	13.2871	7.82986	56.5715	49.8648	9.4502	15.6442
1700065I16Rik	0	0	NA	NA	NA	1	0.110726	-1.14059	4.99378	-0.228402	0.819334	1	0.110726	0	4.99758	0	1	1	0	0	0	0	0	0	0.885807	0	0	0	0	0
1700065J11Rik	0	0	NA	NA	NA	1	0	0	NA	NA	NA	1	0	0	NA	NA	NA	1	0	0	0	0	0	0	0	0	0	0	0	0
1700065J18Rik	0.9752	-0.6018	2.19449	-0.2742	0.7839	1	1.38546	-0.0384242	2.19979	-0.0174672	0.986064	0.992046	1.38546	-1.18203	2.53061	-0.467093	0.640433	0.759447	0.8965	0.8436	1.7763	0.8667	0	3.71733	1.77161	1.95746	1.13143	0	0.859109	1.64676
1700065L07Rik	0	0	NA	NA	NA	1	0	0	NA	NA	NA	1	0	0	NA	NA	NA	1	0	0	0	0	0	0	0	0	0	0	0	0
1700065O20Rik	0	0	NA	NA	NA	1	0	0	NA	NA	NA	1	0	0	NA	NA	NA	1	0	0	0	0	0	0	0	0	0	0	0	0
1700066B17Rik	0.1314	0	4.99758	0	1	1	0	0	NA	NA	NA	1	0	0	NA	NA	NA	1	0	0	0	0	0	0	0	0	0	0	0	0
1700066B19Rik	126.875	-0.05109	0.19563	-0.2612	0.794	0.988	134.214	-0.702536	0.258017	-2.72283	0.00647262	0.0141301	134.214	-0.400452	0.247411	-1.61857	0.105539	0.186989	127.301	147.621	137.667	147.346	100.234	81.7813	165.646	131.15	151.612	105.034	174.399	163.852
1700066J03Rik	0	0	NA	NA	NA	1	0	0	NA	NA	NA	1	0	0	NA	NA	NA	1	0	0	0	0	0	0	0	0	0	0	0	0
1700066M21Rik	177.202	-0.1189	0.16284	-0.7302	0.4653	0.9248	271.749	-0.490887	0.177935	-2.7588	0.00580135	0.0127995	271.749	-0.189291	0.159396	-1.18755	0.23501	0.360782	212.467	225.228	232.702	242.687	160.168	151.172	232.082	205.534	354.138	311.921	371.994	386.988
1700066N21Rik	0.111	-1.468	4.99542	-0.2939	0.7688	1	0	0	NA	NA	NA	1	0	0	NA	NA	NA	1	0	0	0.8882	0	0	0	0	0	0	0	0	0
1700066O22Rik	0	0	NA	NA	NA	1	0	0	NA	NA	NA	1	0	0	NA	NA	NA	1	0	0	0	0	0	0	0	0	0	0	0	0
1700067G17Rik	0	0	NA	NA	NA	1	0	0	NA	NA	NA	1	0	0	NA	NA	NA	1	0	0	0	0	0	0	0	0	0	0	0	0
1700067K01Rik	23.0115	0.4324	0.47354	0.9131	0.3612	0.8739	16.5524	0.0422573	0.694859	0.0608142	0.951507	0.968478	16.5524	-0.088177	0.664823	-0.132632	0.894484	0.93273	22.4121	26.1501	21.3162	14.7346	15.5001	13.6302	7.97227	20.5534	20.3658	15.9143	14.6049	23.878
1700067P10Rik	0.1054	1.417	4.99535	0.2837	0.7767	1	0	0	NA	NA	NA	1	0	0	NA	NA	NA	1	0	0.8436	0	0	0	0	0	0	0	0	0	0
1700069L16Rik	0	0	NA	NA	NA	1	0	0	NA	NA	NA	1	0	0	NA	NA	NA	1	0	0	0	0	0	0	0	0	0	0	0	0
1700069P05Rik	0	0	NA	NA	NA	1	0	0	NA	NA	NA	1	0	0	NA	NA	NA	1	0	0	0	0	0	0	0	0	0	0	0	0
1700071K01Rik	1.2367	-1.207	2.03381	-0.5934	0.5529	1	0.235541	0	4.99742	0	1	1	0.235541	0.376941	4.99367	0.0754838	0.93983	1	2.6895	0	3.5527	2.6002	0	0	0	0	0	1.06095	0	0.823378
1700071M16Rik	0	0	NA	NA	NA	1	0	0	NA	NA	NA	1	0	0	NA	NA	NA	1	0	0	0	0	0	0	0	0	0	0	0	0
1700072B07Rik	0	0	NA	NA	NA	1	0	0	NA	NA	NA	1	0	0	NA	NA	NA	1	0	0	0	0	0	0	0	0	0	0	0	0
1700072I22Rik	0.147	0	4.99758	0	1	1	0	0	NA	NA	NA	1	0	0	NA	NA	NA	1	0	0	0	0	0	0	0	0	0	0	0	0
1700072O05Rik	1.1908	1.316	2.02377	0.6503	0.5155	1	1.09375	-0.794425	2.71752	-0.292335	0.770031	1	1.09375	0.377703	2.40173	0.157263	0.875037	1	2.6895	1.6871	0.8882	0.8667	1.03334	0	0	1.95746	1.13143	2.12191	0.859109	1.64676
1700073E17Rik	0.5711	1.589	2.99594	0.5302	0.596	1	0.262277	1.81912	4.98211	0.36513	0.715014	1	0.262277	-1.08318	4.99384	-0.216903	0.828284	1	1.793	0.8436	0	0.8667	0	1.23911	0	0	0	0	0.859109	0
1700074H08Rik	0	0	NA	NA	NA	1	0	0	NA	NA	NA	1	0	0	NA	NA	NA	1	0	0	0	0	0	0	0	0	0	0	0	0
1700074P13Rik	0	0	NA	NA	NA	1	0	0	NA	NA	NA	1	0	0	NA	NA	NA	1	0	0	0	0	0	0	0	0	0	0	0	0
1700080E11Rik	0	0	NA	NA	NA	1	0	0	NA	NA	NA	1	0	0	NA	NA	NA	1	0	0	0	0	0	0	0	0	0	0	0	0
1700080N15Rik	0	0	NA	NA	NA	1	0	0	NA	NA	NA	1	0	0	NA	NA	NA	1	0	0	0	0	0	0	0	0	0	0	0	0
1700080O16Rik	0	0	NA	NA	NA	1	0	0	NA	NA	NA	1	0	0	NA	NA	NA	1	0	0	0	0	0	0	0	0	0	0	0	0
1700081H04Rik	0	0	NA	NA	NA	1	0	0	NA	NA	NA	1	0	0	NA	NA	NA	1	0	0	0	0	0	0	0	0	0	0	0	0
1700084C01Rik	0	0	NA	NA	NA	1	0	0	NA	NA	NA	1	0	0	NA	NA	NA	1	0	0	0	0	0	0	0	0	0	0	0	0
1700084D21Rik	0.381	0.002057	3.84383	0.0005351	0.9996	1	0.406667	0	4.80175	0	1	1	0.406667	3.39529	4.65592	0.729241	0.465854	1	0.8965	0	0.8882	0	0	0	0	0	1.13143	2.12191	0	0
1700084E18Rik	15.4261	-0.06535	0.58038	-0.1126	0.9104	0.9963	17.4909	0.92253	0.698799	1.32016	0.18678	0.278638	17.4909	1.13721	0.67213	1.69195	0.0906563	0.164684	10.7578	14.3404	12.4344	13.8678	22.7335	17.3476	13.2871	7.82986	33.9429	20.1581	18.0413	6.58702
1700084F23Rik	0	0	NA	NA	NA	1	0	0	NA	NA	NA	1	0	0	NA	NA	NA	1	0	0	0	0	0	0	0	0	0	0	0	0
1700084J12Rik	12.162	-0.1887	0.64056	-0.2946	0.7683	0.987	19.9805	-0.431536	0.581842	-0.741672	0.458286	0.572422	19.9805	-1.12002	0.625608	-1.7903	0.0734064	0.137251	8.0684	12.6533	11.5463	12.1344	24.8001	14.8693	27.46	26.4258	12.4457	8.48763	21.4777	23.878
1700084M14Rik	0	0	NA	NA	NA	1	0	0	NA	NA	NA	1	0	0	NA	NA	NA	1	0	0	0	0	0	0	0	0	0	0	0	0
1700085C21Rik	0	0	NA	NA	NA	1	0	0	NA	NA	NA	1	0	0	NA	NA	NA	1	0	0	0	0	0	0	0	0	0	0	0	0
1700086L19Rik	0.1314	0	4.99758	0	1	1	0.132619	0	4.99742	0	1	1	0.132619	1.81068	4.99523	0.362482	0.716992	1	0	0	0	0	0	0	0	0	0	1.06095	0	0
1700086O06Rik	118.653	-0.05041	0.20156	-0.2501	0.8025	0.9892	138.213	-0.247207	0.223685	-1.10516	0.269091	0.377049	138.213	-0.347812	0.22673	-1.53404	0.125021	0.215915	115.647	118.941	118.127	124.811	128.134	142.498	162.103	158.555	107.486	118.827	136.598	151.502
1700088E04Rik	108.305	0.2708	0.2129	1.272	0.2035	0.7088	169.093	0.628931	0.246532	2.55111	0.010738	0.0224641	169.093	-0.38097	0.263167	-1.44763	0.147719	0.248005	121.025	113.036	100.364	93.6079	296.568	247.822	176.276	176.172	92.7773	105.034	167.526	90.5716
1700091H14Rik	0	0	NA	NA	NA	1	0	0	NA	NA	NA	1	0	0	NA	NA	NA	1	0	0	0	0	0	0	0	0	0	0	0	0
1700092C02Rik	0	0	NA	NA	NA	1	0	0	NA	NA	NA	1	0	0	NA	NA	NA	1	0	0	0	0	0	0	0	0	0	0	0	0
1700092C10Rik	0	0	NA	NA	NA	1	0	0	NA	NA	NA	1	0	0	NA	NA	NA	1	0	0	0	0	0	0	0	0	0	0	0	0
1700092E19Rik	0	0	NA	NA	NA	1	0	0	NA	NA	NA	1	0	0	NA	NA	NA	1	0	0	0	0	0	0	0	0	0	0	0	0
1700092K14Rik	0.7003	0.5612	2.51306	0.2233	0.8233	1	0	0	NA	NA	NA	1	0	0	NA	NA	NA	1	0.8965	1.6871	0.8882	0.8667	0	0	0	0	0	0	0	0
1700092M07Rik	10.9274	-0.1759	0.65855	-0.2672	0.7894	0.988	12.7848	-0.271909	0.722851	-0.376162	0.706796	0.785301	12.7848	-0.621646	0.727414	-0.854597	0.392774	0.536488	11.6543	10.1226	13.3226	11.2676	11.3667	12.3911	16.8303	11.7448	9.05145	10.6095	15.464	14.8208
1700093K21Rik	0.3711	-1.451	4.15984	-0.3487	0.7273	1	0	0	NA	NA	NA	1	0	0	NA	NA	NA	1	0	0	0	0.8667	0	0	0	0	0	0	0	0
1700094D03Rik	88.651	0.1334	0.23415	0.5698	0.5688	0.9587	122.57	0.85061	0.26379	3.22458	0.00126159	0.00314082	122.57	0.0481284	0.269264	0.17874	0.858142	0.911554	103.096	89.4164	81.7121	93.6079	181.868	178.432	76.1794	124.299	102.96	110.339	114.261	92.2183
1700094J05Rik	126.123	0.01879	0.20237	0.09287	0.926	0.9973	187.879	-0.435707	0.20435	-2.13216	0.0329934	0.0619275	187.879	0.170799	0.197472	0.864927	0.387079	0.530455	147.023	114.723	135.003	123.077	159.134	137.541	194.878	207.491	207.052	218.557	208.763	169.616
1700094M24Rik	0.1332	0	4.99758	0	1	1	0	0	NA	NA	NA	1	0	0	NA	NA	NA	1	0	0	0	0	0	0	0	0	0	0	0	0
1700095A21Rik	0	0	NA	NA	NA	1	0.4127	2.84286	4.70565	0.604138	0.545752	1	0.4127	-1.05234	4.82166	-0.218253	0.827232	1	0	0	0	0	0	2.47822	0	0	0	0	0	0.823378
1700095B10Rik	0	0	NA	NA	NA	1	0.141429	0	4.99742	0	1	1	0.141429	1.85749	4.99196	0.372097	0.709821	1	0	0	0	0	0	0	0	0	1.13143	0	0	0
1700095J12Rik	3.3911	0.3349	1.26049	0.2657	0.7905	1	1.8731	1.93045	2.24489	0.859931	0.389827	0.504684	1.8731	0.415291	2.25882	0.183853	0.854129	0.90887	2.6895	5.0613	4.4409	1.7335	7.23337	0	0	1.95746	2.26286	1.06095	0	2.47013
1700096J18Rik	2.4429	-0.8062	1.45736	-0.5532	0.5801	1	4.24186	1.88637	1.42821	1.32079	0.18657	0.278355	4.24186	-0.255966	1.46911	-0.174232	0.861683	0.912642	2.6895	0.8436	2.6645	3.467	7.23337	9.91289	2.65742	1.95746	4.52572	1.06095	0	6.58702
1700096K18Rik	103.329	0.6024	0.22065	2.73	0.006329	0.08255	100.466	1.1867	0.263851	4.49762	6.87e-06	2.3e-05	100.466	0.426306	0.262443	1.62438	0.104296	0.185228	119.232	134.968	80.8239	86.674	144.667	156.128	66.4355	65.575	109.749	102.913	83.3336	74.9274
1700096P03Rik	0	0	NA	NA	NA	1	0	0	NA	NA	NA	1	0	0	NA	NA	NA	1	0	0	0	0	0	0	0	0	0	0	0	0
1700097N02Rik	54.1524	0.4495	0.305	1.474	0.1406	0.6047	60.7284	-0.0124037	0.327808	-0.0378385	0.969816	0.981021	60.7284	-0.218103	0.338994	-0.643382	0.519976	0.657067	74.4082	68.3276	57.7314	46.804	66.1337	70.6293	66.4355	71.4474	52.0458	45.621	56.7012	56.8131
1700099I09Rik	0	0	NA	NA	NA	1	0	0	NA	NA	NA	1	0	0	NA	NA	NA	1	0	0	0	0	0	0	0	0	0	0	0	0
1700100I10Rik	7.533	0.2562	0.83905	0.3053	0.7601	0.9867	11.875	1.47163	0.780404	1.88573	0.059331	0.104294	11.875	1.83767	0.817432	2.2481	0.0245697	0.0532086	5.3789	9.2791	7.9936	4.3337	23.7668	14.8693	6.20065	7.82986	20.3658	12.7314	4.29554	4.94027
1700100L14Rik	0.4243	0	3.97875	0	1	1	1.00478	0.325046	2.73786	0.118723	0.905495	1	1.00478	-1.22206	2.87438	-0.425158	0.670722	1	0	0	0	0	0	2.47822	0	1.95746	0	1.06095	1.71822	0.823378
1700101E01Rik	2.4818	-1.449	1.49843	-0.967	0.3335	1	2.88557	-1.62134	1.68323	-0.963235	0.33543	0.449194	2.88557	1.96326	1.83674	1.06888	0.285123	0.420848	0	2.5307	3.5527	3.467	0	3.71733	7.08646	3.91493	4.52572	2.12191	1.71822	0
1700101I11Rik	0	0	NA	NA	NA	1	0	0	NA	NA	NA	1	0	0	NA	NA	NA	1	0	0	0	0	0	0	0	0	0	0	0	0
1700101O22Rik	0	0	NA	NA	NA	1	0	0	NA	NA	NA	1	0	0	NA	NA	NA	1	0	0	0	0	0	0	0	0	0	0	0	0
1700102H20Rik	14.2217	-0.05397	0.58234	-0.09267	0.9262	0.9973	7.97712	-0.171778	0.905764	-0.18965	0.849583	0.895247	7.97712	-2.26448	1.09655	-2.06509	0.0389144	0.0794177	14.3437	19.4017	16.8753	18.2015	8.26671	9.91289	10.6297	9.78732	1.13143	3.18286	7.73198	13.174
1700102P08Rik	8.3955	-0.1088	0.80601	-0.135	0.8926	0.9963	8.54273	-0.801931	0.934266	-0.858354	0.390697	0.505439	8.54273	-0.934945	0.926111	-1.00954	0.312716	0.451505	4.4824	10.9662	12.4344	4.3337	7.23337	4.95644	10.6297	10.7661	3.39429	8.48763	15.464	7.4104
1700104L18Rik	0.1332	0	4.99758	0	1	1	0.38758	-1.21277	4.92556	-0.24622	0.805512	1	0.38758	2.7822	4.83105	0.5759	0.564683	1	0	0	0	0	0	0	0	0.978732	0	2.12191	0	0
1700105P06Rik	3.876	1.856	1.28763	1.441	0.1495	1	6.6385	0.18215	1.06022	0.171804	0.863592	0.904394	6.6385	0.970668	1.02231	0.949485	0.342374	0.484257	3.5859	5.9049	0.8882	1.7335	6.20003	6.19555	8.85807	1.95746	11.3143	8.48763	5.15465	4.94027
1700106J16Rik	0.1332	0	4.99758	0	1	1	0.122342	-1.21325	4.98879	-0.243195	0.807854	1	0.122342	0	4.99758	0	1	1	0	0	0	0	0	0	0	0.978732	0	0	0	0
1700108F19Rik	0.9179	2.296	2.55337	0.8994	0.3684	1	0.660512	1.40652	3.43971	0.408905	0.682609	1	0.660512	0.353978	3.59513	0.0984604	0.921567	1	1.793	2.5307	0.8882	0	0	2.47822	0.885807	0	0	1.06095	0.859109	0
1700108J01Rik	0.4032	1.454	3.7729	0.3854	0.6999	1	1.81962	0.916351	2.30686	0.397229	0.691198	0.772774	1.81962	0.672374	2.14323	0.313719	0.753734	0.843327	0.8965	0	0	0	0	3.71733	0	1.95746	2.26286	3.18286	3.43644	0
1700109G14Rik	0.2231	0.006083	4.99009	0.001219	0.999	1	0	0	NA	NA	NA	1	0	0	NA	NA	NA	1	0.8965	0	0.8882	0	0	0	0	0	0	0	0	0
1700109G15Rik	0	0	NA	NA	NA	1	0	0	NA	NA	NA	1	0	0	NA	NA	NA	1	0	0	0	0	0	0	0	0	0	0	0	0
1700109H08Rik	52.5131	-0.1743	0.2991	-0.5828	0.56	0.9565	65.207	-0.226145	0.340311	-0.664525	0.506354	0.617597	65.207	0.155765	0.31282	0.497937	0.618528	0.741329	54.6855	64.9534	68.3895	66.739	49.6003	43.3689	51.3768	57.7452	80.3316	88.0592	71.306	79.8676
1700109I08Rik	0	0	NA	NA	NA	1	0	0	NA	NA	NA	1	0	0	NA	NA	NA	1	0	0	0	0	0	0	0	0	0	0	0	0
1700109K24Rik	0	0	NA	NA	NA	1	0	0	NA	NA	NA	1	0	0	NA	NA	NA	1	0	0	0	0	0	0	0	0	0	0	0	0
1700110C19Rik	1.6095	0.72	1.81799	0.396	0.6921	1	3.18153	-0.141746	1.58029	-0.0896966	0.928528	0.952032	3.18153	1.55062	1.59975	0.969291	0.3324	0.473619	2.6895	1.6871	2.6645	0	1.03334	4.95644	3.54323	2.9362	2.26286	7.42668	0	3.29351
1700110I01Rik	0	0	NA	NA	NA	1	0.110726	-1.14059	4.99378	-0.228402	0.819334	1	0.110726	0	4.99758	0	1	1	0	0	0	0	0	0	0.885807	0	0	0	0	0
1700110I07Rik	0	0	NA	NA	NA	1	0	0	NA	NA	NA	1	0	0	NA	NA	NA	1	0	0	0	0	0	0	0	0	0	0	0	0
1700110K17Rik	0	0	NA	NA	NA	1	0.129167	1.6867	4.99084	0.337959	0.735394	1	0.129167	0	4.99758	0	1	1	0	0	0	0	1.03334	0	0	0	0	0	0	0
1700111N16Rik	0	0	NA	NA	NA	1	0	0	NA	NA	NA	1	0	0	NA	NA	NA	1	0	0	0	0	0	0	0	0	0	0	0	0
1700112E06Rik	2.0171	2.309	1.66616	1.386	0.1658	1	1.49106	-0.728464	2.09069	-0.348432	0.727516	0.800915	1.49106	1.40137	2.52667	0.554633	0.579146	0.707666	5.3789	3.3742	1.7763	0	2.06668	1.23911	3.54323	1.95746	2.26286	0	0.859109	0
1700112H15Rik	0	0	NA	NA	NA	1	0	0	NA	NA	NA	1	0	0	NA	NA	NA	1	0	0	0	0	0	0	0	0	0	0	0	0
1700112J05Rik	1.3785	-0.02251	2.15436	-0.01045	0.9917	1	1.17752	0.65843	2.42424	0.271603	0.785927	1	1.17752	0	3.01638	0	1	1	0.8965	0.8436	1.7763	0	2.06668	3.71733	2.65742	0.978732	0	0	0	0
1700112J16Rik	1.1783	0.9833	2.3408	0.4201	0.6744	1	0.840255	2.83401	3.6467	0.777145	0.437073	1	0.840255	3.78215	3.58717	1.05435	0.291721	1	0.8965	0.8436	0.8882	0	0	2.47822	0	0	0	4.24382	0	0
1700113A16Rik	123.308	0.009645	0.2021	0.04772	0.9619	0.9996	192.425	0.0117626	0.195538	0.0601548	0.952032	0.968942	192.425	0.0601334	0.194121	0.309773	0.756733	0.844899	119.232	129.907	135.891	111.809	190.134	199.497	201.964	184.002	175.372	214.313	185.568	188.554
1700113B09Rik	0	0	NA	NA	NA	1	0	0	NA	NA	NA	1	0	0	NA	NA	NA	1	0	0	0	0	0	0	0	0	0	0	0	0
1700113H08Rik	0.3744	-0.03437	3.86697	-0.008889	0.9929	1	0	0	NA	NA	NA	1	0	0	NA	NA	NA	1	0	0.8436	0.8882	0	0	0	0	0	0	0	0	0
1700116B05Rik	0	0	NA	NA	NA	1	0	0	NA	NA	NA	1	0	0	NA	NA	NA	1	0	0	0	0	0	0	0	0	0	0	0	0
1700119H24Rik	0	0	NA	NA	NA	1	0	0	NA	NA	NA	1	0	0	NA	NA	NA	1	0	0	0	0	0	0	0	0	0	0	0	0
1700120C14Rik	37.6936	0.2453	0.37605	0.6523	0.5142	0.9435	157.358	-0.177938	0.221924	-0.801798	0.42267	0.537819	157.358	-0.0208444	0.219858	-0.0948081	0.924467	0.95279	42.1348	28.6807	26.6452	32.9361	158.101	137.541	187.791	146.81	156.137	155.96	146.908	169.616
1700120E14Rik	0	0	NA	NA	NA	1	0	0	NA	NA	NA	1	0	0	NA	NA	NA	1	0	0	0	0	0	0	0	0	0	0	0	0
1700120G07Rik	0	0	NA	NA	NA	1	0	0	NA	NA	NA	1	0	0	NA	NA	NA	1	0	0	0	0	0	0	0	0	0	0	0	0
1700120K04Rik	14.4069	0.185	0.59798	0.3094	0.757	0.9864	17.6771	0.0905333	0.6511	0.139047	0.889413	0.923344	17.6771	-0.262805	0.651369	-0.403465	0.686606	0.792792	20.6191	14.3404	15.099	15.6013	17.5668	19.8258	21.2594	13.7022	9.05145	22.28	16.3231	21.4078
1700121L16Rik	0	0	NA	NA	NA	1	0	0	NA	NA	NA	1	0	0	NA	NA	NA	1	0	0	0	0	0	0	0	0	0	0	0	0
1700121N20Rik	0.2109	2.39	4.89538	0.4882	0.6254	1	0	0	NA	NA	NA	1	0	0	NA	NA	NA	1	0	1.6871	0	0	0	0	0	0	0	0	0	0
1700122C19Rik	0	0	NA	NA	NA	1	0	0	NA	NA	NA	1	0	0	NA	NA	NA	1	0	0	0	0	0	0	0	0	0	0	0	0
1700122O11Rik	4.7379	-0.6692	1.06061	-0.6309	0.5281	0.9466	5.49823	0.700406	1.18398	0.591569	0.554139	0.661082	5.49823	-0.588797	1.21776	-0.483509	0.628735	0.749753	2.6895	3.3742	5.329	4.3337	4.13336	11.152	4.42904	4.89366	5.65715	2.12191	1.71822	9.88053
1700123I01Rik	1.0557	-0.03891	2.11281	-0.01842	0.9853	1	1.9859	1.94398	2.00823	0.968008	0.33304	0.446631	1.9859	1.71381	2.02376	0.846844	0.397082	0.540799	0	2.5307	0.8882	1.7335	2.06668	4.95644	1.77161	0	2.26286	3.18286	0	1.64676
1700123J17Rik	0	0	NA	NA	NA	1	0.258335	2.60564	4.90168	0.531582	0.595016	1	0.258335	0	4.99758	0	1	1	0	0	0	0	2.06668	0	0	0	0	0	0	0
1700123K08Rik	0	0	NA	NA	NA	1	0	0	NA	NA	NA	1	0	0	NA	NA	NA	1	0	0	0	0	0	0	0	0	0	0	0	0
1700123L14Rik	0	0	NA	NA	NA	1	0	0	NA	NA	NA	1	0	0	NA	NA	NA	1	0	0	0	0	0	0	0	0	0	0	0	0
1700123M08Rik	25.4467	-0.5845	0.44873	-1.302	0.1928	0.6927	28.9865	0.415009	0.505841	0.820432	0.41197	0.526819	28.9865	-0.134263	0.508224	-0.264181	0.79164	0.8694	21.5156	17.7146	27.5334	31.2026	29.9668	39.6515	26.5742	25.447	27.1543	25.4629	19.7595	37.8754
1700123O12Rik	0.1579	0	4.99758	0	1	1	0	0	NA	NA	NA	1	0	0	NA	NA	NA	1	0	0	0	0	0	0	0	0	0	0	0	0
1700123O20Rik	379.412	0.1286	0.11455	1.123	0.2616	0.7899	784.829	0.0364209	0.0979452	0.37185	0.710004	0.787553	784.829	-0.0483327	0.098432	-0.491026	0.623408	0.745783	399.832	390.564	360.599	362.297	806.004	861.182	817.6	806.475	737.693	730.997	761.171	757.508
1700123O21Rik	9.7634	-0.07794	0.69854	-0.1116	0.9112	0.9963	16.9086	0.792931	0.724586	1.09432	0.273813	0.382184	16.9086	0.0117267	0.625068	0.0187607	0.985032	0.992019	8.9648	13.4968	15.9871	7.8007	12.4001	13.6302	5.31484	9.78732	27.1543	20.1581	17.1822	29.6416
1700124L16Rik	10.9971	0.04725	0.65835	0.07178	0.9428	0.9973	6.07675	-1.96054	1.28749	-1.52277	0.127817	0.201974	6.07675	0.618818	1.13857	0.543504	0.586783	0.714521	11.6543	10.1226	10.6581	10.4009	4.13336	0	7.08646	9.78732	13.5772	3.18286	3.43644	7.4104
1700125G02Rik	0	0	NA	NA	NA	1	0	0	NA	NA	NA	1	0	0	NA	NA	NA	1	0	0	0	0	0	0	0	0	0	0	0	0
1700125G22Rik	1.3481	-1.013	1.90642	-0.5313	0.5952	1	1.92876	1.00556	2.27482	0.442039	0.658461	0.746415	1.92876	1.00325	2.07919	0.482519	0.629437	0.750385	0.8965	0.8436	1.7763	1.7335	0	3.71733	1.77161	0	4.52572	2.12191	0	3.29351
1700125H03Rik	0	0	NA	NA	NA	1	0	0	NA	NA	NA	1	0	0	NA	NA	NA	1	0	0	0	0	0	0	0	0	0	0	0	0
1700125H20Rik	2.4115	-0.7448	1.57346	-0.4733	0.636	1	1.75957	-3.70699	2.45095	-1.51247	0.130414	0.205582	1.75957	0.704852	2.12627	0.331497	0.740269	0.833054	1.793	0.8436	2.6645	1.7335	0	0	4.42904	0.978732	1.13143	4.24382	0	3.29351
1700126H18Rik	0	0	NA	NA	NA	1	0	0	NA	NA	NA	1	0	0	NA	NA	NA	1	0	0	0	0	0	0	0	0	0	0	0	0
1700128A07Rik	0	0	NA	NA	NA	1	0	0	NA	NA	NA	1	0	0	NA	NA	NA	1	0	0	0	0	0	0	0	0	0	0	0	0
1700128F08Rik	0	0	NA	NA	NA	1	0	0	NA	NA	NA	1	0	0	NA	NA	NA	1	0	0	0	0	0	0	0	0	0	0	0	0
1700129C05Rik	0	0	NA	NA	NA	1	0	0	NA	NA	NA	1	0	0	NA	NA	NA	1	0	0	0	0	0	0	0	0	0	0	0	0
1810006J02Rik	0	0	NA	NA	NA	1	0	0	NA	NA	NA	1	0	0	NA	NA	NA	1	0	0	0	0	0	0	0	0	0	0	0	0
1810007C17Rik	0	0	NA	NA	NA	1	0	0	NA	NA	NA	1	0	0	NA	NA	NA	1	0	0	0	0	0	0	0	0	0	0	0	0
1810007D17Rik	0	0	NA	NA	NA	1	0	0	NA	NA	NA	1	0	0	NA	NA	NA	1	0	0	0	0	0	0	0	0	0	0	0	0
1810008I18Rik	0	0	NA	NA	NA	1	0	0	NA	NA	NA	1	0	0	NA	NA	NA	1	0	0	0	0	0	0	0	0	0	0	0	0
1810009A15Rik	215.317	-0.09404	0.15467	-0.608	0.5432	0.9529	482.755	-0.253873	0.124564	-2.03809	0.0415411	0.0761064	482.755	-0.907372	0.125515	-7.22919	4.86e-13	4.07e-12	189.158	193.173	215.827	192.416	451.569	426.254	517.311	530.473	333.772	339.505	655.5	607.653
1810009J06Rik	0	0	NA	NA	NA	1	0	0	NA	NA	NA	1	0	0	NA	NA	NA	1	0	0	0	0	0	0	0	0	0	0	0	0
1810010D01Rik	0.8011	-1.462	2.96869	-0.4924	0.6224	1	1.64394	4.1824	4.82425	0.866954	0.385967	0.500884	1.64394	1.68665	4.72269	0.357137	0.720989	0.819091	0	0	0.8882	0	6.20003	0	0	0	0	5.30477	0	1.64676
1810010H24Rik	29.6754	0.4489	0.42138	1.065	0.2867	0.8119	34.7902	1.37479	0.534387	2.57265	0.0100922	0.0212328	34.7902	2.13237	0.540754	3.94332	8.04e-05	0.000287144	29.584	48.0824	27.5334	29.4692	55.8003	39.6515	8.85807	28.3832	63.3601	55.1696	18.0413	9.05716
1810011H11Rik	0.3711	-1.451	4.15984	-0.3487	0.7273	1	25.9932	3.15489	0.564172	5.59208	2.24e-08	9.41e-08	25.9932	-0.28663	0.621943	-0.460862	0.644898	0.762588	0	0	0	0.8667	69.2337	80.5422	7.08646	9.78732	9.05145	9.54859	11.1684	11.5273
1810011O10Rik	0.111	-1.468	4.99542	-0.2939	0.7688	1	0	0	NA	NA	NA	1	0	0	NA	NA	NA	1	0	0	0.8882	0	0	0	0	0	0	0	0	0
1810012K16Rik	12.2002	0.2285	0.64866	0.3523	0.7246	0.984	16.7784	2.67945	0.739285	3.62439	0.00028965	0.000792797	16.7784	1.54646	0.668906	2.31193	0.0207815	0.0459653	12.5508	10.1226	11.5463	7.8007	25.8335	33.456	6.20065	2.9362	20.3658	28.6458	7.73198	9.05716
1810013A23Rik	0.7172	2.017	2.98233	0.6764	0.4988	1	2.27712	3.33709	2.22998	1.49646	0.134533	0.210925	2.27712	2.26091	1.75757	1.28639	0.198309	0.314616	3.5859	0	0.8882	0	1.03334	2.47822	0	0	7.92002	4.24382	1.71822	0.823378
1810013L24Rik	509.476	0.03381	0.10014	0.3376	0.7356	0.985	983.103	0.310479	0.0942519	3.29414	0.000987223	0.00249971	983.103	0.432982	0.0914861	4.73277	2.21e-06	9.81e-06	487.688	502.757	482.279	485.374	988.905	995.006	848.603	749.709	1242.31	1217.98	914.951	907.362
1810014B01Rik	132.092	-0.238	0.18805	-1.265	0.2057	0.711	152.789	-1.23621	0.240378	-5.14276	2.71e-07	1.04e-06	152.789	-0.946673	0.229748	-4.12048	3.78e-05	0.000143108	140.748	136.655	154.542	172.481	84.7338	81.7813	171.847	221.193	106.354	119.888	240.551	195.964
1810018F18Rik	0	0	NA	NA	NA	1	0	0	NA	NA	NA	1	0	0	NA	NA	NA	1	0	0	0	0	0	0	0	0	0	0	0	0
1810019D21Rik	1.8943	0.5774	1.67852	0.344	0.7308	1	2.72942	3.12118	2.08572	1.49645	0.134536	0.210925	2.72942	-1.45843	1.70657	-0.854596	0.392775	0.536488	3.5859	1.6871	2.6645	0.8667	2.06668	6.19555	0	0.978732	3.39429	0	3.43644	5.76364
1810020O05Rik	0.6755	0.5611	2.53467	0.2214	0.8248	1	1.12848	1.78034	2.79067	0.637962	0.523499	1	1.12848	0.957238	2.59121	0.369417	0.711817	1	0.8965	1.6871	0.8882	0.8667	3.10002	0	0.885807	0	2.26286	1.06095	1.71822	0
1810021B22Rik	24.8404	-0.1747	0.4528	-0.3858	0.6996	0.9793	35.387	0.794148	0.452339	1.75565	0.0791484	0.133806	35.387	1.44061	0.471241	3.05705	0.00223526	0.00621058	19.7227	24.463	20.428	29.4692	52.7003	45.8471	25.6884	31.3194	49.783	43.4991	12.0275	22.2312
1810022K09Rik	92.7802	-0.01928	0.22552	-0.0855	0.9319	0.9973	284.935	-0.248514	0.162784	-1.52665	0.126849	0.200658	284.935	-0.52624	0.160895	-3.27071	0.00107278	0.0031583	98.6133	94.4777	97.6992	97.9416	262.468	242.866	296.745	304.386	261.361	219.618	346.221	345.819
1810024B03Rik	1.577	1.583	2.14064	0.7394	0.4596	1	3.62652	-1.89674	1.60734	-1.18005	0.237981	0.341433	3.62652	0.532209	1.32517	0.401617	0.687966	0.793647	1.793	0.8436	0	0.8667	1.03334	1.23911	3.54323	4.89366	3.39429	7.42668	1.71822	5.76364
1810026B05Rik	431.509	0.1817	0.11241	1.617	0.106	0.5231	1075.94	1.44487	0.0996079	14.5056	1.12e-47	2.1e-46	1075.94	1.11566	0.0906741	12.3041	8.61e-35	2.19e-33	474.24	512.879	399.679	470.64	1144.94	1152.37	385.326	460.004	1917.78	1821.66	862.545	862.9
1810026J23Rik	684.183	-0.06633	0.08564	-0.7745	0.4386	0.9174	1080.79	-0.270408	0.0867588	-3.11677	0.00182842	0.00442995	1080.79	-0.152435	0.087795	-1.73626	0.0825178	0.15185	646.365	662.188	680.342	689.925	1068.47	1052.01	1304.79	1252.78	927.773	951.676	1006.88	1081.92
1810030O07Rik	537.172	-0.09709	0.09605	-1.011	0.3121	0.8361	955.585	-0.0798557	0.0913714	-0.873968	0.382135	0.497146	955.585	-0.0519394	0.0914993	-0.567648	0.570274	0.700591	530.719	528.907	557.774	575.515	986.839	940.485	997.419	1041.37	930.036	876.348	945.879	926.3
1810032O08Rik	321.587	-0.1543	0.12608	-1.224	0.221	0.7332	491.592	-0.427475	0.144802	-2.95214	0.00315576	0.00730917	491.592	-0.377528	0.145886	-2.58783	0.00965821	0.0232047	315.562	289.338	333.065	339.762	416.436	480.775	530.599	675.325	414.104	381.943	480.242	553.31
1810034E14Rik	20.0794	0.5824	0.54532	1.068	0.2855	0.8112	24.985	0.553665	0.545925	1.01418	0.310498	0.422584	24.985	0.192811	0.548952	0.351236	0.725411	0.822031	27.791	14.3404	12.4344	15.6013	31.0002	32.2169	17.7161	25.447	15.84	33.9505	21.4777	22.2312
1810037I17Rik	143.439	-0.1487	0.18733	-0.7938	0.4273	0.911	592.274	0.00447652	0.125146	0.0357703	0.971466	0.981844	592.274	0.172767	0.118189	1.46179	0.143799	0.242603	127.301	139.186	142.108	153.413	479.469	472.101	508.453	439.451	780.687	723.571	707.047	627.414
1810041H14Rik	18.7243	-0.3503	0.51337	-0.6824	0.495	0.9386	16.1383	0.854552	0.705752	1.21084	0.225957	0.327498	16.1383	0.220114	0.674621	0.326279	0.744213	0.836291	17.9297	15.1839	24.8689	17.3348	16.5334	21.0649	6.20065	14.681	13.5772	24.4019	12.8866	19.7611
1810041L15Rik	0.2231	0.006083	4.99009	0.001219	0.999	1	0.244683	-2.22701	4.88758	-0.455647	0.648644	1	0.244683	0	4.99758	0	1	1	0.8965	0	0.8882	0	0	0	0	1.95746	0	0	0	0
1810043G02Rik	216.509	-0.02705	0.15252	-0.1773	0.8592	0.9937	298.017	1.11466	0.160984	6.92406	4.39e-12	2.43e-11	298.017	0.845416	0.158045	5.34919	8.83e-08	4.6e-07	225.914	221.854	227.373	228.819	432.969	382.885	193.106	184.002	381.292	384.065	201.031	224.782
1810043H04Rik	118.877	-0.09449	0.20427	-0.4626	0.6437	0.9751	166.034	-0.250351	0.218722	-1.14461	0.252372	0.357674	166.034	-0.464511	0.216586	-2.14469	0.0319774	0.0669369	123.715	118.097	140.332	117.877	156.034	141.259	203.736	149.746	141.429	143.229	200.172	192.67
1810044D09Rik	43.8868	0.1422	0.33293	0.4273	0.6692	0.9785	48.9949	-0.0927781	0.386836	-0.239839	0.810455	0.865075	48.9949	0.338383	0.385906	0.876853	0.380567	0.523465	41.2383	50.6131	39.9679	43.337	53.7336	43.3689	55.8059	47.9579	61.0973	45.621	48.9692	35.4052
1810046K07Rik	0.1121	1.461	4.99225	0.2927	0.7697	1	0.542845	0.393147	3.78505	0.103868	0.917274	1	0.542845	0	4.06005	0	1	1	0.8965	0	0	0	0	2.47822	0.885807	0.978732	0	0	0	0
1810053B23Rik	0.2138	-0.02045	4.99446	-0.004095	0.9967	1	0	0	NA	NA	NA	1	0	0	NA	NA	NA	1	0	0.8436	0	0.8667	0	0	0	0	0	0	0	0
1810055G02Rik	264.425	-0.01532	0.13932	-0.11	0.9124	0.9963	311.257	0.0230276	0.161596	0.142501	0.886684	0.921937	311.257	0.00870952	0.165313	0.0526851	0.957983	0.975059	256.394	285.964	282.44	266.089	356.502	346.951	314.462	378.769	247.783	300.25	283.506	261.834
1810058I24Rik	203.533	-0.1285	0.15583	-0.8248	0.4095	0.9035	391.927	0.0827869	0.142125	0.582493	0.560235	0.666532	391.927	-0.0431834	0.143936	-0.300018	0.764163	0.849968	185.572	204.139	205.168	221.019	468.103	400.233	418.987	402.259	381.292	331.018	373.712	359.816
1810062G17Rik	6.4537	0.0881	0.87536	0.1006	0.9198	0.9973	5.21075	0.756198	1.19691	0.631792	0.527523	0.637504	5.21075	1.27795	1.26487	1.01034	0.312331	0.451042	6.2754	6.7484	4.4409	7.8007	10.3334	4.95644	7.08646	1.95746	10.1829	2.12191	2.57733	2.47013
1810062O18Rik	18.1492	-0.2206	0.51292	-0.4301	0.6671	0.9785	25.0375	0.0408645	0.511544	0.0798847	0.936329	0.957658	25.0375	0.733941	0.54142	1.35559	0.175231	0.284996	22.4121	16.0275	20.428	24.2687	31.0002	29.7387	35.4323	23.4896	24.8915	25.4629	15.464	14.8208
1810063I02Rik	1.4065	-1.022	1.81961	-0.5616	0.5744	1	0.210311	0	4.99742	0	1	1	0.210311	-2.06145	4.89236	-0.421361	0.673491	1	0.8965	1.6871	2.6645	2.6002	0	0	0	0	0	0	0.859109	0.823378
1810064F22Rik	0	0	NA	NA	NA	1	0	0	NA	NA	NA	1	0	0	NA	NA	NA	1	0	0	0	0	0	0	0	0	0	0	0	0
1810065E05Rik	0.3995	-1.451	3.78673	-0.3832	0.7016	1	0.107389	0	4.99742	0	1	1	0.107389	-1.08317	4.99384	-0.2169	0.828286	1	0	0	0	0.8667	0	0	0	0	0	0	0.859109	0
2010001A14Rik	60.1023	0.09867	0.28592	0.3451	0.73	0.985	68.4935	0.94615	0.308982	3.06216	0.00219747	0.0052421	68.4935	0.419962	0.328649	1.27784	0.201305	0.31833	61.8574	55.6744	56.8432	52.8711	108.501	117.716	56.6917	60.6814	54.3087	62.5963	43.8146	43.639
2010001E11Rik	5.4387	-0.7554	0.96033	-0.7866	0.4315	0.9142	2.61299	1.51577	1.8359	0.825627	0.409016	0.523849	2.61299	2.12056	1.67927	1.26278	0.206667	0.324943	2.6895	5.0613	5.329	7.8007	4.13336	1.23911	0	1.95746	6.78858	4.24382	1.71822	0.823378
2010003K11Rik	0.1579	0	4.99758	0	1	1	0.682621	2.61319	3.92448	0.665868	0.505496	1	0.682621	3.45089	3.86645	0.892519	0.372115	1	0	0	0	0	2.06668	0	0	0	3.39429	0	0	0
2010005H15Rik	0.8491	3.413	2.62919	1.298	0.1943	1	1.34417	3.92024	4.83209	0.811291	0.417198	1	1.34417	4.17328	4.82734	0.864509	0.387309	1	0.8965	2.5307	0	0	5.16669	0	0	0	4.52572	1.06095	0	0
2010009K17Rik	5.9484	0.5709	0.86873	0.6571	0.5111	0.9424	5.08865	0.395028	1.15894	0.340852	0.733215	0.804875	5.08865	0.387982	1.16682	0.332512	0.739503	0.832487	8.9648	9.2791	6.2172	6.0672	7.23337	4.95644	4.42904	4.89366	4.52572	6.36572	1.71822	6.58702
2010010A06Rik	0.5502	1.449	3.25803	0.4448	0.6565	1	1.11586	-0.876491	2.76329	-0.317192	0.751098	1	1.11586	1.35413	3.02536	0.447595	0.654446	1	0.8965	0	0	0	2.06668	0	0	3.91493	0	2.12191	0	0.823378
2010012O05Rik	116.488	-0.004485	0.19791	-0.02266	0.9819	0.9996	181.719	0.552458	0.204944	2.69566	0.00702498	0.0152111	181.719	0.548674	0.210535	2.60609	0.00915828	0.0221598	129.99	135.812	132.338	134.345	275.901	213.127	160.331	174.214	182.16	192.033	136.598	119.39
2010016I18Rik	118.132	-0.2778	0.21277	-1.306	0.1916	0.6913	279.026	1.7597	0.195753	8.98939	2.49e-19	1.99e-18	279.026	1.19715	0.183088	6.53869	6.21e-11	4.32e-10	79.7871	89.4164	103.028	102.275	331.702	416.341	93.8956	127.235	444.652	434.991	170.963	212.431
2010106C02Rik	0.3717	-0.01974	3.87654	-0.005092	0.9959	1	1.43132	-2.21161	2.79131	-0.792318	0.428175	0.542669	1.43132	0.347199	2.35593	0.147372	0.882838	0.924828	0	0.8436	0	0.8667	0	0	0	1.95746	0	5.30477	1.71822	2.47013
2010106E10Rik	0	0	NA	NA	NA	1	0	0	NA	NA	NA	1	0	0	NA	NA	NA	1	0	0	0	0	0	0	0	0	0	0	0	0
2010107E04Rik	165.974	0.003942	0.17722	0.02224	0.9823	0.9996	820.815	-0.207786	0.10197	-2.03772	0.0415784	0.076155	820.815	-0.180991	0.100975	-1.79243	0.0730635	0.136755	160.471	149.309	153.654	155.147	739.871	773.205	884.922	861.284	822.55	727.815	905.501	851.373
2010107G12Rik	375.269	-0.2284	0.11467	-1.991	0.04645	0.3223	362.559	-2.0529	0.168542	-12.1803	3.96e-34	5.25e-33	362.559	-2.52629	0.161964	-15.5978	7.53e-55	3.6e-53	347.836	337.42	393.461	409.101	112.634	116.476	481.879	467.834	144.823	110.339	713.92	752.567
2010107G23Rik	3.6053	0.4155	1.12788	0.3684	0.7126	1	0	0	NA	NA	NA	1	0	0	NA	NA	NA	1	8.9648	5.0613	3.5527	6.9339	0	0	0	0	0	0	0	0
2010109A12Rik	5.3918	0.1148	0.98534	0.1165	0.9073	0.9963	8.48699	1.00586	0.955964	1.05219	0.29271	0.403131	8.48699	1.57236	0.941612	1.66986	0.0949471	0.171279	2.6895	6.7484	3.5527	5.2004	14.4667	6.19555	2.65742	7.82986	15.84	11.6705	4.29554	4.94027
2010109I03Rik	98.5828	-1.078	0.23581	-4.573	4.82e-06	0.0002314	62.8355	-1.18615	0.372434	-3.18485	0.00144827	0.00356465	62.8355	-0.663404	0.385482	-1.72098	0.0852552	0.156133	60.0645	52.3002	126.121	110.943	32.0335	61.9555	108.068	103.746	29.4172	46.682	53.2648	67.517
2010111I01Rik	552.591	-0.02659	0.09887	-0.269	0.788	0.988	778.643	-0.226848	0.101889	-2.22643	0.0259854	0.0498421	778.643	-0.0874193	0.103505	-0.844593	0.398338	0.542143	502.928	512.879	546.227	488.841	753.304	822.77	884.036	959.157	664.15	698.108	715.638	731.983
2010204K13Rik	54.4913	-0.6833	0.29863	-2.288	0.02213	0.2008	64.1479	-0.398422	0.338904	-1.17562	0.239748	0.343217	64.1479	0.18271	0.317758	0.574997	0.565293	0.696719	43.9277	47.2389	70.1658	76.2731	47.5336	45.8471	55.8059	67.5325	76.9373	80.6325	73.0243	65.8702
2010300C02Rik	8.5352	0.8211	0.74432	1.103	0.2699	0.7968	2.95186	-4.86793	2.0898	-2.32938	0.0198391	0.039014	2.95186	0.338809	1.68134	0.201511	0.840299	0.899666	9.8613	21.0888	9.7699	7.8007	0	0	5.31484	6.85112	0	6.36572	3.43644	1.64676
2010308F09Rik	0.37	1.418	3.87442	0.3661	0.7143	1	0.783834	-3.16269	3.12078	-1.01343	0.310855	1	0.783834	-2.65491	3.14784	-0.843409	0.399	1	0	0.8436	0	0	0	0	1.77161	1.95746	0	0	1.71822	0.823378
2010310C07Rik	0.1121	1.461	4.99225	0.2927	0.7697	1	0	0	NA	NA	NA	1	0	0	NA	NA	NA	1	0.8965	0	0	0	0	0	0	0	0	0	0	0
2010315B03Rik	0	0	NA	NA	NA	1	0	0	NA	NA	NA	1	0	0	NA	NA	NA	1	0	0	0	0	0	0	0	0	0	0	0	0
2010320M18Rik	102.278	0.04026	0.2195	0.1834	0.8545	0.9921	134.475	0.511707	0.230116	2.22369	0.0261691	0.0501399	134.475	0.203332	0.236266	0.860605	0.389455	0.532832	113.853	103.757	111.022	100.542	174.634	183.388	139.958	110.597	131.246	118.827	113.402	103.746
2200002D01Rik	43.9367	-0.376	0.33461	-1.124	0.2611	0.7892	70.852	-0.150786	0.317617	-0.47474	0.634972	0.726743	70.852	0.153006	0.313952	0.487357	0.626006	0.74773	43.0312	42.1776	56.8432	53.7379	67.167	66.912	73.522	75.3624	84.8573	64.7182	60.9967	73.2806
2200002J24Rik	0	0	NA	NA	NA	1	0	0	NA	NA	NA	1	0	0	NA	NA	NA	1	0	0	0	0	0	0	0	0	0	0	0	0
2210010C04Rik	1.9236	-0.002624	2.44285	-0.001074	0.9991	1	0.788812	2.61545	3.73134	0.700941	0.48334	1	0.788812	3.78197	3.65163	1.03569	0.300345	1	0.8965	0	0	0.8667	2.06668	0	0	0	0	4.24382	0	0
2210011C24Rik	4.7332	0.9941	1.10473	0.8999	0.3682	0.8768	11.2375	4.17668	1.10143	3.79206	0.000149401	0.000424674	11.2375	0.509941	1.04646	0.487303	0.626043	0.74773	6.2754	7.592	0	6.9339	21.7001	45.8471	1.77161	1.95746	4.52572	6.36572	7.73198	0
2210013O21Rik	45.8892	-0.3638	0.31015	-1.173	0.2409	0.7625	37.3483	0.833322	0.452026	1.84353	0.0652519	0.11308	37.3483	-0.203369	0.429745	-0.473232	0.636047	0.755951	48.4102	53.1437	66.6131	64.1388	49.6003	34.6951	22.1452	25.447	35.0744	42.4382	50.6874	38.6988
2210015D19Rik	112.536	0.01683	0.20389	0.08254	0.9342	0.9973	112.062	-0.264972	0.248537	-1.06612	0.286368	0.396332	112.062	-0.868975	0.26002	-3.34196	0.000831888	0.00250294	123.715	128.22	118.127	130.878	117.801	110.281	137.3	137.022	78.0687	61.5353	120.275	134.211
2210016F16Rik	32.4778	-0.3258	0.3811	-0.8549	0.3926	0.8932	21.1737	0.333593	0.703365	0.474281	0.635299	0.727	21.1737	0.683778	0.700576	0.976021	0.329054	0.469706	30.4805	38.8034	48.8496	38.1366	16.5334	30.9778	15.0587	22.5108	16.9715	35.0115	5.15465	27.1715
2210016L21Rik	367.194	-0.05836	0.11664	-0.5003	0.6168	0.9731	597.69	-0.0680957	0.111207	-0.612334	0.540317	0.649357	597.69	-0.423036	0.114328	-3.70018	0.000215443	0.000715739	357.697	348.387	362.375	372.698	672.704	623.273	687.386	672.389	438.995	468.942	615.122	602.713
2210018M11Rik	660.662	0.1269	0.08933	1.421	0.1553	0.6273	985.429	0.292373	0.0972218	3.00728	0.002636	0.00619594	985.429	0.268057	0.0950417	2.82041	0.00479625	0.0123938	681.328	688.338	613.729	640.521	1086.04	940.485	813.171	844.646	1182.35	1111.88	959.625	945.238
2210019I11Rik	0	0	NA	NA	NA	1	0	0	NA	NA	NA	1	0	0	NA	NA	NA	1	0	0	0	0	0	0	0	0	0	0	0	0
2210039B01Rik	1.0209	2.983	2.5902	1.151	0.2495	1	1.1605	0.23989	2.72439	0.0880527	0.929835	1	1.1605	4.13861	2.78068	1.48834	0.13666	1	0	2.5307	0	0	2.06668	0	1.77161	0	2.26286	3.18286	0	0
2210404E10Rik	0	0	NA	NA	NA	1	0	0	NA	NA	NA	1	0	0	NA	NA	NA	1	0	0	0	0	0	0	0	0	0	0	0	0
2210404O09Rik	57.7085	0.08467	0.27447	0.3085	0.7577	0.9865	51.7971	-0.453132	0.380147	-1.19199	0.233265	0.33607	51.7971	0.132236	0.353165	0.374431	0.708084	0.809436	77.9941	79.2938	78.1594	70.2059	39.2669	32.2169	54.0342	44.0429	62.2287	65.7792	56.7012	60.1066
2210406O10Rik	19.1721	-0.5286	0.5166	-1.023	0.3062	0.8305	12.887	0.072199	0.768713	0.093922	0.925171	0.949674	12.887	-0.74443	0.83484	-0.891703	0.372552	0.514802	14.3437	16.0275	20.428	23.402	17.5668	16.1084	22.1452	9.78732	2.26286	11.6705	12.0275	11.5273
2210407C18Rik	0	0	NA	NA	NA	1	0.619555	3.84744	4.31415	0.891819	0.37249	1	0.619555	0	4.49606	0	1	1	0	0	0	0	0	4.95644	0	0	0	0	0	0
2210408F21Rik	0	0	NA	NA	NA	1	0.141429	0	4.99742	0	1	1	0.141429	1.85749	4.99196	0.372097	0.709821	1	0	0	0	0	0	0	0	0	1.13143	0	0	0
2210408I21Rik	61.1553	0.001443	0.2782	0.005185	0.9959	1	57.6264	-0.13679	0.347616	-0.393508	0.693944	0.775045	57.6264	0.201396	0.33473	0.601668	0.547395	0.680851	76.2012	86.8858	71.9422	91.0077	47.5336	53.2818	55.8059	54.809	64.4916	68.962	60.1376	55.9897
2210409D07Rik	0	0	NA	NA	NA	1	0	0	NA	NA	NA	1	0	0	NA	NA	NA	1	0	0	0	0	0	0	0	0	0	0	0	0
2210409E12Rik	0.3248	-1.025	3.91833	-0.2615	0.7937	1	0.888466	2.62045	3.39472	0.771918	0.440163	1	0.888466	1.03079	3.17113	0.325055	0.745139	1	0	0.8436	0.8882	0.8667	2.06668	0	0	0	3.39429	0	0	1.64676
2210414B05Rik	0	0	NA	NA	NA	1	0	0	NA	NA	NA	1	0	0	NA	NA	NA	1	0	0	0	0	0	0	0	0	0	0	0	0
2210416O15Rik	13.8966	-0.01694	0.6181	-0.0274	0.9781	0.9996	9.97105	1.65436	0.904339	1.82936	0.0673461	0.116209	9.97105	0.113123	0.855102	0.132292	0.894753	0.932885	9.8613	11.8097	12.4344	9.5341	12.4001	17.3476	2.65742	6.85112	14.7086	6.36572	12.0275	7.4104
2210417A02Rik	0.147	0	4.99758	0	1	1	0	0	NA	NA	NA	1	0	0	NA	NA	NA	1	0	0	0	0	0	0	0	0	0	0	0	0
2210420H20Rik	0.1314	0	4.99758	0	1	1	0	0	NA	NA	NA	1	0	0	NA	NA	NA	1	0	0	0	0	0	0	0	0	0	0	0	0
2300002M23Rik	12	-3.291	0.76872	-4.282	1.86e-05	0.0007538	140.543	0.349122	0.346683	1.00703	0.313918	0.426234	140.543	2.14693	0.233582	9.19133	3.88e-20	5.19e-19	3.5859	2.5307	30.1979	29.4692	31.0002	30.9778	15.9445	33.2769	409.578	416.955	91.9247	94.6884
2300003K06Rik	0	0	NA	NA	NA	1	0	0	NA	NA	NA	1	0	0	NA	NA	NA	1	0	0	0	0	0	0	0	0	0	0	0	0
2300005B03Rik	4.1334	-0.1733	1.12079	-0.1546	0.8771	1	2.64234	2.61098	1.91567	1.36296	0.172895	0.260822	2.64234	0.348924	1.87279	0.186313	0.8522	0.907297	5.3789	1.6871	5.329	2.6002	10.3334	1.23911	0	1.95746	0	4.24382	1.71822	1.64676
2300009A05Rik	136.326	0.1	0.19431	0.5147	0.6068	0.9711	157.527	1.30176	0.232302	5.60375	2.1e-08	8.83e-08	157.527	0.564716	0.237233	2.38042	0.0172928	0.0389641	130.887	134.125	116.351	130.878	241.801	287.474	100.096	114.512	177.635	130.497	115.98	92.2183
2310001H17Rik	12.1639	1.028	0.65112	1.579	0.1143	0.5462	25.2403	3.86164	0.672167	5.74506	9.19e-09	4e-08	25.2403	1.41836	0.58082	2.442	0.0146061	0.0335486	14.3437	16.0275	6.2172	8.6674	56.8336	65.6729	2.65742	5.87239	28.2858	23.341	7.73198	11.5273
2310001K24Rik	3.1528	-1.741	1.36606	-1.275	0.2024	1	1.89536	1.22084	2.39094	0.510611	0.609624	0.705713	1.89536	-0.283025	1.80542	-0.156764	0.875431	0.920283	1.793	0.8436	3.5527	5.2004	2.06668	0	0.885807	0	3.39429	2.12191	2.57733	4.11689
2310002D06Rik	0.111	-1.468	4.99542	-0.2939	0.7688	1	0	0	NA	NA	NA	1	0	0	NA	NA	NA	1	0	0	0.8882	0	0	0	0	0	0	0	0	0
2310002F09Rik	0	0	NA	NA	NA	1	0	0	NA	NA	NA	1	0	0	NA	NA	NA	1	0	0	0	0	0	0	0	0	0	0	0	0
2310002L09Rik	0	0	NA	NA	NA	1	0	0	NA	NA	NA	1	0	0	NA	NA	NA	1	0	0	0	0	0	0	0	0	0	0	0	0
2310003N18Rik	4.0433	3.445	1.73721	1.983	0.04733	1	18.6911	2.42742	0.687401	3.5313	0.000413518	0.00111218	18.6911	2.43487	0.93017	2.61766	0.00885343	0.0214946	4.4824	5.0613	0	0.8667	65.1004	38.4124	13.2871	5.87239	5.65715	16.9753	2.57733	1.64676
2310005A03Rik	0	0	NA	NA	NA	1	0	0	NA	NA	NA	1	0	0	NA	NA	NA	1	0	0	0	0	0	0	0	0	0	0	0	0
2310005E17Rik	0	0	NA	NA	NA	1	0	0	NA	NA	NA	1	0	0	NA	NA	NA	1	0	0	0	0	0	0	0	0	0	0	0	0
2310007B03Rik	0	0	NA	NA	NA	1	0	0	NA	NA	NA	1	0	0	NA	NA	NA	1	0	0	0	0	0	0	0	0	0	0	0	0
2310008N11Rik	0	0	NA	NA	NA	1	0	0	NA	NA	NA	1	0	0	NA	NA	NA	1	0	0	0	0	0	0	0	0	0	0	0	0
2310009A05Rik	85.9668	-0.1718	0.23702	-0.7249	0.4685	0.927	128.861	-0.0302121	0.258075	-0.117067	0.906807	0.93623	128.861	-0.350763	0.261985	-1.33887	0.180615	0.291799	76.2012	90.26	90.5938	97.0749	119.867	156.128	162.103	118.427	92.7773	115.644	118.557	147.385
2310009B15Rik	112.748	-0.1509	0.20596	-0.7327	0.4637	0.9248	246.682	-0.0924342	0.168035	-0.550088	0.582259	0.684245	246.682	0.284077	0.167113	1.69991	0.089148	0.16242	111.164	104.6	117.239	122.21	233.535	252.779	260.427	257.407	267.018	265.239	213.918	223.135
2310010G23Rik	33.2093	-0.1664	0.36784	-0.4524	0.651	0.9753	36.8631	-0.856702	0.468275	-1.82949	0.0673267	0.11619	36.8631	-0.00636301	0.424556	-0.0149875	0.988042	0.993733	38.5488	38.8034	40.856	45.9372	17.5668	23.5431	42.5188	31.3194	44.1258	45.621	50.6874	39.5221
2310010J17Rik	33.9963	0.2187	0.37406	0.5846	0.5588	0.9563	46.5079	0.206981	0.409537	0.505403	0.613276	0.708759	46.5079	0.229992	0.408152	0.563498	0.573096	0.703221	39.4453	42.1776	33.7506	36.4031	55.8003	45.8471	57.5775	30.3407	48.6515	49.8648	39.519	44.4624
2310011J03Rik	436.154	0.05701	0.10847	0.5256	0.5991	0.9684	847.199	0.175937	0.095272	1.84669	0.0647927	0.112418	847.199	-0.0614105	0.0966537	-0.635366	0.525189	0.661697	428.519	439.49	427.212	407.368	970.305	976.419	887.579	834.858	781.819	739.485	803.267	783.856
2310015A10Rik	11.954	0.9074	0.67697	1.34	0.1801	0.6709	12.3347	1.5277	0.77322	1.97577	0.0481812	0.0867052	12.3347	0.0386672	0.826048	0.0468098	0.962665	0.977857	14.3437	15.1839	4.4409	11.2676	21.7001	27.2604	5.31484	11.7448	10.1829	6.36572	11.1684	4.94027
2310015D24Rik	0.2194	-2.456	4.89236	-0.5019	0.6157	1	0.110726	-1.14059	4.99378	-0.228402	0.819334	1	0.110726	0	4.99758	0	1	1	0	0	0.8882	0.8667	0	0	0.885807	0	0	0	0	0
2310016D03Rik	0	0	NA	NA	NA	1	0	0	NA	NA	NA	1	0	0	NA	NA	NA	1	0	0	0	0	0	0	0	0	0	0	0	0
2310020H05Rik	0	0	NA	NA	NA	1	0	0	NA	NA	NA	1	0	0	NA	NA	NA	1	0	0	0	0	0	0	0	0	0	0	0	0
2310022A10Rik	279.373	-0.1381	0.13168	-1.049	0.2944	0.8189	312.644	-0.755647	0.171188	-4.41415	1.01e-05	3.34e-05	312.644	-0.109128	0.166978	-0.653545	0.513405	0.651684	285.978	293.556	319.743	318.094	201.501	252.779	404.814	359.195	282.858	334.201	309.279	356.523
2310022B05Rik	411.266	0.004516	0.11453	0.03943	0.9685	0.9996	794.516	0.685222	0.103525	6.61888	3.62e-11	1.89e-10	794.516	1.08212	0.0991428	10.9148	9.8e-28	1.89e-26	444.656	481.668	458.298	465.439	843.205	817.813	499.595	534.388	1217.42	1268.9	609.967	564.837
2310030A07Rik	0	0	NA	NA	NA	1	0	0	NA	NA	NA	1	0	0	NA	NA	NA	1	0	0	0	0	0	0	0	0	0	0	0	0
2310030G06Rik	2.1369	-0.3326	1.50077	-0.2216	0.8246	1	2.35826	4.6153	2.25121	2.05014	0.0403506	0.0742923	2.35826	0.117623	1.86132	0.0631934	0.949612	0.969138	1.793	1.6871	1.7763	2.6002	8.26671	0	0	0	3.39429	2.12191	3.43644	1.64676
2310033P09Rik	127.494	0.1577	0.20659	0.7636	0.4451	0.9193	121.936	0.0482741	0.239851	0.201267	0.84049	0.888652	121.936	0.0426021	0.242589	0.175615	0.860597	0.912389	114.75	143.404	119.904	111.809	135.367	130.107	138.186	118.427	117.669	112.461	102.234	121.037
2310034C09Rik	0	0	NA	NA	NA	1	0	0	NA	NA	NA	1	0	0	NA	NA	NA	1	0	0	0	0	0	0	0	0	0	0	0	0
2310034G01Rik	0.2138	-0.02045	4.99446	-0.004095	0.9967	1	0	0	NA	NA	NA	1	0	0	NA	NA	NA	1	0	0.8436	0	0.8667	0	0	0	0	0	0	0	0
2310034O05Rik	0	0	NA	NA	NA	1	0	0	NA	NA	NA	1	0	0	NA	NA	NA	1	0	0	0	0	0	0	0	0	0	0	0	0
2310035C23Rik	733.817	0.126	0.08439	1.493	0.1355	0.5951	1166.58	0.519933	0.0818226	6.3544	2.09e-10	1.03e-09	1166.58	0.431241	0.0820609	5.25514	1.48e-07	7.49e-07	736.91	715.331	645.703	684.725	1441.51	1442.33	1009.82	1001.24	1272.86	1275.27	928.697	960.882
2310036O22Rik	517.783	-0.04524	0.10128	-0.4467	0.6551	0.9758	1684.59	-0.105893	0.0760507	-1.3924	0.163801	0.249318	1684.59	-0.31558	0.0761941	-4.14179	3.45e-05	0.000131037	493.066	456.361	499.154	480.174	1759.78	1581.11	1827.42	1771.5	1487.83	1424.86	1815.3	1808.96
2310039H08Rik	182.708	-0.3789	0.16786	-2.257	0.02399	0.2103	296.288	-0.536604	0.16204	-3.31155	0.000927819	0.00235947	296.288	-0.790858	0.156512	-5.05301	4.35e-07	2.08e-06	152.402	135.812	179.411	195.017	227.335	201.975	311.804	312.216	253.441	229.166	402.922	431.45
2310039L15Rik	0.6816	1.446	2.96527	0.4875	0.6259	1	0.571564	3.352	3.76565	0.890151	0.373385	1	0.571564	1.81184	3.94486	0.459291	0.646025	1	0.8965	0	0	0	1.03334	2.47822	0	0	0	1.06095	0	0
2310040G24Rik	7.0013	0.4279	0.8278	0.5169	0.6052	0.9709	5.41933	-0.845738	1.22534	-0.690205	0.490065	0.603052	5.41933	0.876628	1.16689	0.751252	0.452501	0.596842	8.0684	8.4355	5.329	6.9339	2.06668	4.95644	1.77161	10.7661	9.05145	6.36572	3.43644	4.94027
2310043L19Rik	0.2167	-2.44	4.89355	-0.4985	0.6181	1	0.244683	-2.22701	4.88758	-0.455647	0.648644	1	0.244683	0	4.99758	0	1	1	0	0	0	1.7335	0	0	0	1.95746	0	0	0	0
2310043O21Rik	0.147	0	4.99758	0	1	1	0	0	NA	NA	NA	1	0	0	NA	NA	NA	1	0	0	0	0	0	0	0	0	0	0	0	0
2310045N01Rik	394.005	0.135	0.11292	1.196	0.2318	0.7493	668.916	0.947679	0.107026	8.85469	8.39e-19	6.6e-18	668.916	0.196189	0.110906	1.76897	0.076899	0.14291	414.176	428.524	376.586	390.9	1109.81	998.723	550.972	543.196	566.847	580.342	500.001	501.437
2310045n01rik-mef2b	223.09	0.005855	0.15759	0.03715	0.9704	0.9996	242.312	-1.1667	0.178609	-6.53217	6.48e-11	3.32e-10	242.312	-0.905358	0.175632	-5.15485	2.54e-07	1.25e-06	232.189	254.752	243.36	241.821	155.001	146.215	315.347	362.131	168.583	165.509	315.293	310.413
2310047M10Rik	305.43	0.1347	0.12726	1.059	0.2897	0.8151	438.651	0.612317	0.148505	4.12321	3.74e-05	0.000114943	438.651	0.768755	0.142308	5.40207	6.59e-08	3.49e-07	323.631	325.611	299.315	292.091	428.836	469.623	263.085	324.939	658.493	616.414	341.066	406.749
2310050C09Rik	0	0	NA	NA	NA	1	0	0	NA	NA	NA	1	0	0	NA	NA	NA	1	0	0	0	0	0	0	0	0	0	0	0	0
2310057J18Rik	0	0	NA	NA	NA	1	0.210311	0	4.99742	0	1	1	0.210311	-2.06145	4.89236	-0.421361	0.673491	1	0	0	0	0	0	0	0	0	0	0	0.859109	0.823378
2310057M21Rik	198.791	-0.1107	0.15787	-0.7015	0.483	0.9322	213.729	-0.033575	0.195707	-0.171557	0.863786	0.904466	213.729	-0.282315	0.197949	-1.4262	0.15381	0.256521	191.848	195.704	211.386	207.151	203.568	247.822	234.739	226.087	152.743	206.886	216.495	221.489
2310057N15Rik	0	0	NA	NA	NA	1	0	0	NA	NA	NA	1	0	0	NA	NA	NA	1	0	0	0	0	0	0	0	0	0	0	0	0
2310061I04Rik	121.652	-0.2479	0.21434	-1.156	0.2475	0.7716	126.479	-0.645421	0.259004	-2.49193	0.012705	0.0260627	126.479	-1.24671	0.268765	-4.63867	3.51e-06	1.51e-05	109.371	124.002	142.108	135.212	125.034	87.9769	155.902	179.108	82.5944	55.1696	158.076	167.969
2310061N02Rik	0	0	NA	NA	NA	1	0	0	NA	NA	NA	1	0	0	NA	NA	NA	1	0	0	0	0	0	0	0	0	0	0	0	0
2310065F04Rik	0	0	NA	NA	NA	1	0	0	NA	NA	NA	1	0	0	NA	NA	NA	1	0	0	0	0	0	0	0	0	0	0	0	0
2310067B10Rik	1146.3	0.04235	0.0716	0.5915	0.5542	0.9544	1492.23	0.0187596	0.0745406	0.251669	0.801297	0.85855	1492.23	0.159128	0.0752932	2.11344	0.0345629	0.0715942	1081.16	1174.22	1114.66	1076.49	1579.98	1648.02	1597.11	1587.5	1432.39	1482.15	1321.31	1289.41
2310068J16Rik	56.9081	-0.2692	0.30139	-0.8933	0.3717	0.8796	78.683	-0.176565	0.30495	-0.578997	0.562591	0.668444	78.683	-0.0838323	0.302713	-0.276937	0.781829	0.861598	47.5137	41.334	49.7378	57.2048	64.067	85.4987	84.1517	84.171	79.2002	72.1449	71.306	88.9248
2310069B03Rik	0	0	NA	NA	NA	1	0.258335	2.60564	4.90168	0.531582	0.595016	1	0.258335	0	4.99758	0	1	1	0	0	0	0	2.06668	0	0	0	0	0	0	0
2310069G16Rik	0	0	NA	NA	NA	1	0	0	NA	NA	NA	1	0	0	NA	NA	NA	1	0	0	0	0	0	0	0	0	0	0	0	0
2310075C17Rik	74.7672	0.06333	0.25846	0.245	0.8064	0.9892	102.996	0.115601	0.272781	0.423787	0.671721	0.757062	102.996	0.817148	0.255138	3.20277	0.00136111	0.00393968	73.5117	77.6067	66.6131	78.0066	77.5004	92.9333	83.2659	73.4049	148.217	168.692	90.2064	89.7482
2310079G19Rik	0	0	NA	NA	NA	1	0	0	NA	NA	NA	1	0	0	NA	NA	NA	1	0	0	0	0	0	0	0	0	0	0	0	0
2310081J21Rik	0.3275	-1.041	4.24424	-0.2452	0.8063	1	0.424287	0	4.99742	0	1	1	0.424287	3.45268	4.85469	0.711205	0.476957	1	0	0.8436	1.7763	0	0	0	0	0	3.39429	0	0	0
2400006E01Rik	0	0	NA	NA	NA	1	0	0	NA	NA	NA	1	0	0	NA	NA	NA	1	0	0	0	0	0	0	0	0	0	0	0	0
2410002F23Rik	545.069	-0.3366	0.09698	-3.471	0.0005195	0.01237	1100.88	-0.831769	0.0864114	-9.62569	6.23e-22	5.57e-21	1100.88	-0.867997	0.0896028	-9.68716	3.42e-22	5.19e-21	480.516	449.613	598.63	575.515	910.372	914.464	1563.45	1685.38	656.23	665.218	1193.3	1218.6
2410003L11Rik	0.4572	0.9918	3.27424	0.3029	0.762	1	0.337119	-1.21322	4.98879	-0.243189	0.807859	1	0.337119	-2.08909	4.89034	-0.427187	0.669243	1	0.8965	0.8436	0	0.8667	0	0	0	0.978732	0	0	1.71822	0
2410004B18Rik	207.434	-0.02481	0.15529	-0.1598	0.8731	0.9957	269.98	-0.576106	0.179168	-3.21545	0.00130238	0.00323324	269.98	-0.173372	0.169361	-1.02368	0.305986	0.444337	224.121	210.888	236.255	206.284	203.568	162.324	288.773	258.385	315.669	270.543	322.166	338.408
2410004I01Rik	0.147	0	4.99758	0	1	1	0	0	NA	NA	NA	1	0	0	NA	NA	NA	1	0	0	0	0	0	0	0	0	0	0	0	0
2410004P03Rik	9.3911	0.000443	0.74234	0.0005967	0.9995	1	3.60904	0.322486	1.40356	0.229763	0.818276	0.870522	3.60904	0.347634	1.9272	0.180382	0.856852	0.9107	12.5508	5.9049	6.2172	12.1344	11.3667	2.47822	5.31484	5.87239	0	2.12191	1.71822	0
2410006H16Rik	315.623	-0.08432	0.12838	-0.6568	0.5113	0.9424	2652.07	0.281299	0.0634265	4.43504	9.21e-06	3.05e-05	2652.07	0.527096	0.0627945	8.39398	4.7e-17	5.25e-16	272.531	259.814	288.657	275.623	2832.38	2853.67	2341.19	2337.21	3313.96	3092.68	2277.5	2167.95
2410012E07Rik	0.1054	1.417	4.99535	0.2837	0.7767	1	0	0	NA	NA	NA	1	0	0	NA	NA	NA	1	0	0.8436	0	0	0	0	0	0	0	0	0	0
2410015M20Rik	276.149	-0.02888	0.13626	-0.212	0.8321	0.9906	893.946	-0.304494	0.114079	-2.66916	0.00760423	0.0163623	893.946	-0.357587	0.112384	-3.18184	0.00146344	0.00421336	277.014	246.317	276.222	257.422	745.037	770.727	1010.71	859.327	909.67	741.607	1090.21	1024.28
2410016O06Rik	678.296	-0.2785	0.0875	-3.183	0.001459	0.02763	956.552	-0.703563	0.0953249	-7.38068	1.57e-13	9.63e-13	956.552	-0.647318	0.095937	-6.74733	1.51e-11	1.11e-10	541.476	554.213	667.907	661.323	790.504	749.662	1321.62	1187.2	686.779	717.205	1093.65	1105.8
2410017I17Rik	25.6578	-2.015	0.48099	-4.189	2.8e-05	0.001087	14.69	-1.58017	0.749165	-2.10924	0.0349242	0.0651974	14.69	-0.148277	0.688579	-0.215338	0.829504	0.893703	9.8613	10.1226	44.4087	36.4031	4.13336	9.91289	16.8303	24.4683	13.5772	15.9143	13.7457	18.9377
2410018L13Rik	8.3056	-0.08532	0.74526	-0.1145	0.9089	0.9963	6.57016	0.102604	1.09313	0.0938633	0.925218	0.949674	6.57016	0.212558	1.00053	0.212446	0.831759	0.894794	8.0684	9.2791	8.8817	9.5341	5.16669	4.95644	2.65742	6.85112	11.3143	6.36572	10.3093	4.94027
2410021H03Rik	0	0	NA	NA	NA	1	0.282858	0	4.99742	0	1	1	0.282858	2.86643	4.88933	0.586262	0.557699	1	0	0	0	0	0	0	0	0	2.26286	0	0	0
2410089E03Rik	639.588	0.09286	0.08884	1.045	0.2959	0.8202	726.957	0.414511	0.119239	3.4763	0.000508388	0.00134907	726.957	0.335292	0.119968	2.79485	0.00519244	0.0133192	696.568	719.549	650.144	677.791	845.271	928.094	681.186	647.921	746.744	767.07	527.493	671.876
2410124H12Rik	0.1121	1.461	4.99225	0.2927	0.7697	1	0	0	NA	NA	NA	1	0	0	NA	NA	NA	1	0.8965	0	0	0	0	0	0	0	0	0	0	0
2410127L17Rik	267.237	-0.006951	0.13864	-0.05013	0.96	0.9996	325.522	-0.684057	0.16186	-4.22623	2.38e-05	7.48e-05	325.522	-0.706273	0.151456	-4.66321	3.11e-06	1.35e-05	308.391	316.332	293.098	334.562	191.168	209.41	322.434	320.045	293.041	300.25	444.159	523.668
2410131K14Rik	115.684	0.1433	0.20894	0.686	0.4927	0.9378	89.0303	0.632922	0.274094	2.30915	0.0209355	0.0409359	89.0303	0.0201538	0.296289	0.0680206	0.945769	0.966912	108.475	111.349	93.2583	105.742	127.101	152.411	84.1517	95.9157	66.7544	60.4744	66.1514	59.2832
2410137M14Rik	0.4561	3.003	3.41551	0.8791	0.3793	1	0.753941	0	3.61217	0	1	1	0.753941	1.40683	3.23492	0.434888	0.663644	1	0.8965	1.6871	0	0	0	0	0	0	2.26286	2.12191	0	1.64676
2410141K09Rik	0.5545	-0.5682	3.05637	-0.1859	0.8525	1	0	0	NA	NA	NA	1	0	0	NA	NA	NA	1	1.793	0	1.7763	0.8667	0	0	0	0	0	0	0	0
2500002B13Rik	47.2103	-0.2453	0.3108	-0.7894	0.4299	0.9125	87.0109	0.862284	0.303313	2.84289	0.00447068	0.0101008	87.0109	1.73571	0.2879	6.02888	1.65e-09	1.02e-08	56.4785	53.1437	68.3895	61.5385	76.4671	97.8898	51.3768	44.0429	170.846	157.021	50.6874	47.7559
2500004C02Rik	53.4781	0.1324	0.29822	0.444	0.6571	0.9763	57.0057	0.225368	0.345205	0.652853	0.513851	0.624418	57.0057	-0.625253	0.363086	-1.72205	0.0850597	0.155856	53.7891	69.1712	57.7314	54.6046	69.2337	73.1075	62.8923	58.7239	38.4686	37.1334	48.9692	67.517
2510002D24Rik	93.1859	-0.1532	0.23557	-0.6504	0.5154	0.9436	106.19	0.721585	0.26245	2.74942	0.00597008	0.0131471	106.19	0.125853	0.252916	0.49761	0.618759	0.74148	78.8906	105.444	103.028	102.275	113.667	132.585	70.8646	78.2986	125.589	111.4	112.543	104.569
2510003B16Rik	20.1538	-0.01383	0.48961	-0.02824	0.9775	0.9996	34.6186	0.491619	0.460277	1.06809	0.285478	0.39545	34.6186	1.49887	0.454865	3.29519	0.000983535	0.00291442	23.3086	20.2452	26.6452	17.3348	37.2002	35.9342	26.5742	25.447	62.2287	49.8648	24.0551	15.6442
2510009E07Rik	408.152	0.4295	0.1156	3.716	0.0002028	0.00577	608.253	0.71632	0.111823	6.40586	1.5e-10	7.46e-10	608.253	0.281273	0.11925	2.35867	0.0183404	0.0410882	508.307	557.587	365.928	425.569	937.238	998.723	597.034	580.388	463.887	497.587	373.712	417.453
2510039O18Rik	998.817	-0.02903	0.07312	-0.397	0.6914	0.9786	1875.64	0.337474	0.0706052	4.77973	1.76e-06	6.23e-06	1875.64	0.481825	0.0696647	6.91634	4.63e-12	3.58e-11	935.033	896.695	921.925	946.48	2029.48	2038.34	1661.77	1556.18	2300.2	2198.3	1617.7	1603.12
2610001J05Rik	146.008	-0.08032	0.18072	-0.4445	0.6567	0.9763	221.077	-0.157816	0.185459	-0.850947	0.394799	0.50967	221.077	-0.267186	0.185092	-1.44353	0.148872	0.249643	156.885	178.833	168.753	186.349	230.435	194.54	237.396	237.832	216.103	178.24	232.819	241.25
2610002M06Rik	420.806	-0.008878	0.10788	-0.08229	0.9344	0.9973	666.676	0.117201	0.111819	1.04814	0.294576	0.405225	666.676	-0.0651157	0.10581	-0.615403	0.538288	0.674044	473.344	503.6	478.726	504.443	564.203	582.382	538.571	517.749	806.71	723.571	801.549	798.676
2610005L07Rik	332.294	-0.08053	0.12114	-0.6648	0.5062	0.9405	787.207	0.0955641	0.11391	0.838946	0.401499	0.516569	787.207	0.227988	0.114477	1.99157	0.0464183	0.0922607	320.941	318.019	341.947	333.695	844.238	876.051	762.68	847.582	888.173	712.961	672.682	693.284
2610008E11Rik	274.604	0.2921	0.13587	2.15	0.03157	0.2516	256.535	0.409159	0.175846	2.3268	0.0199761	0.0392614	256.535	0.189639	0.179861	1.05436	0.291718	0.428473	320.941	339.108	247.801	291.225	332.735	324.647	229.424	266.215	269.281	210.069	217.355	202.551
2610015P09Rik	130.987	-0.3116	0.20061	-1.553	0.1203	0.5604	126.66	0.143729	0.244624	0.587552	0.556833	0.663661	126.66	-0.0293732	0.239171	-0.122812	0.902256	0.937091	113.853	133.281	148.325	158.613	116.767	136.302	116.927	111.575	139.166	124.132	118.557	149.855
2610016A17Rik	0	0	NA	NA	NA	1	0	0	NA	NA	NA	1	0	0	NA	NA	NA	1	0	0	0	0	0	0	0	0	0	0	0	0
2610020C07Rik	155.609	-0.08935	0.17886	-0.4995	0.6174	0.9731	349.99	-0.714725	0.146586	-4.87581	1.08e-06	3.91e-06	349.99	-0.752887	0.148724	-5.06232	4.14e-07	1.99e-06	166.746	147.621	165.201	169.014	299.668	267.648	442.904	490.345	239.863	244.019	403.781	411.689
2610020H08Rik	161.821	0.08481	0.17663	0.4802	0.6311	0.9745	208.812	0.628944	0.194306	3.23687	0.00120847	0.00301871	208.812	0.744	0.189076	3.93493	8.32e-05	0.000296529	162.264	198.234	160.76	179.415	249.035	223.04	156.788	148.767	308.881	250.385	161.512	172.086
2610027K06Rik	16.3627	0.496	0.56316	0.8807	0.3785	0.883	13.3093	0.511505	0.746731	0.684991	0.493349	0.60593	13.3093	0.173244	0.721967	0.239962	0.81036	0.882664	19.7227	21.0888	14.2108	14.7346	16.5334	12.3911	11.5155	8.80859	9.05145	21.2191	14.6049	12.3507
2610028E06Rik	0	0	NA	NA	NA	1	0	0	NA	NA	NA	1	0	0	NA	NA	NA	1	0	0	0	0	0	0	0	0	0	0	0	0
2610028H24Rik	38.8266	-0.1448	0.37174	-0.3896	0.6968	0.9788	49.8726	-0.400859	0.414549	-0.966975	0.333557	0.446983	49.8726	-0.2415	0.418198	-0.577476	0.563618	0.695262	42.1348	27.8372	37.3033	39.87	53.7336	38.4124	79.7227	42.0855	50.9144	33.9505	52.4056	47.7559
2610035D17Rik	45.7409	0.3839	0.34766	1.104	0.2695	0.7958	33.0532	1.32152	0.492332	2.6842	0.00727034	0.0156989	33.0532	1.29611	0.514018	2.52153	0.0116844	0.0275517	37.6523	54.8308	31.9743	39.0033	58.9003	53.2818	31.8891	12.7235	35.0744	41.3772	17.1822	13.9974
2610035F20Rik	0.2634	1.417	4.71553	0.3006	0.7638	1	0	0	NA	NA	NA	1	0	0	NA	NA	NA	1	0	0.8436	0	0	0	0	0	0	0	0	0	0
2610037D02Rik	28.6	0.5749	0.41629	1.381	0.1673	0.65	34.7821	-0.0984282	0.489371	-0.201132	0.840595	0.888652	34.7821	-0.600235	0.49352	-1.21623	0.223896	0.346551	30.4805	43.8647	23.9807	26.0022	38.2335	30.9778	26.5742	47.9579	23.76	29.7067	28.3506	52.6962
2610042L04Rik	0	0	NA	NA	NA	1	0	0	NA	NA	NA	1	0	0	NA	NA	NA	1	0	0	0	0	0	0	0	0	0	0	0	0
2610044O15Rik8	125.677	0.04133	0.19822	0.2085	0.8348	0.9916	189.883	-0.375263	0.199651	-1.8796	0.060163	0.105546	189.883	-0.745595	0.195213	-3.81939	0.000133783	0.000461075	129.99	155.213	148.325	129.144	137.434	168.519	206.393	188.895	152.743	152.777	261.169	251.13
2610100L16Rik	0	0	NA	NA	NA	1	0	0	NA	NA	NA	1	0	0	NA	NA	NA	1	0	0	0	0	0	0	0	0	0	0	0	0
2610203C22Rik	2.6471	-0.01351	1.32315	-0.01021	0.9919	1	1.53288	-1.63763	2.28188	-0.717665	0.472964	0.586255	1.53288	-1.19004	2.56325	-0.464269	0.642455	0.760948	3.5859	2.5307	4.4409	1.7335	2.06668	0	1.77161	4.89366	0	1.06095	0	2.47013
2610206C17Rik	9.7713	0.5414	0.80638	0.6714	0.502	0.9398	15.7252	1.31291	0.668704	1.96336	0.0496044	0.0889339	15.7252	0.801619	0.676064	1.18571	0.235735	0.361501	9.8613	6.7484	4.4409	6.9339	26.8668	23.5431	12.4013	7.82986	18.1029	16.9753	7.73198	12.3507
2610301B20Rik	177.057	-0.2505	0.17453	-1.435	0.1512	0.6207	230.828	0.217146	0.175437	1.23775	0.215809	0.315173	230.828	0.229756	0.175901	1.30617	0.191496	0.305795	146.127	161.118	174.97	190.683	251.101	266.409	217.909	227.066	254.572	222.8	198.454	208.315
2610305D13Rik	0.7209	-1.587	2.68416	-0.5912	0.5544	1	0.258335	2.60564	4.90168	0.531582	0.595016	1	0.258335	0	4.99758	0	1	1	0.8965	0	1.7763	0.8667	2.06668	0	0	0	0	0	0	0
2610306M01Rik	70.5128	-0.02426	0.26626	-0.09111	0.9274	0.9973	108.601	1.17175	0.260902	4.49113	7.08e-06	2.37e-05	108.601	-0.13634	0.270798	-0.503476	0.61463	0.737992	66.3398	78.4503	72.8303	74.5396	188.068	175.954	69.093	92.9795	82.5944	80.6325	98.7975	80.691
2610307P16Rik	338.126	0.2875	0.12162	2.364	0.0181	0.1738	585.683	0.607527	0.129004	4.70937	2.48e-06	8.7e-06	585.683	1.10878	0.122997	9.01474	1.97e-19	2.55e-18	346.939	362.727	285.992	295.558	581.77	553.883	333.949	413.025	973.031	942.127	417.527	470.149
2610316D01Rik	0	0	NA	NA	NA	1	0	0	NA	NA	NA	1	0	0	NA	NA	NA	1	0	0	0	0	0	0	0	0	0	0	0	0
2610318N02Rik	154.906	-0.09207	0.1891	-0.4869	0.6263	0.9737	166.403	-0.842793	0.203956	-4.13224	3.59e-05	0.000110907	166.403	-0.174539	0.211643	-0.824687	0.409549	0.554138	134.473	150.996	154.542	149.946	134.334	151.172	248.912	262.3	132.377	118.827	140.035	143.268
2610507B11Rik	3153.38	-0.06079	0.04579	-1.328	0.1843	0.6782	7898.91	-0.125137	0.0437312	-2.86151	0.00421623	0.00956728	7898.91	-0.270849	0.0437865	-6.18569	6.18e-10	3.98e-09	3023.84	2961.71	3094.4	3148	7772.78	7854.72	8574.61	8467.01	6804.42	7027.76	8298.13	8391.87
2610507I01Rik	133.165	-0.09194	0.19328	-0.4757	0.6343	0.9745	167.272	0.0123021	0.209435	0.0587394	0.95316	0.96925	167.272	-0.719099	0.214839	-3.34715	0.000816473	0.00246024	127.301	118.941	132.338	130.011	174.634	185.867	165.646	191.831	116.537	117.766	211.341	174.556
2610524H06Rik	13.5555	-0.5814	0.58935	-0.9864	0.3239	0.8486	4.41028	1.11328	1.29868	0.857239	0.391313	0.505911	4.41028	-0.710233	1.21357	-0.585243	0.558384	0.691038	11.6543	11.8097	18.6517	16.4681	5.16669	4.95644	1.77161	2.9362	5.65715	2.12191	7.73198	4.94027
2610528A11Rik	2.0756	1.315	1.73147	0.7595	0.4476	1	12.6283	4.56525	0.983444	4.6421	3.45e-06	1.19e-05	12.6283	2.19132	1.32752	1.65069	0.0988024	0.177078	2.6895	1.6871	0.8882	0.8667	49.6003	38.4124	1.77161	1.95746	3.39429	4.24382	0	1.64676
2610528J11Rik	2.0555	-0.9881	1.78752	-0.5528	0.5804	1	2.64863	-2.51348	1.99671	-1.25881	0.208099	0.305431	2.64863	-0.0224112	1.52387	-0.0147068	0.988266	0.993836	1.793	0	0.8882	2.6002	0	1.23911	2.65742	3.91493	4.52572	2.12191	3.43644	3.29351
2700029M09Rik	359.446	-0.02389	0.11566	-0.2066	0.8363	0.9917	1074.01	-1.04058	0.0935712	-11.1208	9.94e-29	1.13e-27	1074.01	-0.536123	0.0879639	-6.0948	1.1e-09	6.88e-09	400.728	381.285	397.902	396.967	580.736	619.555	1268.48	1196.99	968.505	1041.86	1433.85	1482.08
2700038G22Rik	81.0196	-0.1979	0.2503	-0.7905	0.4292	0.9123	101.042	-1.11543	0.269648	-4.13661	3.52e-05	0.000108983	101.042	-0.896648	0.277094	-3.23589	0.00121263	0.00354042	84.2695	81.8245	101.252	89.2742	65.1004	80.5422	145.272	169.321	62.2287	59.4134	119.416	107.039
2700046A07Rik	0.1314	0	4.99758	0	1	1	0.53123	0.460593	4.16842	0.110496	0.912016	1	0.53123	0	4.4145	0	1	1	0	0	0	0	0	2.47822	1.77161	0	0	0	0	0
2700046G09Rik	0	0	NA	NA	NA	1	0	0	NA	NA	NA	1	0	0	NA	NA	NA	1	0	0	0	0	0	0	0	0	0	0	0	0
2700049A03Rik	827.029	0.02517	0.07941	0.317	0.7512	0.9863	1114.25	-0.56175	0.0915157	-6.13829	8.34e-10	3.96e-09	1114.25	0.094461	0.0856456	1.10293	0.270058	0.403384	883.934	839.333	832.22	860.673	762.604	677.794	1045.25	1085.41	1369.03	1389.85	1273.2	1310.82
2700054A10Rik	142.227	-4.31	0.31155	-13.83	1.58e-43	2.04e-40	333.245	-1.04112	0.159981	-6.50777	7.63e-11	3.89e-10	333.245	-0.503251	0.151275	-3.32672	0.000878746	0.00263045	14.3437	11.8097	252.242	265.223	190.134	199.497	372.039	429.663	326.984	283.275	431.273	433.097
2700060E02Rik	337.042	-0.02162	0.12207	-0.1771	0.8594	0.9937	1304.47	-0.163731	0.0816096	-2.00627	0.0448272	0.0813448	1304.47	-0.116906	0.0810727	-1.44199	0.149304	0.250291	308.391	310.427	315.302	312.893	1294.77	1178.39	1380.09	1393.71	1228.73	1260.41	1360.83	1338.81
2700062C07Rik	191.184	-0.02994	0.15913	-0.1881	0.8508	0.9921	374.985	-0.0960461	0.144522	-0.664576	0.506322	0.617597	374.985	-0.145494	0.144393	-1.00762	0.313637	0.452418	188.262	189.799	191.846	194.15	370.969	372.972	397.727	397.365	373.372	320.408	408.077	358.993
2700069I18Rik	0	0	NA	NA	NA	1	0.154889	1.81909	4.98211	0.365124	0.715019	1	0.154889	0	4.99758	0	1	1	0	0	0	0	0	1.23911	0	0	0	0	0	0
2700070H01Rik	0.4589	-1.038	3.49533	-0.2971	0.7664	1	0	0	NA	NA	NA	1	0	0	NA	NA	NA	1	0	0.8436	1.7763	0	0	0	0	0	0	0	0	0
2700081O15Rik	694.065	0.3364	0.09037	3.722	0.0001973	0.005653	921.667	0.473393	0.0963612	4.91269	8.98e-07	3.27e-06	921.667	0.230254	0.0976791	2.35725	0.0184109	0.0412329	779.941	803.061	641.262	612.785	1157.34	1190.79	806.97	884.774	868.939	930.457	735.397	798.676
2700089I24Rik	0	0	NA	NA	NA	1	0	0	NA	NA	NA	1	0	0	NA	NA	NA	1	0	0	0	0	0	0	0	0	0	0	0	0
2700094K13Rik	359.931	0.01536	0.11817	0.13	0.8966	0.9963	1518.93	-1.18505	0.076499	-15.491	3.99e-54	8.51e-53	1518.93	-0.521191	0.0738975	-7.05288	1.75e-12	1.4e-11	345.147	329.829	333.954	333.695	917.605	899.595	2060.39	2072.95	1258.15	1288	1854.82	1799.9
2700097O09Rik	118.471	-0.2759	0.19769	-1.396	0.1628	0.6418	204.27	-0.222002	0.195478	-1.13569	0.256088	0.362068	204.27	0.669112	0.182988	3.65658	0.000255599	0.000837888	119.232	125.689	153.654	143.012	140.534	164.802	178.933	176.172	315.669	282.214	187.286	188.554
2700099C18Rik	208.115	0.1001	0.15229	0.6573	0.511	0.9424	282.582	-1.06614	0.18368	-5.80437	6.46e-09	2.85e-08	282.582	-0.160333	0.173225	-0.925579	0.354665	0.497598	235.775	236.194	214.938	225.352	160.168	162.324	303.832	371.918	308.881	287.519	294.674	371.343
2810001G20Rik	94.2736	-0.07598	0.23492	-0.3234	0.7464	0.9863	113.806	0.892819	0.280387	3.18424	0.00145136	0.00357164	113.806	0.279931	0.293381	0.954154	0.340006	0.481452	104.889	88.5729	114.575	89.2742	161.201	209.41	121.356	77.3198	109.749	77.4497	79.038	74.9274
2810002D19Rik	61.273	-0.05388	0.28223	-0.1909	0.8486	0.9921	71.1546	0.862195	0.318668	2.70562	0.00681767	0.0148191	71.1546	0.204575	0.33129	0.61751	0.536899	0.672774	59.168	78.4503	74.6067	68.4725	126.067	92.9333	61.1207	59.7027	65.623	57.2915	46.3919	60.1066
2810004N23Rik	369.449	-0.1815	0.11531	-1.574	0.1154	0.5484	611.661	-0.380253	0.110264	-3.44856	0.000563587	0.00148326	611.661	-0.554714	0.111491	-4.97543	6.51e-07	3.06e-06	334.389	349.23	382.803	392.633	572.47	547.687	707.76	751.666	463.887	473.186	691.583	685.05
2810006K23Rik	202.394	-0.2532	0.15892	-1.593	0.1111	0.5382	293.291	-0.357785	0.157898	-2.26592	0.023456	0.0454171	293.291	-0.531973	0.158021	-3.36648	0.000761338	0.00230841	177.504	199.922	229.149	221.019	252.135	272.604	345.465	325.918	245.52	224.922	328.18	351.582
2810013P06Rik	226.045	0.2592	0.15304	1.694	0.09033	0.4826	270.554	0.67852	0.162009	4.18817	2.81e-05	8.79e-05	270.554	0.304554	0.165595	1.83915	0.065893	0.125331	248.326	245.473	221.155	191.55	366.835	381.646	238.282	229.023	277.201	247.202	202.75	221.489
2810021J22Rik	318.078	-0.01645	0.12458	-0.132	0.895	0.9963	400.048	0.0472655	0.147115	0.321283	0.747996	0.816965	400.048	0.0817927	0.147149	0.55585	0.578314	0.707017	318.252	334.046	342.835	317.227	463.969	375.451	411.015	403.238	363.189	431.808	375.431	376.284
2810025M15Rik	0.1121	1.461	4.99225	0.2927	0.7697	1	0	0	NA	NA	NA	1	0	0	NA	NA	NA	1	0.8965	0	0	0	0	0	0	0	0	0	0	0
2810029C07Rik	12.469	1.239	0.66065	1.875	0.06074	0.3822	22.7524	0.842438	0.558495	1.50841	0.131451	0.20695	22.7524	-0.529442	0.547821	-0.966451	0.333818	0.475016	17.0332	20.2452	8.8817	6.9339	25.8335	30.9778	15.9445	15.6597	19.2343	19.0972	22.3368	32.9351
2810032G03Rik	0	0	NA	NA	NA	1	0	0	NA	NA	NA	1	0	0	NA	NA	NA	1	0	0	0	0	0	0	0	0	0	0	0	0
2810047C21Rik1	0.6401	1.012	2.99531	0.338	0.7354	1	0	0	NA	NA	NA	1	0	0	NA	NA	NA	1	1.793	0	0.8882	0	0	0	0	0	0	0	0	0
2810049E08Rik	0	0	NA	NA	NA	1	0	0	NA	NA	NA	1	0	0	NA	NA	NA	1	0	0	0	0	0	0	0	0	0	0	0	0
2810403A07Rik	780.255	0.042	0.08126	0.5169	0.6052	0.9709	1477.26	0.281329	0.0840117	3.34868	0.000811963	0.00208592	1477.26	0.013871	0.0821205	0.168911	0.865867	0.915042	802.354	760.039	772.712	744.53	1502.47	1484.45	1143.58	1316.39	1640.57	1560.66	1561.86	1608.06
2810403D21Rik	21.09	-0.1309	0.50109	-0.2612	0.7939	0.988	18.4133	0.674809	0.637238	1.05896	0.289619	0.39981	18.4133	0.0950287	0.617779	0.153823	0.877749	0.921758	19.7227	33.742	23.0925	35.5363	21.7001	21.0649	15.9445	10.7661	14.7086	25.4629	14.6049	23.0546
2810404M03Rik	0	0	NA	NA	NA	1	0	0	NA	NA	NA	1	0	0	NA	NA	NA	1	0	0	0	0	0	0	0	0	0	0	0	0
2810405F15Rik	0	0	NA	NA	NA	1	0	0	NA	NA	NA	1	0	0	NA	NA	NA	1	0	0	0	0	0	0	0	0	0	0	0	0
2810408A11Rik	265.255	0.3331	0.13859	2.403	0.01624	0.1619	248.065	0.0971084	0.180827	0.537024	0.591251	0.691813	248.065	0.314366	0.179999	1.74649	0.0807261	0.149021	270.738	270.78	214.05	215.818	262.468	257.735	266.628	219.236	296.435	246.141	205.327	230.546
2810408I11Rik	55.1465	0.03302	0.289	0.1142	0.909	0.9963	69.6112	-0.829009	0.346296	-2.39393	0.0166689	0.0332952	69.6112	-0.453593	0.317618	-1.42811	0.153261	0.255726	67.2363	66.6405	72.8303	58.0716	42.3669	35.9342	81.4943	57.7452	66.7544	76.3887	104.811	91.3949
2810410L24Rik	89.9251	0.3485	0.23798	1.464	0.1431	0.6093	109.325	1.16891	0.274161	4.26359	2.01e-05	6.38e-05	109.325	0.628399	0.273766	2.29539	0.021711	0.0477512	103.992	97.0084	71.9422	85.8073	187.034	138.78	69.093	76.3411	117.669	127.314	66.1514	92.2183
2810417H13Rik	1137.52	-0.02876	0.06757	-0.4257	0.6703	0.9786	7234.38	-1.90576	0.0548484	-34.7459	1.6e-264	4.5e-262	7234.38	-0.708292	0.0506581	-13.9818	2.01e-44	7.04e-43	1186.05	1124.45	1170.61	1185.7	2140.04	2111.45	8214.09	7717.3	7379.19	6932.27	11859.1	11521.5
2810428I15Rik	234.229	0.00347	0.14418	0.02407	0.9808	0.9996	412.139	-0.466169	0.154415	-3.01894	0.00253658	0.00598119	412.139	-0.0850428	0.152497	-0.557668	0.577071	0.705988	238.465	232.82	224.708	245.287	364.769	322.169	497.824	452.174	457.098	349.054	400.345	453.681
2810429I04Rik	0	0	NA	NA	NA	1	0	0	NA	NA	NA	1	0	0	NA	NA	NA	1	0	0	0	0	0	0	0	0	0	0	0	0
2810433D01Rik	0	0	NA	NA	NA	1	0	0	NA	NA	NA	1	0	0	NA	NA	NA	1	0	0	0	0	0	0	0	0	0	0	0	0
2810442N19Rik	1.4248	-1.822	1.8318	-0.9948	0.3199	1	0.332178	-2.67902	4.86011	-0.551226	0.581479	1	0.332178	0	4.99758	0	1	1	0.8965	0.8436	3.5527	2.6002	0	0	2.65742	0	0	0	0	0
2810454H06Rik	91.2054	0.3464	0.23401	1.48	0.1389	0.6006	85.9591	0.934072	0.308358	3.02918	0.00245218	0.00579966	85.9591	1.9931	0.301543	6.60969	3.85e-11	2.73e-10	124.611	98.6955	87.0411	88.4075	96.1005	89.216	57.5775	39.1493	164.057	160.204	36.0826	45.2858
2810459M11Rik	4.3481	-0.819	1.22649	-0.6678	0.5043	1	2.45932	-0.923021	1.83378	-0.503343	0.614723	0.709861	2.45932	0.365962	2.62929	0.139187	0.889303	0.929114	1.793	1.6871	2.6645	3.467	0	6.19555	1.77161	9.78732	0	1.06095	0.859109	0
2810468N07Rik	0.5545	-0.5682	3.05637	-0.1859	0.8525	1	1.23953	2.60569	4.90168	0.531592	0.595009	1	1.23953	4.66406	4.81512	0.968628	0.332731	1	1.793	0	1.7763	0.8667	2.06668	0	0	0	6.78858	1.06095	0	0
2810471M01Rik	0	0	NA	NA	NA	1	0	0	NA	NA	NA	1	0	0	NA	NA	NA	1	0	0	0	0	0	0	0	0	0	0	0	0
2810474O19Rik	784.885	0.04111	0.07773	0.5289	0.5969	0.9675	1305.38	0.209842	0.083367	2.51708	0.0118331	0.0244645	1305.38	0.260861	0.0841937	3.09834	0.00194609	0.00547546	910.828	917.784	879.293	897.943	1551.04	1462.15	1277.33	1330.1	1246.84	1381.36	1087.63	1106.62
2900005J15Rik	17.0364	-0.2461	0.5349	-0.4601	0.6454	0.9751	13.5539	0.207401	0.708542	0.292715	0.76974	0.833672	13.5539	-2.11998	0.889461	-2.38344	0.0171517	0.038677	13.4473	16.871	20.428	15.6013	21.7001	17.3476	11.5155	22.5108	4.52572	2.12191	17.1822	11.5273
2900008C10Rik	28.8102	0.2372	0.41046	0.5779	0.5633	0.958	26.0446	2.65653	0.596675	4.45222	8.5e-06	2.83e-05	26.0446	1.60755	0.551794	2.91331	0.00357616	0.00951122	30.4805	38.8034	33.7506	25.1355	54.767	39.6515	4.42904	10.7661	35.0744	39.2553	12.8866	11.5273
2900009J06Rik	1.9669	-0.02466	1.51146	-0.01631	0.987	1	3.31287	-0.377546	1.58424	-0.238314	0.811637	0.866074	3.31287	0.379799	1.56309	0.242979	0.808022	0.881092	1.793	4.2178	2.6645	3.467	2.06668	3.71733	3.54323	3.91493	1.13143	6.36572	0	5.76364
2900011O08Rik	0	0	NA	NA	NA	1	0.221452	-2.09618	4.89723	-0.428034	0.668627	1	0.221452	0	4.99758	0	1	1	0	0	0	0	0	0	1.77161	0	0	0	0	0
2900026A02Rik	110.143	-0.2314	0.20628	-1.122	0.262	0.7899	123.73	1.11066	0.25321	4.38632	1.15e-05	3.78e-05	123.73	0.754478	0.240169	3.14144	0.00168119	0.00478942	108.475	122.315	136.779	134.345	141.567	161.084	77.951	61.6601	169.715	173.996	110.825	93.0417
2900041M22Rik	22.5927	0.3495	0.49561	0.7052	0.4807	0.932	27.3483	0.184107	0.492653	0.373705	0.708624	0.786641	27.3483	0.655701	0.532209	1.23204	0.217935	0.33915	17.9297	24.463	15.9871	17.3348	34.1002	39.6515	36.3181	28.3832	21.4972	27.5848	18.9004	12.3507
2900052N01Rik	0	0	NA	NA	NA	1	0	0	NA	NA	NA	1	0	0	NA	NA	NA	1	0	0	0	0	0	0	0	0	0	0	0	0
2900055J20Rik	0	0	NA	NA	NA	1	0	0	NA	NA	NA	1	0	0	NA	NA	NA	1	0	0	0	0	0	0	0	0	0	0	0	0
2900057B20Rik	0	0	NA	NA	NA	1	0	0	NA	NA	NA	1	0	0	NA	NA	NA	1	0	0	0	0	0	0	0	0	0	0	0	0
2900060B14Rik	65.5706	0.1175	0.27234	0.4315	0.6661	0.9785	48.7744	0.0770427	0.412013	0.186991	0.851668	0.896841	48.7744	0.739382	0.378743	1.9522	0.0509143	0.100054	68.1328	63.2663	60.3959	60.6718	44.4336	28.4996	36.3181	33.2769	84.8573	70.023	53.2648	39.5221
2900076A07Rik	72.1581	0.3309	0.25862	1.279	0.2008	0.7045	122.255	0.635082	0.25029	2.53738	0.0111684	0.0232335	122.255	0.565321	0.252304	2.24064	0.0250496	0.0540983	78.8906	87.7293	71.054	61.5385	150.867	167.28	101.868	102.767	119.932	151.716	79.038	104.569
2900079G21Rik	189.433	0.2019	0.16327	1.236	0.2163	0.7256	206.796	-0.108601	0.193759	-0.560498	0.57514	0.678708	206.796	0.121474	0.181548	0.669101	0.503431	0.64354	218.742	234.507	214.05	180.282	167.401	157.367	176.276	174.214	233.075	276.909	232.819	236.309
2900092C05Rik	0	0	NA	NA	NA	1	0.240008	0	4.99742	0	1	1	0.240008	0.346063	4.99149	0.0693307	0.944726	1	0	0	0	0	0	0	0	0	0	1.06095	0.859109	0
2900092D14Rik	0	0	NA	NA	NA	1	0	0	NA	NA	NA	1	0	0	NA	NA	NA	1	0	0	0	0	0	0	0	0	0	0	0	0
2900097C17Rik	1485.52	-0.02781	0.06228	-0.4465	0.6553	0.9758	4521.15	0.014461	0.0531727	0.271962	0.785651	0.846095	4521.15	-0.224311	0.0539361	-4.15883	3.2e-05	0.000122096	1541.95	1422.23	1514.34	1506.39	4958.99	5138.59	4932.18	5062.98	3719.01	3695.3	4459.63	4202.52
3000002C10Rik	97.0363	-0.1625	0.22825	-0.7121	0.4764	0.9311	170.922	1.13753	0.214956	5.29191	1.21e-07	4.79e-07	170.922	1.06141	0.215827	4.9179	8.75e-07	4.05e-06	86.0625	80.9809	95.0347	91.8744	262.468	235.431	104.525	122.342	228.549	205.825	116.839	91.3949
3010001F23Rik	0	0	NA	NA	NA	1	0	0	NA	NA	NA	1	0	0	NA	NA	NA	1	0	0	0	0	0	0	0	0	0	0	0	0
3010026O09Rik	179.808	0.06946	0.16767	0.4143	0.6787	0.9786	172.026	-0.686022	0.223481	-3.0697	0.00214271	0.0051236	172.026	0.00907621	0.216325	0.0419563	0.966534	0.980303	188.262	172.928	181.188	162.947	127.101	122.672	232.082	169.321	164.057	199.459	179.554	181.966
3100003L05Rik	0	0	NA	NA	NA	1	0	0	NA	NA	NA	1	0	0	NA	NA	NA	1	0	0	0	0	0	0	0	0	0	0	0	0
3110001I22Rik	114.934	0.1757	0.20674	0.85	0.3953	0.8942	158.775	0.382614	0.218593	1.75035	0.0800583	0.135101	158.775	0.263903	0.213596	1.23552	0.216636	0.337538	123.715	134.968	123.456	105.742	162.234	180.91	123.127	139.959	198	164.448	142.612	158.912
3110002H16Rik	626.679	0.01834	0.09213	0.1991	0.8422	0.9918	1407.8	0.714958	0.0779806	9.16841	4.8e-20	3.97e-19	1407.8	0.416654	0.0768158	5.42407	5.83e-08	3.1e-07	593.473	556.744	568.432	566.848	1714.31	1749.62	1031.97	1078.56	1653.02	1598.86	1240.55	1195.54
3110009E18Rik	53.8107	0.02154	0.30102	0.07155	0.943	0.9973	33.8268	-0.0752039	0.493743	-0.152314	0.878939	0.915588	33.8268	-0.0528896	0.468487	-0.112895	0.910114	0.942406	56.4785	54.8308	53.2905	56.3381	35.1335	19.8258	31.8891	26.4258	48.6515	28.6458	43.8146	36.2286
3110009F21Rik	0	0	NA	NA	NA	1	0	0	NA	NA	NA	1	0	0	NA	NA	NA	1	0	0	0	0	0	0	0	0	0	0	0	0
3110015C05Rik	0	0	NA	NA	NA	1	0	0	NA	NA	NA	1	0	0	NA	NA	NA	1	0	0	0	0	0	0	0	0	0	0	0	0
3110021A11Rik	1.5275	-0.585	2.06542	-0.2832	0.777	1	3.21509	1.22928	2.02189	0.607986	0.543196	0.651579	3.21509	0.921202	1.70159	0.541376	0.588248	0.715811	1.793	0	2.6645	0	4.13336	0	1.77161	0	3.39429	9.54859	6.87287	0
3110021N24Rik	4.7372	-0.4082	0.94882	-0.4302	0.6671	0.9785	0.627477	2.83491	3.71892	0.762295	0.445884	1	0.627477	-2.65543	3.68156	-0.721279	0.470738	1	7.1719	6.7484	11.5463	6.9339	0	2.47822	0	0	0	0	1.71822	0.823378
3110035E14Rik	0.1121	1.461	4.99225	0.2927	0.7697	1	0	0	NA	NA	NA	1	0	0	NA	NA	NA	1	0.8965	0	0	0	0	0	0	0	0	0	0	0
3110039I08Rik	0	0	NA	NA	NA	1	0	0	NA	NA	NA	1	0	0	NA	NA	NA	1	0	0	0	0	0	0	0	0	0	0	0	0
3110039M20Rik	0	0	NA	NA	NA	1	0	0	NA	NA	NA	1	0	0	NA	NA	NA	1	0	0	0	0	0	0	0	0	0	0	0	0
3110040N11Rik	161.631	-0.1667	0.17204	-0.9687	0.3327	0.856	312.793	-0.127606	0.152676	-0.835796	0.40327	0.518185	312.793	-0.491498	0.150214	-3.27199	0.00106795	0.0031467	154.195	156.057	172.306	175.948	277.968	293.669	325.091	298.513	273.806	269.482	389.176	374.637
3110043O21Rik	86.5078	0.3402	0.24772	1.373	0.1697	0.653	43.9746	1.10817	0.396181	2.79713	0.00515591	0.0115106	43.9746	0.510391	0.419709	1.21606	0.223963	0.346616	97.7168	94.4777	77.2712	74.5396	86.8005	64.4338	39.8613	30.3407	37.3372	39.2553	25.7733	27.9948
3110045C21Rik	29.7289	0.2316	0.41852	0.5533	0.5801	0.9623	28.3357	-0.73727	0.518177	-1.42282	0.15479	0.23763	28.3357	-0.347918	0.496772	-0.700357	0.483704	0.625475	48.4102	37.1162	33.7506	39.0033	21.7001	17.3476	29.2316	36.2131	28.2858	25.4629	42.0963	26.3481
3110052M02Rik	146.993	0.3023	0.17934	1.686	0.09184	0.4863	200.017	-0.00856705	0.187767	-0.045626	0.963608	0.976493	200.017	-0.0816784	0.183616	-0.444833	0.656441	0.771226	170.332	194.017	147.437	148.213	195.301	185.867	196.649	186.938	195.738	210.069	212.2	217.372
3110056K07Rik	63.7001	0.115	0.2687	0.4281	0.6686	0.9785	103.457	0.685758	0.273606	2.50637	0.0121978	0.0251486	103.457	1.02855	0.269631	3.81464	0.00013638	0.000468765	80.6836	74.2325	70.1658	72.8062	121.934	122.672	69.093	83.1922	145.955	143.229	58.4194	83.1612
3110057O12Rik	253.619	-0.1259	0.13818	-0.9109	0.3624	0.8745	690.01	1.65348	0.125941	13.129	2.25e-39	3.48e-38	690.01	1.54555	0.114505	13.4977	1.61e-41	5.03e-40	320.045	305.365	325.072	357.097	708.871	811.618	257.77	224.13	1249.1	1370.75	463.919	433.92
3110062M04Rik	446.945	0.1197	0.10636	1.126	0.2603	0.788	470.403	0.20545	0.134952	1.5224	0.12791	0.202066	470.403	-0.18366	0.141552	-1.29748	0.194466	0.309634	456.31	458.048	434.317	407.368	634.47	594.773	532.37	534.388	306.618	379.822	420.963	359.816
3110070M22Rik	6.9611	-0.5106	0.85504	-0.5972	0.5504	0.9544	9.06297	-0.271128	0.90875	-0.298352	0.765434	0.83035	9.06297	0.391846	0.880093	0.445232	0.656152	0.771063	3.5859	9.2791	8.8817	9.5341	11.3667	3.71733	10.6297	7.82986	14.7086	7.42668	8.59109	8.23378
3110079O15Rik	0	0	NA	NA	NA	1	0	0	NA	NA	NA	1	0	0	NA	NA	NA	1	0	0	0	0	0	0	0	0	0	0	0	0
3110082I17Rik	273.962	-0.441	0.13213	-3.338	0.0008451	0.01811	263.238	-1.34959	0.17454	-7.73226	1.06e-14	6.9e-14	263.238	-1.47951	0.174471	-8.47998	2.25e-17	2.57e-16	247.43	241.256	334.842	328.495	142.601	154.889	391.527	365.067	126.72	150.655	387.458	386.988
3110082J24Rik	0	0	NA	NA	NA	1	0	0	NA	NA	NA	1	0	0	NA	NA	NA	1	0	0	0	0	0	0	0	0	0	0	0	0
3110099E03Rik	0.2194	-2.456	4.89236	-0.5019	0.6157	1	0.309778	2.84375	4.88407	0.58225	0.560398	1	0.309778	0	4.99758	0	1	1	0	0	0.8882	0.8667	0	2.47822	0	0	0	0	0	0
3200001D21Rik	5.5232	-0.1693	0.88246	-0.1919	0.8478	0.992	11.2463	-0.304299	0.902663	-0.337113	0.736032	0.807275	11.2463	0.518188	0.883909	0.586246	0.55771	0.690452	8.0684	6.7484	7.1054	9.5341	2.06668	17.3476	8.85807	14.681	19.2343	8.48763	8.59109	10.7039
3300002I08Rik	13.2692	0.1171	0.6045	0.1937	0.8464	0.992	27.5192	0.336753	0.537214	0.626852	0.530757	0.640386	27.5192	0.981144	0.500326	1.96101	0.049878	0.0982881	14.3437	15.1839	15.9871	11.2676	16.5334	30.9778	17.7161	19.5746	45.2572	44.5601	25.7733	19.7611
3300002P13Rik	0	0	NA	NA	NA	1	0	0	NA	NA	NA	1	0	0	NA	NA	NA	1	0	0	0	0	0	0	0	0	0	0	0	0
3300005D01Rik	0	0	NA	NA	NA	1	0	0	NA	NA	NA	1	0	0	NA	NA	NA	1	0	0	0	0	0	0	0	0	0	0	0	0
3425401B19Rik	0	0	NA	NA	NA	1	0	0	NA	NA	NA	1	0	0	NA	NA	NA	1	0	0	0	0	0	0	0	0	0	0	0	0
3632451O06Rik	0	0	NA	NA	NA	1	0	0	NA	NA	NA	1	0	0	NA	NA	NA	1	0	0	0	0	0	0	0	0	0	0	0	0
3632454L22Rik	1.8916	0.9707	1.56898	0.6187	0.5361	1	6.00867	1.7437	1.14491	1.523	0.127758	0.201937	6.00867	0.874578	1.09598	0.79799	0.424876	0.569038	1.793	5.0613	1.7763	1.7335	11.3667	7.43467	1.77161	3.91493	6.78858	8.48763	1.71822	6.58702
3830403N18Rik	0.5434	1.992	3.1629	0.6298	0.5288	1	0	0	NA	NA	NA	1	0	0	NA	NA	NA	1	1.793	1.6871	0	0.8667	0	0	0	0	0	0	0	0
3830406C13Rik	0.4406	1.576	3.45809	0.4557	0.6486	1	0	0	NA	NA	NA	1	0	0	NA	NA	NA	1	1.793	0.8436	0.8882	0	0	0	0	0	0	0	0	0
3830408C21Rik	13.5494	0.1092	0.57477	0.19	0.8493	0.9921	20.7174	1.80571	0.637032	2.83457	0.00458872	0.0103459	20.7174	1.76914	0.650625	2.71913	0.00654531	0.0164198	16.1367	16.0275	14.2108	15.6013	45.4669	26.0213	8.85807	11.7448	29.4172	27.5848	4.29554	12.3507
3830417A13Rik	0	0	NA	NA	NA	1	0	0	NA	NA	NA	1	0	0	NA	NA	NA	1	0	0	0	0	0	0	0	0	0	0	0	0
3830432H09Rik	11.3795	-0.7815	0.66263	-1.179	0.2382	0.7578	9.05194	-1.32841	0.957999	-1.38665	0.165548	0.251695	9.05194	-0.263635	0.935088	-0.281936	0.777992	0.858861	8.0684	9.2791	15.9871	13.8678	8.26671	2.47822	7.08646	20.5534	10.1829	5.30477	10.3093	8.23378
3930402G23Rik	22.5879	-0.4576	0.51058	-0.8962	0.3701	0.8792	28.8507	1.91882	0.545855	3.51525	0.000439341	0.00117714	28.8507	1.97326	0.516758	3.81853	0.000134249	0.000462455	10.7578	16.0275	21.3162	15.6013	43.4002	37.1733	11.5155	9.78732	47.5201	55.1696	17.1822	9.05716
4430402I18Rik	8.1632	0.06433	0.8029	0.08012	0.9361	0.9973	2.44198	1.34002	1.85057	0.724115	0.468995	0.582515	2.44198	4.39727	2.25503	1.94999	0.0511775	0.100425	8.9648	7.592	9.7699	6.0672	9.30005	0	1.77161	1.95746	2.26286	4.24382	0	0
4631405J19Rik	6.715	0.9074	0.86429	1.05	0.2938	0.8186	11.6651	1.30586	0.770891	1.69397	0.0902716	0.149755	11.6651	0.855358	0.811743	1.05373	0.292006	0.428788	6.2754	11.8097	6.2172	3.467	16.5334	24.7822	9.74388	6.85112	7.92002	14.8534	6.87287	5.76364
4632404H12Rik	75.8587	-0.05585	0.267	-0.2092	0.8343	0.9916	86.232	0.715053	0.296896	2.40843	0.0160215	0.0321159	86.232	-0.249735	0.30244	-0.825733	0.408955	0.553706	71.7187	62.4228	58.6195	80.6068	100.234	137.541	69.093	75.3624	78.0687	62.5963	74.7425	92.2183
4632415L05Rik	167.394	-0.1092	0.17096	-0.6388	0.523	0.9462	235.398	-0.450789	0.178094	-2.53119	0.0113678	0.0235925	235.398	-0.154724	0.176004	-0.879092	0.379351	0.522252	170.332	172.928	188.293	182.015	208.734	190.823	260.427	286.768	234.206	209.008	257.733	235.486
4632427E13Rik	38.0299	0.2337	0.3672	0.6364	0.5245	0.9462	63.2756	0.611186	0.330059	1.85175	0.0640619	0.111332	63.2756	1.02267	0.332018	3.08016	0.00206888	0.00578745	33.1699	43.0211	30.1979	34.6696	78.5338	78.064	47.8336	54.809	85.9887	79.5716	36.9417	44.4624
4632428C04Rik	9.3265	-0.1117	0.77822	-0.1436	0.8858	0.9963	16.3989	0.832028	0.679777	1.22397	0.220963	0.321434	16.3989	0.826356	0.652025	1.26737	0.205023	0.322978	6.2754	5.9049	6.2172	6.9339	14.4667	23.5431	13.2871	7.82986	24.8915	21.2191	10.3093	15.6442
4632428N05Rik	843.619	0.4826	0.07783	6.2	5.64e-10	5.97e-08	2705.43	3.10818	0.071923	43.2154	0	0	2705.43	2.13647	0.0649396	32.8994	2.24e-237	1.44e-234	1067.71	1068.78	758.501	770.532	4664.49	4659.06	566.031	513.834	4651.31	4505.87	1061	1021.81
4732416N19Rik	7.5075	0.2341	0.79676	0.2938	0.7689	0.987	13.2028	0.718661	0.747423	0.961518	0.336292	0.450159	13.2028	0.758662	0.734755	1.03254	0.30182	0.439647	8.9648	7.592	8.8817	5.2004	12.4001	19.8258	10.6297	8.80859	16.9715	16.9753	6.01376	13.9974
4732456N10Rik	0.3729	-1.451	3.86594	-0.3753	0.7074	1	0	0	NA	NA	NA	1	0	0	NA	NA	NA	1	0	0	0	0.8667	0	0	0	0	0	0	0	0
4732471J01Rik	124.509	-0.02703	0.20465	-0.1321	0.8949	0.9963	186.726	0.199002	0.203846	0.976239	0.328946	0.442276	186.726	0.301097	0.196263	1.53415	0.124993	0.215893	117.439	148.465	144.773	126.544	171.534	187.106	148.816	163.448	204.789	249.324	176.117	192.67
4732490B19Rik	0.9172	0.9875	2.2702	0.435	0.6636	1	1.38781	1.85829	2.4329	0.763818	0.444976	0.559634	1.38781	2.79243	2.7786	1.00498	0.314908	0.453849	1.793	1.6871	0.8882	0.8667	2.06668	4.95644	0	1.95746	0	2.12191	0	0
4732491K20Rik	17.1088	0.4347	0.54629	0.7957	0.4262	0.9106	16.4649	1.09194	0.680067	1.60563	0.108356	0.175158	16.4649	-1.02334	0.791428	-1.29303	0.196002	0.311657	23.3086	19.4017	15.099	16.4681	40.3002	24.7822	15.9445	14.681	2.26286	9.54859	7.73198	16.4676
4831407H17Rik	0.8682	0.7216	2.28479	0.3158	0.7521	1	1.40482	-2.11482	2.65292	-0.797167	0.425354	0.539772	1.40482	-0.176365	2.17816	-0.0809694	0.935466	0.960193	1.793	2.5307	0.8882	1.7335	0	0	1.77161	0	3.39429	1.06095	1.71822	3.29351
4831440E17Rik	54.4315	-0.08337	0.29853	-0.2793	0.78	0.9872	69.789	1.43402	0.336226	4.26505	2e-05	6.34e-05	69.789	0.966408	0.317049	3.04814	0.00230263	0.0063805	54.6855	48.0824	55.0668	53.7379	86.8005	99.1289	36.3181	32.2982	108.617	92.303	57.5603	45.2858
4833411C07Rik	0	0	NA	NA	NA	1	0	0	NA	NA	NA	1	0	0	NA	NA	NA	1	0	0	0	0	0	0	0	0	0	0	0	0
4833412C05Rik	0	0	NA	NA	NA	1	0	0	NA	NA	NA	1	0	0	NA	NA	NA	1	0	0	0	0	0	0	0	0	0	0	0	0
4833415N18Rik	0.1314	0	4.99758	0	1	1	0.205844	0	4.99742	0	1	1	0.205844	-2.03338	4.89445	-0.415445	0.677816	1	0	0	0	0	0	0	0	0	0	0	0	1.64676
4833417C18Rik	53.9532	-0.09193	0.29681	-0.3097	0.7568	0.9863	54.5124	-0.382283	0.361342	-1.05795	0.290077	0.400207	54.5124	-0.17604	0.350103	-0.502823	0.615089	0.738274	51.0996	59.0486	54.1787	63.272	45.4669	43.3689	62.8923	52.8515	59.9658	48.8039	60.9967	61.7533
4833418N02Rik	35.9751	0.9713	0.39883	2.435	0.01487	0.1521	55.0191	2.15458	0.383845	5.61314	1.99e-08	8.38e-08	55.0191	1.06994	0.370566	2.88732	0.00388539	0.0102582	39.4453	32.8985	19.5398	17.3348	90.9338	109.042	18.602	26.4258	61.0973	71.0839	29.2097	33.7585
4833419F23Rik	0.6986	1.555	2.70699	0.5744	0.5657	1	0.760469	-0.281966	2.86576	-0.0983915	0.921621	1	0.760469	1.81341	3.25666	0.55683	0.577643	1	0.8965	1.6871	0.8882	0	1.03334	1.23911	1.77161	0.978732	0	1.06095	0	0
4833420G17Rik	610.855	0.1158	0.0922	1.256	0.209	0.7151	1163.85	0.204676	0.0869759	2.35325	0.0186102	0.036782	1163.85	0.327134	0.0863376	3.78901	0.000151251	0.000516541	597.955	575.302	532.905	549.513	1238.97	1256.46	1032.85	1133.37	1339.61	1247.68	1031.79	1030.05
4833422C13Rik	159.232	0.3223	0.1794	1.796	0.07242	0.4259	246.487	0.92915	0.190075	4.88833	1.02e-06	3.69e-06	246.487	0.532712	0.181942	2.92792	0.00341243	0.00911707	164.057	204.139	148.325	146.479	316.202	260.213	148.816	154.64	299.829	345.871	199.313	247.013
4833422M21Rik	0.6611	-0.01862	3.09495	-0.006016	0.9952	1	0.38578	0	4.94463	0	1	1	0.38578	1.43257	4.83375	0.296367	0.766949	1	0	0.8436	0	0.8667	0	0	0	0	2.26286	0	0	0.823378
4833423E24Rik	0	0	NA	NA	NA	1	0	0	NA	NA	NA	1	0	0	NA	NA	NA	1	0	0	0	0	0	0	0	0	0	0	0	0
4833427F10Rik	0	0	NA	NA	NA	1	0	0	NA	NA	NA	1	0	0	NA	NA	NA	1	0	0	0	0	0	0	0	0	0	0	0	0
4833427G06Rik	0	0	NA	NA	NA	1	0	0	NA	NA	NA	1	0	0	NA	NA	NA	1	0	0	0	0	0	0	0	0	0	0	0	0
4833428L15Rik	0.7142	1.555	2.68869	0.5784	0.563	1	1.07933	0.430956	2.78717	0.154622	0.87712	1	1.07933	3.82468	2.88368	1.32632	0.184734	1	0.8965	1.6871	0.8882	0	0	2.47822	1.77161	0	2.26286	2.12191	0	0
4833439L19Rik	684.031	-0.004883	0.08641	-0.05651	0.9549	0.9996	1290.1	-0.184083	0.0841621	-2.18724	0.028725	0.0545993	1290.1	-0.903291	0.0888589	-10.1655	2.83e-24	4.72e-23	667.881	678.215	655.473	695.125	1442.54	1443.56	1607.74	1671.67	696.961	750.095	1427.84	1280.35
4921501E09Rik	0.1332	0	4.99758	0	1	1	0.141429	0	4.99742	0	1	1	0.141429	1.85749	4.99196	0.372097	0.709821	1	0	0	0	0	0	0	0	0	1.13143	0	0	0
4921504A21Rik	0	0	NA	NA	NA	1	0	0	NA	NA	NA	1	0	0	NA	NA	NA	1	0	0	0	0	0	0	0	0	0	0	0	0
4921504E06Rik	0.147	0	4.99758	0	1	1	0.205844	0	4.99742	0	1	1	0.205844	-2.03338	4.89445	-0.415445	0.677816	1	0	0	0	0	0	0	0	0	0	0	0	1.64676
4921506M07Rik	0	0	NA	NA	NA	1	0	0	NA	NA	NA	1	0	0	NA	NA	NA	1	0	0	0	0	0	0	0	0	0	0	0	0
4921507L20Rik	10.1441	0.1773	0.6672	0.2657	0.7905	0.988	10.2038	0.897316	0.860033	1.04335	0.296786	0.40755	10.2038	-1.02272	0.826673	-1.23715	0.216033	0.336746	13.4473	14.3404	13.3226	11.2676	9.30005	13.6302	3.54323	8.80859	6.78858	8.48763	14.6049	16.4676
4921507P07Rik	5.9059	1.267	0.97085	1.305	0.1919	0.6917	9.09166	0.905045	0.892439	1.01413	0.310523	0.422584	9.09166	0.76285	0.932243	0.818295	0.413189	0.557534	7.1719	7.592	2.6645	3.467	13.4334	14.8693	4.42904	10.7661	5.65715	12.7314	3.43644	7.4104
4921508D12Rik	0.1121	1.461	4.99225	0.2927	0.7697	1	0.141429	0	4.99742	0	1	1	0.141429	1.85749	4.99196	0.372097	0.709821	1	0.8965	0	0	0	0	0	0	0	1.13143	0	0	0
4921509C19Rik	0	0	NA	NA	NA	1	0	0	NA	NA	NA	1	0	0	NA	NA	NA	1	0	0	0	0	0	0	0	0	0	0	0	0
4921509O07Rik	0	0	NA	NA	NA	1	0.141429	0	4.99742	0	1	1	0.141429	1.85749	4.99196	0.372097	0.709821	1	0	0	0	0	0	0	0	0	1.13143	0	0	0
4921511C10Rik	13.1608	-0.1371	0.64	-0.2142	0.8304	0.9903	28.8579	1.27015	0.54203	2.34332	0.0191131	0.0376914	28.8579	0.76626	0.496805	1.54238	0.122982	0.212774	8.0684	12.6533	14.2108	8.6674	32.0335	33.456	10.6297	16.6384	52.0458	35.0115	19.7595	31.2884
4921511C20Rik	0.111	-1.468	4.99542	-0.2939	0.7688	1	0	0	NA	NA	NA	1	0	0	NA	NA	NA	1	0	0	0.8882	0	0	0	0	0	0	0	0	0
4921511H03Rik	0	0	NA	NA	NA	1	0	0	NA	NA	NA	1	0	0	NA	NA	NA	1	0	0	0	0	0	0	0	0	0	0	0	0
4921511I17Rik	9.1444	-0.3649	0.69889	-0.5221	0.6016	0.9688	7.06892	-0.305155	1.05138	-0.290241	0.771632	0.834824	7.06892	-1.90855	1.14323	-1.66944	0.0950301	0.171341	8.9648	10.1226	14.2108	10.4009	7.23337	6.19555	9.74388	6.85112	5.65715	0	6.87287	13.9974
4921511M17Rik	0	0	NA	NA	NA	1	0	0	NA	NA	NA	1	0	0	NA	NA	NA	1	0	0	0	0	0	0	0	0	0	0	0	0
4921513I03Rik	0	0	NA	NA	NA	1	0	0	NA	NA	NA	1	0	0	NA	NA	NA	1	0	0	0	0	0	0	0	0	0	0	0	0
4921515E04Rik	0.2591	1.46	4.7412	0.308	0.7581	1	0	0	NA	NA	NA	1	0	0	NA	NA	NA	1	0.8965	0	0	0	0	0	0	0	0	0	0	0
4921517D22Rik	0.5327	-1.451	3.47918	-0.4171	0.6766	1	0.31657	-1.14056	4.99378	-0.228396	0.819338	1	0.31657	-2.03338	4.89445	-0.415445	0.677816	1	0	0	0	0.8667	0	0	0.885807	0	0	0	0	1.64676
4921518K17Rik	0.2911	0	4.53974	0	1	1	0	0	NA	NA	NA	1	0	0	NA	NA	NA	1	0	0	0	0	0	0	0	0	0	0	0	0
4921524J17Rik	207.069	-0.005348	0.15073	-0.03548	0.9717	0.9996	442.504	0.18915	0.134145	1.41004	0.158528	0.242366	442.504	0.659625	0.126143	5.2292	1.7e-07	8.54e-07	223.225	231.977	222.044	234.887	366.835	396.515	346.351	322.003	664.15	627.024	404.64	412.512
4921524L21Rik	0	0	NA	NA	NA	1	0	0	NA	NA	NA	1	0	0	NA	NA	NA	1	0	0	0	0	0	0	0	0	0	0	0	0
4921525O09Rik	492.521	-0.08289	0.10444	-0.7937	0.4274	0.911	626.657	-0.546868	0.114185	-4.78934	1.67e-06	5.95e-06	626.657	-0.119251	0.111588	-1.06867	0.285218	0.420944	432.106	413.34	469.844	425.569	481.536	506.796	716.618	726.219	641.521	596.256	706.188	638.118
4921529L05Rik	0	0	NA	NA	NA	1	0	0	NA	NA	NA	1	0	0	NA	NA	NA	1	0	0	0	0	0	0	0	0	0	0	0	0
4921530L21Rik	0	0	NA	NA	NA	1	0	0	NA	NA	NA	1	0	0	NA	NA	NA	1	0	0	0	0	0	0	0	0	0	0	0	0
4921531C22Rik	65.1498	0.08003	0.28349	0.2823	0.7777	0.987	74.1499	1.23001	0.330787	3.71845	0.000200453	0.000559853	74.1499	1.22291	0.330279	3.70266	0.000213347	0.000709755	60.9609	62.4228	62.1722	54.6046	86.8005	128.868	38.9755	52.8515	93.9088	106.095	41.2372	44.4624
4921531P14Rik	0	0	NA	NA	NA	1	0	0	NA	NA	NA	1	0	0	NA	NA	NA	1	0	0	0	0	0	0	0	0	0	0	0	0
4921533I20Rik	18.1048	-0.08362	0.52013	-0.1608	0.8723	0.9951	1.67564	-1.10881	2.17076	-0.510797	0.609494	0.705661	1.67564	0.0103589	2.09664	0.00494072	0.996058	0.998679	18.8262	15.1839	19.5398	16.4681	2.06668	0	2.65742	1.95746	3.39429	0	0.859109	2.47013
4921534H16Rik	0	0	NA	NA	NA	1	0	0	NA	NA	NA	1	0	0	NA	NA	NA	1	0	0	0	0	0	0	0	0	0	0	0	0
4921536K21Rik	0	0	NA	NA	NA	1	0	0	NA	NA	NA	1	0	0	NA	NA	NA	1	0	0	0	0	0	0	0	0	0	0	0	0
4921539E11Rik	0.2204	0.02385	4.99135	0.004777	0.9962	1	0.265239	0	4.99742	0	1	1	0.265239	2.78208	4.89555	0.568287	0.56984	1	0.8965	0	0	0.8667	0	0	0	0	0	2.12191	0	0
4922502D21Rik	0	0	NA	NA	NA	1	0	0	NA	NA	NA	1	0	0	NA	NA	NA	1	0	0	0	0	0	0	0	0	0	0	0	0
4922502H24Rik	0	0	NA	NA	NA	1	0	0	NA	NA	NA	1	0	0	NA	NA	NA	1	0	0	0	0	0	0	0	0	0	0	0	0
4922502N22Rik	0	0	NA	NA	NA	1	0	0	NA	NA	NA	1	0	0	NA	NA	NA	1	0	0	0	0	0	0	0	0	0	0	0	0
4930401C15Rik	0	0	NA	NA	NA	1	0	0	NA	NA	NA	1	0	0	NA	NA	NA	1	0	0	0	0	0	0	0	0	0	0	0	0
4930401O10Rik	0	0	NA	NA	NA	1	0	0	NA	NA	NA	1	0	0	NA	NA	NA	1	0	0	0	0	0	0	0	0	0	0	0	0
4930401O12Rik	0	0	NA	NA	NA	1	0	0	NA	NA	NA	1	0	0	NA	NA	NA	1	0	0	0	0	0	0	0	0	0	0	0	0
4930402F06Rik	0.4673	-1.004	3.47283	-0.2892	0.7725	1	0.308767	0	4.99742	0	1	1	0.308767	-2.61745	4.85823	-0.538766	0.590048	1	0.8965	0	1.7763	0	0	0	0	0	0	0	0	2.47013
4930402F11Rik	0	0	NA	NA	NA	1	0	0	NA	NA	NA	1	0	0	NA	NA	NA	1	0	0	0	0	0	0	0	0	0	0	0	0
4930402H24Rik	174.272	0.2968	0.16686	1.779	0.07526	0.4344	292.06	1.32688	0.161339	8.22417	1.97e-16	1.39e-15	292.06	0.8582	0.160405	5.3502	8.79e-08	4.58e-07	195.434	199.922	153.654	168.148	477.403	415.102	176.276	180.087	353.006	347.993	189.004	197.611
4930402K13Rik	0.1054	1.417	4.99535	0.2837	0.7767	1	0	0	NA	NA	NA	1	0	0	NA	NA	NA	1	0	0.8436	0	0	0	0	0	0	0	0	0	0
4930404A05Rik	0	0	NA	NA	NA	1	0	0	NA	NA	NA	1	0	0	NA	NA	NA	1	0	0	0	0	0	0	0	0	0	0	0	0
4930404H11Rik	0	0	NA	NA	NA	1	0	0	NA	NA	NA	1	0	0	NA	NA	NA	1	0	0	0	0	0	0	0	0	0	0	0	0
4930404I05Rik	14.4552	-0.01237	0.5678	-0.02178	0.9826	0.9996	22.1653	0.257624	0.586669	0.43913	0.660568	0.747961	22.1653	-0.173886	0.551856	-0.315093	0.752691	0.842727	15.2402	16.0275	13.3226	18.2015	17.5668	22.304	20.3736	12.7235	20.3658	28.6458	24.0551	31.2884
4930404N11Rik	129.396	0.2176	0.19526	1.114	0.2651	0.792	139.865	0.0597713	0.229597	0.260332	0.794608	0.853083	139.865	0.0294715	0.226547	0.13009	0.896495	0.933722	141.644	134.968	123.456	114.41	151.901	128.868	143.501	126.256	145.955	141.107	152.062	129.27
4930405A10Rik	0.1332	0	4.99758	0	1	1	0	0	NA	NA	NA	1	0	0	NA	NA	NA	1	0	0	0	0	0	0	0	0	0	0	0	0
4930405A21Rik	8.8289	-0.08242	0.76297	-0.108	0.914	0.9963	10.3297	0.748138	0.809821	0.923831	0.355574	0.469905	10.3297	-0.0026216	0.878321	-0.00298479	0.997618	0.999604	10.7578	5.0613	8.8817	7.8007	16.5334	17.3476	14.1729	5.87239	9.05145	5.30477	8.59109	5.76364
4930405D11Rik	0	0	NA	NA	NA	1	0	0	NA	NA	NA	1	0	0	NA	NA	NA	1	0	0	0	0	0	0	0	0	0	0	0	0
4930405J17Rik	1.3829	0.5724	2.01024	0.2847	0.7758	1	1.60075	-1.1308	2.1503	-0.525881	0.598971	0.697661	1.60075	1.40018	2.16473	0.646812	0.517754	0.655316	0.8965	1.6871	0	1.7335	2.06668	0	1.77161	2.9362	2.26286	2.12191	0	1.64676
4930405L22Rik	0	0	NA	NA	NA	1	0	0	NA	NA	NA	1	0	0	NA	NA	NA	1	0	0	0	0	0	0	0	0	0	0	0	0
4930405O22Rik	3.733	1.754	1.18486	1.48	0.1388	1	7.13595	1.21047	1.05358	1.14891	0.250594	0.355584	7.13595	0.0198797	1.07608	0.0184743	0.985261	0.992158	8.9648	5.9049	3.5527	0.8667	6.20003	17.3476	7.08646	2.9362	2.26286	9.54859	4.29554	7.4104
4930406D18Rik	0.1121	1.461	4.99225	0.2927	0.7697	1	0	0	NA	NA	NA	1	0	0	NA	NA	NA	1	0.8965	0	0	0	0	0	0	0	0	0	0	0
4930407G08Rik	0	0	NA	NA	NA	1	0	0	NA	NA	NA	1	0	0	NA	NA	NA	1	0	0	0	0	0	0	0	0	0	0	0	0
4930407I10Rik	0.5068	2.43	3.1682	0.7671	0.443	1	0.221452	-2.09618	4.89723	-0.428034	0.668627	1	0.221452	0	4.99758	0	1	1	0.8965	0.8436	0	0	0	0	1.77161	0	0	0	0	0
4930407I19Rik	0	0	NA	NA	NA	1	0	0	NA	NA	NA	1	0	0	NA	NA	NA	1	0	0	0	0	0	0	0	0	0	0	0	0
4930412B13Rik	0	0	NA	NA	NA	1	0	0	NA	NA	NA	1	0	0	NA	NA	NA	1	0	0	0	0	0	0	0	0	0	0	0	0
4930412C18Rik	0	0	NA	NA	NA	1	0.129167	1.6867	4.99084	0.337959	0.735394	1	0.129167	0	4.99758	0	1	1	0	0	0	0	1.03334	0	0	0	0	0	0	0
4930412O13Rik	57.4354	0.3125	0.29658	1.054	0.292	0.817	95.4496	1.88285	0.306287	6.14733	7.88e-10	3.74e-09	95.4496	1.30148	0.318716	4.08352	4.44e-05	0.000165333	58.2715	53.9873	44.4087	45.9372	155.001	224.279	46.9478	55.7877	100.697	99.7297	30.9279	50.226
4930413E15Rik	0	0	NA	NA	NA	1	0	0	NA	NA	NA	1	0	0	NA	NA	NA	1	0	0	0	0	0	0	0	0	0	0	0	0
4930413F20Rik	0	0	NA	NA	NA	1	0	0	NA	NA	NA	1	0	0	NA	NA	NA	1	0	0	0	0	0	0	0	0	0	0	0	0
4930413G21Rik	148.395	-0.02388	0.18292	-0.1306	0.8961	0.9963	102.358	0.50973	0.316552	1.61026	0.107342	0.173838	102.358	0.486764	0.300025	1.62241	0.104715	0.185832	129.99	144.247	139.443	139.545	115.734	75.5858	77.951	56.7665	119.932	167.631	85.0518	120.213
4930413M19Rik	0	0	NA	NA	NA	1	0	0	NA	NA	NA	1	0	0	NA	NA	NA	1	0	0	0	0	0	0	0	0	0	0	0	0
4930414N06Rik	38.0369	0.2499	0.34595	0.7223	0.4701	0.9276	86.7892	-0.530577	0.302553	-1.75367	0.0794876	0.134331	86.7892	-0.0414708	0.285705	-0.145152	0.88459	0.925563	48.4102	45.5518	41.7442	37.2698	57.867	64.4338	93.0098	83.1922	80.3316	114.583	98.7975	102.099
4930415F15Rik	12.4236	-0.3192	0.61508	-0.519	0.6038	0.9698	10.3738	0.481248	0.794837	0.605467	0.544869	0.652969	10.3738	-0.742722	0.859097	-0.864539	0.387292	0.530696	13.4473	16.0275	15.9871	20.8018	19.6334	9.91289	11.5155	9.78732	5.65715	6.36572	8.59109	11.5273
4930415L06Rik	0	0	NA	NA	NA	1	0	0	NA	NA	NA	1	0	0	NA	NA	NA	1	0	0	0	0	0	0	0	0	0	0	0	0
4930415O20Rik	10.6669	0.2817	0.67467	0.4176	0.6762	0.9786	13.658	0.000557836	0.719456	0.000775357	0.999381	0.999878	13.658	1.0372	0.744765	1.39266	0.163723	0.26967	11.6543	11.8097	9.7699	9.5341	16.5334	13.6302	8.85807	21.5321	14.7086	18.0362	7.73198	8.23378
4930417O13Rik	54.6524	0.6875	0.31599	2.176	0.02956	0.2413	236.467	3.30916	0.238069	13.9	6.33e-44	1.09e-42	236.467	2.46825	0.185926	13.2754	3.21e-40	9.79e-39	53.7891	67.4841	32.8625	42.4703	298.635	337.038	36.3181	27.4045	508.012	501.831	91.9247	90.5716
4930417O22Rik	0	0	NA	NA	NA	1	0	0	NA	NA	NA	1	0	0	NA	NA	NA	1	0	0	0	0	0	0	0	0	0	0	0	0
4930419G24Rik	0	0	NA	NA	NA	1	0	0	NA	NA	NA	1	0	0	NA	NA	NA	1	0	0	0	0	0	0	0	0	0	0	0	0
4930423M02Rik	0	0	NA	NA	NA	1	0	0	NA	NA	NA	1	0	0	NA	NA	NA	1	0	0	0	0	0	0	0	0	0	0	0	0
4930425K10Rik	0	0	NA	NA	NA	1	0.258335	2.60564	4.90168	0.531582	0.595016	1	0.258335	0	4.99758	0	1	1	0	0	0	0	2.06668	0	0	0	0	0	0	0
4930425L21Rik	0	0	NA	NA	NA	1	0	0	NA	NA	NA	1	0	0	NA	NA	NA	1	0	0	0	0	0	0	0	0	0	0	0	0
4930425O10Rik	0.4411	0	4.22885	0	1	1	0	0	NA	NA	NA	1	0	0	NA	NA	NA	1	0	0	0	0	0	0	0	0	0	0	0	0
4930426D05Rik	0	0	NA	NA	NA	1	0	0	NA	NA	NA	1	0	0	NA	NA	NA	1	0	0	0	0	0	0	0	0	0	0	0	0
4930426L09Rik	23.8647	0.9386	0.48693	1.928	0.05391	0.3533	22.8976	1.93501	0.586466	3.29945	0.00096876	0.00245826	22.8976	1.718	0.597132	2.87709	0.00401365	0.0105514	25.1016	25.3065	11.5463	14.7346	35.1335	47.0862	9.74388	11.7448	23.76	37.1334	11.1684	7.4104
4930427A07Rik	888.535	-0.1074	0.0772	-1.391	0.1643	0.6447	1427.8	0.0901987	0.0825236	1.093	0.274392	0.382771	1427.8	0.213205	0.0773582	2.75607	0.00585003	0.014826	825.662	799.686	897.057	853.739	1161.47	1089.18	1077.14	1038.43	1829.52	1958.52	1607.39	1660.75
4930428D20Rik	0	0	NA	NA	NA	1	0	0	NA	NA	NA	1	0	0	NA	NA	NA	1	0	0	0	0	0	0	0	0	0	0	0	0
4930428E07Rik	0	0	NA	NA	NA	1	0	0	NA	NA	NA	1	0	0	NA	NA	NA	1	0	0	0	0	0	0	0	0	0	0	0	0
4930428G15Rik	0.111	-1.468	4.99542	-0.2939	0.7688	1	0	0	NA	NA	NA	1	0	0	NA	NA	NA	1	0	0	0.8882	0	0	0	0	0	0	0	0	0
4930428O21Rik	38.2643	0.5563	0.38696	1.438	0.1505	0.6198	22.5723	0.387233	0.598184	0.647348	0.517407	0.62771	22.5723	-0.43263	0.586498	-0.73765	0.460727	0.604276	54.6855	32.0549	33.7506	25.1355	26.8668	21.0649	11.5155	25.447	23.76	16.9753	34.3644	20.5844
4930429B21Rik	9.873	-0.01528	0.75711	-0.02018	0.9839	0.9996	7.58875	0.636257	1.01321	0.627962	0.530029	0.639884	7.58875	0.824785	0.937576	0.879699	0.379022	0.521901	7.1719	9.2791	7.1054	9.5341	9.30005	4.95644	5.31484	3.91493	6.78858	16.9753	6.87287	6.58702
4930429D17Rik	0	0	NA	NA	NA	1	0	0	NA	NA	NA	1	0	0	NA	NA	NA	1	0	0	0	0	0	0	0	0	0	0	0	0
4930429F11Rik	0	0	NA	NA	NA	1	0	0	NA	NA	NA	1	0	0	NA	NA	NA	1	0	0	0	0	0	0	0	0	0	0	0	0
4930429F24Rik	7.5963	0.3637	0.83599	0.4351	0.6635	0.9777	5.96117	0.749511	1.11374	0.672965	0.50097	0.612401	5.96117	1.20084	1.09592	1.09574	0.273191	0.407589	4.4824	10.1226	5.329	6.0672	3.10002	11.152	4.42904	3.91493	7.92002	9.54859	5.15465	2.47013
4930430A15Rik	0	0	NA	NA	NA	1	0.141429	0	4.99742	0	1	1	0.141429	1.85749	4.99196	0.372097	0.709821	1	0	0	0	0	0	0	0	0	1.13143	0	0	0
4930430F08Rik	145.621	-0.2645	0.19191	-1.378	0.1681	0.6515	176.713	-0.408039	0.217213	-1.87852	0.06031	0.105698	176.713	-0.684373	0.207644	-3.2959	0.000981079	0.00290776	133.576	165.336	164.312	195.017	143.634	112.759	179.819	161.491	174.24	138.985	250.001	252.777
4930430F21Rik	0	0	NA	NA	NA	1	0	0	NA	NA	NA	1	0	0	NA	NA	NA	1	0	0	0	0	0	0	0	0	0	0	0	0
4930430J02Rik	0.4014	1.454	3.76631	0.3861	0.6995	1	0	0	NA	NA	NA	1	0	0	NA	NA	NA	1	0.8965	0	0	0	0	0	0	0	0	0	0	0
4930431F12Rik	0.1054	1.417	4.99535	0.2837	0.7767	1	0	0	NA	NA	NA	1	0	0	NA	NA	NA	1	0	0.8436	0	0	0	0	0	0	0	0	0	0
4930431P03Rik	0	0	NA	NA	NA	1	0	0	NA	NA	NA	1	0	0	NA	NA	NA	1	0	0	0	0	0	0	0	0	0	0	0	0
4930432J09Rik	0	0	NA	NA	NA	1	0	0	NA	NA	NA	1	0	0	NA	NA	NA	1	0	0	0	0	0	0	0	0	0	0	0	0
4930432K21Rik	305.323	-0.2073	0.13011	-1.594	0.111	0.538	331.301	-0.748094	0.157946	-4.73638	2.18e-06	7.66e-06	331.301	-0.58348	0.155219	-3.75908	0.000170538	0.000577445	269.842	281.746	322.407	314.627	220.101	266.409	407.471	407.153	271.543	268.421	433.85	375.46
4930432M17Rik	0	0	NA	NA	NA	1	0	0	NA	NA	NA	1	0	0	NA	NA	NA	1	0	0	0	0	0	0	0	0	0	0	0	0
4930433B08Rik	0	0	NA	NA	NA	1	0	0	NA	NA	NA	1	0	0	NA	NA	NA	1	0	0	0	0	0	0	0	0	0	0	0	0
4930433I11Rik	0	0	NA	NA	NA	1	0.107389	0	4.99742	0	1	1	0.107389	-1.08317	4.99384	-0.2169	0.828286	1	0	0	0	0	0	0	0	0	0	0	0.859109	0
4930433N12Rik	0	0	NA	NA	NA	1	0	0	NA	NA	NA	1	0	0	NA	NA	NA	1	0	0	0	0	0	0	0	0	0	0	0	0
4930434J06Rik	0	0	NA	NA	NA	1	0	0	NA	NA	NA	1	0	0	NA	NA	NA	1	0	0	0	0	0	0	0	0	0	0	0	0
4930435E12Rik	0	0	NA	NA	NA	1	0	0	NA	NA	NA	1	0	0	NA	NA	NA	1	0	0	0	0	0	0	0	0	0	0	0	0
4930438E09Rik	0	0	NA	NA	NA	1	0	0	NA	NA	NA	1	0	0	NA	NA	NA	1	0	0	0	0	0	0	0	0	0	0	0	0
4930440C22Rik	0	0	NA	NA	NA	1	0	0	NA	NA	NA	1	0	0	NA	NA	NA	1	0	0	0	0	0	0	0	0	0	0	0	0
4930440I19Rik	0	0	NA	NA	NA	1	0	0	NA	NA	NA	1	0	0	NA	NA	NA	1	0	0	0	0	0	0	0	0	0	0	0	0
4930441H08Rik	0	0	NA	NA	NA	1	0	0	NA	NA	NA	1	0	0	NA	NA	NA	1	0	0	0	0	0	0	0	0	0	0	0	0
4930441J16Rik	0	0	NA	NA	NA	1	0	0	NA	NA	NA	1	0	0	NA	NA	NA	1	0	0	0	0	0	0	0	0	0	0	0	0
4930442J19Rik	0	0	NA	NA	NA	1	0	0	NA	NA	NA	1	0	0	NA	NA	NA	1	0	0	0	0	0	0	0	0	0	0	0	0
4930442L01Rik	0	0	NA	NA	NA	1	0	0	NA	NA	NA	1	0	0	NA	NA	NA	1	0	0	0	0	0	0	0	0	0	0	0	0
4930443O20Rik	0.9485	0.583	2.32715	0.2505	0.8022	1	4.69114	2.3092	1.5634	1.47704	0.139665	0.217827	4.69114	0.936986	1.20261	0.779126	0.435905	0.580219	1.793	0.8436	0.8882	0.8667	4.13336	4.95644	1.77161	0	9.05145	8.48763	1.71822	7.4104
4930444F02Rik	0	0	NA	NA	NA	1	0	0	NA	NA	NA	1	0	0	NA	NA	NA	1	0	0	0	0	0	0	0	0	0	0	0	0
4930444G20Rik	0.47	3.003	3.38389	0.8873	0.3749	1	0.214777	0	4.99742	0	1	1	0.214777	-2.08909	4.89034	-0.427187	0.669243	1	0.8965	1.6871	0	0	0	0	0	0	0	0	1.71822	0
4930444M15Rik	0	0	NA	NA	NA	1	0	0	NA	NA	NA	1	0	0	NA	NA	NA	1	0	0	0	0	0	0	0	0	0	0	0	0
4930444P10Rik	0.7097	-1.594	2.85633	-0.5582	0.5767	1	0.509922	-2.22525	4.35549	-0.510907	0.609416	1	0.509922	2.78326	4.36414	0.637757	0.523632	1	0.8965	0	2.6645	0	0	0	0	1.95746	0	2.12191	0	0
4930445N18Rik	3.3444	0.7086	1.2371	0.5728	0.5668	1	1.6624	2.84321	4.76377	0.596839	0.550615	0.657919	1.6624	5.12849	4.68446	1.09479	0.27361	0.407998	2.6895	5.9049	3.5527	1.7335	0	2.47822	0	0	3.39429	7.42668	0	0
4930447A16Rik	1.3447	1.34	2.05579	0.6517	0.5146	1	0.760497	3.27573	3.23403	1.0129	0.31111	1	0.760497	-0.572108	3.27974	-0.174437	0.861522	1	3.5859	0.8436	0	1.7335	2.06668	1.23911	0	0	1.13143	0	0	1.64676
4930447C04Rik	0	0	NA	NA	NA	1	0	0	NA	NA	NA	1	0	0	NA	NA	NA	1	0	0	0	0	0	0	0	0	0	0	0	0
4930447F24Rik	2.552	-1.337	1.64241	-0.8141	0.4156	1	2.486	0.246238	1.77695	0.138573	0.889787	0.923597	2.486	-3.84377	2.22159	-1.73019	0.0835962	0.153534	0.8965	0.8436	2.6645	1.7335	5.16669	2.47822	3.54323	2.9362	0	0	0	5.76364
4930447J18Rik	0	0	NA	NA	NA	1	0	0	NA	NA	NA	1	0	0	NA	NA	NA	1	0	0	0	0	0	0	0	0	0	0	0	0
4930447K03Rik	12.238	0.3174	0.63663	0.4986	0.6181	0.9731	1.79436	-0.734214	1.83455	-0.400214	0.688999	0.770743	1.79436	-0.626041	2.37835	-0.263225	0.792377	0.869779	10.7578	14.3404	9.7699	10.4009	3.10002	1.23911	5.31484	1.95746	0	1.06095	0.859109	0.823378
4930447M23Rik	0	0	NA	NA	NA	1	0	0	NA	NA	NA	1	0	0	NA	NA	NA	1	0	0	0	0	0	0	0	0	0	0	0	0
4930447N08Rik	0	0	NA	NA	NA	1	0	0	NA	NA	NA	1	0	0	NA	NA	NA	1	0	0	0	0	0	0	0	0	0	0	0	0
4930448C13Rik	0	0	NA	NA	NA	1	0	0	NA	NA	NA	1	0	0	NA	NA	NA	1	0	0	0	0	0	0	0	0	0	0	0	0
4930448F12Rik	0	0	NA	NA	NA	1	0	0	NA	NA	NA	1	0	0	NA	NA	NA	1	0	0	0	0	0	0	0	0	0	0	0	0
4930448H16Rik	0.605	-1.022	2.87558	-0.3555	0.7222	1	0.493876	2.61176	4.06383	0.642683	0.52043	1	0.493876	0.377214	4.17475	0.0903561	0.928004	1	0	0.8436	0.8882	0.8667	2.06668	0	0	0	0	1.06095	0	0.823378
4930448I06Rik	0	0	NA	NA	NA	1	0	0	NA	NA	NA	1	0	0	NA	NA	NA	1	0	0	0	0	0	0	0	0	0	0	0	0
4930448I18Rik	0	0	NA	NA	NA	1	0	0	NA	NA	NA	1	0	0	NA	NA	NA	1	0	0	0	0	0	0	0	0	0	0	0	0
4930448K20Rik	0.1121	1.461	4.99225	0.2927	0.7697	1	0	0	NA	NA	NA	1	0	0	NA	NA	NA	1	0.8965	0	0	0	0	0	0	0	0	0	0	0
4930449E01Rik	0	0	NA	NA	NA	1	0	0	NA	NA	NA	1	0	0	NA	NA	NA	1	0	0	0	0	0	0	0	0	0	0	0	0
4930449E18Rik	0.147	0	4.99758	0	1	1	0	0	NA	NA	NA	1	0	0	NA	NA	NA	1	0	0	0	0	0	0	0	0	0	0	0	0
4930449I24Rik	0.1314	0	4.99758	0	1	1	0	0	NA	NA	NA	1	0	0	NA	NA	NA	1	0	0	0	0	0	0	0	0	0	0	0	0
4930451G09Rik	15.8742	0.3974	0.60206	0.6601	0.5092	0.9416	18.6152	0.484489	0.602894	0.803606	0.421625	0.536828	18.6152	-0.0746817	0.630776	-0.118396	0.905754	0.939093	13.4473	14.3404	14.2108	6.9339	21.7001	29.7387	13.2871	23.4896	14.7086	14.8534	16.3231	14.8208
4930451I11Rik	0	0	NA	NA	NA	1	0	0	NA	NA	NA	1	0	0	NA	NA	NA	1	0	0	0	0	0	0	0	0	0	0	0	0
4930452A19Rik	0	0	NA	NA	NA	1	0	0	NA	NA	NA	1	0	0	NA	NA	NA	1	0	0	0	0	0	0	0	0	0	0	0	0
4930452B06Rik	148.489	0.2308	0.17778	1.298	0.1942	0.6943	102.543	-0.268888	0.288575	-0.931777	0.351452	0.465782	102.543	0.377856	0.290206	1.30203	0.192907	0.307676	177.504	189.799	150.101	162.947	85.7671	112.759	115.155	123.32	87.1202	129.436	70.4469	96.3352
4930452G13Rik	0	0	NA	NA	NA	1	0	0	NA	NA	NA	1	0	0	NA	NA	NA	1	0	0	0	0	0	0	0	0	0	0	0	0
4930452N14Rik	0	0	NA	NA	NA	1	0	0	NA	NA	NA	1	0	0	NA	NA	NA	1	0	0	0	0	0	0	0	0	0	0	0	0
4930453H23Rik	0	0	NA	NA	NA	1	0	0	NA	NA	NA	1	0	0	NA	NA	NA	1	0	0	0	0	0	0	0	0	0	0	0	0
4930453L07Rik	0.1579	0	4.99758	0	1	1	0	0	NA	NA	NA	1	0	0	NA	NA	NA	1	0	0	0	0	0	0	0	0	0	0	0	0
4930453N24Rik	309.428	0.1145	0.12532	0.9133	0.3611	0.8739	627.161	0.241031	0.10872	2.21699	0.0266237	0.050914	627.161	0.0495174	0.111866	0.442651	0.658018	0.772373	343.353	318.862	303.756	307.693	773.971	768.249	623.608	682.176	562.321	541.087	524.916	540.959
4930455B14Rik	0.111	-1.468	4.99542	-0.2939	0.7688	1	0	0	NA	NA	NA	1	0	0	NA	NA	NA	1	0	0	0.8882	0	0	0	0	0	0	0	0	0
4930455C13Rik	122.739	-0.1143	0.2024	-0.5649	0.5721	0.96	290.469	-0.418379	0.17133	-2.44194	0.0146084	0.029562	290.469	0.0607005	0.164813	0.368299	0.71265	0.812547	103.096	114.723	113.686	122.21	191.168	258.974	300.289	298.513	331.509	319.347	312.716	311.237
4930455D15Rik	0.6152	0.9912	2.86548	0.3459	0.7294	1	6.87944	-0.510613	1.07723	-0.474004	0.635497	0.727048	6.87944	0.0839517	0.950051	0.0883655	0.929586	0.956247	0.8965	0.8436	0	0.8667	5.16669	2.47822	7.08646	3.91493	11.3143	7.42668	8.59109	9.05716
4930455F16Rik	0	0	NA	NA	NA	1	0.258335	2.60564	4.90168	0.531582	0.595016	1	0.258335	0	4.99758	0	1	1	0	0	0	0	2.06668	0	0	0	0	0	0	0
4930455G09Rik	0	0	NA	NA	NA	1	0	0	NA	NA	NA	1	0	0	NA	NA	NA	1	0	0	0	0	0	0	0	0	0	0	0	0
4930455H04Rik	0	0	NA	NA	NA	1	0	0	NA	NA	NA	1	0	0	NA	NA	NA	1	0	0	0	0	0	0	0	0	0	0	0	0
4930455J16Rik	0	0	NA	NA	NA	1	0	0	NA	NA	NA	1	0	0	NA	NA	NA	1	0	0	0	0	0	0	0	0	0	0	0	0
4930456L15Rik	0	0	NA	NA	NA	1	0.236556	1.68671	4.99084	0.337962	0.735391	1	0.236556	-1.08317	4.99384	-0.216902	0.828285	1	0	0	0	0	1.03334	0	0	0	0	0	0.859109	0
4930459C07Rik	0	0	NA	NA	NA	1	0.107389	0	4.99742	0	1	1	0.107389	-1.08317	4.99384	-0.2169	0.828286	1	0	0	0	0	0	0	0	0	0	0	0.859109	0
4930459L07Rik	0	0	NA	NA	NA	1	0	0	NA	NA	NA	1	0	0	NA	NA	NA	1	0	0	0	0	0	0	0	0	0	0	0	0
4930461G14Rik	0	0	NA	NA	NA	1	0	0	NA	NA	NA	1	0	0	NA	NA	NA	1	0	0	0	0	0	0	0	0	0	0	0	0
4930463O16Rik	0.1314	0	4.99758	0	1	1	0	0	NA	NA	NA	1	0	0	NA	NA	NA	1	0	0	0	0	0	0	0	0	0	0	0	0
4930465K10Rik	9.9424	-0.8968	0.69752	-1.286	0.1986	0.7007	10.6655	-0.349464	0.842361	-0.414863	0.678242	0.762522	10.6655	0.803904	0.814445	0.987058	0.323614	0.463537	5.3789	10.1226	15.9871	13.0011	7.23337	9.91289	6.20065	15.6597	12.4457	16.9753	10.3093	6.58702
4930465M20Rik	8.6573	1.518	0.78648	1.93	0.05366	0.3524	4.56303	-0.0810191	1.39721	-0.0579865	0.953759	0.96976	4.56303	0.791371	1.14496	0.691176	0.489455	0.630869	10.7578	16.871	6.2172	3.467	3.10002	1.23911	1.77161	2.9362	6.78858	10.6095	4.29554	5.76364
4930467D21Rik	0	0	NA	NA	NA	1	0	0	NA	NA	NA	1	0	0	NA	NA	NA	1	0	0	0	0	0	0	0	0	0	0	0	0
4930467E23Rik	0.2397	-1.45	4.88358	-0.297	0.7665	1	1.41411	1.34391	2.58112	0.520668	0.602598	0.700375	1.41411	0.387817	2.16678	0.178983	0.857951	0.911554	0	0	0	0.8667	0	2.47822	0	0.978732	3.39429	1.06095	2.57733	0.823378
4930467K11Rik	0.1083	-1.45	4.99668	-0.2903	0.7716	1	0.205844	0	4.99742	0	1	1	0.205844	-2.03338	4.89445	-0.415445	0.677816	1	0	0	0	0.8667	0	0	0	0	0	0	0	1.64676
4930469G21Rik	0	0	NA	NA	NA	1	0	0	NA	NA	NA	1	0	0	NA	NA	NA	1	0	0	0	0	0	0	0	0	0	0	0	0
4930470H14Rik	0	0	NA	NA	NA	1	0.129167	1.6867	4.99084	0.337959	0.735394	1	0.129167	0	4.99758	0	1	1	0	0	0	0	1.03334	0	0	0	0	0	0	0
4930470O06Rik	0	0	NA	NA	NA	1	0	0	NA	NA	NA	1	0	0	NA	NA	NA	1	0	0	0	0	0	0	0	0	0	0	0	0
4930470P17Rik	0	0	NA	NA	NA	1	0	0	NA	NA	NA	1	0	0	NA	NA	NA	1	0	0	0	0	0	0	0	0	0	0	0	0
4930471C04Rik	0.1314	0	4.99758	0	1	1	0.110726	-1.14059	4.99378	-0.228402	0.819334	1	0.110726	0	4.99758	0	1	1	0	0	0	0	0	0	0.885807	0	0	0	0	0
4930471G03Rik	0.1332	0	4.99758	0	1	1	0	0	NA	NA	NA	1	0	0	NA	NA	NA	1	0	0	0	0	0	0	0	0	0	0	0	0
4930471M09Rik	6.5921	0.4821	0.90008	0.5357	0.5922	0.9668	5.56136	1.32467	1.29942	1.01943	0.307999	0.419758	5.56136	2.09521	1.14073	1.83673	0.0662493	0.12589	8.0684	4.2178	3.5527	5.2004	2.06668	7.43467	1.77161	1.95746	14.7086	10.6095	4.29554	1.64676
4930473A02Rik	137.789	0.2164	0.18636	1.161	0.2455	0.7701	330.662	0.137997	0.147387	0.93629	0.349124	0.463133	330.662	0.150844	0.148279	1.0173	0.309012	0.447577	151.506	150.152	125.233	134.345	350.302	380.407	315.347	348.429	328.115	329.957	294.674	298.063
4930473O22Rik	0	0	NA	NA	NA	1	0	0	NA	NA	NA	1	0	0	NA	NA	NA	1	0	0	0	0	0	0	0	0	0	0	0	0
4930474G06Rik	0	0	NA	NA	NA	1	0	0	NA	NA	NA	1	0	0	NA	NA	NA	1	0	0	0	0	0	0	0	0	0	0	0	0
4930474H20Rik	0	0	NA	NA	NA	1	0	0	NA	NA	NA	1	0	0	NA	NA	NA	1	0	0	0	0	0	0	0	0	0	0	0	0
4930474M22Rik	0	0	NA	NA	NA	1	0	0	NA	NA	NA	1	0	0	NA	NA	NA	1	0	0	0	0	0	0	0	0	0	0	0	0
4930474N05Rik	0	0	NA	NA	NA	1	0	0	NA	NA	NA	1	0	0	NA	NA	NA	1	0	0	0	0	0	0	0	0	0	0	0	0
4930474N09Rik	0.7088	-1.585	2.82466	-0.5613	0.5746	1	0.343793	-2.72523	4.85775	-0.561005	0.574794	1	0.343793	0	4.99758	0	1	1	0.8965	0	1.7763	0.8667	0	0	1.77161	0.978732	0	0	0	0
4930477N07Rik	0	0	NA	NA	NA	1	0	0	NA	NA	NA	1	0	0	NA	NA	NA	1	0	0	0	0	0	0	0	0	0	0	0	0
4930478L05Rik	20.21	0.7916	0.4802	1.648	0.09927	0.5064	19.9948	0.902744	0.627194	1.43934	0.150055	0.231699	19.9948	1.15079	0.622687	1.8481	0.0645875	0.123164	32.2734	26.9936	16.8753	17.3348	35.1335	16.1084	17.7161	9.78732	30.5486	25.4629	12.0275	13.174
4930478P22Rik	0	0	NA	NA	NA	1	0	0	NA	NA	NA	1	0	0	NA	NA	NA	1	0	0	0	0	0	0	0	0	0	0	0	0
4930479D17Rik	2.8908	-0.0276	1.2766	-0.02162	0.9827	1	2.49471	2.3846	2.21015	1.07893	0.280617	0.389681	2.49471	1.68001	1.7578	0.955747	0.3392	0.480712	1.793	5.0613	3.5527	3.467	0	4.95644	0.885807	0	2.26286	8.48763	1.71822	1.64676
4930480E11Rik	0	0	NA	NA	NA	1	0	0	NA	NA	NA	1	0	0	NA	NA	NA	1	0	0	0	0	0	0	0	0	0	0	0	0
4930480G23Rik	0	0	NA	NA	NA	1	0	0	NA	NA	NA	1	0	0	NA	NA	NA	1	0	0	0	0	0	0	0	0	0	0	0	0
4930480K15Rik	0	0	NA	NA	NA	1	0	0	NA	NA	NA	1	0	0	NA	NA	NA	1	0	0	0	0	0	0	0	0	0	0	0	0
4930480K23Rik	170.633	0.2322	0.16815	1.381	0.1673	0.65	165	0.0100578	0.231233	0.0434965	0.965306	0.977651	165	-0.502141	0.242526	-2.07047	0.0384085	0.0784761	183.779	188.112	153.654	162.947	209.768	188.345	191.334	204.555	123.326	94.4249	185.568	122.683
4930480M12Rik	0	0	NA	NA	NA	1	0	0	NA	NA	NA	1	0	0	NA	NA	NA	1	0	0	0	0	0	0	0	0	0	0	0	0
4930481A15Rik	37.5663	-0.07053	0.36963	-0.1908	0.8487	0.9921	79.3611	-0.324458	0.301748	-1.07526	0.282258	0.391566	79.3611	-0.318979	0.293253	-1.08773	0.276716	0.411628	30.4805	37.9598	37.3033	34.6696	73.3671	58.2382	84.1517	81.2348	81.463	68.962	92.7838	94.6884
4930482G09Rik	0	0	NA	NA	NA	1	0	0	NA	NA	NA	1	0	0	NA	NA	NA	1	0	0	0	0	0	0	0	0	0	0	0	0
4930483J18Rik	2.7651	-0.6019	1.41462	-0.4255	0.6705	1	1.19301	2.63623	2.7518	0.958001	0.338062	1	1.19301	-0.372229	2.34479	-0.158748	0.873868	1	0.8965	2.5307	0.8882	4.3337	2.06668	0	0	0	1.13143	2.12191	2.57733	1.64676
4930483K19Rik	157.307	-0.01259	0.16849	-0.0747	0.9405	0.9973	399.993	-2.24583	0.171599	-13.0877	3.87e-39	5.97e-38	399.993	0.119697	0.137528	0.870349	0.38411	0.527076	203.502	198.234	195.398	209.751	102.301	89.216	437.589	474.685	538.561	552.757	542.098	462.738
4930483O08Rik	0	0	NA	NA	NA	1	0	0	NA	NA	NA	1	0	0	NA	NA	NA	1	0	0	0	0	0	0	0	0	0	0	0	0
4930484H19Rik	0	0	NA	NA	NA	1	0	0	NA	NA	NA	1	0	0	NA	NA	NA	1	0	0	0	0	0	0	0	0	0	0	0	0
4930486F22Rik	0	0	NA	NA	NA	1	0	0	NA	NA	NA	1	0	0	NA	NA	NA	1	0	0	0	0	0	0	0	0	0	0	0	0
4930486I03Rik	0	0	NA	NA	NA	1	0.110726	-1.14059	4.99378	-0.228402	0.819334	1	0.110726	0	4.99758	0	1	1	0	0	0	0	0	0	0.885807	0	0	0	0	0
4930486L24Rik	120.679	0.2701	0.20258	1.334	0.1824	0.6741	139.159	0.450336	0.232871	1.93384	0.0531323	0.0945887	139.159	-0.143304	0.247986	-0.577872	0.563351	0.695115	141.644	132.438	111.91	115.276	182.901	221.801	161.217	134.086	83.7259	112.461	111.684	105.392
4930487D11Rik	0.1054	1.417	4.99535	0.2837	0.7767	1	0	0	NA	NA	NA	1	0	0	NA	NA	NA	1	0	0.8436	0	0	0	0	0	0	0	0	0	0
4930487H11Rik	0	0	NA	NA	NA	1	0	0	NA	NA	NA	1	0	0	NA	NA	NA	1	0	0	0	0	0	0	0	0	0	0	0	0
4930488B22Rik	0.1054	1.417	4.99535	0.2837	0.7767	1	0	0	NA	NA	NA	1	0	0	NA	NA	NA	1	0	0.8436	0	0	0	0	0	0	0	0	0	0
4930488L21Rik	1.0523	-1.02	2.40069	-0.4249	0.6709	1	0.129167	1.6867	4.99084	0.337959	0.735394	1	0.129167	0	4.99758	0	1	1	0	0.8436	0.8882	0.8667	1.03334	0	0	0	0	0	0	0
4930500F04Rik	0	0	NA	NA	NA	1	0	0	NA	NA	NA	1	0	0	NA	NA	NA	1	0	0	0	0	0	0	0	0	0	0	0	0
4930500L23Rik	0	0	NA	NA	NA	1	0	0	NA	NA	NA	1	0	0	NA	NA	NA	1	0	0	0	0	0	0	0	0	0	0	0	0
4930502A04Rik	0	0	NA	NA	NA	1	0	0	NA	NA	NA	1	0	0	NA	NA	NA	1	0	0	0	0	0	0	0	0	0	0	0	0
4930502E09Rik	4.7905	0.9985	1.01274	0.9859	0.3242	0.8488	6.03292	-1.16439	1.1301	-1.03034	0.302849	0.414301	6.03292	0.722206	1.05217	0.686395	0.492464	0.63355	11.6543	4.2178	5.329	2.6002	4.13336	2.47822	6.20065	8.80859	11.3143	5.30477	3.43644	6.58702
4930502E18Rik	0.1083	-1.45	4.99668	-0.2903	0.7716	1	0	0	NA	NA	NA	1	0	0	NA	NA	NA	1	0	0	0	0.8667	0	0	0	0	0	0	0	0
4930503B20Rik	7.1598	0.987	0.87581	1.127	0.2598	0.7877	9.0557	0.361371	0.845046	0.427634	0.668918	0.754929	9.0557	0.280852	0.915709	0.306704	0.759069	0.846774	7.1719	8.4355	2.6645	5.2004	11.3667	14.8693	11.5155	8.80859	6.78858	7.42668	3.43644	8.23378
4930503E14Rik	0	0	NA	NA	NA	1	0	0	NA	NA	NA	1	0	0	NA	NA	NA	1	0	0	0	0	0	0	0	0	0	0	0	0
4930503E24Rik	89.2874	-0.07885	0.24032	-0.3281	0.7428	0.9863	198.24	-0.314181	0.194303	-1.61696	0.105886	0.171814	198.24	-0.342468	0.189505	-1.80717	0.0707359	0.132999	87.8555	73.3889	79.9357	90.141	150.867	183.388	213.48	200.64	190.08	179.301	229.382	238.78
4930503F20Rik	0	0	NA	NA	NA	1	0	0	NA	NA	NA	1	0	0	NA	NA	NA	1	0	0	0	0	0	0	0	0	0	0	0	0
4930503H13Rik	0.1121	1.461	4.99225	0.2927	0.7697	1	0	0	NA	NA	NA	1	0	0	NA	NA	NA	1	0.8965	0	0	0	0	0	0	0	0	0	0	0
4930503L19Rik	404.091	-0.01967	0.10981	-0.1791	0.8578	0.993	517.363	-0.873711	0.120954	-7.2235	5.07e-13	3.01e-12	517.363	-0.625947	0.12316	-5.08239	3.73e-07	1.8e-06	457.207	425.15	455.634	438.57	405.069	408.907	773.31	717.411	373.372	347.993	565.294	547.546
4930503O07Rik	0	0	NA	NA	NA	1	0	0	NA	NA	NA	1	0	0	NA	NA	NA	1	0	0	0	0	0	0	0	0	0	0	0	0
4930504C09Rik	0	0	NA	NA	NA	1	0	0	NA	NA	NA	1	0	0	NA	NA	NA	1	0	0	0	0	0	0	0	0	0	0	0	0
4930504O13Rik	0	0	NA	NA	NA	1	0	0	NA	NA	NA	1	0	0	NA	NA	NA	1	0	0	0	0	0	0	0	0	0	0	0	0
4930505A04Rik	0	0	NA	NA	NA	1	0	0	NA	NA	NA	1	0	0	NA	NA	NA	1	0	0	0	0	0	0	0	0	0	0	0	0
4930505G20Rik	0.1314	0	4.99758	0	1	1	0	0	NA	NA	NA	1	0	0	NA	NA	NA	1	0	0	0	0	0	0	0	0	0	0	0	0
4930505K13Rik	0	0	NA	NA	NA	1	0	0	NA	NA	NA	1	0	0	NA	NA	NA	1	0	0	0	0	0	0	0	0	0	0	0	0
4930505K14Rik	0	0	NA	NA	NA	1	0	0	NA	NA	NA	1	0	0	NA	NA	NA	1	0	0	0	0	0	0	0	0	0	0	0	0
4930506A18Rik	0.1332	0	4.99758	0	1	1	0	0	NA	NA	NA	1	0	0	NA	NA	NA	1	0	0	0	0	0	0	0	0	0	0	0	0
4930506C21Rik	50.9974	0.007846	0.3033	0.02587	0.9794	0.9996	135.475	-0.625934	0.233245	-2.68358	0.00728377	0.0157214	135.475	-0.351387	0.234637	-1.49757	0.134244	0.229092	51.0996	57.3615	55.955	52.0044	128.134	99.1289	168.303	184.002	117.669	103.974	142.612	139.974
4930507D05Rik	85.3943	-0.2698	0.23391	-1.153	0.2488	0.7717	69.4041	-0.526492	0.335284	-1.57029	0.116348	0.186495	69.4041	-0.690675	0.332321	-2.07834	0.0376784	0.0772453	84.2695	80.9809	101.252	97.9416	53.7336	58.2382	77.951	83.1922	45.2572	62.5963	72.1652	102.099
4930507D10Rik	0	0	NA	NA	NA	1	0	0	NA	NA	NA	1	0	0	NA	NA	NA	1	0	0	0	0	0	0	0	0	0	0	0	0
4930509E16Rik	75.2311	-0.05858	0.24934	-0.2349	0.8143	0.9898	75.4975	-0.330871	0.327888	-1.0091	0.312927	0.425241	75.4975	-0.337565	0.328477	-1.02767	0.304106	0.442336	95.9238	85.1987	87.9293	100.542	53.7336	85.4987	73.522	100.809	67.8858	60.4744	75.6016	86.4547
4930509J09Rik	0	0	NA	NA	NA	1	0	0	NA	NA	NA	1	0	0	NA	NA	NA	1	0	0	0	0	0	0	0	0	0	0	0	0
4930509K18Rik	0.147	0	4.99758	0	1	1	0	0	NA	NA	NA	1	0	0	NA	NA	NA	1	0	0	0	0	0	0	0	0	0	0	0	0
4930511A02Rik	0	0	NA	NA	NA	1	0	0	NA	NA	NA	1	0	0	NA	NA	NA	1	0	0	0	0	0	0	0	0	0	0	0	0
4930511A08Rik	0	0	NA	NA	NA	1	0	0	NA	NA	NA	1	0	0	NA	NA	NA	1	0	0	0	0	0	0	0	0	0	0	0	0
4930511E03Rik	0	0	NA	NA	NA	1	0.221452	-2.09618	4.89723	-0.428034	0.668627	1	0.221452	0	4.99758	0	1	1	0	0	0	0	0	0	1.77161	0	0	0	0	0
4930511M06Rik	0	0	NA	NA	NA	1	0.390246	0	4.92471	0	1	1	0.390246	1.40187	4.81112	0.291381	0.77076	1	0	0	0	0	0	0	0	0	2.26286	0	0.859109	0
4930512B01Rik	2.3861	3.693	1.87232	1.972	0.04859	1	0	0	NA	NA	NA	1	0	0	NA	NA	NA	1	6.2754	5.0613	0	0.8667	0	0	0	0	0	0	0	0
4930512J16Rik	1.7091	0.5453	1.9876	0.2743	0.7838	1	0.240008	0	4.99742	0	1	1	0.240008	0.346063	4.99149	0.0693307	0.944726	1	0	2.5307	0.8882	0.8667	0	0	0	0	0	1.06095	0.859109	0
4930512M02Rik	0.2415	-1.45	4.86923	-0.2979	0.7658	1	0.50932	1.24425	3.71535	0.334895	0.737704	1	0.50932	-1.05313	3.86107	-0.272755	0.785041	1	0	0	0	0.8667	1.03334	1.23911	0	0.978732	0	0	0	0.823378
4930513D17Rik	0	0	NA	NA	NA	1	0	0	NA	NA	NA	1	0	0	NA	NA	NA	1	0	0	0	0	0	0	0	0	0	0	0	0
4930513N10Rik	109.383	0.2302	0.21782	1.057	0.2906	0.8156	143.565	0.365496	0.22299	1.63906	0.1012	0.165075	143.565	0.178583	0.223043	0.800665	0.423326	0.567602	107.578	110.505	89.7056	96.2081	164.301	170.997	133.757	126.256	149.349	144.29	143.471	116.096
4930513O06Rik	0	0	NA	NA	NA	1	0	0	NA	NA	NA	1	0	0	NA	NA	NA	1	0	0	0	0	0	0	0	0	0	0	0	0
4930515B02Rik	0.147	0	4.99758	0	1	1	0	0	NA	NA	NA	1	0	0	NA	NA	NA	1	0	0	0	0	0	0	0	0	0	0	0	0
4930515G01Rik	44.6438	0.2051	0.32796	0.6253	0.5318	0.9481	34.0517	0.471618	0.435506	1.08292	0.278843	0.387707	34.0517	0.402617	0.450153	0.8944	0.371108	0.513662	51.0996	48.0824	45.2969	40.7368	44.4336	45.8471	32.7749	32.2982	30.5486	36.0724	24.9142	25.5247
4930515G16Rik	0.6254	-0.01847	3.0273	-0.006102	0.9951	1	0.399572	-0.690301	4.76045	-0.145007	0.884705	1	0.399572	0	4.88887	0	1	1	0	0.8436	0	0.8667	0	1.23911	0	1.95746	0	0	0	0
4930515L03Rik	0	0	NA	NA	NA	1	0	0	NA	NA	NA	1	0	0	NA	NA	NA	1	0	0	0	0	0	0	0	0	0	0	0	0
4930515L19Rik	0	0	NA	NA	NA	1	0	0	NA	NA	NA	1	0	0	NA	NA	NA	1	0	0	0	0	0	0	0	0	0	0	0	0
4930517E11Rik	0	0	NA	NA	NA	1	0	0	NA	NA	NA	1	0	0	NA	NA	NA	1	0	0	0	0	0	0	0	0	0	0	0	0
4930517M08Rik	0	0	NA	NA	NA	1	0	0	NA	NA	NA	1	0	0	NA	NA	NA	1	0	0	0	0	0	0	0	0	0	0	0	0
4930518J21Rik	0	0	NA	NA	NA	1	0	0	NA	NA	NA	1	0	0	NA	NA	NA	1	0	0	0	0	0	0	0	0	0	0	0	0
4930518P08Rik	0	0	NA	NA	NA	1	0	0	NA	NA	NA	1	0	0	NA	NA	NA	1	0	0	0	0	0	0	0	0	0	0	0	0
4930519D14Rik	0	0	NA	NA	NA	1	0	0	NA	NA	NA	1	0	0	NA	NA	NA	1	0	0	0	0	0	0	0	0	0	0	0	0
4930519F09Rik	33.8523	0.08706	0.38045	0.2288	0.819	0.9898	91.6482	0.508859	0.273776	1.85867	0.0630737	0.109804	91.6482	0.611806	0.273819	2.23434	0.0254606	0.0548263	33.1699	32.0549	29.3098	32.0694	103.334	118.955	82.3801	73.4049	107.486	107.156	71.306	69.1637
4930519F16Rik	0	0	NA	NA	NA	1	0	0	NA	NA	NA	1	0	0	NA	NA	NA	1	0	0	0	0	0	0	0	0	0	0	0	0
4930519F24Rik	0	0	NA	NA	NA	1	0	0	NA	NA	NA	1	0	0	NA	NA	NA	1	0	0	0	0	0	0	0	0	0	0	0	0
4930519G04Rik	0.3221	-1.01	4.27183	-0.2363	0.8132	1	0.332178	-2.67902	4.86011	-0.551226	0.581479	1	0.332178	0	4.99758	0	1	1	0	0.8436	0	1.7335	0	0	2.65742	0	0	0	0	0
4930519H02Rik	0	0	NA	NA	NA	1	0	0	NA	NA	NA	1	0	0	NA	NA	NA	1	0	0	0	0	0	0	0	0	0	0	0	0
4930519K11Rik	0	0	NA	NA	NA	1	0	0	NA	NA	NA	1	0	0	NA	NA	NA	1	0	0	0	0	0	0	0	0	0	0	0	0
4930520O04Rik	84.9729	-0.2932	0.26402	-1.11	0.2668	0.7933	95.0664	-0.208282	0.293389	-0.709915	0.477757	0.590794	95.0664	-0.634436	0.283573	-2.2373	0.025267	0.0544744	50.2031	77.6067	76.383	80.6068	65.1004	90.4551	98.3246	80.256	95.0402	72.1449	134.88	124.33
4930520P13Rik	0	0	NA	NA	NA	1	0	0	NA	NA	NA	1	0	0	NA	NA	NA	1	0	0	0	0	0	0	0	0	0	0	0	0
4930521E06Rik	0	0	NA	NA	NA	1	0	0	NA	NA	NA	1	0	0	NA	NA	NA	1	0	0	0	0	0	0	0	0	0	0	0	0
4930522H14Rik	0	0	NA	NA	NA	1	0	0	NA	NA	NA	1	0	0	NA	NA	NA	1	0	0	0	0	0	0	0	0	0	0	0	0
4930522O17Rik	0	0	NA	NA	NA	1	0	0	NA	NA	NA	1	0	0	NA	NA	NA	1	0	0	0	0	0	0	0	0	0	0	0	0
4930523C07Rik	623.674	0.3098	0.09073	3.415	0.0006375	0.01445	840.351	0.037324	0.0990866	0.37668	0.706411	0.785112	840.351	-0.346441	0.101775	-3.40399	0.000664099	0.00203769	698.361	689.181	548.004	571.182	948.605	962.789	924.783	937.625	599.658	698.108	820.449	830.788
4930523O13Rik	0	0	NA	NA	NA	1	0	0	NA	NA	NA	1	0	0	NA	NA	NA	1	0	0	0	0	0	0	0	0	0	0	0	0
4930524B15Rik	0.3977	-1.451	3.7802	-0.3838	0.7011	1	0	0	NA	NA	NA	1	0	0	NA	NA	NA	1	0	0	0	0.8667	0	0	0	0	0	0	0	0
4930524B17Rik	0	0	NA	NA	NA	1	0	0	NA	NA	NA	1	0	0	NA	NA	NA	1	0	0	0	0	0	0	0	0	0	0	0	0
4930524C18Rik	0.1054	1.417	4.99535	0.2837	0.7767	1	2.33721	5.21929	2.27826	2.29091	0.0219684	0.0427716	2.33721	1.36529	2.12381	0.642852	0.52032	0.657267	0	0.8436	0	0	4.13336	8.67378	0	0	0	4.24382	0	1.64676
4930524N10Rik	0	0	NA	NA	NA	1	0	0	NA	NA	NA	1	0	0	NA	NA	NA	1	0	0	0	0	0	0	0	0	0	0	0	0
4930524O05Rik	0.2554	-1.45	4.76935	-0.3041	0.761	1	0	0	NA	NA	NA	1	0	0	NA	NA	NA	1	0	0	0	0.8667	0	0	0	0	0	0	0	0
4930524O08Rik	0	0	NA	NA	NA	1	0	0	NA	NA	NA	1	0	0	NA	NA	NA	1	0	0	0	0	0	0	0	0	0	0	0	0
4930525C09Rik	0	0	NA	NA	NA	1	0.141429	0	4.99742	0	1	1	0.141429	1.85749	4.99196	0.372097	0.709821	1	0	0	0	0	0	0	0	0	1.13143	0	0	0
4930525D18Rik	1.7796	0.7709	1.64145	0.4697	0.6386	1	2.36119	-3.52038	2.10894	-1.66927	0.0950645	0.156411	2.36119	-3.65417	2.17252	-1.682	0.0925695	0.167602	0.8965	5.0613	1.7763	1.7335	1.03334	0	8.85807	3.91493	0	0	3.43644	1.64676
4930525G20Rik	9.838	1.031	0.74191	1.39	0.1645	0.6447	16.7381	0.55814	0.699206	0.798249	0.424726	0.539413	16.7381	-0.0818411	0.691459	-0.11836	0.905783	0.939093	13.4473	15.1839	5.329	8.6674	10.3334	29.7387	14.1729	12.7235	10.1829	22.28	17.1822	17.2909
4930526H09Rik	0	0	NA	NA	NA	1	0	0	NA	NA	NA	1	0	0	NA	NA	NA	1	0	0	0	0	0	0	0	0	0	0	0	0
4930526I15Rik	0	0	NA	NA	NA	1	0	0	NA	NA	NA	1	0	0	NA	NA	NA	1	0	0	0	0	0	0	0	0	0	0	0	0
4930526L06Rik	0	0	NA	NA	NA	1	0	0	NA	NA	NA	1	0	0	NA	NA	NA	1	0	0	0	0	0	0	0	0	0	0	0	0
4930527F14Rik	0	0	NA	NA	NA	1	0	0	NA	NA	NA	1	0	0	NA	NA	NA	1	0	0	0	0	0	0	0	0	0	0	0	0
4930527G23Rik	0	0	NA	NA	NA	1	0	0	NA	NA	NA	1	0	0	NA	NA	NA	1	0	0	0	0	0	0	0	0	0	0	0	0
4930528A17Rik	33.9011	0.3078	0.37191	0.8277	0.4079	0.9029	56.3965	0.997927	0.379736	2.62795	0.00859017	0.0183188	56.3965	1.05734	0.369178	2.86404	0.00418271	0.0109488	45.7207	37.9598	32.8625	34.6696	66.1337	74.3467	27.46	43.0642	84.8573	77.4497	30.9279	46.9325
4930528D03Rik	0.7195	0	4.99758	0	1	1	0	0	NA	NA	NA	1	0	0	NA	NA	NA	1	0	0	0	0	0	0	0	0	0	0	0	0
4930528G23Rik	0	0	NA	NA	NA	1	0.122342	-1.21325	4.98879	-0.243195	0.807854	1	0.122342	0	4.99758	0	1	1	0	0	0	0	0	0	0	0.978732	0	0	0	0
4930528H21Rik	0.1314	0	4.99758	0	1	1	0	0	NA	NA	NA	1	0	0	NA	NA	NA	1	0	0	0	0	0	0	0	0	0	0	0	0
4930528P14Rik	0	0	NA	NA	NA	1	0	0	NA	NA	NA	1	0	0	NA	NA	NA	1	0	0	0	0	0	0	0	0	0	0	0	0
4930529C04Rik	208.538	0.04829	0.15753	0.3065	0.7592	0.9867	165.594	-0.857756	0.206967	-4.14441	3.41e-05	0.000105428	165.594	-0.929971	0.207756	-4.47627	7.6e-06	3.16e-05	220.535	200.765	213.162	194.15	119.867	122.672	214.365	225.108	110.88	110.339	216.495	205.021
4930529K09Rik	0	0	NA	NA	NA	1	0.107389	0	4.99742	0	1	1	0.107389	-1.08317	4.99384	-0.2169	0.828286	1	0	0	0	0	0	0	0	0	0	0	0.859109	0
4930529L06Rik	0	0	NA	NA	NA	1	0	0	NA	NA	NA	1	0	0	NA	NA	NA	1	0	0	0	0	0	0	0	0	0	0	0	0
4930532I03Rik	0	0	NA	NA	NA	1	0	0	NA	NA	NA	1	0	0	NA	NA	NA	1	0	0	0	0	0	0	0	0	0	0	0	0
4930532M18Rik	0	0	NA	NA	NA	1	0	0	NA	NA	NA	1	0	0	NA	NA	NA	1	0	0	0	0	0	0	0	0	0	0	0	0
4930533B01Rik	0	0	NA	NA	NA	1	0	0	NA	NA	NA	1	0	0	NA	NA	NA	1	0	0	0	0	0	0	0	0	0	0	0	0
4930533N22Rik	0	0	NA	NA	NA	1	0	0	NA	NA	NA	1	0	0	NA	NA	NA	1	0	0	0	0	0	0	0	0	0	0	0	0
4930533P14Rik	0	0	NA	NA	NA	1	0	0	NA	NA	NA	1	0	0	NA	NA	NA	1	0	0	0	0	0	0	0	0	0	0	0	0
4930538K18Rik	2.9382	-0.0008908	1.25764	-0.0007083	0.9994	1	5.64093	0.628931	1.1475	0.54809	0.58363	0.685457	5.64093	2.05928	1.21752	1.69137	0.090766	0.164791	5.3789	1.6871	4.4409	2.6002	10.3334	3.71733	6.20065	2.9362	11.3143	6.36572	3.43644	0.823378
4930539C22Rik	0.1579	0	4.99758	0	1	1	0	0	NA	NA	NA	1	0	0	NA	NA	NA	1	0	0	0	0	0	0	0	0	0	0	0	0
4930539E08Rik	101.459	0.419	0.22296	1.879	0.06019	0.3798	141.197	0.143323	0.218935	0.654637	0.512701	0.623181	141.197	0.229483	0.231293	0.992174	0.321113	0.460609	107.578	107.131	82.6002	78.0066	163.268	197.019	162.989	162.47	114.275	125.193	103.093	101.275
4930539J05Rik	45.5768	0.03832	0.33653	0.1139	0.9093	0.9963	72.6734	0.656905	0.348559	1.88463	0.05948	0.104529	72.6734	0.167213	0.329038	0.508189	0.611321	0.735505	41.2383	35.4291	38.1915	36.4031	83.7005	63.1947	53.1484	40.128	88.2516	92.303	61.8558	98.8053
4930539M17Rik	0	0	NA	NA	NA	1	0	0	NA	NA	NA	1	0	0	NA	NA	NA	1	0	0	0	0	0	0	0	0	0	0	0	0
4930539N22Rik	0	0	NA	NA	NA	1	0	0	NA	NA	NA	1	0	0	NA	NA	NA	1	0	0	0	0	0	0	0	0	0	0	0	0
4930540M03Rik	0	0	NA	NA	NA	1	0	0	NA	NA	NA	1	0	0	NA	NA	NA	1	0	0	0	0	0	0	0	0	0	0	0	0
4930542C21Rik	0.1083	-1.45	4.99668	-0.2903	0.7716	1	0	0	NA	NA	NA	1	0	0	NA	NA	NA	1	0	0	0	0.8667	0	0	0	0	0	0	0	0
4930542D17Rik	0	0	NA	NA	NA	1	0	0	NA	NA	NA	1	0	0	NA	NA	NA	1	0	0	0	0	0	0	0	0	0	0	0	0
4930543E12Rik	1.4216	0.3331	2.95469	0.1127	0.9103	1	0.129167	1.6867	4.99084	0.337959	0.735394	1	0.129167	0	4.99758	0	1	1	2.6895	1.6871	0	3.467	1.03334	0	0	0	0	0	0	0
4930543N07Rik	0	0	NA	NA	NA	1	0	0	NA	NA	NA	1	0	0	NA	NA	NA	1	0	0	0	0	0	0	0	0	0	0	0	0
4930544D05Rik	2.145	-0.02537	1.56449	-0.01622	0.9871	1	5.54501	1.83871	1.3138	1.39953	0.161654	0.246449	5.54501	0.756366	1.24658	0.606754	0.544014	0.678201	0.8965	2.5307	1.7763	1.7335	14.4667	2.47822	0	4.89366	5.65715	8.48763	3.43644	4.94027
4930544G11Rik	0	0	NA	NA	NA	1	0	0	NA	NA	NA	1	0	0	NA	NA	NA	1	0	0	0	0	0	0	0	0	0	0	0	0
4930544M13Rik	0	0	NA	NA	NA	1	0	0	NA	NA	NA	1	0	0	NA	NA	NA	1	0	0	0	0	0	0	0	0	0	0	0	0
4930545E07Rik	0	0	NA	NA	NA	1	0	0	NA	NA	NA	1	0	0	NA	NA	NA	1	0	0	0	0	0	0	0	0	0	0	0	0
4930545H06Rik	0	0	NA	NA	NA	1	0	0	NA	NA	NA	1	0	0	NA	NA	NA	1	0	0	0	0	0	0	0	0	0	0	0	0
4930545L23Rik	0	0	NA	NA	NA	1	0	0	NA	NA	NA	1	0	0	NA	NA	NA	1	0	0	0	0	0	0	0	0	0	0	0	0
4930546C10Rik	0.8366	-1.587	2.70816	-0.5859	0.5579	1	0	0	NA	NA	NA	1	0	0	NA	NA	NA	1	0.8965	0	1.7763	0.8667	0	0	0	0	0	0	0	0
4930546K05Rik	0	0	NA	NA	NA	1	0	0	NA	NA	NA	1	0	0	NA	NA	NA	1	0	0	0	0	0	0	0	0	0	0	0	0
4930547E08Rik	0.3635	-0.03455	3.90164	-0.008854	0.9929	1	2.53743	-0.129834	1.62692	-0.0798034	0.936394	0.957658	2.53743	1.99899	2.20297	0.907404	0.364193	0.506528	0	0.8436	0.8882	0	5.16669	2.47822	3.54323	4.89366	3.39429	0	0	0.823378
4930547E14Rik	0	0	NA	NA	NA	1	0	0	NA	NA	NA	1	0	0	NA	NA	NA	1	0	0	0	0	0	0	0	0	0	0	0	0
4930548G14Rik	0.1314	0	4.99758	0	1	1	0	0	NA	NA	NA	1	0	0	NA	NA	NA	1	0	0	0	0	0	0	0	0	0	0	0	0
4930548H24Rik	6.749	-1.615	1.00066	-1.614	0.1066	0.5252	8.20113	-0.538769	0.891602	-0.604271	0.545664	0.653721	8.20113	-0.0313322	0.929974	-0.0336915	0.973123	0.984578	0.8965	4.2178	10.6581	5.2004	7.23337	8.67378	14.1729	8.80859	7.92002	5.30477	7.73198	5.76364
4930548J01Rik	0	0	NA	NA	NA	1	0	0	NA	NA	NA	1	0	0	NA	NA	NA	1	0	0	0	0	0	0	0	0	0	0	0	0
4930548K13Rik	0	0	NA	NA	NA	1	0	0	NA	NA	NA	1	0	0	NA	NA	NA	1	0	0	0	0	0	0	0	0	0	0	0	0
4930549C01Rik	0	0	NA	NA	NA	1	0	0	NA	NA	NA	1	0	0	NA	NA	NA	1	0	0	0	0	0	0	0	0	0	0	0	0
4930549C15Rik	3.7502	1.459	1.24025	1.176	0.2396	1	8.51083	3.10172	1.2095	2.56447	0.0103333	0.0216946	8.51083	1.64158	0.954506	1.71982	0.0854652	0.156437	5.3789	6.7484	4.4409	0	18.6001	4.95644	1.77161	0.978732	13.5772	18.0362	6.87287	3.29351
4930549G23Rik	100.929	-0.03672	0.21898	-0.1677	0.8668	0.9946	376.16	0.120453	0.140397	0.857945	0.390923	0.505546	376.16	0.390393	0.136115	2.86811	0.00412931	0.0108211	110.268	105.444	119.015	102.275	348.235	376.69	342.807	322.982	467.281	450.906	348.798	351.582
4930550C14Rik	65.1439	-0.1895	0.27045	-0.7009	0.4834	0.9322	46.3185	-1.80399	0.419082	-4.30462	1.67e-05	5.35e-05	46.3185	-1.12649	0.398025	-2.83019	0.00465199	0.0120497	67.2363	74.2325	79.9357	81.4736	23.7668	17.3476	77.951	66.5538	30.5486	27.5848	59.2785	67.517
4930550C17Rik	0.964	-2.014	2.39277	-0.8417	0.3999	1	0.328186	-1.21322	4.98879	-0.243189	0.807859	1	0.328186	-2.03338	4.89445	-0.415445	0.677816	1	0	0.8436	0.8882	2.6002	0	0	0	0.978732	0	0	0	1.64676
4930550L24Rik	0	0	NA	NA	NA	1	0	0	NA	NA	NA	1	0	0	NA	NA	NA	1	0	0	0	0	0	0	0	0	0	0	0	0
4930552N02Rik	0	0	NA	NA	NA	1	0	0	NA	NA	NA	1	0	0	NA	NA	NA	1	0	0	0	0	0	0	0	0	0	0	0	0
4930552P12Rik	1.0378	3.447	2.45156	1.406	0.1597	1	1.03233	-3.54788	3.08067	-1.15166	0.249461	1	1.03233	-3.06144	3.10043	-0.987423	0.323435	1	2.6895	0.8436	0	0	0	0	0	4.89366	0	0	1.71822	1.64676
4930553C11Rik	0	0	NA	NA	NA	1	0	0	NA	NA	NA	1	0	0	NA	NA	NA	1	0	0	0	0	0	0	0	0	0	0	0	0
4930553E22Rik	0	0	NA	NA	NA	1	0	0	NA	NA	NA	1	0	0	NA	NA	NA	1	0	0	0	0	0	0	0	0	0	0	0	0
4930554C24Rik	0	0	NA	NA	NA	1	0	0	NA	NA	NA	1	0	0	NA	NA	NA	1	0	0	0	0	0	0	0	0	0	0	0	0
4930554G24Rik	0	0	NA	NA	NA	1	0	0	NA	NA	NA	1	0	0	NA	NA	NA	1	0	0	0	0	0	0	0	0	0	0	0	0
4930554H23Rik	0	0	NA	NA	NA	1	0	0	NA	NA	NA	1	0	0	NA	NA	NA	1	0	0	0	0	0	0	0	0	0	0	0	0
4930554I06Rik	0.1083	-1.45	4.99668	-0.2903	0.7716	1	0	0	NA	NA	NA	1	0	0	NA	NA	NA	1	0	0	0	0.8667	0	0	0	0	0	0	0	0
4930555B11Rik	0	0	NA	NA	NA	1	0.141429	0	4.99742	0	1	1	0.141429	1.85749	4.99196	0.372097	0.709821	1	0	0	0	0	0	0	0	0	1.13143	0	0	0
4930555B12Rik	0	0	NA	NA	NA	1	0	0	NA	NA	NA	1	0	0	NA	NA	NA	1	0	0	0	0	0	0	0	0	0	0	0	0
4930555G01Rik	0	0	NA	NA	NA	1	0	0	NA	NA	NA	1	0	0	NA	NA	NA	1	0	0	0	0	0	0	0	0	0	0	0	0
4930555G21Rik	0	0	NA	NA	NA	1	0	0	NA	NA	NA	1	0	0	NA	NA	NA	1	0	0	0	0	0	0	0	0	0	0	0	0
4930555K05Rik	0	0	NA	NA	NA	1	0	0	NA	NA	NA	1	0	0	NA	NA	NA	1	0	0	0	0	0	0	0	0	0	0	0	0
4930556C24Rik	0	0	NA	NA	NA	1	0	0	NA	NA	NA	1	0	0	NA	NA	NA	1	0	0	0	0	0	0	0	0	0	0	0	0
4930556G01Rik	0	0	NA	NA	NA	1	0	0	NA	NA	NA	1	0	0	NA	NA	NA	1	0	0	0	0	0	0	0	0	0	0	0	0
4930556J02Rik	0	0	NA	NA	NA	1	0	0	NA	NA	NA	1	0	0	NA	NA	NA	1	0	0	0	0	0	0	0	0	0	0	0	0
4930556M19Rik	0.2554	-1.45	4.76935	-0.3041	0.761	1	0	0	NA	NA	NA	1	0	0	NA	NA	NA	1	0	0	0	0.8667	0	0	0	0	0	0	0	0
4930556N09Rik	0	0	NA	NA	NA	1	0	0	NA	NA	NA	1	0	0	NA	NA	NA	1	0	0	0	0	0	0	0	0	0	0	0	0
4930556N13Rik	2.8217	-0.8574	1.28352	-0.668	0.5041	1	3.74339	-1.30773	1.45414	-0.899314	0.368485	0.483089	3.74339	-0.8444	1.29315	-0.652981	0.513768	0.652087	2.6895	1.6871	4.4409	3.467	2.06668	1.23911	5.31484	2.9362	3.39429	3.18286	6.87287	4.94027
4930557A04Rik	0	0	NA	NA	NA	1	0	0	NA	NA	NA	1	0	0	NA	NA	NA	1	0	0	0	0	0	0	0	0	0	0	0	0
4930557F10Rik	0	0	NA	NA	NA	1	0	0	NA	NA	NA	1	0	0	NA	NA	NA	1	0	0	0	0	0	0	0	0	0	0	0	0
4930557J02Rik	1.447	2.569	2.18052	1.178	0.2388	1	3.83683	-1.41464	1.73437	-0.815653	0.414699	0.529636	3.83683	0.924609	1.44559	0.639607	0.522428	0.659161	2.6895	2.5307	0.8882	0	0	2.47822	6.20065	0	10.1829	4.24382	4.29554	3.29351
4930557K07Rik	26.1669	-0.06308	0.43585	-0.1447	0.8849	0.9963	34.7086	0.373064	0.48424	0.770412	0.441056	0.555447	34.7086	1.04057	0.467482	2.22591	0.02602	0.0558686	23.3086	30.3678	28.4216	27.7357	39.2669	28.4996	19.4878	33.2769	44.1258	61.5353	30.0688	21.4078
4930558C23Rik	0	0	NA	NA	NA	1	0	0	NA	NA	NA	1	0	0	NA	NA	NA	1	0	0	0	0	0	0	0	0	0	0	0	0
4930558F17Rik	0	0	NA	NA	NA	1	0	0	NA	NA	NA	1	0	0	NA	NA	NA	1	0	0	0	0	0	0	0	0	0	0	0	0
4930558G05Rik	0	0	NA	NA	NA	1	0	0	NA	NA	NA	1	0	0	NA	NA	NA	1	0	0	0	0	0	0	0	0	0	0	0	0
4930558J18Rik	82.918	-0.1054	0.23509	-0.4483	0.6539	0.9756	81.3647	-1.86994	0.340117	-5.49792	3.84e-08	1.58e-07	81.3647	0.202509	0.283887	0.713343	0.475634	0.617976	103.992	90.26	105.693	103.142	31.0002	21.0649	99.2104	92.9795	102.96	114.583	92.7838	96.3352
4930558K02Rik	2.0864	-0.3369	1.55484	-0.2167	0.8284	1	4.47536	0.828141	1.31035	0.632	0.527387	0.637459	4.47536	-0.308463	1.24944	-0.246881	0.805	0.879066	1.793	1.6871	2.6645	1.7335	5.16669	4.95644	0.885807	4.89366	6.78858	2.12191	6.87287	4.11689
4930559C10Rik	0	0	NA	NA	NA	1	0	0	NA	NA	NA	1	0	0	NA	NA	NA	1	0	0	0	0	0	0	0	0	0	0	0	0
4930562C15Rik	10.6363	0.6394	0.72128	0.8864	0.3754	0.881	14.9433	0.95057	0.728662	1.30454	0.192049	0.285351	14.9433	1.26244	0.685177	1.8425	0.0654015	0.124531	9.8613	9.2791	6.2172	6.0672	20.6668	11.152	10.6297	5.87239	23.76	26.5239	8.59109	12.3507
4930562F07Rik	138.424	0.4257	0.18864	2.257	0.02403	0.2104	202.228	-0.000716107	0.191337	-0.00374265	0.997014	0.998501	202.228	-0.175059	0.193283	-0.905715	0.365087	0.507571	149.713	167.023	113.686	122.21	236.635	192.062	209.051	221.193	168.583	187.789	195.018	207.491
4930563D23Rik	0.6678	1.447	3.10923	0.4655	0.6415	1	1.0521	0.326815	2.90111	0.112652	0.910307	1	1.0521	0.39348	2.91224	0.135112	0.892523	1	0.8965	0	0	0	0	2.47822	0	1.95746	2.26286	0	1.71822	0
4930563E18Rik	0	0	NA	NA	NA	1	0	0	NA	NA	NA	1	0	0	NA	NA	NA	1	0	0	0	0	0	0	0	0	0	0	0	0
4930563E22Rik	14.7993	-0.02426	0.58294	-0.04162	0.9668	0.9996	21.1156	0.636928	0.645538	0.986663	0.323808	0.436701	21.1156	0.891093	0.609929	1.46098	0.144022	0.2429	10.7578	20.2452	18.6517	13.0011	21.7001	19.8258	16.8303	9.78732	47.5201	18.0362	15.464	19.7611
4930563F08Rik	0	0	NA	NA	NA	1	0	0	NA	NA	NA	1	0	0	NA	NA	NA	1	0	0	0	0	0	0	0	0	0	0	0	0
4930563H07Rik	0	0	NA	NA	NA	1	0	0	NA	NA	NA	1	0	0	NA	NA	NA	1	0	0	0	0	0	0	0	0	0	0	0	0
4930563M20Rik	0	0	NA	NA	NA	1	0	0	NA	NA	NA	1	0	0	NA	NA	NA	1	0	0	0	0	0	0	0	0	0	0	0	0
4930563M21Rik	0.3995	-1.451	3.78673	-0.3832	0.7016	1	0.831816	1.79253	3.58109	0.500555	0.616684	1	0.831816	-0.62852	3.22459	-0.194915	0.84546	1	0	0	0	0.8667	0	1.23911	0	0	0	2.12191	0	3.29351
4930564B18Rik	0	0	NA	NA	NA	1	0	0	NA	NA	NA	1	0	0	NA	NA	NA	1	0	0	0	0	0	0	0	0	0	0	0	0
4930564C03Rik	0.3287	-0.9691	4.23764	-0.2287	0.8191	1	1.44149	2.81462	2.74629	1.02488	0.30542	0.417089	1.44149	-0.872549	2.34335	-0.372352	0.709631	0.810678	0.8965	0	0	1.7335	0	2.47822	0	0	0	3.18286	2.57733	3.29351
4930564D02Rik	0	0	NA	NA	NA	1	0	0	NA	NA	NA	1	0	0	NA	NA	NA	1	0	0	0	0	0	0	0	0	0	0	0	0
4930565D16Rik	0	0	NA	NA	NA	1	0	0	NA	NA	NA	1	0	0	NA	NA	NA	1	0	0	0	0	0	0	0	0	0	0	0	0
4930565N06Rik	19.4425	0.7299	0.49078	1.487	0.137	0.5975	43.8729	2.02565	0.477266	4.24428	2.19e-05	6.92e-05	43.8729	1.5764	0.409934	3.8455	0.000120305	0.000417585	26.8945	31.2114	15.099	19.935	59.9337	38.4124	9.74388	14.681	85.9887	84.8763	32.6461	24.7013
4930567H12Rik	0	0	NA	NA	NA	1	0	0	NA	NA	NA	1	0	0	NA	NA	NA	1	0	0	0	0	0	0	0	0	0	0	0	0
4930567H17Rik	0	0	NA	NA	NA	1	0	0	NA	NA	NA	1	0	0	NA	NA	NA	1	0	0	0	0	0	0	0	0	0	0	0	0
4930567J20Rik	0	0	NA	NA	NA	1	0	0	NA	NA	NA	1	0	0	NA	NA	NA	1	0	0	0	0	0	0	0	0	0	0	0	0
4930567K12Rik	0	0	NA	NA	NA	1	0	0	NA	NA	NA	1	0	0	NA	NA	NA	1	0	0	0	0	0	0	0	0	0	0	0	0
4930567K20Rik	0	0	NA	NA	NA	1	0	0	NA	NA	NA	1	0	0	NA	NA	NA	1	0	0	0	0	0	0	0	0	0	0	0	0
4930568D16Rik	0.147	0	4.99758	0	1	1	0	0	NA	NA	NA	1	0	0	NA	NA	NA	1	0	0	0	0	0	0	0	0	0	0	0	0
4930568E12Rik	0	0	NA	NA	NA	1	0	0	NA	NA	NA	1	0	0	NA	NA	NA	1	0	0	0	0	0	0	0	0	0	0	0	0
4930568G15Rik	0	0	NA	NA	NA	1	0	0	NA	NA	NA	1	0	0	NA	NA	NA	1	0	0	0	0	0	0	0	0	0	0	0	0
4930570G19Rik	0.2241	2.47	4.88949	0.5051	0.6135	1	0	0	NA	NA	NA	1	0	0	NA	NA	NA	1	1.793	0	0	0	0	0	0	0	0	0	0	0
4930571K23Rik	0	0	NA	NA	NA	1	0	0	NA	NA	NA	1	0	0	NA	NA	NA	1	0	0	0	0	0	0	0	0	0	0	0	0
4930571O06Rik	0	0	NA	NA	NA	1	0	0	NA	NA	NA	1	0	0	NA	NA	NA	1	0	0	0	0	0	0	0	0	0	0	0	0
4930572K03Rik	0	0	NA	NA	NA	1	0	0	NA	NA	NA	1	0	0	NA	NA	NA	1	0	0	0	0	0	0	0	0	0	0	0	0
4930572O03Rik	0.1121	1.461	4.99225	0.2927	0.7697	1	0	0	NA	NA	NA	1	0	0	NA	NA	NA	1	0.8965	0	0	0	0	0	0	0	0	0	0	0
4930572O13Rik	1.1566	0.3826	1.99626	0.1916	0.848	1	0.674237	-2.22342	3.95853	-0.561679	0.574335	1	0.674237	-3.08953	3.89656	-0.792888	0.427843	1	0.8965	2.5307	1.7763	0.8667	0	0	0	1.95746	0	0	3.43644	0
4930573O16Rik	0.1314	0	4.99758	0	1	1	0.258335	2.60564	4.90168	0.531582	0.595016	1	0.258335	0	4.99758	0	1	1	0	0	0	0	2.06668	0	0	0	0	0	0	0
4930577N17Rik	83.1347	0.02413	0.24127	0.1	0.9203	0.9973	82.6826	0.401446	0.287844	1.39466	0.163118	0.248386	82.6826	0.553277	0.282145	1.96096	0.0498832	0.0982881	80.6836	86.8858	77.2712	87.5407	88.8671	92.9333	69.9788	67.5325	98.4345	105.034	67.8696	70.8105
4930578C19Rik	0	0	NA	NA	NA	1	0	0	NA	NA	NA	1	0	0	NA	NA	NA	1	0	0	0	0	0	0	0	0	0	0	0	0
4930578E11Rik	0.1332	0	4.99758	0	1	1	0	0	NA	NA	NA	1	0	0	NA	NA	NA	1	0	0	0	0	0	0	0	0	0	0	0	0
4930578I06Rik	0	0	NA	NA	NA	1	0	0	NA	NA	NA	1	0	0	NA	NA	NA	1	0	0	0	0	0	0	0	0	0	0	0	0
4930578M01Rik	3.1487	-0.8476	1.38614	-0.6115	0.5409	1	4.65129	1.62538	1.40555	1.15641	0.247515	0.352351	4.65129	3.61654	1.54019	2.34812	0.0188685	0.0421507	0	3.3742	4.4409	1.7335	6.20003	4.95644	3.54323	0	10.1829	10.6095	1.71822	0
4930578N18Rik	0.1121	1.461	4.99225	0.2927	0.7697	1	0.412025	1.68709	4.81333	0.350505	0.72596	1	0.412025	2.86609	4.70803	0.608766	0.542679	1	0.8965	0	0	0	1.03334	0	0	0	2.26286	0	0	0
4930579F01Rik	0	0	NA	NA	NA	1	0	0	NA	NA	NA	1	0	0	NA	NA	NA	1	0	0	0	0	0	0	0	0	0	0	0	0
4930579G18Rik	141.894	0.167	0.18832	0.887	0.3751	0.881	230.927	0.142889	0.188268	0.758968	0.447872	0.562323	230.927	0.297807	0.189784	1.56919	0.116604	0.203522	150.609	150.996	145.661	123.077	254.201	261.452	196.649	271.109	239.863	236.593	191.581	195.964
4930579G24Rik	425.766	-0.1514	0.10528	-1.438	0.1504	0.6194	843.955	-1.32113	0.107148	-12.3299	6.25e-35	8.53e-34	843.955	-0.585477	0.0984051	-5.94966	2.69e-09	1.63e-08	440.174	442.864	486.72	494.042	408.169	381.646	977.045	999.285	847.442	746.912	1208.77	1182.37
4930579H20Rik	0	0	NA	NA	NA	1	0	0	NA	NA	NA	1	0	0	NA	NA	NA	1	0	0	0	0	0	0	0	0	0	0	0	0
4930579J19Rik	0	0	NA	NA	NA	1	0	0	NA	NA	NA	1	0	0	NA	NA	NA	1	0	0	0	0	0	0	0	0	0	0	0	0
4930579K19Rik	5.339	1.076	1.01905	1.056	0.2912	0.8159	8.69426	2.06561	1.03209	2.00139	0.0453505	0.0821884	8.69426	1.17546	1.0937	1.07475	0.282485	0.417873	4.4824	8.4355	3.5527	2.6002	19.6334	18.5867	7.08646	1.95746	9.05145	6.36572	6.87287	0
4930579P08Rik	0	0	NA	NA	NA	1	0	0	NA	NA	NA	1	0	0	NA	NA	NA	1	0	0	0	0	0	0	0	0	0	0	0	0
4930581F22Rik	87.5762	0.0966	0.24033	0.4019	0.6877	0.9786	121.775	1.33887	0.244673	5.47206	4.45e-08	1.82e-07	121.775	0.549181	0.245318	2.23865	0.025179	0.0543276	89.6484	86.8858	91.482	73.6729	208.734	180.91	78.8369	75.3624	117.669	137.924	84.1927	90.5716
4930583K01Rik	1.7658	1.304	1.73769	0.7502	0.4531	1	2.7924	-0.477279	1.72103	-0.277322	0.781533	0.84269	2.7924	0.62563	1.7185	0.364055	0.715817	0.815169	1.793	2.5307	0.8882	0.8667	0	4.95644	0.885807	5.87239	1.13143	5.30477	1.71822	2.47013
4930583P06Rik	0	0	NA	NA	NA	1	0	0	NA	NA	NA	1	0	0	NA	NA	NA	1	0	0	0	0	0	0	0	0	0	0	0	0
4930584F24Rik	0	0	NA	NA	NA	1	0	0	NA	NA	NA	1	0	0	NA	NA	NA	1	0	0	0	0	0	0	0	0	0	0	0	0
4930586N03Rik	19.191	0.1339	0.51462	0.2602	0.7947	0.9885	41.7122	0.422214	0.448181	0.942061	0.346161	0.459679	41.7122	-0.196828	0.422725	-0.465618	0.641489	0.760187	18.8262	17.7146	13.3226	19.935	28.9335	49.5644	35.4323	22.5108	44.1258	47.7429	59.2785	46.1092
4930587E11Rik	0	0	NA	NA	NA	1	0	0	NA	NA	NA	1	0	0	NA	NA	NA	1	0	0	0	0	0	0	0	0	0	0	0	0
4930590J08Rik	2.5376	-0.003391	1.30094	-0.002607	0.9979	1	2.7415	0.682076	1.67102	0.40818	0.683142	0.766319	2.7415	0.164618	1.58523	0.103845	0.917292	0.948212	5.3789	2.5307	4.4409	3.467	1.03334	4.95644	2.65742	0.978732	2.26286	4.24382	0.859109	4.94027
4930590L20Rik	0	0	NA	NA	NA	1	0	0	NA	NA	NA	1	0	0	NA	NA	NA	1	0	0	0	0	0	0	0	0	0	0	0	0
4930591A17Rik	0	0	NA	NA	NA	1	0	0	NA	NA	NA	1	0	0	NA	NA	NA	1	0	0	0	0	0	0	0	0	0	0	0	0
4930591E09Rik	0	0	NA	NA	NA	1	0	0	NA	NA	NA	1	0	0	NA	NA	NA	1	0	0	0	0	0	0	0	0	0	0	0	0
4930592A05Rik	28.6579	0.425	0.40452	1.051	0.2935	0.8183	61.5546	1.05287	0.327243	3.21739	0.00129361	0.00321487	61.5546	1.24002	0.349403	3.54895	0.000386766	0.00123178	33.1699	36.2727	24.8689	26.8689	100.234	100.368	48.7194	47.9579	72.4116	64.7182	29.2097	28.8182
4930592I03Rik	3.8843	0.3462	1.04266	0.3321	0.7398	1	2.35658	0.334917	1.91577	0.174821	0.86122	0.902834	2.35658	0.680301	1.8378	0.370171	0.711255	0.811727	7.1719	8.4355	6.2172	6.0672	2.06668	2.47822	3.54323	0	4.52572	2.12191	0	4.11689
4930593A02Rik	0	0	NA	NA	NA	1	0.453656	-1.1422	4.00227	-0.285387	0.775347	1	0.453656	-0.631153	3.87188	-0.163009	0.870511	1	0	0	0	0	0	0	0.885807	0	0	1.06095	0.859109	0.823378
4930593C16Rik	0.1083	-1.45	4.99668	-0.2903	0.7716	1	0	0	NA	NA	NA	1	0	0	NA	NA	NA	1	0	0	0	0.8667	0	0	0	0	0	0	0	0
4930594C11Rik	36.3383	0.00162	0.36203	0.004474	0.9964	1	51.8222	-0.780518	0.370133	-2.10875	0.034966	0.0652495	51.8222	-0.546423	0.381354	-1.43285	0.151901	0.253847	43.9277	40.4905	46.1851	38.1366	47.5336	39.6515	69.093	81.2348	29.4172	42.4382	54.983	50.226
4930594O21Rik	0	0	NA	NA	NA	1	0	0	NA	NA	NA	1	0	0	NA	NA	NA	1	0	0	0	0	0	0	0	0	0	0	0	0
4930595D18Rik	1.598	0.2313	1.63985	0.1411	0.8878	1	2.69946	1.86693	1.77987	1.04891	0.29422	0.404893	2.69946	0.5891	1.56815	0.375666	0.707165	0.808713	0.8965	4.2178	1.7763	2.6002	2.06668	4.95644	0	1.95746	2.26286	5.30477	2.57733	2.47013
4930595M18Rik	0	0	NA	NA	NA	1	0	0	NA	NA	NA	1	0	0	NA	NA	NA	1	0	0	0	0	0	0	0	0	0	0	0	0
4930596D02Rik	0	0	NA	NA	NA	1	0	0	NA	NA	NA	1	0	0	NA	NA	NA	1	0	0	0	0	0	0	0	0	0	0	0	0
4930596I21Rik	6.2775	0.4243	0.86755	0.489	0.6248	0.9737	8.21708	0.894821	0.974485	0.918249	0.358488	0.472631	8.21708	1.49065	0.897558	1.66078	0.0967571	0.173899	11.6543	8.4355	9.7699	5.2004	8.26671	7.43467	2.65742	5.87239	14.7086	15.9143	4.29554	6.58702
4930597A21Rik	0	0	NA	NA	NA	1	0	0	NA	NA	NA	1	0	0	NA	NA	NA	1	0	0	0	0	0	0	0	0	0	0	0	0
4930597G03Rik	0	0	NA	NA	NA	1	0	0	NA	NA	NA	1	0	0	NA	NA	NA	1	0	0	0	0	0	0	0	0	0	0	0	0
4930598F16Rik	0.1054	1.417	4.99535	0.2837	0.7767	1	0	0	NA	NA	NA	1	0	0	NA	NA	NA	1	0	0.8436	0	0	0	0	0	0	0	0	0	0
4930599N23Rik	79.0831	0.2791	0.25482	1.095	0.2733	0.7999	377.867	1.88799	0.151633	12.451	1.38e-35	1.92e-34	377.867	1.70065	0.146107	11.6398	2.59e-31	5.73e-30	91.4414	101.226	82.6002	76.2731	597.27	550.165	161.217	148.767	566.847	630.207	188.145	180.32
4931402G19Rik	61.2247	0.5133	0.28488	1.802	0.07156	0.4227	53.3823	0.36366	0.368523	0.986804	0.323739	0.436649	53.3823	0.774926	0.347982	2.22692	0.0259528	0.0557415	68.1328	70.8583	49.7378	47.6707	49.6003	50.8035	40.7471	37.1918	84.8573	72.1449	47.251	44.4624
4931403E22Rik	1.1578	0.4147	2.08863	0.1986	0.8426	1	0	0	NA	NA	NA	1	0	0	NA	NA	NA	1	1.793	1.6871	0	2.6002	0	0	0	0	0	0	0	0
4931403G20Rik	1.3659	2.981	2.27005	1.313	0.1891	1	0.132619	0	4.99742	0	1	1	0.132619	1.81068	4.99523	0.362482	0.716992	1	2.6895	4.2178	0	0.8667	0	0	0	0	0	1.06095	0	0
4931406B18Rik	0.1121	1.461	4.99225	0.2927	0.7697	1	0.417166	2.84276	4.68745	0.606462	0.544208	1	0.417166	-1.08258	4.80167	-0.22546	0.821622	1	0.8965	0	0	0	0	2.47822	0	0	0	0	0.859109	0
4931406C07Rik	114.482	-0.01296	0.21877	-0.05925	0.9528	0.9996	237.508	0.3532	0.20244	1.74472	0.0810338	0.136421	237.508	0.218936	0.194737	1.12427	0.2609	0.392576	94.1309	134.968	113.686	117.877	238.701	221.801	193.106	167.363	255.703	324.652	212.2	286.535
4931406H21Rik	47.0537	0.885	0.33468	2.644	0.008188	0.0985	74.342	0.902851	0.327543	2.75644	0.00584351	0.0128844	74.342	0.122959	0.313103	0.392712	0.694532	0.798868	60.9609	73.3889	35.527	37.2698	78.5338	97.8898	44.2904	49.9153	71.2801	97.6078	69.5878	85.6313
4931406P16Rik	882.898	0.02981	0.07505	0.3972	0.6912	0.9786	1222.69	0.584176	0.0821636	7.10991	1.16e-12	6.7e-12	1222.69	0.143209	0.0821502	1.74325	0.0812896	0.149923	933.24	927.063	910.379	911.811	1537.61	1525.35	1057.65	984.604	1226.47	1227.52	1128.01	1094.27
4931408C20Rik	0	0	NA	NA	NA	1	0	0	NA	NA	NA	1	0	0	NA	NA	NA	1	0	0	0	0	0	0	0	0	0	0	0	0
4931408D14Rik	0.7465	0.96	2.85402	0.3364	0.7366	1	0.102922	0	4.99742	0	1	1	0.102922	-1.05226	4.99602	-0.210619	0.833185	1	0	1.6871	0	0.8667	0	0	0	0	0	0	0	0.823378
4931409K22Rik	2.0691	0.9876	1.46103	0.6759	0.4991	1	1.54841	-0.7859	2.48566	-0.316174	0.751871	0.820117	1.54841	-0.194916	2.00819	-0.0970603	0.922678	0.951581	5.3789	3.3742	3.5527	0.8667	1.03334	0	0	1.95746	2.26286	2.12191	1.71822	3.29351
4931414P19Rik	118.876	0.3914	0.21231	1.844	0.06523	0.4013	98.1633	0.146021	0.275202	0.530597	0.595698	0.695161	98.1633	-1.05551	0.313398	-3.36797	0.000757247	0.00229703	151.506	127.376	114.575	97.9416	115.734	166.041	116.927	137.022	40.7315	40.3163	92.7838	75.7508
4931417E11Rik	0	0	NA	NA	NA	1	0	0	NA	NA	NA	1	0	0	NA	NA	NA	1	0	0	0	0	0	0	0	0	0	0	0	0
4931419H13Rik	0	0	NA	NA	NA	1	0	0	NA	NA	NA	1	0	0	NA	NA	NA	1	0	0	0	0	0	0	0	0	0	0	0	0
4931420L22Rik	0	0	NA	NA	NA	1	0	0	NA	NA	NA	1	0	0	NA	NA	NA	1	0	0	0	0	0	0	0	0	0	0	0	0
4931423N10Rik	0.4255	0	3.9765	0	1	1	0.141429	0	4.99742	0	1	1	0.141429	1.85749	4.99196	0.372097	0.709821	1	0	0	0	0	0	0	0	0	1.13143	0	0	0
4931428F04Rik	233.216	0.1625	0.14414	1.127	0.2596	0.7877	316.132	0.0451362	0.167663	0.269208	0.78777	0.847535	316.132	0.164981	0.170624	0.96693	0.333579	0.474771	254.602	272.467	233.59	237.487	393.702	317.212	326.863	364.088	277.201	318.286	292.097	239.603
4931428L18Rik	0	0	NA	NA	NA	1	0	0	NA	NA	NA	1	0	0	NA	NA	NA	1	0	0	0	0	0	0	0	0	0	0	0	0
4931429I11Rik	0	0	NA	NA	NA	1	0	0	NA	NA	NA	1	0	0	NA	NA	NA	1	0	0	0	0	0	0	0	0	0	0	0	0
4931429L15Rik	0.8627	-2.029	2.65903	-0.7631	0.4454	1	0.664209	1.87093	3.34292	0.559668	0.575706	1	0.664209	-1.05354	3.55534	-0.296326	0.766981	1	0	0.8436	2.6645	0.8667	1.03334	2.47822	0	0.978732	0	0	0	0.823378
4931429P17Rik	0.111	-1.468	4.99542	-0.2939	0.7688	1	0	0	NA	NA	NA	1	0	0	NA	NA	NA	1	0	0	0.8882	0	0	0	0	0	0	0	0	0
4931430N09Rik	6.9102	0.7946	0.83439	0.9523	0.341	0.8617	10.9994	-0.181758	0.870715	-0.208746	0.834647	0.883361	10.9994	0.538744	0.799814	0.673587	0.500574	0.640915	9.8613	8.4355	6.2172	4.3337	11.3667	3.71733	12.4013	4.89366	18.1029	14.8534	10.3093	12.3507
4931431B13Rik	1.3713	0.5672	1.77667	0.3193	0.7495	1	0.337119	-1.21322	4.98879	-0.243189	0.807859	1	0.337119	-2.08909	4.89034	-0.427187	0.669243	1	1.793	3.3742	0.8882	2.6002	0	0	0	0.978732	0	0	1.71822	0
4931431C16Rik	50.6946	0.2941	0.31515	0.9331	0.3507	0.8683	94.2187	0.951223	0.274922	3.45997	0.00054023	0.00142498	94.2187	1.30673	0.288711	4.52607	6.01e-06	2.52e-05	50.2031	57.3615	47.9614	39.87	142.601	143.737	70.8646	77.3198	123.326	103.974	52.4056	39.5221
4931431F19Rik	0	0	NA	NA	NA	1	0	0	NA	NA	NA	1	0	0	NA	NA	NA	1	0	0	0	0	0	0	0	0	0	0	0	0
4931440F15Rik	73.4758	0.01907	0.28094	0.06787	0.9459	0.9976	31.9965	0.426044	0.469541	0.907364	0.364215	0.478915	31.9965	-0.738331	0.494795	-1.49219	0.135648	0.230985	58.2715	58.205	58.6195	56.3381	38.2335	47.0862	30.1174	33.2769	13.5772	26.5239	30.9279	36.2286
4931440J10Rik	28.4519	0.4477	0.43081	1.039	0.2987	0.824	51.8036	0.630778	0.406365	1.55224	0.120604	0.192225	51.8036	0.467199	0.398214	1.17324	0.240701	0.367358	26.8945	26.9936	22.2044	17.3348	48.5669	73.1075	50.491	27.4045	58.8344	65.7792	51.5465	38.6988
4931440P22Rik	45.2059	-0.2254	0.34578	-0.6518	0.5146	0.9435	45.0332	2.19884	0.518448	4.24119	2.22e-05	7.02e-05	45.0332	2.0314	0.468867	4.33256	1.47e-05	5.9e-05	29.584	37.1162	39.9679	38.1366	72.3337	38.4124	10.6297	13.7022	96.1716	84.8763	12.0275	32.1117
4932411E22Rik	0	0	NA	NA	NA	1	0	0	NA	NA	NA	1	0	0	NA	NA	NA	1	0	0	0	0	0	0	0	0	0	0	0	0
4932411N23Rik	0	0	NA	NA	NA	1	0	0	NA	NA	NA	1	0	0	NA	NA	NA	1	0	0	0	0	0	0	0	0	0	0	0	0
4932412D23Rik	0.3159	0	4.79433	0	1	1	0.390954	2.60618	4.80905	0.541931	0.587866	1	0.390954	1.81074	4.9044	0.369208	0.711973	1	0	0	0	0	2.06668	0	0	0	0	1.06095	0	0
4932413F04Rik	1.7031	0.703	1.70553	0.4122	0.6802	1	0.813531	-3.16269	3.1216	-1.01316	0.310982	1	0.813531	-0.653377	3.19731	-0.204352	0.838078	1	0.8965	3.3742	1.7763	0.8667	0	0	1.77161	1.95746	0	1.06095	1.71822	0
4932414J04Rik	0	0	NA	NA	NA	1	0	0	NA	NA	NA	1	0	0	NA	NA	NA	1	0	0	0	0	0	0	0	0	0	0	0	0
4932414N04Rik	0	0	NA	NA	NA	1	0	0	NA	NA	NA	1	0	0	NA	NA	NA	1	0	0	0	0	0	0	0	0	0	0	0	0
4932415M13Rik	0.3942	0	4.39788	0	1	1	0.132619	0	4.99742	0	1	1	0.132619	1.81068	4.99523	0.362482	0.716992	1	0	0	0	0	0	0	0	0	0	1.06095	0	0
4932416H05Rik	106.667	-0.0497	0.22666	-0.2193	0.8264	0.9899	100.861	-0.201084	0.278899	-0.720991	0.470915	0.584339	100.861	-0.268997	0.27204	-0.988814	0.322754	0.462587	83.373	112.192	106.581	96.2081	85.7671	90.4551	117.812	84.171	88.2516	106.095	110.825	123.507
4932416K20Rik	0	0	NA	NA	NA	1	0.258335	2.60564	4.90168	0.531582	0.595016	1	0.258335	0	4.99758	0	1	1	0	0	0	0	2.06668	0	0	0	0	0	0	0
4932418E24Rik	31.2952	-0.3266	0.40648	-0.8034	0.4218	0.9084	46.0361	-2.28998	0.578031	-3.9617	7.44e-05	0.000221027	46.0361	0.0489063	0.37274	0.131208	0.895611	0.933146	26.8945	34.5856	38.1915	39.0033	7.23337	4.95644	31.0033	29.362	62.2287	88.0592	72.1652	73.2806
4932429P05Rik	0	0	NA	NA	NA	1	0.122342	-1.21325	4.98879	-0.243195	0.807854	1	0.122342	0	4.99758	0	1	1	0	0	0	0	0	0	0	0.978732	0	0	0	0
4932435O22Rik	0.147	0	4.99758	0	1	1	0.874482	0	3.76483	0	1	1	0.874482	0.865508	3.35027	0.258339	0.796145	1	0	0	0	0	0	0	0	0	4.52572	0	0	2.47013
4932438A13Rik	2136.85	0.1867	0.0522	3.577	0.0003475	0.009069	3603.42	0.830995	0.124935	6.6514	2.9e-11	1.53e-10	3603.42	0.578341	0.12465	4.63971	3.49e-06	1.51e-05	2134.53	2222.76	1882.04	1946.7	4560.12	4605.78	2492.66	2660.19	3913.62	4775.35	2711.35	3108.25
4932438H23Rik	0.2802	0	4.59323	0	1	1	0.258335	2.60564	4.90168	0.531582	0.595016	1	0.258335	0	4.99758	0	1	1	0	0	0	0	2.06668	0	0	0	0	0	0	0
4932441J04Rik	0	0	NA	NA	NA	1	0	0	NA	NA	NA	1	0	0	NA	NA	NA	1	0	0	0	0	0	0	0	0	0	0	0	0
4932443I19Rik	0	0	NA	NA	NA	1	0	0	NA	NA	NA	1	0	0	NA	NA	NA	1	0	0	0	0	0	0	0	0	0	0	0	0
4932702P03Rik	3.1437	-0.2334	1.16229	-0.2008	0.8408	1	0.205844	0	4.99742	0	1	1	0.205844	-2.03338	4.89445	-0.415445	0.677816	1	6.2754	4.2178	7.9936	4.3337	0	0	0	0	0	0	0	1.64676
4933400A11Rik	0	0	NA	NA	NA	1	0	0	NA	NA	NA	1	0	0	NA	NA	NA	1	0	0	0	0	0	0	0	0	0	0	0	0
4933400B14Rik	0	0	NA	NA	NA	1	0	0	NA	NA	NA	1	0	0	NA	NA	NA	1	0	0	0	0	0	0	0	0	0	0	0	0
4933400C23Rik	0	0	NA	NA	NA	1	0	0	NA	NA	NA	1	0	0	NA	NA	NA	1	0	0	0	0	0	0	0	0	0	0	0	0
4933400F21Rik	0	0	NA	NA	NA	1	0	0	NA	NA	NA	1	0	0	NA	NA	NA	1	0	0	0	0	0	0	0	0	0	0	0	0
4933400L20Rik	0	0	NA	NA	NA	1	0	0	NA	NA	NA	1	0	0	NA	NA	NA	1	0	0	0	0	0	0	0	0	0	0	0	0
4933401B06Rik	0.1083	-1.45	4.99668	-0.2903	0.7716	1	0	0	NA	NA	NA	1	0	0	NA	NA	NA	1	0	0	0	0.8667	0	0	0	0	0	0	0	0
4933401D09Rik	0.1121	1.461	4.99225	0.2927	0.7697	1	0	0	NA	NA	NA	1	0	0	NA	NA	NA	1	0.8965	0	0	0	0	0	0	0	0	0	0	0
4933401H06Rik	1.1354	-0.0335	2.2327	-0.015	0.988	1	0	0	NA	NA	NA	1	0	0	NA	NA	NA	1	0	3.3742	0	3.467	0	0	0	0	0	0	0	0
4933402C06Rik	0	0	NA	NA	NA	1	0	0	NA	NA	NA	1	0	0	NA	NA	NA	1	0	0	0	0	0	0	0	0	0	0	0	0
4933402D24Rik	1.2852	-0.7672	1.91942	-0.3997	0.6894	1	1.77461	1.79217	2.06903	0.866188	0.386387	0.501336	1.77461	-0.591517	2.11097	-0.280211	0.779316	0.859834	0.8965	1.6871	3.5527	0.8667	4.13336	2.47822	0	1.95746	2.26286	0	1.71822	1.64676
4933402E13Rik	0	0	NA	NA	NA	1	0	0	NA	NA	NA	1	0	0	NA	NA	NA	1	0	0	0	0	0	0	0	0	0	0	0	0
4933402J07Rik	0	0	NA	NA	NA	1	0	0	NA	NA	NA	1	0	0	NA	NA	NA	1	0	0	0	0	0	0	0	0	0	0	0	0
4933402J10Rik	0	0	NA	NA	NA	1	0	0	NA	NA	NA	1	0	0	NA	NA	NA	1	0	0	0	0	0	0	0	0	0	0	0	0
4933402J15Rik	0	0	NA	NA	NA	1	0	0	NA	NA	NA	1	0	0	NA	NA	NA	1	0	0	0	0	0	0	0	0	0	0	0	0
4933402N03Rik	0	0	NA	NA	NA	1	0	0	NA	NA	NA	1	0	0	NA	NA	NA	1	0	0	0	0	0	0	0	0	0	0	0	0
4933402N22Rik	0	0	NA	NA	NA	1	0	0	NA	NA	NA	1	0	0	NA	NA	NA	1	0	0	0	0	0	0	0	0	0	0	0	0
4933402P03Rik	0.2386	1.417	4.89102	0.2897	0.772	1	0.324374	-2.09616	4.89723	-0.42803	0.668629	1	0.324374	-1.05226	4.99602	-0.210619	0.833185	1	0	0.8436	0	0	0	0	1.77161	0	0	0	0	0.823378
4933403O08Rik	0	0	NA	NA	NA	1	0	0	NA	NA	NA	1	0	0	NA	NA	NA	1	0	0	0	0	0	0	0	0	0	0	0	0
4933404G15Rik	0	0	NA	NA	NA	1	0	0	NA	NA	NA	1	0	0	NA	NA	NA	1	0	0	0	0	0	0	0	0	0	0	0	0
4933404K08Rik	0.2784	0	4.6135	0	1	1	0	0	NA	NA	NA	1	0	0	NA	NA	NA	1	0	0	0	0	0	0	0	0	0	0	0	0
4933404K13Rik	1.0576	-0.4179	2.00617	-0.2083	0.835	1	3.52112	4.52041	1.98196	2.28078	0.0225615	0.0438477	3.52112	3.4541	1.64335	2.10187	0.035565	0.0733635	1.793	0.8436	1.7763	1.7335	4.13336	3.71733	0	0	9.05145	9.54859	1.71822	0
4933404O12Rik	371.347	-0.3773	0.11667	-3.234	0.00122	0.02402	459.9	-1.44721	0.143711	-10.0703	7.47e-24	7.13e-23	459.9	-0.94204	0.144871	-6.50263	7.89e-11	5.45e-10	329.906	355.979	442.311	448.971	265.568	293.669	814.057	707.623	242.126	304.494	539.52	512.141
4933405D12Rik	0.2435	1.461	4.8528	0.301	0.7634	1	0	0	NA	NA	NA	1	0	0	NA	NA	NA	1	0.8965	0	0	0	0	0	0	0	0	0	0	0
4933405E24Rik	0	0	NA	NA	NA	1	0	0	NA	NA	NA	1	0	0	NA	NA	NA	1	0	0	0	0	0	0	0	0	0	0	0	0
4933405L10Rik	7.7458	-0.1438	0.90247	-0.1594	0.8734	0.9959	10.4644	2.06978	0.943233	2.19435	0.0282106	0.0537228	10.4644	0.535258	0.857319	0.624339	0.532405	0.668994	4.4824	5.0613	7.1054	3.467	17.5668	13.6302	3.54323	3.91493	20.3658	6.36572	5.15465	13.174
4933405O20Rik	0	0	NA	NA	NA	1	0	0	NA	NA	NA	1	0	0	NA	NA	NA	1	0	0	0	0	0	0	0	0	0	0	0	0
4933406C10Rik	4.1558	0.8202	1.24045	0.6612	0.5085	1	9.31808	2.07676	0.989719	2.09833	0.035876	0.0667778	9.31808	2.09667	0.948769	2.20988	0.0271135	0.0578816	2.6895	5.0613	3.5527	0.8667	16.5334	11.152	1.77161	4.89366	11.3143	21.2191	6.01376	1.64676
4933406D12Rik	0	0	NA	NA	NA	1	0	0	NA	NA	NA	1	0	0	NA	NA	NA	1	0	0	0	0	0	0	0	0	0	0	0	0
4933406F09Rik	0	0	NA	NA	NA	1	0	0	NA	NA	NA	1	0	0	NA	NA	NA	1	0	0	0	0	0	0	0	0	0	0	0	0
4933406G16Rik	0	0	NA	NA	NA	1	0	0	NA	NA	NA	1	0	0	NA	NA	NA	1	0	0	0	0	0	0	0	0	0	0	0	0
4933406I18Rik	18.6731	0.4577	0.51878	0.8823	0.3776	0.883	26.0598	1.38567	0.531131	2.6089	0.00908336	0.0192598	26.0598	1.38575	0.541086	2.56105	0.0104356	0.0248732	18.8262	24.463	14.2108	17.3348	32.0335	50.8035	16.8303	14.681	37.3372	30.7677	12.0275	13.9974
4933406J08Rik	0.1121	1.461	4.99225	0.2927	0.7697	1	0.530477	0	4.76037	0	1	1	0.530477	3.78029	4.59541	0.822623	0.410722	1	0.8965	0	0	0	0	0	0	0	0	4.24382	0	0
4933406J10Rik	2.7948	-0.6158	1.68701	-0.365	0.7151	1	3.89505	0.340159	1.3886	0.244966	0.806483	0.862271	3.89505	-0.109817	1.36087	-0.0806962	0.935684	0.960276	0	1.6871	1.7763	0.8667	1.03334	7.43467	2.65742	3.91493	5.65715	2.12191	2.57733	5.76364
4933406K04Rik	0.1579	0	4.99758	0	1	1	0	0	NA	NA	NA	1	0	0	NA	NA	NA	1	0	0	0	0	0	0	0	0	0	0	0	0
4933406M09Rik	0	0	NA	NA	NA	1	0	0	NA	NA	NA	1	0	0	NA	NA	NA	1	0	0	0	0	0	0	0	0	0	0	0	0
4933407E24Rik	0	0	NA	NA	NA	1	0	0	NA	NA	NA	1	0	0	NA	NA	NA	1	0	0	0	0	0	0	0	0	0	0	0	0
4933407G14Rik	0	0	NA	NA	NA	1	0	0	NA	NA	NA	1	0	0	NA	NA	NA	1	0	0	0	0	0	0	0	0	0	0	0	0
4933407I05Rik	0.1121	1.461	4.99225	0.2927	0.7697	1	0	0	NA	NA	NA	1	0	0	NA	NA	NA	1	0.8965	0	0	0	0	0	0	0	0	0	0	0
4933407K13Rik	0	0	NA	NA	NA	1	0	0	NA	NA	NA	1	0	0	NA	NA	NA	1	0	0	0	0	0	0	0	0	0	0	0	0
4933407L21Rik	0.6728	0.5736	2.69331	0.213	0.8314	1	0.258335	2.60564	4.90168	0.531582	0.595016	1	0.258335	0	4.99758	0	1	1	0.8965	1.6871	0	1.7335	2.06668	0	0	0	0	0	0	0
4933408B17Rik	11.9511	0.3195	0.6357	0.5027	0.6152	0.9728	11.8555	-0.469732	0.823793	-0.570207	0.568537	0.673624	11.8555	0.303742	0.746078	0.407118	0.683921	0.790923	15.2402	14.3404	12.4344	11.2676	7.23337	7.43467	12.4013	7.82986	21.4972	11.6705	10.3093	16.4676
4933408J17Rik	46.0684	-0.0298	0.33131	-0.08995	0.9283	0.9973	277.685	-0.962909	0.186613	-5.15992	2.47e-07	9.49e-07	277.685	-0.532226	0.179068	-2.9722	0.00295675	0.00801507	39.4453	40.4905	42.6324	39.0033	182.901	158.606	385.326	280.896	251.178	245.08	344.503	372.99
4933408N05Rik	0.1054	1.417	4.99535	0.2837	0.7767	1	0	0	NA	NA	NA	1	0	0	NA	NA	NA	1	0	0.8436	0	0	0	0	0	0	0	0	0	0
4933409G03Rik	0.1121	1.461	4.99225	0.2927	0.7697	1	0	0	NA	NA	NA	1	0	0	NA	NA	NA	1	0.8965	0	0	0	0	0	0	0	0	0	0	0
4933409K07Rik	11.7475	1.142	0.67698	1.687	0.09168	0.4856	6.49981	0.0796199	0.993794	0.0801171	0.936144	0.957542	6.49981	0.630497	1.01822	0.619215	0.535775	0.671791	15.2402	17.7146	9.7699	5.2004	7.23337	7.43467	7.97227	5.87239	7.92002	6.36572	3.43644	5.76364
4933411E08Rik	0.305	0	4.46542	0	1	1	0	0	NA	NA	NA	1	0	0	NA	NA	NA	1	0	0	0	0	0	0	0	0	0	0	0	0
4933411G06Rik	0	0	NA	NA	NA	1	0	0	NA	NA	NA	1	0	0	NA	NA	NA	1	0	0	0	0	0	0	0	0	0	0	0	0
4933411K16Rik	4.9749	0.4826	0.94037	0.5132	0.6078	0.9711	7.48774	0.586709	1.20045	0.488743	0.625024	0.718859	7.48774	-1.52065	1.27348	-1.19409	0.232443	0.357425	6.2754	8.4355	6.2172	4.3337	8.26671	12.3911	9.74388	3.91493	4.52572	2.12191	0	18.9377
4933412E12Rik	85.1404	-0.153	0.24215	-0.632	0.5274	0.9466	88.273	0.314981	0.310664	1.0139	0.310632	0.422692	88.273	0.0197003	0.306817	0.0642086	0.948804	0.968804	77.0977	76.7632	85.2648	85.8073	105.401	86.7378	96.553	57.7452	97.3031	83.8154	97.9384	80.691
4933412E24Rik	0	0	NA	NA	NA	1	0	0	NA	NA	NA	1	0	0	NA	NA	NA	1	0	0	0	0	0	0	0	0	0	0	0	0
4933412O06Rik	0	0	NA	NA	NA	1	0	0	NA	NA	NA	1	0	0	NA	NA	NA	1	0	0	0	0	0	0	0	0	0	0	0	0
4933413G19Rik	38.7824	0.146	0.34687	0.4208	0.6739	0.9786	71.6171	-1.35396	0.336227	-4.02693	5.65e-05	0.000170352	71.6171	0.096019	0.308454	0.311291	0.755579	0.844485	42.1348	48.0824	40.856	40.7368	37.2002	34.6951	93.0098	91.0221	72.4116	91.2421	84.1927	69.1637
4933413J09Rik	3.4251	-1.03	1.30022	-0.7923	0.4282	1	6.67662	0.840155	1.00633	0.834871	0.40379	0.518712	6.67662	0.976562	1.02064	0.956815	0.338661	0.480113	0.8965	3.3742	5.329	3.467	7.23337	11.152	5.31484	4.89366	9.05145	7.42668	2.57733	5.76364
4933413L06Rik	0.1054	1.417	4.99535	0.2837	0.7767	1	0	0	NA	NA	NA	1	0	0	NA	NA	NA	1	0	0.8436	0	0	0	0	0	0	0	0	0	0
4933415F23Rik	0	0	NA	NA	NA	1	0	0	NA	NA	NA	1	0	0	NA	NA	NA	1	0	0	0	0	0	0	0	0	0	0	0	0
4933416C03Rik	0	0	NA	NA	NA	1	0	0	NA	NA	NA	1	0	0	NA	NA	NA	1	0	0	0	0	0	0	0	0	0	0	0	0
4933416E03Rik	0	0	NA	NA	NA	1	0	0	NA	NA	NA	1	0	0	NA	NA	NA	1	0	0	0	0	0	0	0	0	0	0	0	0
4933416I08Rik	0	0	NA	NA	NA	1	0	0	NA	NA	NA	1	0	0	NA	NA	NA	1	0	0	0	0	0	0	0	0	0	0	0	0
4933416M06Rik	0	0	NA	NA	NA	1	0	0	NA	NA	NA	1	0	0	NA	NA	NA	1	0	0	0	0	0	0	0	0	0	0	0	0
4933416M07Rik	98.1571	0.01716	0.2186	0.07849	0.9374	0.9973	114.065	0.0486561	0.256369	0.18979	0.849474	0.895247	114.065	0.113738	0.246094	0.462175	0.643956	0.761876	105.785	105.444	99.4756	109.209	105.401	101.607	95.6672	104.724	124.457	137.924	134.88	107.862
4933417A18Rik	0	0	NA	NA	NA	1	0	0	NA	NA	NA	1	0	0	NA	NA	NA	1	0	0	0	0	0	0	0	0	0	0	0	0
4933417D19Rik	22.1591	0.5093	0.49093	1.037	0.2995	0.8247	34.0906	0.976353	0.467502	2.08845	0.0367574	0.0682113	34.0906	1.0039	0.464571	2.16091	0.030702	0.0645452	27.791	18.5581	18.6517	13.8678	50.6336	40.8907	21.2594	25.447	42.9944	46.682	28.3506	16.4676
4933417E11Rik	0	0	NA	NA	NA	1	0	0	NA	NA	NA	1	0	0	NA	NA	NA	1	0	0	0	0	0	0	0	0	0	0	0	0
4933417G07Rik	18.3526	0.08944	0.50875	0.1758	0.8604	0.9944	10.6129	-0.30632	0.801017	-0.382414	0.702154	0.781798	10.6129	-0.322181	0.810705	-0.397408	0.691067	0.795726	22.4121	16.871	19.5398	17.3348	10.3334	9.91289	13.2871	11.7448	10.1829	7.42668	14.6049	7.4104
4933417O13Rik	0.6755	0.5611	2.53467	0.2214	0.8248	1	0.221452	-2.09618	4.89723	-0.428034	0.668627	1	0.221452	0	4.99758	0	1	1	0.8965	1.6871	0.8882	0.8667	0	0	1.77161	0	0	0	0	0
4933421I07Rik	0	0	NA	NA	NA	1	0	0	NA	NA	NA	1	0	0	NA	NA	NA	1	0	0	0	0	0	0	0	0	0	0	0	0
4933421O10Rik	73.9221	0.3576	0.26415	1.354	0.1758	0.6624	76.7649	1.07503	0.307085	3.50077	0.000463919	0.00123829	76.7649	0.754109	0.329765	2.28681	0.0222072	0.0486755	79.7871	91.1035	73.7185	59.8051	135.367	133.824	58.4633	69.49	55.4401	80.6325	44.6737	36.2286
4933422A05Rik	1.2254	-1.46	2.61316	-0.5586	0.5764	1	1.50882	4.34959	2.49478	1.74347	0.0812507	0.136732	1.50882	-3.64638	2.49654	-1.46058	0.144132	0.242995	0	0	0.8882	0	2.06668	4.95644	0	0	0	0	2.57733	2.47013
4933424G05Rik	8.2142	0.1237	0.75795	0.1632	0.8703	0.995	15.9527	0.592399	0.721067	0.821559	0.411328	0.526094	15.9527	0.0783352	0.712944	0.109876	0.912508	0.944329	9.8613	9.2791	9.7699	7.8007	11.3667	27.2604	8.85807	16.6384	12.4457	20.1581	10.3093	20.5844
4933424G06Rik	0.6032	3.003	2.94327	1.02	0.3075	1	0.244683	-2.22701	4.88758	-0.455647	0.648644	1	0.244683	0	4.99758	0	1	1	0.8965	1.6871	0	0	0	0	0	1.95746	0	0	0	0
4933425B07Rik	0	0	NA	NA	NA	1	0	0	NA	NA	NA	1	0	0	NA	NA	NA	1	0	0	0	0	0	0	0	0	0	0	0	0
4933425L06Rik	0	0	NA	NA	NA	1	0	0	NA	NA	NA	1	0	0	NA	NA	NA	1	0	0	0	0	0	0	0	0	0	0	0	0
4933427D06Rik	0	0	NA	NA	NA	1	0	0	NA	NA	NA	1	0	0	NA	NA	NA	1	0	0	0	0	0	0	0	0	0	0	0	0
4933427D14Rik	477.636	-0.05247	0.10263	-0.5113	0.6092	0.9711	631.005	0.077173	0.127853	0.603608	0.546104	0.653953	631.005	0.44376	0.125288	3.54191	0.000397242	0.00126343	482.309	451.3	492.937	474.974	596.237	610.882	500.481	644.984	803.316	750.095	594.503	547.546
4933427E11Rik	23.5625	0.1366	0.44692	0.3056	0.7599	0.9867	30.7648	0.0890199	0.548028	0.162437	0.870962	0.909481	30.7648	-0.816007	0.574762	-1.41973	0.155686	0.259036	27.791	25.3065	25.7571	22.5352	36.1669	38.4124	31.0033	39.1493	30.5486	6.36572	25.7733	38.6988
4933427E13Rik	0	0	NA	NA	NA	1	0	0	NA	NA	NA	1	0	0	NA	NA	NA	1	0	0	0	0	0	0	0	0	0	0	0	0
4933427G17Rik	11.1426	0.1433	0.70804	0.2024	0.8396	0.9917	26.1417	1.95727	0.573719	3.41155	0.00064594	0.00168427	26.1417	2.0061	0.5663	3.54247	0.000396394	0.00126102	7.1719	9.2791	7.9936	6.9339	37.2002	45.8471	11.5155	9.78732	36.2058	47.7429	6.01376	14.8208
4933427I22Rik	2.1019	-1.016	1.54688	-0.6569	0.5112	1	0.488702	0	4.54967	0	1	1	0.488702	0.449974	4.31397	0.104306	0.916926	1	0.8965	1.6871	1.7763	3.467	0	0	0	0	2.26286	0	0	1.64676
4933428C19Rik	0	0	NA	NA	NA	1	0	0	NA	NA	NA	1	0	0	NA	NA	NA	1	0	0	0	0	0	0	0	0	0	0	0	0
4933428G20Rik	38.3417	0.1615	0.34319	0.4707	0.6379	0.9751	30.6355	-0.47198	0.48301	-0.977164	0.328488	0.441829	30.6355	0.0828203	0.464196	0.178417	0.858396	0.911554	43.9277	53.1437	44.4087	42.4703	21.7001	26.0213	33.6607	32.2982	28.2858	39.2553	30.9279	32.9351
4933429K18Rik	0.2893	0	4.53744	0	1	1	0.464179	2.60801	4.52058	0.576918	0.563995	1	0.464179	-2.0339	4.51288	-0.450688	0.652214	1	0	0	0	0	2.06668	0	0	0	0	0	0	1.64676
4933429O19Rik	0	0	NA	NA	NA	1	0	0	NA	NA	NA	1	0	0	NA	NA	NA	1	0	0	0	0	0	0	0	0	0	0	0	0
4933430H16Rik	0.5941	3.027	2.96038	1.023	0.3065	1	0.523573	2.60957	4.31084	0.605352	0.544945	1	0.523573	2.78342	4.30407	0.646695	0.517829	1	1.793	0.8436	0	0	2.06668	0	0	0	0	2.12191	0	0
4933430I17Rik	12.6661	-0.2921	0.64044	-0.4561	0.6484	0.9751	9.30457	0.0327116	0.843649	0.038774	0.969071	0.980627	9.30457	-0.809312	0.882486	-0.917082	0.3591	0.501771	12.5508	11.8097	14.2108	15.6013	13.4334	7.43467	8.85807	11.7448	4.52572	7.42668	10.3093	10.7039
4933430M04Rik	0	0	NA	NA	NA	1	0	0	NA	NA	NA	1	0	0	NA	NA	NA	1	0	0	0	0	0	0	0	0	0	0	0	0
4933430N04Rik	0	0	NA	NA	NA	1	0	0	NA	NA	NA	1	0	0	NA	NA	NA	1	0	0	0	0	0	0	0	0	0	0	0	0
4933431E20Rik	0.743	-0.01851	3.04561	-0.006079	0.9952	1	0.296318	1.81912	4.98211	0.36513	0.715014	1	0.296318	1.85751	4.99195	0.3721	0.709818	1	0	0.8436	0	0.8667	0	1.23911	0	0	1.13143	0	0	0
4933431G14Rik	0	0	NA	NA	NA	1	0	0	NA	NA	NA	1	0	0	NA	NA	NA	1	0	0	0	0	0	0	0	0	0	0	0	0
4933432G23Rik	0	0	NA	NA	NA	1	0	0	NA	NA	NA	1	0	0	NA	NA	NA	1	0	0	0	0	0	0	0	0	0	0	0	0
4933432I03Rik	0	0	NA	NA	NA	1	0	0	NA	NA	NA	1	0	0	NA	NA	NA	1	0	0	0	0	0	0	0	0	0	0	0	0
4933432I09Rik	3.7027	0.1414	1.1589	0.122	0.9029	1	4.23712	-0.791767	1.29731	-0.610313	0.541655	0.650355	4.23712	-1.21599	1.37429	-0.884809	0.37626	0.518959	1.793	5.9049	3.5527	3.467	1.03334	6.19555	4.42904	7.82986	1.13143	3.18286	5.15465	4.94027
4933432K03Rik	0	0	NA	NA	NA	1	0	0	NA	NA	NA	1	0	0	NA	NA	NA	1	0	0	0	0	0	0	0	0	0	0	0	0
4933433C11Rik	2.0166	-0.7594	1.58993	-0.4777	0.6329	1	2.73382	3.54917	2.07281	1.71225	0.0868503	0.144966	2.73382	0.998671	1.71285	0.583045	0.559863	0.692387	0.8965	1.6871	2.6645	1.7335	7.23337	3.71733	0	0.978732	4.52572	2.12191	0	3.29351
4933433F19Rik	0.1121	1.461	4.99225	0.2927	0.7697	1	0	0	NA	NA	NA	1	0	0	NA	NA	NA	1	0.8965	0	0	0	0	0	0	0	0	0	0	0
4933433G08Rik	6.636	-1.337	0.89827	-1.489	0.1366	0.5968	7.79192	-3.34367	1.35595	-2.46592	0.013666	0.0278618	7.79192	-0.838601	0.994826	-0.842963	0.399249	0.543068	3.5859	3.3742	10.6581	6.9339	0	2.47822	8.85807	14.681	4.52572	8.48763	6.01376	17.2909
4933433G15Rik	31.0368	0.03502	0.41211	0.08497	0.9323	0.9973	34.2534	0.505263	0.479111	1.05458	0.291615	0.401819	34.2534	1.14143	0.441933	2.58282	0.00979964	0.0234885	24.2051	26.9936	24.8689	25.1355	32.0335	27.2604	20.3736	21.5321	70.1487	48.8039	28.3506	25.5247
4933433G19Rik	56.869	-0.004722	0.28888	-0.01635	0.987	0.9996	158.792	0.0511669	0.207459	0.246637	0.805189	0.861399	158.792	-0.416867	0.212487	-1.96185	0.0497799	0.0981395	55.582	61.5792	62.1722	55.4714	187.034	164.802	172.732	167.363	127.852	119.888	170.104	160.559
4933433H22Rik	0.6779	-1.452	2.97252	-0.4884	0.6253	1	1.09619	0	3.3333	0	1	1	1.09619	4.8248	3.04795	1.58296	0.11343	1	0	0	0	0.8667	0	0	0	0	4.52572	4.24382	0	0
4933434E20Rik	340.745	0.04208	0.11817	0.3561	0.7218	0.984	708.501	0.0448623	0.10646	0.421402	0.673462	0.758297	708.501	-0.00354475	0.105836	-0.0334929	0.973282	0.984668	374.731	364.414	367.704	350.163	693.37	759.575	705.988	700.772	717.327	685.376	675.26	730.336
4933436E23Rik	0	0	NA	NA	NA	1	0	0	NA	NA	NA	1	0	0	NA	NA	NA	1	0	0	0	0	0	0	0	0	0	0	0	0
4933436H12Rik	0	0	NA	NA	NA	1	0	0	NA	NA	NA	1	0	0	NA	NA	NA	1	0	0	0	0	0	0	0	0	0	0	0	0
4933436I01Rik	0	0	NA	NA	NA	1	0	0	NA	NA	NA	1	0	0	NA	NA	NA	1	0	0	0	0	0	0	0	0	0	0	0	0
4933438B17Rik	0	0	NA	NA	NA	1	0	0	NA	NA	NA	1	0	0	NA	NA	NA	1	0	0	0	0	0	0	0	0	0	0	0	0
4933438K21Rik	0	0	NA	NA	NA	1	0	0	NA	NA	NA	1	0	0	NA	NA	NA	1	0	0	0	0	0	0	0	0	0	0	0	0
4933439C10Rik	244.785	0.102	0.14612	0.6977	0.4853	0.9333	427.918	0.694291	0.148079	4.68866	2.75e-06	9.58e-06	427.918	0.84549	0.139828	6.04666	1.48e-09	9.19e-09	250.119	229.446	228.261	218.418	443.302	402.711	249.798	274.045	712.801	606.866	341.066	392.751
4933439K11Rik	0.7853	1.42	3.08123	0.4609	0.6448	1	0.694883	1.68954	4.00248	0.422122	0.672936	1	0.694883	3.86692	3.80952	1.01507	0.310074	1	0	0.8436	0	0	1.03334	0	0	0	4.52572	0	0	0
4933440J02Rik	0.3481	-2.44	4.14653	-0.5885	0.5562	1	0	0	NA	NA	NA	1	0	0	NA	NA	NA	1	0	0	0	1.7335	0	0	0	0	0	0	0	0
4933440M02Rik	0	0	NA	NA	NA	1	0	0	NA	NA	NA	1	0	0	NA	NA	NA	1	0	0	0	0	0	0	0	0	0	0	0	0
5031410I06Rik	0	0	NA	NA	NA	1	0.122342	-1.21325	4.98879	-0.243195	0.807854	1	0.122342	0	4.99758	0	1	1	0	0	0	0	0	0	0	0.978732	0	0	0	0
5031414D18Rik	3.0353	0.9875	1.26861	0.7784	0.4363	1	3.13208	-0.788842	1.6279	-0.484578	0.627976	0.720998	3.13208	-0.981127	1.46656	-0.669001	0.503495	0.64354	5.3789	5.0613	2.6645	2.6002	3.10002	0	2.65742	2.9362	3.39429	2.12191	3.43644	7.4104
5031425E22Rik	270.913	0.1971	0.13608	1.448	0.1476	0.6157	436.817	1.45007	0.151072	9.59854	8.11e-22	7.23e-21	436.817	1.17874	0.146657	8.03736	9.18e-16	9.44e-15	296.736	303.678	265.564	258.288	609.67	614.599	226.767	221.193	694.699	569.732	248.282	309.59
5031425F14Rik	1.3252	1.39	1.85681	0.7484	0.4542	1	1.21707	-2.21453	2.9687	-0.745961	0.455691	1	1.21707	4.65004	2.84666	1.63351	0.102362	1	2.6895	4.2178	1.7763	0.8667	0	0	0	1.95746	5.65715	2.12191	0	0
5031426D15Rik	0	0	NA	NA	NA	1	0	0	NA	NA	NA	1	0	0	NA	NA	NA	1	0	0	0	0	0	0	0	0	0	0	0	0
5031434C07Rik	0.4657	1.027	3.47949	0.2953	0.7678	1	2.72262	4.90916	2.05032	2.39434	0.0166505	0.0332679	2.72262	1.80913	1.68551	1.07334	0.283118	0.418572	1.793	0	0	0.8667	4.13336	6.19555	0	0	6.78858	2.12191	1.71822	0.823378
5031434O11Rik	15.7087	-0.3047	0.58277	-0.5229	0.6011	0.9685	15.9163	0.252081	0.704878	0.357624	0.720625	0.795453	15.9163	0.888116	0.695073	1.27773	0.201344	0.318356	10.7578	12.6533	14.2108	14.7346	21.7001	11.152	15.0587	12.7235	13.5772	29.7067	8.59109	14.8208
5031439G07Rik	912.399	-0.02491	0.07693	-0.3238	0.7461	0.9863	1112.52	-0.265041	0.082805	-3.20079	0.00137052	0.00338629	1112.52	-0.473146	0.08596	-5.50426	3.71e-08	2.01e-07	803.25	798.843	806.463	823.403	1154.24	1173.44	1419.95	1376.1	793.133	788.289	1086.77	1108.27
5033403F01Rik	5.7524	-1.019	0.99992	-1.019	0.3083	0.8326	5.33784	1.22242	1.14861	1.06426	0.28721	0.397224	5.33784	-0.748157	1.19925	-0.623855	0.532723	0.669334	1.793	4.2178	4.4409	7.8007	11.3667	6.19555	1.77161	5.87239	2.26286	4.24382	6.87287	4.11689
5033403H07Rik	0	0	NA	NA	NA	1	0	0	NA	NA	NA	1	0	0	NA	NA	NA	1	0	0	0	0	0	0	0	0	0	0	0	0
5033404E19Rik	0	0	NA	NA	NA	1	0	0	NA	NA	NA	1	0	0	NA	NA	NA	1	0	0	0	0	0	0	0	0	0	0	0	0
5033406O09Rik	26.294	0.4269	0.41675	1.024	0.3057	0.8305	29.8653	0.0165621	0.589165	0.028111	0.977574	0.986108	29.8653	1.00177	0.529016	1.89365	0.0582719	0.112814	36.7559	32.8985	27.5334	24.2687	25.8335	9.91289	23.9168	11.7448	55.4401	56.2306	36.0826	19.7611
5033428I22Rik	0	0	NA	NA	NA	1	0	0	NA	NA	NA	1	0	0	NA	NA	NA	1	0	0	0	0	0	0	0	0	0	0	0	0
5330411J11Rik	0	0	NA	NA	NA	1	0	0	NA	NA	NA	1	0	0	NA	NA	NA	1	0	0	0	0	0	0	0	0	0	0	0	0
5330413P13Rik	0.111	-1.468	4.99542	-0.2939	0.7688	1	0	0	NA	NA	NA	1	0	0	NA	NA	NA	1	0	0	0.8882	0	0	0	0	0	0	0	0	0
5330417C22Rik	3.4442	-0.5105	1.27638	-0.4	0.6892	1	7.98868	2.13419	0.975544	2.1877	0.0286917	0.0545432	7.98868	1.02166	1.00148	1.02015	0.307655	0.446209	0.8965	3.3742	2.6645	3.467	13.4334	19.8258	1.77161	5.87239	9.05145	6.36572	4.29554	3.29351
5330426P16Rik	6.1209	-0.1661	0.89512	-0.1855	0.8528	0.9921	7.67898	6.25916	1.70111	3.67946	0.000233727	0.000647782	7.67898	2.33526	1.04805	2.22818	0.0258683	0.0555852	6.2754	10.1226	9.7699	8.6674	18.6001	7.43467	0	0	14.7086	14.8534	1.71822	4.11689
5330434G04Rik	0.1121	1.461	4.99225	0.2927	0.7697	1	0	0	NA	NA	NA	1	0	0	NA	NA	NA	1	0.8965	0	0	0	0	0	0	0	0	0	0	0
5330439B14Rik	0.9853	-1.602	2.4733	-0.6476	0.5172	1	0.849441	1.9943	3.14128	0.634868	0.525515	1	0.849441	2.82457	3.20988	0.879964	0.378879	1	0	0.8436	0.8882	1.7335	0	3.71733	0.885807	0	1.13143	1.06095	0	0
5430401F13Rik	0	0	NA	NA	NA	1	0	0	NA	NA	NA	1	0	0	NA	NA	NA	1	0	0	0	0	0	0	0	0	0	0	0	0
5430402E10Rik	0	0	NA	NA	NA	1	0	0	NA	NA	NA	1	0	0	NA	NA	NA	1	0	0	0	0	0	0	0	0	0	0	0	0
5430402O13Rik	8.2968	0.7919	0.7959	0.9949	0.3198	0.8434	7.74854	0.674374	1.10554	0.609997	0.541864	0.650497	7.74854	1.96503	1.20179	1.63509	0.10203	0.181846	8.9648	9.2791	6.2172	4.3337	9.30005	13.6302	14.1729	0	11.3143	8.48763	3.43644	1.64676
5430403N17Rik	0	0	NA	NA	NA	1	0	0	NA	NA	NA	1	0	0	NA	NA	NA	1	0	0	0	0	0	0	0	0	0	0	0	0
5430405H02Rik	151.374	0.07059	0.18005	0.3921	0.695	0.9788	263.672	0.0330021	0.169795	0.194365	0.84589	0.892596	263.672	-0.0824837	0.167082	-0.493672	0.621538	0.743988	147.023	145.091	141.22	136.945	244.901	273.844	261.313	244.683	285.121	241.898	281.788	275.832
5430416N02Rik	149.585	-0.2136	0.18425	-1.159	0.2463	0.7714	232.116	-0.225072	0.190981	-1.1785	0.238596	0.342141	232.116	0.0902946	0.185413	0.48699	0.626265	0.747931	133.576	128.22	148.325	155.147	204.601	190.823	201.078	262.3	277.201	237.654	236.255	247.013
5430416O09Rik	0.1054	1.417	4.99535	0.2837	0.7767	1	0	0	NA	NA	NA	1	0	0	NA	NA	NA	1	0	0.8436	0	0	0	0	0	0	0	0	0	0
5430419D17Rik	0.1054	1.417	4.99535	0.2837	0.7767	1	0.129167	1.6867	4.99084	0.337959	0.735394	1	0.129167	0	4.99758	0	1	1	0	0.8436	0	0	1.03334	0	0	0	0	0	0	0
5430421F17Rik	0	0	NA	NA	NA	1	0	0	NA	NA	NA	1	0	0	NA	NA	NA	1	0	0	0	0	0	0	0	0	0	0	0	0
5430421N21Rik	5.6479	0.2072	1.12656	0.1839	0.8541	0.9921	1.12481	3.3456	2.72639	1.22712	0.219778	1	1.12481	-0.650671	2.50171	-0.26009	0.794794	1	3.5859	2.5307	4.4409	0.8667	1.03334	2.47822	0	0	0	2.12191	1.71822	1.64676
5430425K12Rik	0.2138	-0.02045	4.99446	-0.004095	0.9967	1	0	0	NA	NA	NA	1	0	0	NA	NA	NA	1	0	0.8436	0	0.8667	0	0	0	0	0	0	0	0
5430427M07Rik	0.8217	-2.015	2.56225	-0.7862	0.4317	1	0.907312	-2.10703	3.12438	-0.674385	0.500067	1	0.907312	-0.653856	2.86118	-0.228527	0.819237	1	0	0.8436	0.8882	2.6002	0	0	1.77161	0	0	2.12191	1.71822	1.64676
5430427O19Rik	0	0	NA	NA	NA	1	0	0	NA	NA	NA	1	0	0	NA	NA	NA	1	0	0	0	0	0	0	0	0	0	0	0	0
5430428K19Rik	0	0	NA	NA	NA	1	0	0	NA	NA	NA	1	0	0	NA	NA	NA	1	0	0	0	0	0	0	0	0	0	0	0	0
5430431A17Rik	2.8735	-1.422	1.40018	-1.015	0.3099	1	8.68358	1.18944	0.911486	1.30495	0.19191	0.285205	8.68358	0.725084	0.899704	0.805914	0.420292	0.564609	1.793	0.8436	3.5527	3.467	10.3334	14.8693	7.97227	2.9362	10.1829	10.6095	5.15465	7.4104
5430434I15Rik	0	0	NA	NA	NA	1	0	0	NA	NA	NA	1	0	0	NA	NA	NA	1	0	0	0	0	0	0	0	0	0	0	0	0
5430437J10Rik	1.2043	-0.006828	2.57343	-0.002653	0.9979	1	1.09814	1.3926	2.71105	0.513674	0.60748	1	1.09814	2.85842	2.97774	0.95993	0.337091	1	0.8965	0	0.8882	0	1.03334	3.71733	1.77161	0	2.26286	0	0	0
5430440P10Rik	0	0	NA	NA	NA	1	0	0	NA	NA	NA	1	0	0	NA	NA	NA	1	0	0	0	0	0	0	0	0	0	0	0	0
5530400C23Rik	0	0	NA	NA	NA	1	0	0	NA	NA	NA	1	0	0	NA	NA	NA	1	0	0	0	0	0	0	0	0	0	0	0	0
5530401A14Rik	0	0	NA	NA	NA	1	0	0	NA	NA	NA	1	0	0	NA	NA	NA	1	0	0	0	0	0	0	0	0	0	0	0	0
5530601H04Rik	70.3475	-0.05783	0.25372	-0.2279	0.8197	0.9898	96.6879	-0.212181	0.281698	-0.753221	0.451317	0.565792	96.6879	-0.606582	0.2861	-2.12017	0.0339913	0.0706074	84.2695	76.7632	81.7121	85.8073	107.467	81.7813	126.67	92.9795	72.4116	72.1449	103.952	116.096
5730403I07Rik	0.4524	0.956	3.515	0.272	0.7856	1	0	0	NA	NA	NA	1	0	0	NA	NA	NA	1	0	1.6871	0	0.8667	0	0	0	0	0	0	0	0
5730405O15Rik	14.7587	0.8189	0.63944	1.281	0.2003	0.7038	35.2829	1.39833	0.464492	3.01045	0.00260859	0.00613766	35.2829	0.952854	0.456658	2.08658	0.0369259	0.0758978	10.7578	18.5581	7.9936	8.6674	59.9337	45.8471	15.9445	24.4683	42.9944	46.682	26.6324	19.7611
5730408K05Rik	125.396	-0.2131	0.19849	-1.074	0.283	0.8095	455.559	-0.514479	0.140976	-3.6494	0.000262855	0.000723815	455.559	-0.0625434	0.134899	-0.463632	0.642912	0.761297	110.268	106.287	128.785	122.21	346.169	312.256	495.166	446.302	522.721	477.429	563.575	480.853
5730409E04Rik	0.1054	1.417	4.99535	0.2837	0.7767	1	0	0	NA	NA	NA	1	0	0	NA	NA	NA	1	0	0.8436	0	0	0	0	0	0	0	0	0	0
5730412P04Rik	0	0	NA	NA	NA	1	0	0	NA	NA	NA	1	0	0	NA	NA	NA	1	0	0	0	0	0	0	0	0	0	0	0	0
5730416F02Rik	2.0123	-0.01465	1.53288	-0.00956	0.9924	1	1.67178	-0.352241	2.07806	-0.169505	0.865399	0.90555	1.67178	0.958845	2.2278	0.4304	0.666904	0.778396	1.793	3.3742	0.8882	4.3337	0	3.71733	2.65742	1.95746	2.26286	1.06095	1.71822	0
5730420D15Rik	0	0	NA	NA	NA	1	0.258335	2.60564	4.90168	0.531582	0.595016	1	0.258335	0	4.99758	0	1	1	0	0	0	0	2.06668	0	0	0	0	0	0	0
5730422E09Rik	6.5755	-0.6407	0.88689	-0.7224	0.4701	0.9276	3.7252	-0.590785	1.42492	-0.41461	0.678427	0.76267	3.7252	-0.57941	1.62451	-0.356667	0.721341	0.819275	5.3789	4.2178	8.8817	6.0672	7.23337	1.23911	7.08646	5.87239	3.39429	0	0.859109	4.11689
5730435O14Rik	7.1705	1.341	0.85117	1.575	0.1152	0.5482	2.69111	-4.35135	2.02698	-2.14671	0.0318161	0.0599332	2.69111	-0.470069	1.56491	-0.30038	0.763887	0.849766	9.8613	10.1226	3.5527	4.3337	0	0	2.65742	5.87239	2.26286	3.18286	3.43644	4.11689
5730455P16Rik	508.472	0.0582	0.10195	0.5708	0.5681	0.9585	824.205	0.202572	0.103897	1.94974	0.0512071	0.0914956	824.205	0.113142	0.104943	1.07812	0.28098	0.416258	547.752	530.594	482.279	552.98	889.705	1009.88	791.912	857.369	802.184	779.801	763.748	699.048
5730457N03Rik	0	0	NA	NA	NA	1	0	0	NA	NA	NA	1	0	0	NA	NA	NA	1	0	0	0	0	0	0	0	0	0	0	0	0
5730460C07Rik	0	0	NA	NA	NA	1	0	0	NA	NA	NA	1	0	0	NA	NA	NA	1	0	0	0	0	0	0	0	0	0	0	0	0
5730480H06Rik	11.9538	-0.2191	0.62059	-0.353	0.7241	0.984	11.9204	-0.0222209	0.807856	-0.027506	0.978056	0.986383	11.9204	-0.467362	0.785065	-0.595316	0.551632	0.684852	14.3437	14.3404	19.5398	13.8678	10.3334	11.152	5.31484	16.6384	9.05145	12.7314	12.0275	18.1143
5730488B01Rik	0	0	NA	NA	NA	1	0.265239	0	4.99742	0	1	1	0.265239	2.78208	4.89555	0.568287	0.56984	1	0	0	0	0	0	0	0	0	0	2.12191	0	0
5730507C01Rik	2.1595	0.219	1.42007	0.1542	0.8774	1	1.67777	0.29618	2.08669	0.141938	0.887129	0.92206	1.67777	0.824007	2.04629	0.402683	0.687181	0.793001	4.4824	1.6871	3.5527	1.7335	1.03334	2.47822	0.885807	1.95746	4.52572	0	1.71822	0.823378
5730508B09Rik	189.697	0.172	0.15888	1.082	0.2791	0.8056	253.473	0.22833	0.179206	1.27411	0.202623	0.298482	253.473	0.17851	0.173446	1.02919	0.303389	0.441521	205.295	224.385	186.517	195.017	249.035	249.061	235.625	188.895	310.012	276.909	245.705	272.538
5730522E02Rik	0	0	NA	NA	NA	1	0	0	NA	NA	NA	1	0	0	NA	NA	NA	1	0	0	0	0	0	0	0	0	0	0	0	0
5730559C18Rik	1.219	2.277	2.39811	0.9497	0.3423	1	0.697358	1.3512	3.61074	0.374217	0.708243	1	0.697358	2.78587	3.63568	0.766258	0.443523	1	0	4.2178	0	0.8667	0	2.47822	0	0.978732	0	2.12191	0	0
5830411N06Rik	5.1513	0.2528	0.9048	0.2794	0.7799	0.9872	0	0	NA	NA	NA	1	0	0	NA	NA	NA	1	8.0684	7.592	5.329	7.8007	0	0	0	0	0	0	0	0
5830415F09Rik	150.621	-0.1213	0.17975	-0.6748	0.4998	0.9398	206.483	0.304795	0.198049	1.53899	0.123807	0.196619	206.483	0.178411	0.192985	0.924481	0.355236	0.498094	139.852	153.526	155.431	163.814	234.568	192.062	181.59	164.427	256.835	210.069	213.059	199.257
5830416I19Rik	1.3621	-0.4574	2.02349	-0.226	0.8212	1	3.04161	-2.36094	1.66626	-1.41692	0.156508	0.239719	3.04161	-0.612819	1.51767	-0.403788	0.686368	0.792792	0	2.5307	1.7763	1.7335	2.06668	0	5.31484	5.87239	2.26286	2.12191	2.57733	4.11689
5830416P10Rik	99.966	0.6052	0.23205	2.608	0.009111	0.1065	66.5238	-0.204105	0.379428	-0.537927	0.590627	0.691313	66.5238	0.592836	0.337787	1.75506	0.0792493	0.146659	96.8203	123.159	74.6067	70.2059	42.3669	34.6951	33.6607	55.7877	107.486	112.461	59.2785	86.4547
5830417I10Rik	1237.62	-0.06637	0.06462	-1.027	0.3044	0.8299	1767.62	-0.0517069	0.0751849	-0.687729	0.491623	0.604543	1767.62	-0.190464	0.0744757	-2.5574	0.0105458	0.0251062	1203.08	1174.22	1239	1249.84	1641.98	1769.45	1706.95	1827.29	1659.81	1700.71	1868.56	1966.23
5830418P13Rik	142.64	-0.4822	0.20002	-2.411	0.01591	0.1592	143.998	-0.619778	0.224568	-2.75987	0.0057825	0.0127659	143.998	-0.510837	0.225127	-2.2691	0.023262	0.0506333	88.752	90.26	128.785	121.344	120.901	116.476	164.76	200.64	109.749	116.705	158.076	164.676
5830428M24Rik	13.5401	0.1742	0.64161	0.2716	0.7859	0.9877	47.5406	2.43255	0.43659	5.57171	2.52e-08	1.05e-07	47.5406	1.0359	0.437499	2.36778	0.0178952	0.0401417	15.2402	14.3404	6.2172	19.935	116.767	87.9769	21.2594	16.6384	38.4686	54.1087	15.464	29.6416
5830432E09Rik	125.814	0.1945	0.19822	0.9813	0.3264	0.8501	176.417	0.74421	0.214792	3.46479	0.000530641	0.00140336	176.417	0.763213	0.200069	3.81474	0.000136326	0.000468694	135.369	135.812	125.233	111.809	158.101	194.54	108.954	100.809	281.726	252.507	162.372	152.325
5830444B04Rik	1.2855	0.5631	2.02398	0.2782	0.7809	1	2.09853	5.21953	2.31351	2.25611	0.0240636	0.0464659	2.09853	0.390945	2.26591	0.172533	0.863018	0.91331	0.8965	1.6871	0.8882	0.8667	4.13336	8.67378	0	0	2.26286	0	1.71822	0
5830454E08Rik	38.2261	0.006697	0.36874	0.01816	0.9855	0.9996	42.1787	0.6533	0.422747	1.54537	0.122257	0.194441	42.1787	0.59042	0.395147	1.49418	0.13513	0.230353	37.6523	30.3678	38.1915	29.4692	40.3002	44.608	27.46	26.4258	58.8344	60.4744	46.3919	32.9351
5830473C10Rik	0	0	NA	NA	NA	1	0.308767	0	4.99742	0	1	1	0.308767	-2.61745	4.85823	-0.538766	0.590048	1	0	0	0	0	0	0	0	0	0	0	0	2.47013
5930403L14Rik	0.2591	1.46	4.7412	0.308	0.7581	1	0	0	NA	NA	NA	1	0	0	NA	NA	NA	1	0.8965	0	0	0	0	0	0	0	0	0	0	0
5930412G12Rik	0	0	NA	NA	NA	1	0	0	NA	NA	NA	1	0	0	NA	NA	NA	1	0	0	0	0	0	0	0	0	0	0	0	0
5930430L01Rik	133.547	0.38	0.19205	1.979	0.04783	0.3283	146.04	0.462655	0.217351	2.12861	0.0332867	0.0624198	146.04	-0.63062	0.226387	-2.78558	0.00534318	0.0136629	157.781	145.934	111.022	122.21	198.401	184.628	137.3	140.937	93.9088	105.034	142.612	165.499
5930438M14Rik	0	0	NA	NA	NA	1	0	0	NA	NA	NA	1	0	0	NA	NA	NA	1	0	0	0	0	0	0	0	0	0	0	0	0
6030407O03Rik	0	0	NA	NA	NA	1	0	0	NA	NA	NA	1	0	0	NA	NA	NA	1	0	0	0	0	0	0	0	0	0	0	0	0
6030408B16Rik	24.5987	-0.4124	0.43402	-0.9502	0.342	0.8622	57.0707	-0.513204	0.425303	-1.20668	0.227556	0.329393	57.0707	0.686669	0.38122	1.80124	0.0716653	0.134495	25.998	32.0549	46.1851	31.2026	19.6334	40.8907	33.6607	51.8728	92.7773	98.6687	71.306	47.7559
6030419C18Rik	0.1121	1.461	4.99225	0.2927	0.7697	1	0.524555	2.84043	4.31492	0.658282	0.510357	1	0.524555	-2.08827	4.32178	-0.483198	0.628955	1	0.8965	0	0	0	0	2.47822	0	0	0	0	1.71822	0
6030440G07Rik	0.5297	-0.01929	3.48888	-0.00553	0.9956	1	0	0	NA	NA	NA	1	0	0	NA	NA	NA	1	0	0.8436	0	0.8667	0	0	0	0	0	0	0	0
6030443J06Rik	39.9316	0.1255	0.36567	0.3432	0.7314	0.985	60.4967	0.436299	0.370593	1.1773	0.239076	0.342586	60.4967	0.333275	0.367913	0.905853	0.365014	0.50752	34.0664	55.6744	39.9679	42.4703	67.167	73.1075	34.5465	69.49	66.7544	66.8401	55.8421	50.226
6030458C11Rik	861.372	-0.1304	0.07904	-1.65	0.09899	0.5063	1646.25	-0.39136	0.0764344	-5.12022	3.05e-07	1.16e-06	1646.25	-0.496482	0.0744715	-6.66674	2.62e-11	1.88e-10	866.9	820.775	925.478	921.345	1348.51	1242.83	1667.98	1735.29	1448.23	1527.77	2103.1	2096.32
6030466F02Rik	0	0	NA	NA	NA	1	0	0	NA	NA	NA	1	0	0	NA	NA	NA	1	0	0	0	0	0	0	0	0	0	0	0	0
6030468B19Rik	0.9423	0.02363	2.26781	0.01042	0.9917	1	0.751929	-2.10098	3.79637	-0.553417	0.579978	1	0.751929	3.7818	3.72331	1.01571	0.309768	1	2.6895	0	0.8882	1.7335	0	0	1.77161	0	0	4.24382	0	0
6030469F06Rik	0	0	NA	NA	NA	1	0	0	NA	NA	NA	1	0	0	NA	NA	NA	1	0	0	0	0	0	0	0	0	0	0	0	0
6030471H07Rik	0	0	NA	NA	NA	1	0	0	NA	NA	NA	1	0	0	NA	NA	NA	1	0	0	0	0	0	0	0	0	0	0	0	0
6030498E09Rik	0	0	NA	NA	NA	1	0	0	NA	NA	NA	1	0	0	NA	NA	NA	1	0	0	0	0	0	0	0	0	0	0	0	0
6230400D17Rik	19.9743	0.43	0.49427	0.8699	0.3843	0.8859	123.369	-0.508423	0.247073	-2.05779	0.0396105	0.0730537	123.369	-0.339926	0.239991	-1.41641	0.156656	0.260373	18.8262	29.5243	17.7635	18.2015	100.234	91.6942	148.816	124.299	123.326	107.156	137.457	153.972
6330403A02Rik	16.36	-0.4483	0.56261	-0.7968	0.4256	0.9106	81.508	3.66827	0.39546	9.27596	1.76e-20	1.48e-19	81.508	2.49931	0.320165	7.8063	5.89e-15	5.71e-14	14.3437	15.1839	16.8753	23.402	138.467	144.976	12.4013	9.78732	144.823	149.595	23.1959	28.8182
6330403K07Rik	8.2878	-0.2825	0.746	-0.3787	0.7049	0.9804	8.27576	0.0728132	1.06223	0.0685473	0.94535	0.963811	8.27576	-0.53055	1.05578	-0.502519	0.615303	0.738468	9.8613	6.7484	8.8817	11.2676	10.3334	6.19555	7.97227	7.82986	0	13.7924	7.73198	12.3507
6330407A03Rik	0	0	NA	NA	NA	1	0	0	NA	NA	NA	1	0	0	NA	NA	NA	1	0	0	0	0	0	0	0	0	0	0	0	0
6330408A02Rik	75.5485	-0.2568	0.25669	-1	0.3171	0.842	100.02	0.0955444	0.276897	0.345053	0.730054	0.802718	100.02	-0.319028	0.282663	-1.12865	0.259045	0.390284	60.9609	77.6067	81.7121	84.0738	115.734	110.281	110.726	100.809	65.623	95.4859	113.402	88.1014
6330409D20Rik	4.1315	0.1635	1.09735	0.149	0.8815	1	1.4595	0.91909	2.60737	0.352498	0.724465	0.79875	1.4595	-2.18654	2.74876	-0.795463	0.426344	0.570563	5.3789	2.5307	4.4409	2.6002	0	3.71733	0	1.95746	0	1.06095	0	4.94027
6330410L21Rik	0	0	NA	NA	NA	1	0.244351	0	4.99742	0	1	1	0.244351	0.423752	4.9904	0.0849134	0.93233	1	0	0	0	0	0	0	0	0	1.13143	0	0	0.823378
6330415B21Rik	0	0	NA	NA	NA	1	0	0	NA	NA	NA	1	0	0	NA	NA	NA	1	0	0	0	0	0	0	0	0	0	0	0	0
6330415G19Rik	152.282	0.02122	0.1798	0.118	0.906	0.9963	168.184	-0.109658	0.232851	-0.470936	0.637686	0.728709	168.184	-0.335632	0.233598	-1.43679	0.150778	0.252239	155.092	143.404	153.654	140.412	175.668	158.606	177.161	184.002	174.24	113.522	158.076	204.198
6330416G13Rik	395.86	-0.01818	0.1128	-0.1611	0.872	0.995	420.48	-0.0420194	0.132085	-0.318122	0.750392	0.818947	420.48	-0.154884	0.135981	-1.13901	0.254699	0.38497	400.728	439.49	442.311	409.101	447.436	490.688	489.851	474.685	331.509	359.663	399.486	370.52
6330418K02Rik	18.4612	0.3789	0.52392	0.7233	0.4695	0.9273	18.8343	0.859936	0.623885	1.37836	0.168093	0.254971	18.8343	-0.27045	0.644856	-0.419396	0.674927	0.785094	17.9297	18.5581	13.3226	14.7346	26.8668	29.7387	22.1452	8.80859	16.9715	11.6705	17.1822	17.2909
6330549D23Rik	243.861	-0.1053	0.1409	-0.747	0.455	0.9227	415.629	-0.365406	0.146767	-2.48971	0.0127847	0.0262052	415.629	-0.332612	0.147605	-2.2534	0.024234	0.05253	251.912	231.977	261.123	259.155	417.469	348.19	471.249	517.749	359.795	335.262	476.805	398.515
6430411K18Rik	0	0	NA	NA	NA	1	0	0	NA	NA	NA	1	0	0	NA	NA	NA	1	0	0	0	0	0	0	0	0	0	0	0	0
6430503K07Rik	0.1121	1.461	4.99225	0.2927	0.7697	1	0	0	NA	NA	NA	1	0	0	NA	NA	NA	1	0.8965	0	0	0	0	0	0	0	0	0	0	0
6430531B16Rik	0.2386	1.417	4.89102	0.2897	0.772	1	1.11575	1.03142	2.76461	0.373081	0.709088	1	1.11575	0	3.2776	0	1	1	0	0.8436	0	0	1.03334	4.95644	0	2.9362	0	0	0	0
6430548M08Rik	104.339	-0.06759	0.22096	-0.3059	0.7597	0.9867	175.227	1.04176	0.206409	5.04706	4.49e-07	1.68e-06	175.227	0.20746	0.217416	0.954208	0.339978	0.481452	91.4414	89.4164	95.0347	94.4747	290.368	302.343	163.874	123.32	148.217	131.558	120.275	121.86
6430550D23Rik	14.4379	0.5409	0.61672	0.8771	0.3804	0.8838	23.5301	1.19273	0.562747	2.11949	0.0340494	0.0637228	23.5301	1.23867	0.574393	2.15649	0.0310456	0.06518	9.8613	16.871	9.7699	8.6674	29.9668	42.1298	18.602	12.7235	37.3372	22.28	12.0275	13.174
6430562O15Rik	91.8643	-0.2603	0.22625	-1.151	0.2499	0.7733	127.341	-0.984528	0.241358	-4.07912	4.52e-05	0.000137573	127.341	-1.02865	0.245118	-4.19653	2.71e-05	0.000104414	98.6133	86.8858	114.575	107.476	99.2005	83.0204	181.59	180.087	69.0173	86.9982	162.372	156.442
6430571L13Rik	1.6781	-0.02636	2.07614	-0.01269	0.9899	1	0.842173	2.18325	3.35134	0.651454	0.514753	1	0.842173	-2.08595	3.42457	-0.609112	0.54245	1	0	1.6871	0	1.7335	4.13336	0	0.885807	0	0	0	1.71822	0
6430573F11Rik	0.1083	-1.45	4.99668	-0.2903	0.7716	1	0	0	NA	NA	NA	1	0	0	NA	NA	NA	1	0	0	0	0.8667	0	0	0	0	0	0	0	0
6430584L05Rik	0	0	NA	NA	NA	1	0	0	NA	NA	NA	1	0	0	NA	NA	NA	1	0	0	0	0	0	0	0	0	0	0	0	0
6430706D22Rik	2017.26	-0.02227	0.05593	-0.3981	0.6905	0.9786	8501.24	-0.947869	0.0480053	-19.7451	8.84e-87	3.4e-85	8501.24	0.35978	0.0457386	7.86599	3.66e-15	3.6e-14	2028.74	1914.02	1990.4	2012.57	4285.26	4155.98	7963.41	8327.05	12185.5	12138.4	9268.93	9685.39
6430710C18Rik	0.1054	1.417	4.99535	0.2837	0.7767	1	0	0	NA	NA	NA	1	0	0	NA	NA	NA	1	0	0.8436	0	0	0	0	0	0	0	0	0	0
6530402F18Rik	631.325	-0.4623	0.08894	-5.198	2.01e-07	1.34e-05	931.364	-0.290502	0.0941295	-3.0862	0.00202733	0.00487251	931.364	-0.503116	0.0910082	-5.52825	3.23e-08	1.77e-07	545.959	529.75	741.626	740.196	739.871	755.858	895.551	933.71	827.076	879.531	1193.3	1226.01
6530403H02Rik	0.111	-1.468	4.99542	-0.2939	0.7688	1	0.122342	-1.21325	4.98879	-0.243195	0.807854	1	0.122342	0	4.99758	0	1	1	0	0	0.8882	0	0	0	0	0.978732	0	0	0	0
6530411M01Rik	0	0	NA	NA	NA	1	0	0	NA	NA	NA	1	0	0	NA	NA	NA	1	0	0	0	0	0	0	0	0	0	0	0	0
6720468P15Rik	0	0	NA	NA	NA	1	0	0	NA	NA	NA	1	0	0	NA	NA	NA	1	0	0	0	0	0	0	0	0	0	0	0	0
6720483E21Rik	0	0	NA	NA	NA	1	0	0	NA	NA	NA	1	0	0	NA	NA	NA	1	0	0	0	0	0	0	0	0	0	0	0	0
6720489N17Rik	172.444	-0.1589	0.16425	-0.9672	0.3334	0.8562	206.558	-1.28129	0.203892	-6.28415	3.3e-10	1.61e-09	206.558	-1.57466	0.194838	-8.0819	6.38e-16	6.64e-15	233.982	210.044	235.366	260.022	100.234	102.846	264.856	228.045	108.617	131.558	355.671	360.639
6820408C15Rik	0	0	NA	NA	NA	1	0	0	NA	NA	NA	1	0	0	NA	NA	NA	1	0	0	0	0	0	0	0	0	0	0	0	0
6820431F20Rik	1460.08	-0.116	0.05968	-1.944	0.05193	0.346	3364.26	0.0832571	0.0691835	1.20342	0.228813	0.331008	3364.26	0.140397	0.0689176	2.03718	0.0416323	0.084124	1545.54	1507.43	1640.46	1667.61	3342.85	3607.05	3152.59	3405.99	3676.02	3353.68	3061.01	3314.92
7420426K07Rik	0.1314	0	4.99758	0	1	1	0	0	NA	NA	NA	1	0	0	NA	NA	NA	1	0	0	0	0	0	0	0	0	0	0	0	0
7420461P10Rik	0.1314	0	4.99758	0	1	1	0	0	NA	NA	NA	1	0	0	NA	NA	NA	1	0	0	0	0	0	0	0	0	0	0	0	0
7420700N18Rik	0	0	NA	NA	NA	1	0	0	NA	NA	NA	1	0	0	NA	NA	NA	1	0	0	0	0	0	0	0	0	0	0	0	0
7420701I03Rik	0	0	NA	NA	NA	1	0.258335	2.60564	4.90168	0.531582	0.595016	1	0.258335	0	4.99758	0	1	1	0	0	0	0	2.06668	0	0	0	0	0	0	0
7530416G11Rik	0.1314	0	4.99758	0	1	1	0.107389	0	4.99742	0	1	1	0.107389	-1.08317	4.99384	-0.2169	0.828286	1	0	0	0	0	0	0	0	0	0	0	0.859109	0
7630403G23Rik	0	0	NA	NA	NA	1	0	0	NA	NA	NA	1	0	0	NA	NA	NA	1	0	0	0	0	0	0	0	0	0	0	0	0
8030411F24Rik	0	0	NA	NA	NA	1	0	0	NA	NA	NA	1	0	0	NA	NA	NA	1	0	0	0	0	0	0	0	0	0	0	0	0
8030423F21Rik	0.1121	1.461	4.99225	0.2927	0.7697	1	0.516669	3.60022	4.64388	0.775261	0.438185	1	0.516669	0	4.80406	0	1	1	0.8965	0	0	0	4.13336	0	0	0	0	0	0	0
8030423J24Rik	0	0	NA	NA	NA	1	0	0	NA	NA	NA	1	0	0	NA	NA	NA	1	0	0	0	0	0	0	0	0	0	0	0	0
8030442B05Rik	0	0	NA	NA	NA	1	0	0	NA	NA	NA	1	0	0	NA	NA	NA	1	0	0	0	0	0	0	0	0	0	0	0	0
8030443G20Rik	0.1579	0	4.99758	0	1	1	0	0	NA	NA	NA	1	0	0	NA	NA	NA	1	0	0	0	0	0	0	0	0	0	0	0	0
8030451O07Rik	0.1054	1.417	4.99535	0.2837	0.7767	1	0	0	NA	NA	NA	1	0	0	NA	NA	NA	1	0	0.8436	0	0	0	0	0	0	0	0	0	0
8030455M16Rik	0	0	NA	NA	NA	1	0	0	NA	NA	NA	1	0	0	NA	NA	NA	1	0	0	0	0	0	0	0	0	0	0	0	0
8030462N17Rik	560.108	-0.07007	0.09369	-0.7479	0.4545	0.9224	986.425	-0.197283	0.0993564	-1.98561	0.0470765	0.0849016	986.425	-0.00958339	0.0955361	-0.100312	0.920097	0.949991	551.338	565.179	595.077	577.249	760.537	831.443	882.264	941.54	1188	1042.92	1112.55	1132.14
8430408G22Rik	0	0	NA	NA	NA	1	0	0	NA	NA	NA	1	0	0	NA	NA	NA	1	0	0	0	0	0	0	0	0	0	0	0	0
8430419L09Rik	681.507	0.05326	0.09004	0.5916	0.5541	0.9544	588.889	0.0485155	0.118478	0.409489	0.682181	0.765607	588.889	-0.134424	0.120376	-1.1167	0.264121	0.39628	659.812	723.767	643.927	689.925	630.337	676.555	634.238	628.346	493.304	527.294	603.954	517.081
8430422H06Rik	0	0	NA	NA	NA	1	0	0	NA	NA	NA	1	0	0	NA	NA	NA	1	0	0	0	0	0	0	0	0	0	0	0	0
8430423G03Rik	3.537	0.6412	1.16265	0.5515	0.5813	1	3.79024	-1.55733	1.54802	-1.00602	0.314408	0.426636	3.79024	0.715004	1.39157	0.513812	0.607383	0.73233	4.4824	5.0613	1.7763	4.3337	3.10002	0	1.77161	7.82986	5.65715	5.30477	1.71822	4.94027
8430426J06Rik	0.1054	1.417	4.99535	0.2837	0.7767	1	0	0	NA	NA	NA	1	0	0	NA	NA	NA	1	0	0.8436	0	0	0	0	0	0	0	0	0	0
8430429K09Rik	91.8449	0.08091	0.24173	0.3347	0.7378	0.9859	109.716	0.0689057	0.261097	0.263908	0.791851	0.850886	109.716	-0.374623	0.276944	-1.3527	0.176151	0.28606	95.0273	107.975	90.5938	101.409	142.601	132.585	139.072	123.32	58.8344	89.1201	87.6291	104.569
8430430B14Rik	0.7502	0.991	2.74987	0.3604	0.7186	1	1.50009	1.21514	2.52962	0.480362	0.63097	0.723163	1.50009	1.36189	2.07363	0.656768	0.51133	0.65006	0.8965	0.8436	0	0.8667	2.06668	0	0.885807	0	2.26286	4.24382	1.71822	0.823378
8430431K14Rik	0	0	NA	NA	NA	1	0	0	NA	NA	NA	1	0	0	NA	NA	NA	1	0	0	0	0	0	0	0	0	0	0	0	0
8430436N08Rik	0	0	NA	NA	NA	1	0	0	NA	NA	NA	1	0	0	NA	NA	NA	1	0	0	0	0	0	0	0	0	0	0	0	0
8430437L04Rik	0	0	NA	NA	NA	1	0	0	NA	NA	NA	1	0	0	NA	NA	NA	1	0	0	0	0	0	0	0	0	0	0	0	0
9030025P20Rik	188.214	0.2273	0.16508	1.377	0.1686	0.6522	296.009	0.5379	0.155146	3.46705	0.000526203	0.00139293	296.009	0.567532	0.159161	3.56578	0.000362776	0.00116019	222.328	188.955	182.964	168.148	381.302	405.189	269.285	272.087	296.435	324.652	198.454	220.665
9030204H09Rik	31.4435	0.7736	0.40657	1.903	0.05707	0.3662	28.2012	-0.436409	0.534737	-0.816119	0.414432	0.529344	28.2012	-0.0985804	0.472122	-0.208803	0.834602	0.896599	43.0312	32.0549	21.3162	22.5352	19.6334	12.3911	21.2594	22.5108	37.3372	35.0115	41.2372	36.2286
9030404E10Rik	0.416	-1.465	3.74083	-0.3917	0.6953	1	3.53579	1.74239	2.35571	0.739642	0.459517	0.573623	3.53579	1.15451	1.35057	0.854831	0.392645	0.536414	0	0	0.8882	0	0	1.23911	0	0	10.1829	8.48763	3.43644	4.94027
9030612E09Rik	0	0	NA	NA	NA	1	0.154889	1.81909	4.98211	0.365124	0.715019	1	0.154889	0	4.99758	0	1	1	0	0	0	0	0	1.23911	0	0	0	0	0	0
9030617O03Rik	399.803	-0.3322	0.11332	-2.932	0.003372	0.05273	411.634	0.32154	0.140164	2.29403	0.0217887	0.0424681	411.634	-0.607183	0.136781	-4.43908	9.03e-06	3.72e-05	333.492	365.258	452.081	428.17	435.036	395.276	327.749	337.663	342.824	369.212	576.462	508.847
9030619P08Rik	1.675	-1	1.69167	-0.5913	0.5543	1	0	0	NA	NA	NA	1	0	0	NA	NA	NA	1	1.793	0.8436	1.7763	3.467	0	0	0	0	0	0	0	0
9030624G23Rik	5.1732	-0.4982	0.95151	-0.5236	0.6006	0.9684	1.3758	-3.13333	2.62522	-1.19355	0.232654	0.335429	1.3758	-0.341215	2.3244	-0.146797	0.883292	0.924891	4.4824	4.2178	6.2172	6.0672	0	0	2.65742	0.978732	1.13143	2.12191	0	4.11689
9030624J02Rik	758.264	0.06618	0.08191	0.808	0.4191	0.907	1162.73	0.0809486	0.0858773	0.942607	0.345882	0.459438	1162.73	0.128614	0.0865516	1.48598	0.137285	0.233488	743.186	768.475	726.527	717.661	1218.31	1330.81	1227.73	1179.37	1166.51	1103.39	1029.21	1046.51
9030625G05Rik	0.5215	-0.03118	3.31339	-0.00941	0.9925	1	0.205844	0	4.99742	0	1	1	0.205844	-2.03338	4.89445	-0.415445	0.677816	1	0	0.8436	0.8882	0	0	0	0	0	0	0	0	1.64676
9130008F23Rik	0	0	NA	NA	NA	1	0	0	NA	NA	NA	1	0	0	NA	NA	NA	1	0	0	0	0	0	0	0	0	0	0	0	0
9130011E15Rik	284.541	0.005119	0.13561	0.03775	0.9699	0.9996	295.918	-0.110161	0.172535	-0.638483	0.523159	0.633544	295.918	0.0889776	0.177155	0.502259	0.615485	0.738561	295.84	316.332	279.775	330.228	311.035	343.234	323.32	382.684	220.629	298.128	238.832	249.483
9130015A21Rik	0	0	NA	NA	NA	1	0	0	NA	NA	NA	1	0	0	NA	NA	NA	1	0	0	0	0	0	0	0	0	0	0	0	0
9130015L21Rik	0	0	NA	NA	NA	1	0	0	NA	NA	NA	1	0	0	NA	NA	NA	1	0	0	0	0	0	0	0	0	0	0	0	0
9130019O22Rik	223.151	0.03442	0.15379	0.2238	0.8229	0.9898	263.388	0.788536	0.167022	4.72114	2.35e-06	8.22e-06	263.388	0.0899634	0.16694	0.538896	0.589959	0.717272	197.227	197.391	204.28	181.149	329.635	375.451	213.48	193.789	263.623	249.324	240.551	241.25
9130019P16Rik	0	0	NA	NA	NA	1	0	0	NA	NA	NA	1	0	0	NA	NA	NA	1	0	0	0	0	0	0	0	0	0	0	0	0
9130023H24Rik	286.683	0.2014	0.13144	1.532	0.1254	0.5738	345.177	0.0791542	0.144767	0.546768	0.584538	0.686066	345.177	-0.201523	0.152821	-1.31869	0.187274	0.300354	287.772	300.304	262.012	249.621	450.536	408.907	385.326	429.663	247.783	257.812	279.21	302.18
9130024F11Rik	0	0	NA	NA	NA	1	0	0	NA	NA	NA	1	0	0	NA	NA	NA	1	0	0	0	0	0	0	0	0	0	0	0	0
9130204L05Rik	0	0	NA	NA	NA	1	0	0	NA	NA	NA	1	0	0	NA	NA	NA	1	0	0	0	0	0	0	0	0	0	0	0	0
9130209A04Rik	0	0	NA	NA	NA	1	0	0	NA	NA	NA	1	0	0	NA	NA	NA	1	0	0	0	0	0	0	0	0	0	0	0	0
9130221F21Rik	0	0	NA	NA	NA	1	0.154889	1.81909	4.98211	0.365124	0.715019	1	0.154889	0	4.99758	0	1	1	0	0	0	0	0	1.23911	0	0	0	0	0	0
9130221H12Rik	559.179	-0.06337	0.09638	-0.6575	0.5109	0.9424	1662.69	-0.522503	0.0749467	-6.97165	3.13e-12	1.75e-11	1662.69	0.409244	0.0697138	5.87035	4.35e-09	2.59e-08	505.617	516.253	545.339	522.644	1050.91	1069.35	1545.73	1498.44	2279.83	2361.68	1750	1745.56
9130227L01Rik	0	0	NA	NA	NA	1	0	0	NA	NA	NA	1	0	0	NA	NA	NA	1	0	0	0	0	0	0	0	0	0	0	0	0
9130230L23Rik	0.5849	1.588	2.97763	0.5335	0.5937	1	0.32884	-2.09616	4.89723	-0.42803	0.668629	1	0.32884	-1.08317	4.99384	-0.2169	0.828286	1	1.793	0.8436	0	0.8667	0	0	1.77161	0	0	0	0.859109	0
9130401M01Rik	353.266	-0.2429	0.11937	-2.035	0.04186	0.3023	563.992	-0.574319	0.118633	-4.84112	1.29e-06	4.63e-06	563.992	-1.11895	0.122225	-9.15482	5.44e-20	7.25e-19	341.56	328.985	411.225	382.232	467.069	500.601	710.417	729.155	328.115	335.262	762.03	679.287
9130409I23Rik	0	0	NA	NA	NA	1	0	0	NA	NA	NA	1	0	0	NA	NA	NA	1	0	0	0	0	0	0	0	0	0	0	0	0
9130409J20Rik	0	0	NA	NA	NA	1	0	0	NA	NA	NA	1	0	0	NA	NA	NA	1	0	0	0	0	0	0	0	0	0	0	0	0
9230009I02Rik	0	0	NA	NA	NA	1	0	0	NA	NA	NA	1	0	0	NA	NA	NA	1	0	0	0	0	0	0	0	0	0	0	0	0
9230102K24Rik	0	0	NA	NA	NA	1	0	0	NA	NA	NA	1	0	0	NA	NA	NA	1	0	0	0	0	0	0	0	0	0	0	0	0
9230102O04Rik	45.2941	0.212	0.33055	0.6413	0.5213	0.9462	56.0672	1.33478	0.3529	3.78231	0.00015538	0.000440781	56.0672	0.585572	0.377652	1.55056	0.121007	0.21009	42.1348	47.2389	39.0797	38.1366	109.534	100.368	47.8336	35.2344	52.0458	41.3772	29.2097	32.9351
9230104L09Rik	0	0	NA	NA	NA	1	0	0	NA	NA	NA	1	0	0	NA	NA	NA	1	0	0	0	0	0	0	0	0	0	0	0	0
9230105E05Rik	0	0	NA	NA	NA	1	0	0	NA	NA	NA	1	0	0	NA	NA	NA	1	0	0	0	0	0	0	0	0	0	0	0	0
9230110C19Rik	0	0	NA	NA	NA	1	0	0	NA	NA	NA	1	0	0	NA	NA	NA	1	0	0	0	0	0	0	0	0	0	0	0	0
9230110F15Rik	0	0	NA	NA	NA	1	0	0	NA	NA	NA	1	0	0	NA	NA	NA	1	0	0	0	0	0	0	0	0	0	0	0	0
9230112D13Rik	0	0	NA	NA	NA	1	0	0	NA	NA	NA	1	0	0	NA	NA	NA	1	0	0	0	0	0	0	0	0	0	0	0	0
9230112J17Rik	0	0	NA	NA	NA	1	0	0	NA	NA	NA	1	0	0	NA	NA	NA	1	0	0	0	0	0	0	0	0	0	0	0	0
9230114K14Rik	68.0199	0.01484	0.27372	0.05421	0.9568	0.9996	63.6852	-0.989144	0.353364	-2.79922	0.00512257	0.0114398	63.6852	-0.760315	0.329332	-2.30865	0.0209628	0.0463298	72.6152	70.0147	63.9486	77.1399	31.0002	40.8907	63.7781	78.2986	58.8344	50.9258	91.0655	94.6884
9230116L04Rik	19.3405	0.1644	0.52367	0.314	0.7535	0.9863	20.3869	0.163014	0.676948	0.240807	0.809705	0.864711	20.3869	0.735905	0.656699	1.12061	0.262453	0.394071	18.8262	18.5581	17.7635	15.6013	19.6334	18.5867	20.3736	13.7022	26.0229	30.7677	6.01376	27.9948
9230116N13Rik	37.3476	-0.1673	0.37765	-0.443	0.6577	0.9763	38.2011	-0.0499719	0.439603	-0.113675	0.909495	0.938044	38.2011	-0.146114	0.445552	-0.327939	0.742958	0.835413	30.4805	32.0549	39.0797	31.2026	43.4002	37.1733	31.0033	52.8515	37.3372	29.7067	40.3781	33.7585
9230117E06Rik	0	0	NA	NA	NA	1	0	0	NA	NA	NA	1	0	0	NA	NA	NA	1	0	0	0	0	0	0	0	0	0	0	0	0
9330020H09Rik	153.993	0.08821	0.17822	0.4949	0.6206	0.9737	237.463	0.390907	0.174785	2.2365	0.0253188	0.0486895	237.463	0.375379	0.169229	2.21818	0.0265427	0.0568227	156.885	150.996	147.437	142.145	240.768	258.974	198.421	182.044	282.858	292.823	218.214	225.606
9330102E08Rik	3.867	-0.1831	1.17081	-0.1564	0.8757	1	0.909324	0	3.41412	0	1	1	0.909324	-1.1579	2.97624	-0.389047	0.697241	1	2.6895	4.2178	1.7763	6.0672	0	0	0	0	2.26286	0	1.71822	3.29351
9330111N05Rik	0	0	NA	NA	NA	1	0	0	NA	NA	NA	1	0	0	NA	NA	NA	1	0	0	0	0	0	0	0	0	0	0	0	0
9330117O12Rik	0	0	NA	NA	NA	1	0	0	NA	NA	NA	1	0	0	NA	NA	NA	1	0	0	0	0	0	0	0	0	0	0	0	0
9330133O14Rik	192.838	0.3612	0.17471	2.068	0.03867	0.2868	190.566	1.4799	0.212661	6.95894	3.43e-12	1.92e-11	190.566	1.25644	0.219618	5.721	1.06e-08	6.09e-08	158.678	191.486	138.555	134.345	303.802	360.581	135.529	101.788	220.629	218.557	79.8971	103.746
9330136K24Rik	4.3488	-0.8596	1.01161	-0.8498	0.3955	1	5.43809	-0.0491496	1.36747	-0.0359421	0.971329	0.98183	5.43809	-0.350138	1.07493	-0.32573	0.744629	0.836557	5.3789	3.3742	10.6581	5.2004	3.10002	1.23911	3.54323	0.978732	5.65715	9.54859	12.0275	7.4104
9330151L19Rik	131.09	-0.1042	0.19739	-0.528	0.5975	0.968	218.602	1.36811	0.20723	6.60189	4.06e-11	2.11e-10	218.602	0.979923	0.196141	4.996	5.85e-07	2.77e-06	122.818	118.941	138.555	121.344	279.002	275.083	94.7814	120.384	302.092	347.993	141.753	187.73
9330158H04Rik	0.1121	1.461	4.99225	0.2927	0.7697	1	0	0	NA	NA	NA	1	0	0	NA	NA	NA	1	0.8965	0	0	0	0	0	0	0	0	0	0	0
9330159F19Rik	0	0	NA	NA	NA	1	0.141429	0	4.99742	0	1	1	0.141429	1.85749	4.99196	0.372097	0.709821	1	0	0	0	0	0	0	0	0	1.13143	0	0	0
9330159M07Rik	13.1129	-1.243	0.64089	-1.94	0.05237	0.3484	13.2006	-0.771361	0.756155	-1.02011	0.307676	0.419358	13.2006	0.557886	0.69412	0.803731	0.421552	0.565833	5.3789	10.1226	19.5398	17.3348	7.23337	8.67378	12.4013	14.681	19.2343	18.0362	15.464	9.88053
9330162012Rik	1.1417	-1.027	1.99014	-0.5162	0.6057	1	0	0	NA	NA	NA	1	0	0	NA	NA	NA	1	0.8965	1.6871	3.5527	1.7335	0	0	0	0	0	0	0	0
9330162B11Rik	0	0	NA	NA	NA	1	0	0	NA	NA	NA	1	0	0	NA	NA	NA	1	0	0	0	0	0	0	0	0	0	0	0	0
9330175E14Rik	1.615	1.572	1.81097	0.8683	0.3852	1	0.990493	2.82598	3.15899	0.894585	0.371009	1	0.990493	4.13837	3.07021	1.34791	0.177687	1	2.6895	2.5307	0.8882	0.8667	0	2.47822	0	0	2.26286	3.18286	0	0
9330175M20Rik	0	0	NA	NA	NA	1	0	0	NA	NA	NA	1	0	0	NA	NA	NA	1	0	0	0	0	0	0	0	0	0	0	0	0
9330178D15Rik	0	0	NA	NA	NA	1	0	0	NA	NA	NA	1	0	0	NA	NA	NA	1	0	0	0	0	0	0	0	0	0	0	0	0
9330179D12Rik	1.8172	-0.4415	1.52943	-0.2887	0.7728	1	1.79051	4.31257	2.31235	1.86502	0.0621788	0.108421	1.79051	2.97143	2.30572	1.28872	0.197494	0.313571	1.793	3.3742	4.4409	2.6002	3.10002	3.71733	0	0	4.52572	2.12191	0.859109	0
9330182L06Rik	0	0	NA	NA	NA	1	0.102922	0	4.99742	0	1	1	0.102922	-1.05226	4.99602	-0.210619	0.833185	1	0	0	0	0	0	0	0	0	0	0	0	0.823378
9330182O14Rik	0.2138	-0.02045	4.99446	-0.004095	0.9967	1	0	0	NA	NA	NA	1	0	0	NA	NA	NA	1	0	0.8436	0	0.8667	0	0	0	0	0	0	0	0
9330188P03Rik	0	0	NA	NA	NA	1	0	0	NA	NA	NA	1	0	0	NA	NA	NA	1	0	0	0	0	0	0	0	0	0	0	0	0
9330199G10Rik	0	0	NA	NA	NA	1	0	0	NA	NA	NA	1	0	0	NA	NA	NA	1	0	0	0	0	0	0	0	0	0	0	0	0
9430007A20Rik	0	0	NA	NA	NA	1	0	0	NA	NA	NA	1	0	0	NA	NA	NA	1	0	0	0	0	0	0	0	0	0	0	0	0
9430014N10Rik	8.4534	1.11	0.79237	1.4	0.1614	0.6393	2.49614	-0.533099	1.62615	-0.32783	0.74304	0.812875	2.49614	-1.64043	1.77338	-0.925027	0.354952	0.497801	9.8613	10.9662	5.329	4.3337	2.06668	2.47822	2.65742	3.91493	0	2.12191	3.43644	3.29351
9430015G10Rik	554.724	-0.1405	0.09421	-1.491	0.136	0.5954	947.444	-0.770229	0.101076	-7.62027	2.53e-14	1.62e-13	947.444	0.182966	0.0929376	1.9687	0.0489881	0.0967951	578.232	598.078	657.249	639.654	564.203	496.883	877.835	936.647	1226.47	1274.21	1127.15	1076.15
9430016H08Rik	253.903	0.02986	0.14023	0.213	0.8313	0.9903	387.803	-0.221314	0.14156	-1.56339	0.117961	0.188626	387.803	-0.292197	0.142123	-2.05595	0.0397875	0.0809416	298.529	261.501	265.564	282.557	342.035	405.189	427.845	441.408	332.641	335.262	426.118	391.928
9430018G01Rik	3.0419	-0.01804	1.17203	-0.01539	0.9877	1	7.17685	-0.470025	1.28212	-0.3666	0.713917	0.790254	7.17685	0.25503	1.25234	0.203642	0.838633	0.899169	4.4824	5.9049	5.329	5.2004	6.20003	4.95644	11.5155	3.91493	14.7086	2.12191	0	13.9974
9430019J16Rik	0.1579	0	4.99758	0	1	1	0	0	NA	NA	NA	1	0	0	NA	NA	NA	1	0	0	0	0	0	0	0	0	0	0	0	0
9430020K01Rik	378.096	-0.2697	0.13015	-2.072	0.03825	0.2847	1039.43	1.3448	0.0869332	15.4693	5.59e-54	1.18e-52	1039.43	0.425675	0.0923682	4.60846	4.06e-06	1.74e-05	324.527	328.985	347.276	440.304	1969.54	1950.36	789.254	753.624	820.287	814.813	628.009	589.538
9430021M05Rik	0	0	NA	NA	NA	1	0	0	NA	NA	NA	1	0	0	NA	NA	NA	1	0	0	0	0	0	0	0	0	0	0	0	0
9430037G07Rik	11.0655	0.1002	0.66323	0.151	0.8799	0.9962	6.19971	-0.200453	1.10108	-0.182052	0.855542	0.899711	6.19971	-0.538509	1.06707	-0.504663	0.613795	0.737287	13.4473	10.1226	12.4344	9.5341	3.10002	7.43467	7.97227	3.91493	7.92002	3.18286	10.3093	5.76364
9430038I01Rik	152.037	-0.2776	0.18211	-1.525	0.1274	0.5791	177.862	-0.580805	0.210544	-2.75859	0.00580515	0.0128038	177.862	-0.19115	0.20552	-0.930079	0.35233	0.495258	139.852	123.159	166.089	152.546	153.968	121.433	199.307	214.342	170.846	171.875	178.695	212.431
9430041J12Rik	0.4269	-1.466	3.97533	-0.3687	0.7123	1	0.282858	0	4.99742	0	1	1	0.282858	2.86643	4.88933	0.586262	0.557699	1	0	0	0.8882	0	0	0	0	0	2.26286	0	0	0
9430060I03Rik	47.391	-0.0295	0.33347	-0.08847	0.9295	0.9973	37.4345	-0.00131999	0.504371	-0.00261709	0.997912	0.999259	37.4345	0.153541	0.508514	0.301941	0.762697	0.849208	38.5488	49.7695	39.0797	51.1377	38.2335	42.1298	46.9478	33.2769	33.9429	39.2553	15.464	50.226
9430065F17Rik	1.7485	-1.582	1.78629	-0.8854	0.3759	1	1.48753	-0.922665	2.23302	-0.413191	0.679467	0.763533	1.48753	0.974933	2.30883	0.422262	0.672833	0.783512	1.793	0	3.5527	1.7335	0	2.47822	3.54323	0.978732	1.13143	2.12191	0	1.64676
9430069I07Rik	18.3435	0.1426	0.50178	0.2842	0.7763	0.987	11.343	-3.12817	1.0038	-3.11633	0.00183116	0.00443428	11.343	-2.93362	0.942179	-3.11366	0.00184784	0.00521256	25.1016	18.5581	20.428	19.0683	3.10002	1.23911	20.3736	18.5959	3.39429	2.12191	18.0413	23.878
9430076C15Rik	0.1054	1.417	4.99535	0.2837	0.7767	1	0	0	NA	NA	NA	1	0	0	NA	NA	NA	1	0	0.8436	0	0	0	0	0	0	0	0	0	0
9430078K24Rik	0.3229	3.002	4.18759	0.7169	0.4735	1	0	0	NA	NA	NA	1	0	0	NA	NA	NA	1	0.8965	1.6871	0	0	0	0	0	0	0	0	0	0
9430083A17Rik	13.8847	-0.1561	0.59071	-0.2643	0.7916	0.988	12.4446	1.29818	0.810817	1.60107	0.10936	0.176621	12.4446	-0.202923	0.808267	-0.25106	0.801768	0.876782	11.6543	13.4968	12.4344	15.6013	17.5668	21.0649	9.74388	5.87239	15.84	5.30477	6.87287	17.2909
9430091E24Rik	108.214	0.03852	0.21034	0.1831	0.8547	0.9921	191.555	0.766413	0.206666	3.70846	0.000208523	0.000580897	191.555	0.393455	0.200957	1.9579	0.0502416	0.0988976	105.785	112.192	105.693	106.609	254.201	203.214	149.701	119.405	225.155	232.349	181.272	167.146
9530002B09Rik	0	0	NA	NA	NA	1	0	0	NA	NA	NA	1	0	0	NA	NA	NA	1	0	0	0	0	0	0	0	0	0	0	0	0
9530003J23Rik	0	0	NA	NA	NA	1	0	0	NA	NA	NA	1	0	0	NA	NA	NA	1	0	0	0	0	0	0	0	0	0	0	0	0
9530014B07Rik	0	0	NA	NA	NA	1	0	0	NA	NA	NA	1	0	0	NA	NA	NA	1	0	0	0	0	0	0	0	0	0	0	0	0
9530020I12Rik	0	0	NA	NA	NA	1	0	0	NA	NA	NA	1	0	0	NA	NA	NA	1	0	0	0	0	0	0	0	0	0	0	0	0
9530026F06Rik	0.4758	-0.9758	3.45627	-0.2823	0.7777	1	0	0	NA	NA	NA	1	0	0	NA	NA	NA	1	0.8965	0	0	1.7335	0	0	0	0	0	0	0	0
9530026P05Rik	0	0	NA	NA	NA	1	0	0	NA	NA	NA	1	0	0	NA	NA	NA	1	0	0	0	0	0	0	0	0	0	0	0	0
9530027J09Rik	183.179	-0.2171	0.16274	-1.334	0.1822	0.6741	360.212	-0.513403	0.154778	-3.31703	0.000909812	0.00231702	360.212	-0.3752	0.151798	-2.4717	0.0134472	0.031207	173.022	170.397	197.175	201.95	272.801	299.865	387.098	429.663	288.515	360.724	432.991	410.042
9530036O11Rik	0	0	NA	NA	NA	1	0	0	NA	NA	NA	1	0	0	NA	NA	NA	1	0	0	0	0	0	0	0	0	0	0	0	0
9530051G07Rik	0	0	NA	NA	NA	1	0	0	NA	NA	NA	1	0	0	NA	NA	NA	1	0	0	0	0	0	0	0	0	0	0	0	0
9530052E02Rik	36.8764	0.2652	0.38088	0.6963	0.4863	0.9333	46.7985	2.84892	0.483367	5.8939	3.77e-09	1.7e-08	46.7985	1.88807	0.39302	4.80402	1.56e-06	7.01e-06	33.1699	31.2114	29.3098	24.2687	69.2337	58.2382	7.08646	10.7661	84.8573	95.4859	23.1959	25.5247
9530053A07Rik	3.1094	-1.782	1.24062	-1.437	0.1508	1	9.48352	-1.08631	1.06983	-1.0154	0.309914	0.422001	9.48352	-1.4815	0.92579	-1.60025	0.109542	0.193085	1.793	2.5307	7.1054	7.8007	4.13336	2.47822	3.54323	10.7661	12.4457	2.12191	20.6186	19.7611
9530059O14Rik	0	0	NA	NA	NA	1	0	0	NA	NA	NA	1	0	0	NA	NA	NA	1	0	0	0	0	0	0	0	0	0	0	0	0
9530062K07Rik	2.5905	1.586	1.44218	1.099	0.2716	1	4.06835	0.813615	1.33863	0.607798	0.543321	0.651579	4.06835	-0.369255	1.35251	-0.273015	0.784842	0.864577	5.3789	2.5307	0.8882	1.7335	6.20003	4.95644	5.31484	0.978732	3.39429	3.18286	6.87287	1.64676
9530068E07Rik	805.099	-0.02139	0.07917	-0.2702	0.787	0.988	1961.42	-0.0499301	0.0711935	-0.701329	0.483098	0.596405	1961.42	0.0714326	0.0703171	1.01586	0.309695	0.448337	814.008	778.598	805.574	810.402	1841.41	1923.1	2021.41	1872.31	2029.79	2085.84	1995.71	1921.76
9530077C05Rik	136.094	-0.1913	0.18569	-1.03	0.3029	0.8281	209.308	-0.602462	0.199553	-3.01906	0.00253557	0.00597982	209.308	0.454796	0.184544	2.46443	0.0137231	0.0317584	138.955	162.805	174.97	169.881	121.934	142.498	193.992	206.512	271.543	311.921	226.805	199.257
9530080O11Rik	0	0	NA	NA	NA	1	0	0	NA	NA	NA	1	0	0	NA	NA	NA	1	0	0	0	0	0	0	0	0	0	0	0	0
9530082P21Rik	205.246	-0.04631	0.16026	-0.289	0.7726	0.987	294.722	0.145315	0.166714	0.871638	0.383406	0.498201	294.722	0.543578	0.17057	3.18684	0.00143835	0.00414537	207.984	212.575	220.267	214.085	321.368	370.494	304.718	320.045	290.778	326.774	187.286	236.309
9530091C08Rik	0.2646	0	4.70004	0	1	1	0.578357	0.266549	3.72422	0.0715718	0.942943	1	0.578357	-0.605247	3.5959	-0.168316	0.866335	1	0	0	0	0	1.03334	0	0.885807	0	0	1.06095	0	1.64676
9630001P10Rik	0	0	NA	NA	NA	1	0	0	NA	NA	NA	1	0	0	NA	NA	NA	1	0	0	0	0	0	0	0	0	0	0	0	0
9630013A20Rik	0	0	NA	NA	NA	1	0	0	NA	NA	NA	1	0	0	NA	NA	NA	1	0	0	0	0	0	0	0	0	0	0	0	0
9630013K17Rik	14.4682	-0.01513	0.58445	-0.02589	0.9793	0.9996	17.6458	0.00603398	0.616178	0.00979259	0.992187	0.995771	17.6458	-0.836044	0.63924	-1.30787	0.190916	0.305016	15.2402	15.1839	17.7635	13.0011	18.6001	19.8258	17.7161	20.5534	14.7086	8.48763	22.3368	18.9377
9630028B13Rik	3.1345	1.309	1.31644	0.9946	0.3199	1	5.28386	-1.82719	1.54533	-1.18239	0.237051	0.340307	5.28386	0.774631	1.18811	0.651984	0.514411	0.652551	4.4824	4.2178	1.7763	1.7335	0	2.47822	5.31484	2.9362	13.5772	6.36572	1.71822	9.88053
9630028H03Rik	0	0	NA	NA	NA	1	0	0	NA	NA	NA	1	0	0	NA	NA	NA	1	0	0	0	0	0	0	0	0	0	0	0	0
9630028I04Rik	0	0	NA	NA	NA	1	0	0	NA	NA	NA	1	0	0	NA	NA	NA	1	0	0	0	0	0	0	0	0	0	0	0	0
9830107B12Rik	0	0	NA	NA	NA	1	0	0	NA	NA	NA	1	0	0	NA	NA	NA	1	0	0	0	0	0	0	0	0	0	0	0	0
9830132P13Rik	0.1083	-1.45	4.99668	-0.2903	0.7716	1	0	0	NA	NA	NA	1	0	0	NA	NA	NA	1	0	0	0	0.8667	0	0	0	0	0	0	0	0
9830147E19Rik	1.2685	0.3029	1.81277	0.1671	0.8673	1	0	0	NA	NA	NA	1	0	0	NA	NA	NA	1	1.793	2.5307	1.7763	1.7335	0	0	0	0	0	0	0	0
9830166K06Rik	0	0	NA	NA	NA	1	0.548096	0	4.26816	0	1	1	0.548096	3.82479	4.08131	0.937149	0.348682	1	0	0	0	0	0	0	0	0	2.26286	2.12191	0	0
9930012K11Rik	180.754	0.473	0.16308	2.901	0.003724	0.05674	232.224	0.434693	0.188216	2.30954	0.0209137	0.0409047	232.224	0.546216	0.181821	3.00414	0.00266333	0.00727987	235.775	226.915	159.871	173.348	225.268	256.496	195.763	159.533	325.852	280.092	213.059	201.728
9930014A18Rik	17.1691	-0.225	0.55828	-0.403	0.687	0.9786	29.6194	-0.864337	0.53096	-1.62788	0.103551	0.168455	29.6194	0.650842	0.46576	1.39738	0.1623	0.267985	16.1367	10.9662	16.8753	14.7346	17.5668	11.152	29.2316	23.4896	42.9944	51.9868	30.0688	30.465
9930021J03Rik	887.78	0.05636	0.07639	0.7378	0.4606	0.9248	1529.01	0.113605	0.0774169	1.46745	0.142254	0.22135	1529.01	0.324048	0.0744821	4.35067	1.36e-05	5.46e-05	943.101	986.111	937.913	917.878	1423.94	1341.96	1278.22	1280.18	1881.57	1958.52	1499.15	1568.53
9930104L06Rik	171.194	0.01009	0.17461	0.05778	0.9539	0.9996	236.115	-0.321658	0.192147	-1.67401	0.0941277	0.155166	236.115	-0.369511	0.196034	-1.88493	0.0594391	0.11468	158.678	161.118	158.983	158.613	209.768	256.496	255.113	326.896	202.526	164.448	243.128	230.546
9930111H07Rik	0.1054	1.417	4.99535	0.2837	0.7767	1	0	0	NA	NA	NA	1	0	0	NA	NA	NA	1	0	0.8436	0	0	0	0	0	0	0	0	0	0
9930111J21Rik1	9.257	-0.1046	0.76267	-0.1371	0.8909	0.9963	8.71746	1.92157	0.957782	2.00627	0.0448274	0.0813448	8.71746	2.22488	0.979183	2.27218	0.0230758	0.0502823	4.4824	10.1226	7.1054	8.6674	11.3667	17.3476	1.77161	5.87239	15.84	11.6705	2.57733	3.29351
9930111J21Rik2	16.0848	0.223	0.60334	0.3696	0.7117	0.9822	15.4349	2.47772	0.865634	2.86232	0.00420556	0.00954462	15.4349	1.49718	0.710803	2.10632	0.0351763	0.0726704	8.0684	19.4017	8.8817	14.7346	10.3334	26.0213	4.42904	1.95746	37.3372	22.28	12.8866	8.23378
a	105.967	0.1011	0.22504	0.4494	0.6532	0.9756	102.323	0.29458	0.276403	1.06576	0.286531	0.396518	102.323	0.319623	0.268409	1.19081	0.233728	0.359088	110.268	98.6955	93.2583	101.409	100.234	109.042	94.7814	75.3624	116.537	127.314	83.3336	111.979
A130010J15Rik	378.705	0.08165	0.11268	0.7246	0.4687	0.927	470.973	-0.299172	0.14184	-2.10922	0.0349252	0.0651974	470.973	-0.535492	0.138912	-3.85491	0.000115774	0.000402951	431.209	408.279	394.35	398.7	431.936	346.951	463.277	498.175	451.441	376.639	606.531	592.832
A130077B15Rik	1.642	-0.0145	1.83391	-0.007907	0.9937	1	0.730772	-0.281788	2.90522	-0.0969937	0.922731	1	0.730772	-1.05401	3.29275	-0.3201	0.748893	1	1.793	0.8436	2.6645	0	1.03334	1.23911	1.77161	0.978732	0	0	0	0.823378
A1bg	0	0	NA	NA	NA	1	0	0	NA	NA	NA	1	0	0	NA	NA	NA	1	0	0	0	0	0	0	0	0	0	0	0	0
A1cf	0	0	NA	NA	NA	1	0	0	NA	NA	NA	1	0	0	NA	NA	NA	1	0	0	0	0	0	0	0	0	0	0	0	0
A230001M10Rik	0	0	NA	NA	NA	1	0	0	NA	NA	NA	1	0	0	NA	NA	NA	1	0	0	0	0	0	0	0	0	0	0	0	0
A230009B12Rik	0	0	NA	NA	NA	1	0.154889	1.81909	4.98211	0.365124	0.715019	1	0.154889	0	4.99758	0	1	1	0	0	0	0	0	1.23911	0	0	0	0	0	0
A230020J21Rik	155.279	-0.0363	0.18146	-0.2	0.8414	0.9917	117.536	0.324156	0.277925	1.16634	0.243476	0.347865	117.536	0.664836	0.268234	2.47857	0.0131912	0.0306583	139.852	136.655	150.99	132.611	135.367	92.9333	104.525	78.2986	169.715	154.899	87.6291	116.92
A230028O05Rik	0.6779	-1.452	2.97252	-0.4884	0.6253	1	0.551278	0.314593	3.74572	0.0839874	0.933066	1	0.551278	2.82465	3.63438	0.777203	0.437039	1	0	0	0	0.8667	0	1.23911	0	0.978732	1.13143	1.06095	0	0
A230046K03Rik	992.076	-0.09151	0.07188	-1.273	0.203	0.7082	1773.19	0.155617	0.0734311	2.11923	0.0340711	0.063755	1773.19	0.102188	0.0706177	1.44705	0.147882	0.248189	1043.51	1066.25	1097.78	1150.16	1561.38	1665.37	1465.13	1428.95	2139.54	2035.97	1929.56	1959.64
A230050P20Rik	66.592	-0.1686	0.27773	-0.607	0.5438	0.9531	99.8623	-0.202744	0.295145	-0.686932	0.492126	0.604856	99.8623	-0.013573	0.294192	-0.0461366	0.963201	0.978095	60.0645	54.8308	71.054	58.0716	89.9005	100.368	84.1517	135.065	95.0402	98.6687	112.543	83.1612
A230056J06Rik	1.3016	1.584	2.24329	0.7061	0.4801	1	0.918495	0.127517	2.96357	0.0430283	0.965679	1	0.918495	3.42238	3.07135	1.11429	0.265154	1	1.793	0.8436	0	0.8667	2.06668	0	0	1.95746	2.26286	1.06095	0	0
A230056P14Rik	18.4734	0.1931	0.5471	0.3529	0.7241	0.984	10.2621	0.0129659	0.825466	0.0157074	0.987468	0.993104	10.2621	-1.0888	0.819551	-1.32853	0.184003	0.296093	22.4121	11.8097	15.099	14.7346	11.3667	7.43467	7.08646	11.7448	6.78858	7.42668	14.6049	15.6442
A230057D06Rik	0.147	0	4.99758	0	1	1	0	0	NA	NA	NA	1	0	0	NA	NA	NA	1	0	0	0	0	0	0	0	0	0	0	0	0
A230065H16Rik	16.7964	-1.875	0.56323	-3.329	0.0008705	0.01853	43.2253	-2.24897	0.665839	-3.37764	0.000731099	0.00189267	43.2253	-0.434701	0.449418	-0.967253	0.333417	0.474593	8.0684	8.4355	31.9743	28.6024	4.13336	6.19555	36.3181	11.7448	72.4116	49.8648	90.2064	74.9274
A230070E04Rik	0	0	NA	NA	NA	1	0	0	NA	NA	NA	1	0	0	NA	NA	NA	1	0	0	0	0	0	0	0	0	0	0	0	0
A230072C01Rik	52.3272	0.1231	0.31969	0.3851	0.7001	0.9795	81.2193	-0.364724	0.302042	-1.20753	0.227229	0.329088	81.2193	-0.201775	0.289727	-0.696432	0.486159	0.627784	57.375	67.4841	45.2969	69.3392	58.9003	69.3902	80.6085	84.171	72.4116	93.364	96.2202	94.6884
A230072E10Rik	5.8535	0.1871	0.92864	0.2014	0.8404	0.9917	5.92285	0.429449	1.1004	0.390267	0.696339	0.777226	5.92285	1.67682	1.16835	1.4352	0.151231	0.252877	5.3789	7.592	6.2172	5.2004	5.16669	9.91289	6.20065	4.89366	3.39429	12.7314	3.43644	1.64676
A230077H06Rik	0	0	NA	NA	NA	1	0	0	NA	NA	NA	1	0	0	NA	NA	NA	1	0	0	0	0	0	0	0	0	0	0	0	0
A230103J11Rik	243.735	-0.007871	0.14924	-0.05274	0.9579	0.9996	500.944	-0.0635027	0.140936	-0.45058	0.652293	0.741211	500.944	0.053096	0.139293	0.381184	0.703067	0.805333	231.293	218.48	243.36	208.884	538.37	418.819	472.135	531.451	555.533	486.978	488.833	515.434
A230108P19Rik	5.1212	-0.8951	1.06348	-0.8417	0.4	0.8966	1.97435	-1.74127	2.27163	-0.766528	0.443362	0.557953	1.97435	5.15464	2.21915	2.32279	0.0201902	0.0447768	1.793	3.3742	5.329	4.3337	1.03334	0	1.77161	1.95746	6.78858	4.24382	0	0
A2m	0	0	NA	NA	NA	1	0.282858	0	4.99742	0	1	1	0.282858	2.86643	4.88933	0.586262	0.557699	1	0	0	0	0	0	0	0	0	2.26286	0	0	0
A330009N23Rik	37.0366	-0.2411	0.3693	-0.6529	0.5138	0.9434	41.2133	0.334681	0.421826	0.79341	0.427539	0.542179	41.2133	0.127278	0.392325	0.32442	0.74562	0.837204	33.1699	32.8985	39.0797	39.0033	39.2669	34.6951	26.5742	32.2982	48.6515	54.1087	45.5328	48.5793
A330015K06Rik	0.111	-1.468	4.99542	-0.2939	0.7688	1	0.447845	-2.16268	4.21343	-0.513282	0.607754	1	0.447845	-2.08808	4.21127	-0.49583	0.620014	1	0	0	0.8882	0	0	0	0.885807	0.978732	0	0	1.71822	0
A330023F24Rik	3.1737	0.1571	1.27646	0.1231	0.902	1	3.83297	-0.976912	1.31977	-0.740216	0.459169	0.57329	3.83297	0.64358	1.41347	0.455319	0.648879	0.765727	1.793	5.0613	5.329	0.8667	4.13336	2.47822	5.31484	7.82986	4.52572	2.12191	3.43644	0.823378
A330032B11Rik	0.5849	1.588	2.97763	0.5335	0.5937	1	0.619179	-3.19529	3.64263	-0.877193	0.380382	1	0.619179	1.85041	3.84582	0.481147	0.630412	1	1.793	0.8436	0	0.8667	0	0	0.885807	2.9362	1.13143	0	0	0
A330033J07Rik	0	0	NA	NA	NA	1	0	0	NA	NA	NA	1	0	0	NA	NA	NA	1	0	0	0	0	0	0	0	0	0	0	0	0
A330035P11Rik	58.4657	0.1369	0.29994	0.4563	0.6482	0.9751	63.2887	1.005	0.359027	2.79924	0.00512234	0.0114398	63.2887	0.98369	0.34181	2.87788	0.00400354	0.0105287	57.375	48.926	54.1787	42.4703	67.167	80.5422	37.2039	36.2131	113.143	76.3887	42.9554	52.6962
A330040F15Rik	9.5866	0.5888	0.68672	0.8574	0.3912	0.8926	11.1616	0.163599	0.874465	0.187085	0.851594	0.89683	11.1616	-0.705368	0.752945	-0.936813	0.348855	0.491647	11.6543	16.0275	9.7699	8.6674	7.23337	6.19555	7.08646	4.89366	15.84	8.48763	20.6186	18.9377
A330041J22Rik	0	0	NA	NA	NA	1	0	0	NA	NA	NA	1	0	0	NA	NA	NA	1	0	0	0	0	0	0	0	0	0	0	0	0
A330048O09Rik	0	0	NA	NA	NA	1	0	0	NA	NA	NA	1	0	0	NA	NA	NA	1	0	0	0	0	0	0	0	0	0	0	0	0
A330049N07Rik	0	0	NA	NA	NA	1	0	0	NA	NA	NA	1	0	0	NA	NA	NA	1	0	0	0	0	0	0	0	0	0	0	0	0
A330050F15Rik	0.1579	0	4.99758	0	1	1	0.282858	0	4.99742	0	1	1	0.282858	2.86643	4.88933	0.586262	0.557699	1	0	0	0	0	0	0	0	0	2.26286	0	0	0
A330069E16Rik	19.1228	0.3058	0.50112	0.6102	0.5418	0.9519	19.5638	0.49932	0.686249	0.727609	0.466853	0.580587	19.5638	0.962206	0.673993	1.42762	0.153401	0.255868	24.2051	20.2452	15.099	20.8018	22.7335	19.8258	9.74388	20.5534	37.3372	18.0362	6.87287	21.4078
A330070K13Rik	0	0	NA	NA	NA	1	0	0	NA	NA	NA	1	0	0	NA	NA	NA	1	0	0	0	0	0	0	0	0	0	0	0	0
A330074K22Rik	5.2939	-0.2025	1.0559	-0.1918	0.8479	0.992	8.63713	-0.320278	1.02124	-0.313616	0.753813	0.821472	8.63713	-1.5392	0.98665	-1.56003	0.118754	0.206865	3.5859	2.5307	3.5527	3.467	2.06668	9.91289	10.6297	3.91493	4.52572	6.36572	9.4502	22.2312
A330076C08Rik	0	0	NA	NA	NA	1	0	0	NA	NA	NA	1	0	0	NA	NA	NA	1	0	0	0	0	0	0	0	0	0	0	0	0
A330076H08Rik	0.1054	1.417	4.99535	0.2837	0.7767	1	0	0	NA	NA	NA	1	0	0	NA	NA	NA	1	0	0.8436	0	0	0	0	0	0	0	0	0	0
A330093E20Rik	0	0	NA	NA	NA	1	0	0	NA	NA	NA	1	0	0	NA	NA	NA	1	0	0	0	0	0	0	0	0	0	0	0	0
A330102I10Rik	0.5006	0.01156	3.33684	0.003463	0.9972	1	0.944077	2.30192	2.96082	0.777461	0.436887	1	0.944077	2.78959	3.05811	0.912194	0.361667	1	0.8965	0	0	0.8667	2.06668	2.47822	0.885807	0	0	2.12191	0	0
A3galt2	12.8124	0.1051	0.63602	0.1652	0.8688	0.995	17.1947	-0.186617	0.641088	-0.291094	0.770979	0.834458	17.1947	-0.0694959	0.669975	-0.103729	0.917384	0.948212	13.4473	9.2791	12.4344	8.6674	20.6668	17.3476	14.1729	29.362	12.4457	14.8534	17.1822	11.5273
A430005L14Rik	237.837	-0.1839	0.1453	-1.265	0.2057	0.711	400.928	-0.825294	0.14942	-5.52333	3.33e-08	1.37e-07	400.928	-0.728725	0.148128	-4.91956	8.67e-07	4.02e-06	209.777	231.133	261.123	240.087	307.935	272.604	558.944	470.77	296.435	304.494	533.507	462.738
A430033K04Rik	307.252	0.03648	0.1302	0.2802	0.7794	0.9871	418.997	0.24585	0.138377	1.77667	0.0756221	0.128709	418.997	0.398914	0.136635	2.91956	0.00350528	0.00934389	300.322	321.393	314.414	292.091	431.936	462.188	362.295	391.493	505.75	463.637	341.925	392.751
A430035B10Rik	78.197	1.429	0.26285	5.436	5.45e-08	4.09e-06	57.8211	1.39575	0.382718	3.64694	0.000265383	0.000729919	57.8211	1.04801	0.345933	3.02952	0.00244939	0.00674217	121.025	122.315	47.0733	43.337	66.1337	63.1947	26.5742	22.5108	112.012	79.5716	48.1101	44.4624
A430046D13Rik	129.326	0.1115	0.19691	0.5662	0.5712	0.9593	170.247	0.656929	0.216616	3.03269	0.00242385	0.00573707	170.247	0.841848	0.216507	3.88831	0.000100944	0.000354838	150.609	127.376	130.562	126.544	207.701	218.084	131.985	138.001	239.863	187.789	133.162	105.392
A430078G23Rik	195.787	0.3301	0.15875	2.079	0.03761	0.2812	260.425	0.623584	0.174492	3.5737	0.000351967	0.000954101	260.425	0.7476	0.167547	4.46202	8.12e-06	3.36e-05	231.293	210.044	174.082	176.815	275.901	283.756	161.217	202.598	360.926	366.029	214.777	218.195
A430078I02Rik	32.7353	-0.0555	0.38878	-0.1427	0.8865	0.9963	28.6484	0.907127	0.552554	1.6417	0.100652	0.164365	28.6484	-0.0922039	0.498326	-0.185027	0.853208	0.908095	29.584	31.2114	33.7506	29.4692	22.7335	30.9778	19.4878	8.80859	36.2058	35.0115	44.6737	31.2884
A430085M09Rik	0	0	NA	NA	NA	1	0	0	NA	NA	NA	1	0	0	NA	NA	NA	1	0	0	0	0	0	0	0	0	0	0	0	0
A430088P11Rik	193.358	0.7317	0.17696	4.135	3.55e-05	0.001339	114.138	1.93107	0.261379	7.38801	1.49e-13	9.14e-13	114.138	0.436063	0.275672	1.58181	0.113692	0.199056	185.572	225.228	138.555	109.209	256.268	234.192	58.4633	70.4687	87.1202	81.6935	73.0243	51.8728
A430089I19Rik	0.1314	0	4.99758	0	1	1	0.122342	-1.21325	4.98879	-0.243195	0.807854	1	0.122342	0	4.99758	0	1	1	0	0	0	0	0	0	0	0.978732	0	0	0	0
A430090L17Rik	3.9845	-0.01676	1.08821	-0.01541	0.9877	1	6.61494	-0.466623	1.22857	-0.379809	0.704087	0.783517	6.61494	-0.612616	1.18339	-0.51768	0.604681	0.730292	5.3789	5.0613	7.1054	3.467	1.03334	8.67378	5.31484	7.82986	3.39429	8.48763	1.71822	16.4676
A430093F15Rik	0.6135	2.43	3.01211	0.8068	0.4198	1	0.365723	2.60566	4.90168	0.531585	0.595013	1	0.365723	-1.08319	4.99384	-0.216905	0.828283	1	0.8965	0.8436	0	0	2.06668	0	0	0	0	0	0.859109	0
A430105I19Rik	36.2866	0.9572	0.38558	2.483	0.01305	0.1391	44.2255	0.986882	0.39921	2.47209	0.0134327	0.0274297	44.2255	-0.75042	0.463973	-1.61738	0.105797	0.18731	44.8242	42.1776	26.6452	18.2015	74.4004	96.6507	35.4323	50.8941	13.5772	22.28	30.9279	29.6416
A4galt	0.2435	1.461	4.8528	0.301	0.7634	1	0	0	NA	NA	NA	1	0	0	NA	NA	NA	1	0.8965	0	0	0	0	0	0	0	0	0	0	0
A4gnt	0.111	-1.468	4.99542	-0.2939	0.7688	1	0.282858	0	4.99742	0	1	1	0.282858	2.86643	4.88933	0.586262	0.557699	1	0	0	0.8882	0	0	0	0	0	2.26286	0	0	0
A530006G24Rik	0	0	NA	NA	NA	1	0	0	NA	NA	NA	1	0	0	NA	NA	NA	1	0	0	0	0	0	0	0	0	0	0	0	0
A530013C23Rik	2.9749	2.297	1.52491	1.506	0.132	1	2.17124	4.34673	2.25009	1.9318	0.0533838	0.0949985	2.17124	2.34534	1.98367	1.18233	0.237076	0.363123	3.5859	5.0613	1.7763	0	2.06668	4.95644	0	0	2.26286	6.36572	1.71822	0
A530016L24Rik	0	0	NA	NA	NA	1	0	0	NA	NA	NA	1	0	0	NA	NA	NA	1	0	0	0	0	0	0	0	0	0	0	0	0
A530032D15Rik	41.1821	0.5268	0.355	1.484	0.1378	0.5982	67.5298	1.40408	0.33745	4.16087	3.17e-05	9.84e-05	67.5298	1.22891	0.328567	3.74021	0.000183869	0.000617539	51.9961	43.0211	39.0797	26.8689	107.467	84.2595	34.5465	38.1705	106.354	86.9982	42.0963	40.3455
A530046M15Rik	0	0	NA	NA	NA	1	0	0	NA	NA	NA	1	0	0	NA	NA	NA	1	0	0	0	0	0	0	0	0	0	0	0	0
A530050N04Rik	0.2941	0	4.92905	0	1	1	0.110726	-1.14059	4.99378	-0.228402	0.819334	1	0.110726	0	4.99758	0	1	1	0	0	0	0	0	0	0.885807	0	0	0	0	0
A530053G22Rik	0	0	NA	NA	NA	1	0	0	NA	NA	NA	1	0	0	NA	NA	NA	1	0	0	0	0	0	0	0	0	0	0	0	0
A530058N18Rik	0	0	NA	NA	NA	1	0	0	NA	NA	NA	1	0	0	NA	NA	NA	1	0	0	0	0	0	0	0	0	0	0	0	0
A530064D06Rik	0.3192	0.9536	4.28867	0.2223	0.824	1	0.671636	1.24796	3.41215	0.36574	0.714559	1	0.671636	2.78697	3.4274	0.813144	0.416136	1	0	1.6871	0	0.8667	1.03334	1.23911	0	0.978732	0	2.12191	0	0
A530065N20Rik	0	0	NA	NA	NA	1	0	0	NA	NA	NA	1	0	0	NA	NA	NA	1	0	0	0	0	0	0	0	0	0	0	0	0
A530072M11Rik	9.0334	0.4807	0.73281	0.6559	0.5119	0.9425	12.205	0.877398	0.796417	1.10168	0.2706	0.378786	12.205	1.00302	0.783455	1.28025	0.200456	0.317308	9.8613	10.9662	8.8817	6.0672	13.4334	17.3476	8.85807	7.82986	9.05145	24.4019	6.01376	10.7039
A530088E08Rik	208.899	0.268	0.15542	1.725	0.08461	0.4646	589.203	1.14663	0.120369	9.52595	1.64e-21	1.44e-20	589.203	0.994636	0.120659	8.24337	1.67e-16	1.81e-15	208.881	208.357	169.641	176.815	852.505	873.573	360.524	419.876	738.824	730.997	346.221	391.104
A530099J19Rik	0.1121	1.461	4.99225	0.2927	0.7697	1	0	0	NA	NA	NA	1	0	0	NA	NA	NA	1	0.8965	0	0	0	0	0	0	0	0	0	0	0
A630001G21Rik	249.683	0.2533	0.13832	1.831	0.0671	0.4071	428.702	1.28037	0.143623	8.91483	4.89e-19	3.87e-18	428.702	0.375893	0.144565	2.60016	0.00931793	0.022483	293.15	289.338	244.248	244.421	757.437	615.838	283.458	282.854	449.178	392.553	323.884	324.411
A630010A05Rik	0	0	NA	NA	NA	1	0	0	NA	NA	NA	1	0	0	NA	NA	NA	1	0	0	0	0	0	0	0	0	0	0	0	0
A630012P03Rik	0	0	NA	NA	NA	1	0	0	NA	NA	NA	1	0	0	NA	NA	NA	1	0	0	0	0	0	0	0	0	0	0	0	0
A630019I02Rik	1.7581	-0.02173	2.42704	-0.008951	0.9929	1	3.06273	2.15352	1.61462	1.33376	0.182283	0.272911	3.06273	3.79408	2.13469	1.77734	0.0755117	0.140684	0	0.8436	0.8882	0	10.3334	6.19555	1.77161	1.95746	0	4.24382	0	0
A630020A06	2.6366	-0.02658	1.30599	-0.02035	0.9838	1	1.85719	2.29578	2.28497	1.00473	0.315027	0.42727	1.85719	2.17749	1.99674	1.09052	0.275483	0.410226	1.793	4.2178	3.5527	2.6002	2.06668	2.47822	0.885807	0	4.52572	3.18286	1.71822	0
A630023A22Rik	0.1314	0	4.99758	0	1	1	0	0	NA	NA	NA	1	0	0	NA	NA	NA	1	0	0	0	0	0	0	0	0	0	0	0	0
A630023P12Rik	0.5654	1.553	3.00465	0.5168	0.6053	1	0.479787	0.229448	4.34623	0.0527925	0.957897	1	0.479787	0	4.56438	0	1	1	0.8965	1.6871	0.8882	0	2.06668	0	1.77161	0	0	0	0	0
A630033H20Rik	122.076	0.409	0.19431	2.105	0.03532	0.2709	191.969	0.436102	0.198532	2.19663	0.028047	0.0534402	191.969	-0.195443	0.192808	-1.01367	0.310741	0.449528	171.228	183.894	131.45	136.078	201.501	208.171	158.56	143.874	203.658	180.362	236.255	203.374
A630066F11Rik	59.0349	0.03159	0.28713	0.11	0.9124	0.9963	49.856	0.350198	0.361513	0.968701	0.332694	0.446252	49.856	0.0290145	0.391506	0.0741099	0.940923	0.963689	60.0645	54.8308	59.5077	52.8711	70.267	73.1075	57.5775	54.809	35.0744	37.1334	41.2372	29.6416
A630072M18Rik	204.12	0.1988	0.15922	1.248	0.2119	0.7204	296.39	1.84043	0.182088	10.1073	5.13e-24	4.91e-23	296.39	1.25802	0.183079	6.87147	6.35e-12	4.85e-11	235.775	223.541	202.504	197.617	536.303	529.1	135.529	162.47	300.961	409.528	138.317	158.912
A630073D07Rik	0	0	NA	NA	NA	1	0	0	NA	NA	NA	1	0	0	NA	NA	NA	1	0	0	0	0	0	0	0	0	0	0	0	0
A630075F10Rik	0.5915	-0.9784	3.2299	-0.3029	0.7619	1	0.282858	0	4.99742	0	1	1	0.282858	2.86643	4.88933	0.586262	0.557699	1	0.8965	0	0	1.7335	0	0	0	0	2.26286	0	0	0
A630076J17Rik	3.6086	0.1439	1.11629	0.1289	0.8974	1	2.91517	-0.877591	1.44112	-0.608966	0.542547	0.651093	2.91517	-0.359586	1.60692	-0.223774	0.822933	0.890217	5.3789	3.3742	4.4409	3.467	3.10002	2.47822	4.42904	5.87239	1.13143	2.12191	1.71822	2.47013
A630077J23Rik	0.7033	-0.01263	2.59621	-0.004865	0.9961	1	0.431763	-2.09842	4.26978	-0.491459	0.623102	1	0.431763	-2.06144	4.26434	-0.483414	0.628802	1	0.8965	0.8436	0.8882	0.8667	0	0	1.77161	0	0	0	0.859109	0.823378
A630089N07Rik	72.5682	-0.006827	0.27608	-0.02473	0.9803	0.9996	99.4576	-0.923321	0.279749	-3.30053	0.000965034	0.00244993	99.4576	-1.1203	0.273895	-4.09024	4.31e-05	0.000161294	75.3047	88.5729	72.8303	91.8744	65.1004	63.1947	136.414	106.682	69.0173	64.7182	135.739	154.795
A630095E13Rik	0	0	NA	NA	NA	1	0	0	NA	NA	NA	1	0	0	NA	NA	NA	1	0	0	0	0	0	0	0	0	0	0	0	0
A630095N17Rik	37.3971	-0.0651	0.37235	-0.1748	0.8612	0.9944	37.435	0.184537	0.454805	0.405749	0.684927	0.767833	37.435	0.641563	0.446011	1.43845	0.150307	0.25166	34.9629	44.7082	47.9614	35.5363	44.4336	30.9778	37.2039	29.362	59.9658	36.0724	32.6461	28.8182
A730004F24Rik	0	0	NA	NA	NA	1	0	0	NA	NA	NA	1	0	0	NA	NA	NA	1	0	0	0	0	0	0	0	0	0	0	0	0
A730006G06Rik	0.2397	-1.45	4.88358	-0.297	0.7665	1	0.761352	1.10125	3.56553	0.30886	0.757428	1	0.761352	0	3.91288	0	1	1	0	0	0	0.8667	4.13336	0	0	1.95746	0	0	0	0
A730008H23Rik	1290.65	-0.02458	0.06753	-0.3639	0.7159	0.9833	5537.17	-0.894556	0.0551913	-16.2083	4.41e-59	1.03e-57	5537.17	0.404117	0.0523108	7.7253	1.12e-14	1.06e-13	1254.18	1212.18	1256.77	1251.57	2861.32	2831.37	5159.83	5426.09	7942.64	8016.57	5809.29	6250.26
A730017C20Rik	0	0	NA	NA	NA	1	0	0	NA	NA	NA	1	0	0	NA	NA	NA	1	0	0	0	0	0	0	0	0	0	0	0	0
A730017L22Rik	37.0026	0.002443	0.35877	0.006808	0.9946	0.9998	46.3968	0.560635	0.394534	1.42101	0.155315	0.238202	46.3968	-1.39108	0.455413	-3.05454	0.00225405	0.00625823	37.6523	40.4905	36.4152	41.6035	91.9672	55.76	47.8336	52.8515	15.84	18.0362	38.6599	50.226
A730018C14Rik	0	0	NA	NA	NA	1	0	0	NA	NA	NA	1	0	0	NA	NA	NA	1	0	0	0	0	0	0	0	0	0	0	0	0
A730020E08Rik	0	0	NA	NA	NA	1	0	0	NA	NA	NA	1	0	0	NA	NA	NA	1	0	0	0	0	0	0	0	0	0	0	0	0
A730020M07Rik	0	0	NA	NA	NA	1	0	0	NA	NA	NA	1	0	0	NA	NA	NA	1	0	0	0	0	0	0	0	0	0	0	0	0
A730036I17Rik	0.2165	-0.03821	4.99319	-0.007653	0.9939	1	0.132619	0	4.99742	0	1	1	0.132619	1.81068	4.99523	0.362482	0.716992	1	0	0.8436	0.8882	0	0	0	0	0	0	1.06095	0	0
A730043L09Rik	0.2397	-1.45	4.88358	-0.297	0.7665	1	0.466135	-3.16291	4.3653	-0.724557	0.468724	1	0.466135	0	4.54069	0	1	1	0	0	0	0.8667	0	0	1.77161	1.95746	0	0	0	0
A730046J19Rik	0	0	NA	NA	NA	1	0	0	NA	NA	NA	1	0	0	NA	NA	NA	1	0	0	0	0	0	0	0	0	0	0	0	0
A730056A06Rik	24.9733	0.3924	0.43131	0.9098	0.3629	0.8745	15.7937	-2.9416	0.905292	-3.24934	0.00115674	0.00289977	15.7937	-0.845529	0.688306	-1.22842	0.219289	0.340993	29.584	33.742	25.7571	22.5352	3.10002	2.47822	16.8303	26.4258	20.3658	7.42668	27.4915	22.2312
A730082K24Rik	0	0	NA	NA	NA	1	0.205844	0	4.99742	0	1	1	0.205844	-2.03338	4.89445	-0.415445	0.677816	1	0	0	0	0	0	0	0	0	0	0	0	1.64676
A730085K08Rik	2.4019	-0.6887	1.38361	-0.4977	0.6187	1	0.898756	-1.17553	3.31906	-0.354177	0.723206	1	0.898756	-3.034	3.31036	-0.916518	0.359396	1	2.6895	1.6871	4.4409	2.6002	0	1.23911	2.65742	0	0	0	0	3.29351
A730090H04Rik	7.9682	0.3033	0.79607	0.381	0.7032	0.9804	1.67114	4.34844	2.38061	1.82661	0.067759	0.116864	1.67114	-0.973678	2.17342	-0.447994	0.654158	0.769841	6.2754	10.9662	5.329	8.6674	2.06668	4.95644	0	0	0	2.12191	2.57733	1.64676
A730090N16Rik	1.7782	0.7883	1.63048	0.4835	0.6288	1	1.71524	2.18299	2.16795	1.00693	0.313966	0.426234	1.71524	1.41609	2.55025	0.555274	0.578707	0.707253	3.5859	2.5307	3.5527	0	6.20003	2.47822	0	1.95746	2.26286	0	0	0.823378
A830009L08Rik	36.5154	0.05601	0.36054	0.1554	0.8765	0.996	29.5292	1.34663	0.551564	2.44147	0.0146275	0.0295951	29.5292	0.99677	0.487158	2.04609	0.0407474	0.0826082	38.5488	36.2727	36.4152	35.5363	34.1002	24.7822	11.5155	11.7448	64.4916	38.1943	28.3506	23.0546
A830010M20Rik	531.429	0.0211	0.09816	0.215	0.8298	0.9903	853.36	0.3723	0.100042	3.72142	0.000198103	0.000553949	853.36	-0.208732	0.0987108	-2.11458	0.0344658	0.071435	572.854	610.731	578.202	588.516	901.072	973.941	695.359	752.645	778.424	846.641	946.738	932.064
A830011K09Rik	0	0	NA	NA	NA	1	0	0	NA	NA	NA	1	0	0	NA	NA	NA	1	0	0	0	0	0	0	0	0	0	0	0	0
A830018L16Rik	0.2415	-1.45	4.86923	-0.2979	0.7658	1	0.141429	0	4.99742	0	1	1	0.141429	1.85749	4.99196	0.372097	0.709821	1	0	0	0	0.8667	0	0	0	0	1.13143	0	0	0
A830019L24Rik	0	0	NA	NA	NA	1	0	0	NA	NA	NA	1	0	0	NA	NA	NA	1	0	0	0	0	0	0	0	0	0	0	0	0
A830052D11Rik	0	0	NA	NA	NA	1	0	0	NA	NA	NA	1	0	0	NA	NA	NA	1	0	0	0	0	0	0	0	0	0	0	0	0
A830080D01Rik	279.048	-0.02859	0.12837	-0.2227	0.8237	0.9898	422.453	-0.0952207	0.146966	-0.64791	0.517043	0.627431	422.453	-0.108357	0.139243	-0.778185	0.43646	0.580835	322.734	322.236	321.519	336.295	297.602	370.494	342.807	368.982	459.361	502.892	495.706	541.783
A830082K12Rik	0	0	NA	NA	NA	1	0.107389	0	4.99742	0	1	1	0.107389	-1.08317	4.99384	-0.2169	0.828286	1	0	0	0	0	0	0	0	0	0	0	0.859109	0
A830082N09Rik	57.049	-0.6163	0.31143	-1.979	0.04781	0.3283	79.0408	0.120824	0.311862	0.387427	0.69844	0.778585	79.0408	-0.243245	0.29892	-0.813746	0.415791	0.560324	51.0996	38.8034	60.3959	77.1399	65.1004	79.3031	61.1207	71.4474	93.9088	68.962	94.502	97.982
A930001A20Rik	0	0	NA	NA	NA	1	0	0	NA	NA	NA	1	0	0	NA	NA	NA	1	0	0	0	0	0	0	0	0	0	0	0	0
A930001C03Rik	0	0	NA	NA	NA	1	0	0	NA	NA	NA	1	0	0	NA	NA	NA	1	0	0	0	0	0	0	0	0	0	0	0	0
A930002C04Rik	0	0	NA	NA	NA	1	0	0	NA	NA	NA	1	0	0	NA	NA	NA	1	0	0	0	0	0	0	0	0	0	0	0	0
A930003A15Rik	299.021	0.1761	0.12322	1.429	0.1529	0.6226	407.579	-1.80879	0.150269	-12.037	2.27e-33	2.96e-32	407.579	-1.06901	0.138057	-7.74327	9.69e-15	9.22e-14	387.281	388.877	344.612	342.362	167.401	158.606	586.404	556.899	312.275	266.299	611.686	601.066
A930003O13Rik	4.7927	-1.102	1.02937	-1.071	0.2844	0.81	2.17632	0.392725	2.13925	0.18358	0.854343	0.89865	2.17632	1.52786	1.80732	0.845376	0.397901	0.541705	4.4824	1.6871	6.2172	6.9339	0	2.47822	1.77161	0	3.39429	6.36572	2.57733	0.823378
A930004D18Rik	20.1292	-0.09922	0.51237	-0.1936	0.8465	0.992	30.4008	0.982416	0.479705	2.04796	0.040564	0.0746072	30.4008	-0.446639	0.494826	-0.902619	0.366728	0.50915	15.2402	32.8985	23.9807	27.7357	50.6336	42.1298	29.2316	17.6172	22.6286	21.2191	30.9279	28.8182
A930005H10Rik	80.0155	0.03205	0.24637	0.1301	0.8965	0.9963	93.7385	0.177118	0.289134	0.61258	0.540154	0.649272	93.7385	0.475343	0.290208	1.63794	0.101435	0.180967	79.7871	84.3551	82.6002	78.0066	88.8671	118.955	92.124	91.0221	115.406	93.364	86.77	63.4001
A930006I01Rik	0	0	NA	NA	NA	1	0	0	NA	NA	NA	1	0	0	NA	NA	NA	1	0	0	0	0	0	0	0	0	0	0	0	0
A930006K02Rik	23.5823	0.5961	0.45759	1.303	0.1927	0.6927	14.1458	0.77118	0.701406	1.09948	0.27156	0.379828	14.1458	1.56161	0.728263	2.1443	0.0320092	0.0669637	25.998	36.2727	22.2044	19.0683	21.7001	16.1084	12.4013	9.78732	24.8915	14.8534	6.01376	7.4104
A930007I19Rik	8.5593	0.05202	0.7249	0.07176	0.9428	0.9973	9.65221	1.21942	0.889268	1.37127	0.170292	0.257585	9.65221	0.464686	0.855487	0.543183	0.587004	0.714728	13.4473	9.2791	7.9936	13.8678	11.3667	14.8693	4.42904	6.85112	12.4457	10.6095	4.29554	12.3507
A930009A15Rik	0	0	NA	NA	NA	1	0	0	NA	NA	NA	1	0	0	NA	NA	NA	1	0	0	0	0	0	0	0	0	0	0	0	0
A930011G23Rik	0	0	NA	NA	NA	1	0	0	NA	NA	NA	1	0	0	NA	NA	NA	1	0	0	0	0	0	0	0	0	0	0	0	0
A930012L18Rik	0	0	NA	NA	NA	1	0	0	NA	NA	NA	1	0	0	NA	NA	NA	1	0	0	0	0	0	0	0	0	0	0	0	0
A930013F10Rik	37.9732	0.4975	0.395	1.26	0.2078	0.7145	46.4451	0.225478	0.434788	0.518594	0.604044	0.701426	46.4451	0.101316	0.430623	0.235278	0.813993	0.88485	56.4785	40.4905	44.4087	24.2687	63.0337	35.9342	35.4323	49.9153	39.6001	57.2915	34.3644	55.9897
A930015D03Rik	46.7363	-0.341	0.32256	-1.057	0.2904	0.8156	62.3394	0.051816	0.364433	0.142183	0.886936	0.922051	62.3394	0.0221788	0.358907	0.0617954	0.950726	0.969643	42.1348	39.6469	53.2905	50.2709	58.9003	64.4338	49.6052	69.49	82.5944	46.682	64.4332	62.5767
A930016O22Rik	1.2476	2.299	2.24638	1.023	0.3062	1	1.23256	3.41316	2.79702	1.22029	0.222356	1	1.23256	-2.17704	2.73493	-0.796013	0.426025	1	1.793	2.5307	0.8882	0	0	3.71733	0	0	1.13143	0	1.71822	3.29351
A930017M01Rik	0	0	NA	NA	NA	1	0	0	NA	NA	NA	1	0	0	NA	NA	NA	1	0	0	0	0	0	0	0	0	0	0	0	0
A930018P22Rik	0	0	NA	NA	NA	1	0.244683	-2.22701	4.88758	-0.455647	0.648644	1	0.244683	0	4.99758	0	1	1	0	0	0	0	0	0	0	1.95746	0	0	0	0
A930019D19Rik	3.1685	0.3417	1.20642	0.2832	0.777	1	4.82865	1.64693	1.24355	1.32437	0.185379	0.276929	4.82865	1.15638	1.20399	0.960456	0.336826	0.477944	2.6895	5.0613	2.6645	3.467	6.20003	8.67378	0.885807	3.91493	5.65715	7.42668	2.57733	3.29351
A930024E05Rik	27.7313	0.6215	0.42778	1.453	0.1462	0.613	36.1448	1.46844	0.518775	2.8306	0.00464607	0.0104602	36.1448	1.61747	0.500365	3.23258	0.0012268	0.00357588	33.1699	30.3678	23.9807	17.3348	42.3669	52.0427	7.97227	26.4258	50.9144	70.023	17.1822	22.2312
A930031H19Rik	0	0	NA	NA	NA	1	0	0	NA	NA	NA	1	0	0	NA	NA	NA	1	0	0	0	0	0	0	0	0	0	0	0	0
A930041C12Rik	8.5618	0.9954	0.75876	1.312	0.1896	0.6871	13.188	0.945551	0.805381	1.17404	0.240378	0.343997	13.188	0.820302	0.729824	1.12397	0.261025	0.392638	15.2402	9.2791	5.329	6.9339	9.30005	16.1084	5.31484	7.82986	22.6286	20.1581	6.87287	17.2909
AA387883	0	0	NA	NA	NA	1	0.420622	0	4.72507	0	1	1	0.420622	-3.06147	4.55704	-0.671811	0.501704	1	0	0	0	0	0	0	0	0	0	0	1.71822	1.64676
AA388235	54.9743	-0.02812	0.30276	-0.09287	0.926	0.9973	32.8945	-0.701128	0.525602	-1.33395	0.182219	0.272845	32.8945	-0.401748	0.57743	-0.695753	0.486584	0.62816	49.3066	53.9873	59.5077	45.9372	44.4336	26.0213	69.9788	45.0217	7.92002	25.4629	16.3231	27.9948
AA413626	4.9176	-0.1271	0.98643	-0.1289	0.8975	0.9963	8.57089	-0.519123	1.05034	-0.494241	0.621136	0.715353	8.57089	-1.12518	1.10484	-1.01841	0.308482	0.447041	6.2754	3.3742	3.5527	6.9339	4.13336	12.3911	9.74388	13.7022	9.05145	0	14.6049	4.94027
AA414768	41.8916	-0.1038	0.36564	-0.2839	0.7765	0.987	44.5155	0.54142	0.400074	1.3533	0.17596	0.264912	44.5155	-1.10883	0.491268	-2.25709	0.0240027	0.0521167	49.3066	40.4905	42.6324	53.7379	84.7338	75.5858	60.2349	49.9153	7.92002	19.0972	24.0551	34.5819
AA415398	58.6294	0.2656	0.293	0.9066	0.3646	0.8754	54.4484	0.603938	0.373184	1.61834	0.10559	0.171355	54.4484	-0.517103	0.384126	-1.34618	0.178245	0.288732	75.3047	59.8921	58.6195	53.7379	78.5338	68.1511	36.3181	60.6814	40.7315	38.1943	63.5741	49.4027
AA465934	43.9697	0.04206	0.33195	0.1267	0.8992	0.9963	83.7434	-0.809815	0.309781	-2.61415	0.00894501	0.018995	83.7434	-0.112092	0.302734	-0.370265	0.711185	0.811727	40.3418	47.2389	45.2969	39.87	63.0337	58.2382	84.1517	129.193	83.7259	77.4497	89.3473	84.8079
AA467197	36.9413	0.5546	0.35361	1.568	0.1168	0.5525	66.3035	0.761181	0.327145	2.32674	0.0199793	0.0392622	66.3035	0.16186	0.318982	0.507426	0.611856	0.73596	53.7891	50.6131	35.527	35.5363	80.6004	81.7813	47.8336	47.9579	78.0687	65.7792	58.4194	69.9871
AA474331	63.8328	-0.2929	0.28858	-1.015	0.3102	0.8336	76.783	0.537397	0.315138	1.70527	0.0881432	0.146933	76.783	0.0560374	0.315599	0.177559	0.859069	0.911701	42.1348	60.7357	61.2841	65.0055	110.567	79.3031	62.8923	68.5112	62.2287	86.9982	71.306	72.4572
AA536875	0	0	NA	NA	NA	1	0	0	NA	NA	NA	1	0	0	NA	NA	NA	1	0	0	0	0	0	0	0	0	0	0	0	0
AA543186	22.2159	0.2418	0.46523	0.5197	0.6033	0.9694	23.1007	0.833275	0.544051	1.53161	0.125618	0.199024	23.1007	0.933203	0.556207	1.6778	0.0933866	0.168875	25.998	22.7759	19.5398	21.6685	35.1335	29.7387	15.0587	21.5321	26.0229	28.6458	16.3231	12.3507
AA543401	0	0	NA	NA	NA	1	0	0	NA	NA	NA	1	0	0	NA	NA	NA	1	0	0	0	0	0	0	0	0	0	0	0	0
AA545190	0	0	NA	NA	NA	1	0	0	NA	NA	NA	1	0	0	NA	NA	NA	1	0	0	0	0	0	0	0	0	0	0	0	0
AA619741	0.111	-1.468	4.99542	-0.2939	0.7688	1	0	0	NA	NA	NA	1	0	0	NA	NA	NA	1	0	0	0.8882	0	0	0	0	0	0	0	0	0
AA792892	0.1121	1.461	4.99225	0.2927	0.7697	1	0.575016	2.83922	4.1572	0.682964	0.494629	1	0.575016	2.78381	4.17011	0.667563	0.504413	1	0.8965	0	0	0	0	2.47822	0	0	0	2.12191	0	0
AA986860	44.4175	-0.1619	0.35425	-0.4569	0.6477	0.9751	45.7031	-0.428182	0.380615	-1.12497	0.260601	0.367304	45.7031	-0.0940537	0.384925	-0.244343	0.806965	0.880331	32.2734	53.1437	57.7314	38.1366	43.4002	40.8907	55.8059	57.7452	42.9944	38.1943	42.9554	43.639
Aaas	712.14	-0.1424	0.08589	-1.658	0.09742	0.5023	1524.08	-1.27439	0.0787924	-16.1741	7.68e-59	1.8e-57	1524.08	-0.717906	0.075019	-9.56965	1.07e-21	1.59e-20	679.535	633.507	736.297	712.46	789.471	853.747	1970.92	1998.57	1262.68	1225.4	2049.83	2041.98
Aacs	1371.41	-0.03865	0.0606	-0.6379	0.5235	0.9462	3486.97	-1.33895	0.057063	-23.4645	9.4e-122	5.92e-120	3486.97	-0.155106	0.0532155	-2.91468	0.00356048	0.00947132	1568.85	1513.33	1578.29	1587	1674.01	1680.23	4223.53	4261.4	3771.06	3825.8	4265.48	4194.29
Aadac	0	0	NA	NA	NA	1	0.141429	0	4.99742	0	1	1	0.141429	1.85749	4.99196	0.372097	0.709821	1	0	0	0	0	0	0	0	0	1.13143	0	0	0
Aadacl2	0	0	NA	NA	NA	1	0	0	NA	NA	NA	1	0	0	NA	NA	NA	1	0	0	0	0	0	0	0	0	0	0	0	0
Aadacl3	0	0	NA	NA	NA	1	0	0	NA	NA	NA	1	0	0	NA	NA	NA	1	0	0	0	0	0	0	0	0	0	0	0	0
Aadat	0	0	NA	NA	NA	1	0	0	NA	NA	NA	1	0	0	NA	NA	NA	1	0	0	0	0	0	0	0	0	0	0	0	0
Aaed1	164.204	0.1366	0.17381	0.7858	0.432	0.9143	328.979	0.906059	0.153894	5.88754	3.92e-09	1.77e-08	328.979	1.42242	0.152337	9.33734	9.88e-21	1.37e-19	165.85	161.962	140.332	157.747	380.269	432.45	221.452	211.406	522.721	486.978	184.708	191.847
Aagab	814.208	0.05823	0.08137	0.7156	0.4743	0.9305	2300.3	1.02319	0.072854	14.0444	8.34e-45	1.47e-43	2300.3	0.434691	0.0743862	5.8437	5.11e-09	3.02e-08	760.219	762.57	736.297	726.328	3696.25	3640.51	1838.05	1771.5	2276.44	2009.45	1648.63	1521.6
Aak1	1561.21	0.1592	0.06173	2.579	0.009919	0.1133	3232.84	1.38667	0.120728	11.4859	1.55e-30	1.86e-29	3232.84	0.651315	0.121396	5.36522	8.09e-08	4.23e-07	1525.82	1572.38	1331.37	1443.12	5629.63	5764.34	2162.26	2195.3	2715.43	3461.89	1953.61	1980.22
Aamdc	175.124	-0.001814	0.16776	-0.01081	0.9914	0.9996	239.256	-0.108719	0.187208	-0.58074	0.561416	0.667542	239.256	-0.34927	0.186789	-1.86987	0.0615025	0.118047	173.022	169.554	166.977	175.948	249.035	215.605	230.31	272.087	192.343	223.861	290.379	240.426
Aamp	1020.32	-0.0812	0.07811	-1.04	0.2986	0.8238	4569.51	-0.0232087	0.054699	-0.424298	0.671349	0.756764	4569.51	0.586209	0.0537525	10.9057	1.08e-27	2.08e-26	933.24	893.321	967.222	964.682	4227.39	4061.81	4288.19	4137.1	6005.63	5903.15	4087.64	3845.17
Aanat	1.9945	0.7207	1.64069	0.4393	0.6605	1	4.36828	0.107108	1.21388	0.0882356	0.929689	0.952611	4.36828	0.375814	1.20236	0.312564	0.754612	0.843844	2.6895	1.6871	2.6645	0	4.13336	4.95644	3.54323	4.89366	4.52572	5.30477	4.29554	3.29351
Aar2	539.257	-0.05854	0.09647	-0.6069	0.5439	0.9531	860.483	-0.257431	0.104368	-2.46656	0.0136418	0.0278163	860.483	-0.107517	0.104833	-1.02561	0.305077	0.443336	536.994	530.594	565.767	546.046	777.071	882.247	1049.68	929.795	788.607	773.436	871.996	811.027
Aard	0.3275	-1.041	4.24424	-0.2452	0.8063	1	0.244683	-2.22701	4.88758	-0.455647	0.648644	1	0.244683	0	4.99758	0	1	1	0	0.8436	1.7763	0	0	0	0	1.95746	0	0	0	0
Aars	1875.86	-0.1042	0.05756	-1.811	0.07017	0.4183	4747.23	-1.28882	0.0501888	-25.6794	1.98e-145	1.82e-143	4747.23	-0.431194	0.049304	-8.74561	2.22e-18	2.69e-17	1802.83	1718.31	1903.36	1880.83	2858.22	2880.93	6958.02	7063.51	3858.18	3899.01	5261.18	5198.81
Aars2	792.525	0.01605	0.08104	0.198	0.843	0.992	923.387	-0.476311	0.0965288	-4.93439	8.04e-07	2.94e-06	923.387	-0.602147	0.0958005	-6.28543	3.27e-10	2.15e-09	762.908	765.101	779.817	731.529	796.704	729.836	1057.65	1068.78	703.75	778.74	1140.9	1110.74
Aarsd1	512.511	-0.1426	0.10471	-1.361	0.1734	0.6594	1084.76	-0.979154	0.0944679	-10.3649	3.58e-25	3.61e-24	1084.76	-1.36141	0.093919	-14.4955	1.29e-47	5.05e-46	509.203	472.389	571.985	511.377	717.137	664.163	1379.2	1346.74	623.418	656.731	1732.82	1557.83
Aasdh	331.486	-0.1377	0.12315	-1.118	0.2634	0.7908	454.078	-0.0295925	0.132333	-0.223621	0.823052	0.874481	454.078	0.233163	0.128806	1.81019	0.0702661	0.132239	292.254	323.08	342.835	334.562	417.469	422.537	418.101	439.451	496.698	548.513	469.933	419.923
Aasdhppt	365.219	-0.2297	0.11523	-1.993	0.04624	0.3222	776.247	-0.593892	0.111244	-5.33862	9.37e-08	3.74e-07	776.247	-0.54161	0.103948	-5.21038	1.88e-07	9.39e-07	395.35	381.285	444.976	465.439	454.669	501.84	734.334	706.645	832.733	720.388	1128.87	1130.5
Aass	0.111	-1.468	4.99542	-0.2939	0.7688	1	0	0	NA	NA	NA	1	0	0	NA	NA	NA	1	0	0	0.8882	0	0	0	0	0	0	0	0	0
Aatf	527.236	-0.2176	0.09754	-2.231	0.02571	0.2204	882.933	-0.93732	0.0963778	-9.72548	2.35e-22	2.12e-21	882.933	-1.06612	0.0968263	-11.0106	3.4e-28	6.68e-27	493.963	481.668	559.55	574.649	618.97	623.273	1203.81	1174.48	540.824	571.854	1130.59	1199.66
Aatk	1.9149	-1.456	1.64889	-0.8829	0.3773	1	2.4972	0.340784	1.80124	0.189194	0.849941	0.89549	2.4972	1.11754	1.91376	0.583953	0.559252	0.691692	0	2.5307	4.4409	2.6002	3.10002	3.71733	5.31484	0	1.13143	4.24382	0	2.47013
AB124611	298.001	0.1067	0.13129	0.8126	0.4164	0.9053	529.103	0.874975	0.128115	6.82962	8.51e-12	4.65e-11	529.103	0.652187	0.129928	5.0196	5.18e-07	2.46e-06	308.391	293.556	281.551	277.357	762.604	755.858	421.644	406.174	597.395	555.94	326.461	406.749
Abat	7.0786	0.2211	1.05987	0.2087	0.8347	0.9916	3.75519	-0.900612	1.31811	-0.683258	0.494444	0.606956	3.75519	-4.22876	1.90219	-2.22311	0.0262086	0.0562137	5.3789	0.8436	3.5527	1.7335	4.13336	3.71733	9.74388	4.89366	0	0	3.43644	4.11689
Abca1	0.1332	0	4.99758	0	1	1	0	0	NA	NA	NA	1	0	0	NA	NA	NA	1	0	0	0	0	0	0	0	0	0	0	0	0
Abca12	0	0	NA	NA	NA	1	0	0	NA	NA	NA	1	0	0	NA	NA	NA	1	0	0	0	0	0	0	0	0	0	0	0	0
Abca13	0.1579	0	4.99758	0	1	1	0.141429	0	4.99742	0	1	1	0.141429	1.85749	4.99196	0.372097	0.709821	1	0	0	0	0	0	0	0	0	1.13143	0	0	0
Abca14	0.1054	1.417	4.99535	0.2837	0.7767	1	0	0	NA	NA	NA	1	0	0	NA	NA	NA	1	0	0.8436	0	0	0	0	0	0	0	0	0	0
Abca15	0	0	NA	NA	NA	1	0	0	NA	NA	NA	1	0	0	NA	NA	NA	1	0	0	0	0	0	0	0	0	0	0	0	0
Abca16	0	0	NA	NA	NA	1	0	0	NA	NA	NA	1	0	0	NA	NA	NA	1	0	0	0	0	0	0	0	0	0	0	0	0
Abca17	4.0361	0.5722	1.13982	0.502	0.6156	1	1.39986	1.17309	2.66305	0.440505	0.659571	0.747132	1.39986	1.97381	2.31916	0.851091	0.394719	0.538517	4.4824	3.3742	3.5527	1.7335	2.06668	0	0	0.978732	2.26286	4.24382	0	1.64676
Abca2	2200.26	0.01709	0.05151	0.3317	0.7401	0.9863	3600.96	-0.021065	0.0563295	-0.373961	0.708433	0.786491	3600.96	-0.0458994	0.0559557	-0.820281	0.412056	0.556514	2210.73	2231.19	2175.14	2214.52	3528.85	3587.23	3593.72	3626.2	3472.36	3647.56	3757.74	3594.04
Abca3	322.419	0.1223	0.12777	0.957	0.3385	0.8603	375.874	1.02137	0.154487	6.61137	3.81e-11	1.98e-10	375.874	1.00342	0.14853	6.75567	1.42e-11	1.05e-10	355.904	306.209	293.986	313.76	450.536	447.319	211.708	230.981	529.51	582.464	245.705	308.767
Abca4	0	0	NA	NA	NA	1	0	0	NA	NA	NA	1	0	0	NA	NA	NA	1	0	0	0	0	0	0	0	0	0	0	0	0
Abca5	0.1314	0	4.99758	0	1	1	0.110726	-1.14059	4.99378	-0.228402	0.819334	1	0.110726	0	4.99758	0	1	1	0	0	0	0	0	0	0.885807	0	0	0	0	0
Abca6	0	0	NA	NA	NA	1	0	0	NA	NA	NA	1	0	0	NA	NA	NA	1	0	0	0	0	0	0	0	0	0	0	0	0
Abca7	1356.42	0.1602	0.06568	2.44	0.01471	0.151	1952.25	0.503339	0.0804963	6.25294	4.03e-10	1.95e-09	1952.25	0.161373	0.080688	1.99996	0.0455046	0.0906746	1342.04	1344.62	1227.46	1177.03	2468.65	2361.75	1598	1812.61	2067.12	1828.02	1756.02	1725.8
Abca8a	0.2231	0.006083	4.99009	0.001219	0.999	1	0	0	NA	NA	NA	1	0	0	NA	NA	NA	1	0.8965	0	0.8882	0	0	0	0	0	0	0	0	0
Abca8b	0	0	NA	NA	NA	1	0	0	NA	NA	NA	1	0	0	NA	NA	NA	1	0	0	0	0	0	0	0	0	0	0	0	0
Abca9	0.1314	0	4.99758	0	1	1	0	0	NA	NA	NA	1	0	0	NA	NA	NA	1	0	0	0	0	0	0	0	0	0	0	0	0
Abcb10	507.992	0.1493	0.10132	1.473	0.1407	0.6049	654.241	1.17779	0.115517	10.1958	2.07e-24	2.02e-23	654.241	0.0511979	0.122968	0.416352	0.677153	0.786442	527.133	531.437	479.614	474.974	1215.21	1195.74	581.09	483.494	452.572	442.418	408.077	455.328
Abcb11	0	0	NA	NA	NA	1	0	0	NA	NA	NA	1	0	0	NA	NA	NA	1	0	0	0	0	0	0	0	0	0	0	0	0
Abcb1a	0.2646	0	4.70004	0	1	1	1.59495	4.58417	2.55157	1.79661	0.0723982	0.123852	1.59495	-1.65233	2.58999	-0.637966	0.523496	0.660238	0	0	0	0	2.06668	6.19555	0	0	0	1.06095	3.43644	0
Abcb1b	0.3701	0.002214	3.87746	0.000571	0.9995	1	0.415477	0	4.76395	0	1	1	0.415477	3.42407	4.61542	0.741876	0.458162	1	0.8965	0	0.8882	0	0	0	0	0	2.26286	1.06095	0	0
Abcb4	0.6282	-1.006	3.18234	-0.3162	0.7519	1	0.695558	2.83376	3.62707	0.781283	0.434636	1	0.695558	1.42807	3.63128	0.393269	0.694121	1	0.8965	0	1.7763	0	0	2.47822	0	0	2.26286	0	0	0.823378
Abcb5	0	0	NA	NA	NA	1	0	0	NA	NA	NA	1	0	0	NA	NA	NA	1	0	0	0	0	0	0	0	0	0	0	0	0
Abcb6	527.338	-0.251	0.09656	-2.599	0.009338	0.1085	602.475	-0.424047	0.11624	-3.64804	0.000264245	0.000727215	602.475	0.133068	0.115798	1.14914	0.250499	0.379967	509.203	530.594	603.959	633.587	516.669	551.404	721.047	710.559	650.573	563.367	543.816	562.367
Abcb7	1051.76	-0.06158	0.06923	-0.8895	0.3737	0.8805	2101.05	-0.376433	0.0742458	-5.07009	3.98e-07	1.5e-06	2101.05	-0.452099	0.0722139	-6.26055	3.84e-10	2.51e-09	1202.19	1239.18	1247.89	1300.11	1596.51	1629.43	2182.63	2002.49	2081.83	1887.44	2682.14	2745.96
Abcb8	739.578	-0.09626	0.08209	-1.173	0.241	0.7625	1148.23	-0.0492561	0.091547	-0.538041	0.590549	0.691278	1148.23	-0.366686	0.0940727	-3.8979	9.7e-05	0.000342027	755.736	765.101	825.114	800.868	1216.24	1361.78	1317.2	1347.71	915.328	807.386	1137.46	1082.74
Abcb9	733.661	0.1291	0.08584	1.504	0.1325	0.5877	1195.69	0.366614	0.0975024	3.76005	0.000169881	0.000479985	1195.69	0.0397	0.0984878	0.403096	0.686878	0.792923	736.91	733.046	671.46	672.59	1475.61	1459.67	1191.41	1084.44	1165.37	1041.86	1163.23	983.936
Abcc1	481.415	-0.3777	0.10593	-3.565	0.0003635	0.009392	882.316	0.717382	0.0975509	7.35392	1.92e-13	1.17e-12	882.316	1.18198	0.0937793	12.6038	2.01e-36	5.46e-35	436.588	479.137	582.643	607.585	933.105	945.442	551.858	591.154	1393.92	1407.89	635.741	599.419
Abcc10	149.409	0.1743	0.19022	0.9162	0.3596	0.8736	238.763	1.15403	0.17134	6.73533	1.64e-11	8.73e-11	238.763	0.424888	0.176625	2.40559	0.0161463	0.0366208	130.887	132.438	117.239	116.143	405.069	375.451	169.189	182.044	229.68	216.435	168.385	163.852
Abcc12	0.3536	0.01737	3.9336	0.004415	0.9965	1	0.309778	2.84375	4.88407	0.58225	0.560398	1	0.309778	0	4.99758	0	1	1	0.8965	0	0	0.8667	0	2.47822	0	0	0	0	0	0
Abcc2	0	0	NA	NA	NA	1	0.258335	2.60564	4.90168	0.531582	0.595016	1	0.258335	0	4.99758	0	1	1	0	0	0	0	2.06668	0	0	0	0	0	0	0
Abcc3	1.9248	1.583	1.77301	0.8928	0.372	1	1.2029	2.88498	2.57552	1.12015	0.262648	1	1.2029	0.361777	2.89015	0.125176	0.900384	1	3.5859	1.6871	0.8882	0.8667	3.10002	3.71733	0.885807	0	0	1.06095	0.859109	0
Abcc4	681.213	-0.0638	0.09099	-0.7012	0.4832	0.9322	707.631	-0.138389	0.103861	-1.33244	0.182714	0.27347	707.631	-0.919717	0.112561	-8.17082	3.06e-16	3.25e-15	617.678	707.739	699.882	686.458	870.071	806.661	885.807	962.094	360.926	377.7	705.328	692.461
Abcc5	1087.23	0.3452	0.07012	4.922	8.56e-07	5.07e-05	1095.54	0.0144126	0.0861206	0.167353	0.867092	0.906608	1095.54	-0.644395	0.0915007	-7.04251	1.89e-12	1.51e-11	1196.81	1244.24	946.794	975.083	1300.97	1392.76	1300.37	1365.33	664.15	664.157	1068.73	1007.81
Abcc6	0.7818	0.9571	2.53224	0.378	0.7055	1	0.715766	-2.22127	3.61682	-0.614149	0.539117	1	0.715766	0.368534	3.48276	0.105817	0.915728	1	0.8965	2.5307	1.7763	0	0	0	0	1.95746	0	2.12191	0	1.64676
Abcc8	0.2368	1.417	4.90564	0.2889	0.7727	1	0.347605	-2.22699	4.88758	-0.455642	0.648647	1	0.347605	-1.05226	4.99602	-0.210619	0.833185	1	0	0.8436	0	0	0	0	0	1.95746	0	0	0	0.823378
Abcc9	29.6149	-0.5436	0.40409	-1.345	0.1785	0.6679	19.7952	-0.909562	0.677113	-1.34329	0.179177	0.269004	19.7952	-0.135785	0.613378	-0.221373	0.824802	0.891167	24.2051	32.8985	43.5206	39.87	7.23337	13.6302	23.9168	14.681	24.8915	22.28	16.3231	35.4052
Abcd1	530.245	0.2173	0.10102	2.151	0.0315	0.2516	743.621	0.625737	0.104192	6.00563	1.91e-09	8.83e-09	743.621	0.297835	0.108012	2.75743	0.00582573	0.0147724	546.856	582.05	497.378	474.107	1138.74	997.484	685.615	700.772	664.15	673.706	554.125	534.372
Abcd2	0.111	-1.468	4.99542	-0.2939	0.7688	1	0	0	NA	NA	NA	1	0	0	NA	NA	NA	1	0	0	0.8882	0	0	0	0	0	0	0	0	0
Abcd3	504.025	-0.2184	0.10067	-2.17	0.03003	0.2432	695.431	-0.126251	0.106064	-1.19033	0.233916	0.336729	695.431	-0.30136	0.108285	-2.78303	0.00538542	0.0137499	499.342	515.41	587.083	593.717	710.937	753.379	806.085	790.815	570.241	550.635	725.947	655.409
Abcd4	254.799	0.03193	0.14086	0.2267	0.8207	0.9898	316.885	-0.0241214	0.153447	-0.157197	0.875089	0.912513	316.885	0.0924611	0.153524	0.602259	0.547002	0.680662	263.566	269.093	255.794	265.223	336.868	313.495	308.261	354.301	312.275	318.286	306.702	284.889
Abce1	1398.02	-0.1778	0.06248	-2.846	0.004425	0.06393	5229.14	-0.921381	0.0585809	-15.7283	9.67e-56	2.14e-54	5229.14	-0.989327	0.0579295	-17.0781	2.16e-65	1.31e-63	1330.38	1299.07	1480.59	1493.39	3458.59	3305.95	6552.32	6262.91	3903.44	3552.07	7584.21	7213.61
Abcf1	1513.82	-0.0845	0.06199	-1.363	0.1728	0.6589	3807.42	-0.378112	0.0557544	-6.78174	1.19e-11	6.4e-11	3807.42	-0.386029	0.055706	-6.92975	4.22e-12	3.27e-11	1361.76	1304.97	1426.41	1400.65	3455.49	3329.49	4392.72	4428.76	3117.09	3320.79	4238.84	4176.17
Abcf2	1141.17	-0.1126	0.06834	-1.648	0.0993	0.5064	2950	-1.03009	0.0617209	-16.6895	1.56e-62	3.89e-61	2950	-1.35641	0.0630364	-21.5179	1.06e-102	1.15e-100	1050.68	1018.17	1127.09	1109.43	2114.21	2033.38	4136.72	4338.72	1546.67	1536.26	4045.54	3848.47
Abcf3	586.122	-0.008513	0.09264	-0.09189	0.9268	0.9973	1089.46	0.0196813	0.0899821	0.218724	0.826865	0.87721	1089.46	-0.159277	0.090816	-1.75384	0.0794575	0.146986	601.541	568.553	598.63	578.116	1205.91	1131.31	1212.67	1093.24	959.453	964.407	1101.38	1047.34
Abcg1	934.24	0.2928	0.08191	3.575	0.0003503	0.009104	811.634	-0.0582815	0.0974709	-0.597937	0.549882	0.657266	811.634	-0.179657	0.104195	-1.72424	0.0846648	0.155213	646.365	680.746	557.774	526.111	1014.74	1006.16	1041.71	1062.9	532.904	577.159	598.799	658.702
Abcg2	17.5576	0.8161	0.56189	1.452	0.1464	0.6133	12.2664	0.551794	0.883109	0.624831	0.532082	0.641704	12.2664	0.773869	0.713072	1.08526	0.277806	0.412944	16.1367	19.4017	12.4344	7.8007	6.20003	7.43467	5.31484	3.91493	30.5486	16.9753	13.7457	13.9974
Abcg3	349.47	0.1378	0.12026	1.146	0.2518	0.7769	645.519	0.723735	0.119627	6.04991	1.45e-09	6.77e-09	645.519	0.188957	0.117641	1.60621	0.108228	0.191176	376.523	392.251	326.848	371.832	791.538	786.835	505.796	449.238	750.139	651.426	650.345	578.835
Abcg4	33.7266	0.3466	0.3895	0.89	0.3735	0.8805	48.9092	-0.374529	0.508033	-0.737213	0.460993	0.57516	48.9092	0.452652	0.454705	0.995487	0.3195	0.459183	36.7559	37.9598	28.4216	30.3359	36.1669	11.152	42.5188	19.5746	93.9088	68.962	69.5878	49.4027
Abcg5	0.111	-1.468	4.99542	-0.2939	0.7688	1	0	0	NA	NA	NA	1	0	0	NA	NA	NA	1	0	0	0.8882	0	0	0	0	0	0	0	0	0
Abcg8	1.0874	-3.045	2.57744	-1.181	0.2375	1	0.700208	3.42483	3.55891	0.962326	0.335886	1	0.700208	0.377439	3.75024	0.100644	0.919833	1	0	0	1.7763	0.8667	0	3.71733	0	0	0	1.06095	0	0.823378
Abhd1	185.246	0.306	0.1686	1.815	0.06956	0.4162	294.726	0.577037	0.164428	3.50936	0.000449184	0.00120146	294.726	-0.161251	0.173885	-0.927338	0.353751	0.496632	175.711	178.833	138.555	148.213	439.169	441.123	325.091	264.258	186.686	232.349	232.819	236.309
Abhd10	214.13	-0.0412	0.15182	-0.2714	0.7861	0.9877	321.986	-0.246176	0.157584	-1.56219	0.118244	0.188932	321.986	-0.0374153	0.152327	-0.245625	0.805972	0.879606	227.707	239.569	250.465	230.553	284.168	254.018	325.091	314.173	347.349	342.688	383.163	325.234
Abhd11	270.17	-0.1077	0.13585	-0.7929	0.4278	0.9112	389.423	-0.0562468	0.140408	-0.400596	0.688717	0.770692	389.423	-0.284894	0.139679	-2.03964	0.0413867	0.0837236	254.602	263.188	282.44	275.623	394.735	370.494	369.382	427.706	356.401	343.749	432.991	419.923
Abhd11os	17.2647	0.02221	0.54557	0.04071	0.9675	0.9996	23.6486	-0.101856	0.546563	-0.186356	0.852165	0.897164	23.6486	-0.688112	0.562804	-1.22265	0.221462	0.34403	15.2402	16.871	19.5398	12.1344	24.8001	24.7822	23.9168	29.362	20.3658	12.7314	32.6461	20.5844
Abhd12	530.531	0.01235	0.09738	0.1268	0.8991	0.9963	795.044	-0.21123	0.0992578	-2.1281	0.0333289	0.0624906	795.044	-0.295379	0.100871	-2.92827	0.00340852	0.00910834	542.373	515.41	528.464	520.044	790.504	811.618	965.53	887.71	633.601	670.523	797.253	803.617
Abhd12b	0	0	NA	NA	NA	1	0.438945	3.35381	4.51252	0.743224	0.457346	1	0.438945	0	4.66585	0	1	1	0	0	0	0	1.03334	2.47822	0	0	0	0	0	0
Abhd13	1084.81	0.151	0.07025	2.149	0.03164	0.2517	2057.63	-0.139395	0.0674729	-2.06595	0.0388336	0.0717524	2057.63	-0.0674446	0.0656852	-1.02679	0.304522	0.442712	1163.64	1136.26	1021.4	1049.62	1779.41	1815.3	2020.53	1936.91	2209.68	2141.01	2256.02	2302.16
Abhd14a	243.606	-0.2864	0.14354	-1.996	0.04598	0.3214	374.416	-0.386067	0.145536	-2.65272	0.0079847	0.0171208	374.416	-0.241614	0.142847	-1.69141	0.0907585	0.164791	219.639	223.541	278.887	261.755	330.668	298.626	427.845	395.408	342.824	363.907	443.3	392.751
Abhd14b	120.486	0.1541	0.2164	0.7121	0.4764	0.9311	256.364	1.43241	0.179388	7.98498	1.41e-15	9.56e-15	256.364	0.526567	0.174837	3.01175	0.00259742	0.00712044	107.578	100.383	89.7056	97.0749	414.369	358.103	155.016	131.15	307.749	277.97	213.059	193.494
Abhd15	512.672	-0.03978	0.09986	-0.3984	0.6903	0.9786	580.446	-0.427001	0.116389	-3.66875	0.000243735	0.00067393	580.446	-1.00513	0.123204	-8.15827	3.4e-16	3.6e-15	470.654	478.293	486.72	488.841	596.237	561.317	781.282	776.134	315.669	325.713	600.517	686.697
Abhd16a	635.249	0.07348	0.09389	0.7826	0.4339	0.9143	1214.05	0.208777	0.0868439	2.40405	0.0162148	0.0324849	1214.05	0.34096	0.0880569	3.87204	0.000107927	0.00037769	694.775	620.854	643.927	605.851	1405.34	1442.33	1256.07	1206.78	1173.29	1285.88	1018.04	924.653
Abhd16b	1.6984	-0.5806	1.88515	-0.308	0.7581	1	1.4855	-2.09612	4.89723	-0.428022	0.668635	0.754704	1.4855	5.02965	4.80835	1.04602	0.295551	0.432538	1.793	0	1.7763	0.8667	0	0	1.77161	0	9.05145	1.06095	0	0
Abhd17a	627.635	0.03439	0.09057	0.3797	0.7042	0.9804	1196.67	-0.199934	0.0972372	-2.05614	0.0397686	0.0733358	1196.67	-0.0617481	0.0962452	-0.641571	0.521152	0.657904	606.92	584.581	571.985	591.117	1123.24	1063.16	1378.32	1132.39	1191.4	1194.63	1214.78	1275.41
Abhd17b	421.456	0.04069	0.10861	0.3746	0.7079	0.9804	719.201	-0.00913758	0.10713	-0.0852943	0.932027	0.954162	719.201	-0.0591065	0.105026	-0.562777	0.573587	0.70338	493.963	516.253	474.285	507.91	663.404	705.054	704.217	671.41	775.03	699.169	785.226	750.097
Abhd17c	519.96	-0.148	0.09791	-1.512	0.1306	0.5847	685.969	-0.514851	0.110722	-4.64993	3.32e-06	1.15e-05	685.969	-0.494496	0.109928	-4.49834	6.85e-06	2.86e-05	502.031	509.505	541.787	578.982	551.803	582.382	853.032	765.368	584.95	550.635	825.604	773.975
Abhd2	744.896	0.1923	0.0842	2.284	0.02235	0.2017	1176.65	0.557695	0.0811444	6.87288	6.29e-12	3.47e-11	1176.65	0.0749186	0.0852611	0.878696	0.379566	0.522433	775.459	747.386	656.361	676.057	1742.21	1690.15	1150.66	1182.31	911.933	959.103	890.896	885.955
Abhd3	0.3258	0.9924	3.91546	0.2535	0.7999	1	0.205844	0	4.99742	0	1	1	0.205844	-2.03338	4.89445	-0.415445	0.677816	1	0.8965	0.8436	0	0.8667	0	0	0	0	0	0	0	1.64676
Abhd4	42.9917	1.135	0.3602	3.151	0.001626	0.02988	40.5629	2.41467	0.421484	5.72897	1.01e-08	4.38e-08	40.5629	-0.0127477	0.47059	-0.0270887	0.978389	0.987991	44.8242	59.0486	22.2044	25.1355	98.1672	110.281	19.4878	19.5746	19.2343	19.0972	18.9004	19.7611
Abhd5	205.543	0.08558	0.15736	0.5438	0.5865	0.9648	198.087	0.260642	0.195911	1.33041	0.183384	0.274298	198.087	-0.365727	0.210301	-1.73906	0.0820242	0.151056	233.086	258.97	222.044	241.821	297.602	250.3	256.884	200.64	130.115	123.071	158.935	167.146
Abhd6	4.1494	-1.417	1.07305	-1.321	0.1866	1	0.505132	0.265789	4.1397	0.0642048	0.948807	1	0.505132	2.78427	4.02885	0.691083	0.489513	1	5.3789	2.5307	9.7699	11.2676	1.03334	0	0.885807	0	0	2.12191	0	0
Abhd8	955.454	0.0803	0.07425	1.082	0.2795	0.8057	1765.78	0.476313	0.0729665	6.52782	6.67e-11	3.42e-10	1765.78	0.285759	0.0728406	3.92307	8.74e-05	0.000310497	882.141	863.796	831.332	819.936	2127.64	2111.45	1585.6	1460.27	1920.04	1838.63	1521.48	1561.12
Abi1	756.437	0.04757	0.08014	0.5936	0.5528	0.9544	1485.06	0.228747	0.0949392	2.4094	0.0159787	0.0320391	1485.06	0.208185	0.0937653	2.22027	0.0264003	0.0565647	883.934	858.735	823.338	862.406	1444.61	1617.04	1337.57	1272.35	1752.59	1575.52	1560.14	1320.7
Abi2	669.581	-0.04581	0.08975	-0.5105	0.6097	0.9711	1300.78	0.218138	0.0838993	2.59999	0.00932254	0.0197281	1300.78	0.467649	0.0849486	5.50508	3.69e-08	2.01e-07	622.16	664.718	646.591	682.124	1436.34	1598.45	1344.66	1260.61	1400.71	1365.45	991.412	1008.64
Abi3	1005.54	0.1487	0.07197	2.066	0.03882	0.2872	2348.67	0.685082	0.0655575	10.4501	1.46e-25	1.5e-24	2348.67	0.0507653	0.0655796	0.774103	0.43887	0.583151	972.686	966.71	875.74	873.674	3013.22	3075.47	1862.85	1924.19	2355.64	2180.26	2172.69	2205.01
Abi3bp	5.2111	0.07853	0.94687	0.08294	0.9339	0.9973	20.1368	0.951797	0.689456	1.3805	0.167431	0.254131	20.1368	0.724798	0.564731	1.28344	0.199338	0.315929	4.4824	8.4355	5.329	6.9339	13.4334	13.6302	6.20065	7.82986	42.9944	31.8286	17.1822	27.9948
Abl1	2223.61	0.01012	0.04974	0.2034	0.8388	0.9917	4459.97	0.174573	0.0522337	3.34214	0.000831337	0.0021318	4459.97	0.346905	0.0526359	6.59066	4.38e-11	3.09e-10	2153.36	2130.81	2116.52	2137.38	5125.36	5060.53	4592.91	4431.7	4506.49	4712.76	3667.54	3582.52
Abl2	1488.26	0.08499	0.06365	1.335	0.1818	0.6739	2382.37	0.152795	0.0744274	2.05294	0.0400781	0.0738398	2382.37	0.187667	0.0736276	2.54887	0.0108074	0.0256682	1528.51	1572.38	1393.55	1529.8	2406.65	2437.33	2124.17	2233.47	2424.66	2823.2	2302.41	2307.1
Ablim1	2394.39	-0.07973	0.05014	-1.59	0.1118	0.5399	7716.21	0.178715	0.0640339	2.79094	0.00525553	0.0117089	7716.21	0.333306	0.0637869	5.22531	1.74e-07	8.71e-07	2173.97	2131.65	2274.62	2275.19	8126.18	7831.18	7130.75	6968.57	8343.17	9313.06	7474.25	6542.56
Ablim2	123.102	0.2017	0.20613	0.9784	0.3279	0.8509	245.412	1.34409	0.172372	7.79758	6.31e-15	4.18e-14	245.412	0.669644	0.179641	3.72768	0.000193251	0.000647663	107.578	122.315	101.252	98.8084	453.636	413.863	160.331	182.044	220.629	241.898	144.33	146.561
Ablim3	0	0	NA	NA	NA	1	0	0	NA	NA	NA	1	0	0	NA	NA	NA	1	0	0	0	0	0	0	0	0	0	0	0	0
Abo	0.1314	0	4.99758	0	1	1	0	0	NA	NA	NA	1	0	0	NA	NA	NA	1	0	0	0	0	0	0	0	0	0	0	0	0
Abr	1409.84	-0.04314	0.06455	-0.6683	0.5039	0.9399	2343.68	-0.220224	0.0669623	-3.28877	0.00100625	0.00254241	2343.68	-0.170863	0.0660865	-2.58545	0.00972526	0.0233423	1383.28	1406.2	1503.68	1371.18	2184.48	2006.12	2405.85	2481.09	2236.84	2312.88	2532.65	2589.52
Abra	1.1728	-1.02	2.34889	-0.4341	0.6642	1	2.4108	-2.68347	3.56344	-0.753057	0.451416	0.565865	2.4108	0.605597	3.22255	0.187925	0.850935	0.906361	0	0.8436	0.8882	0.8667	0	0	2.65742	0	7.92002	2.12191	0	6.58702
Abracl	208.671	0.1082	0.15135	0.7147	0.4748	0.9307	753.269	-0.217314	0.11686	-1.85961	0.0629408	0.109608	753.269	-0.384907	0.110092	-3.49623	0.000471875	0.0014834	253.705	243.786	230.037	231.42	562.136	501.84	665.241	572.558	845.179	770.253	1095.36	1013.58
Abt1	426.305	-0.1125	0.10778	-1.044	0.2965	0.8207	731.588	-0.517906	0.103959	-4.98181	6.3e-07	2.33e-06	731.588	-0.190795	0.10206	-1.86944	0.0615614	0.118128	399.832	393.095	428.988	428.17	606.57	576.187	864.548	829.965	670.938	718.266	801.549	784.679
Abtb1	517.155	0.17	0.1009	1.685	0.092	0.4866	817.783	0.569073	0.102143	5.57134	2.53e-08	1.06e-07	817.783	0.990311	0.103176	9.59831	8.13e-22	1.22e-20	483.205	521.315	453.857	439.437	1011.64	1032.18	674.985	702.73	1062.41	1013.21	560.139	484.97
Abtb2	1339.25	-0.02092	0.06557	-0.319	0.7497	0.9863	1990.32	0.33126	0.0701099	4.72487	2.3e-06	8.08e-06	1990.32	0.452412	0.0687513	6.58041	4.69e-11	3.3e-10	1340.24	1290.63	1386.44	1282.78	2096.64	2079.23	1593.57	1727.46	2480.1	2388.21	1770.62	1786.73
Acaa1a	506.058	-0.02469	0.10031	-0.2461	0.8056	0.9892	950.505	-0.0713319	0.0976769	-0.730284	0.465217	0.578995	950.505	0.0945922	0.0967579	0.977617	0.328264	0.468863	467.965	493.477	496.49	481.908	914.505	929.333	982.36	954.264	1021.68	952.737	986.257	862.9
Acaa1b	131.936	-0.04298	0.19544	-0.2199	0.8259	0.9898	149.877	0.0160809	0.224381	0.0716682	0.942866	0.962296	149.877	-0.309494	0.223693	-1.38357	0.166491	0.273209	144.334	126.533	131.45	147.346	162.234	141.259	158.56	141.916	124.457	141.107	181.272	148.208
Acaa2	756.997	-0.01912	0.08303	-0.2303	0.8178	0.9898	2112.73	-0.518232	0.0663049	-7.81589	5.46e-15	3.63e-14	2112.73	-0.330956	0.0658474	-5.02611	5.01e-07	2.39e-06	725.256	695.086	728.303	710.727	1777.34	1742.19	2535.18	2506.53	1892.88	1801.5	2353.1	2293.11
Acaca	2192.85	-0.07308	0.04997	-1.463	0.1436	0.6096	4200.16	-0.835973	0.0537787	-15.5447	1.73e-54	3.7e-53	4200.16	-0.489729	0.0524436	-9.33819	9.8e-21	1.36e-19	2202.66	2172.14	2262.18	2339.33	2818.95	2794.2	4905.6	5116.81	3679.41	3792.91	5213.07	5280.32
Acacb	325.421	0.07924	0.12802	0.619	0.5359	0.9492	409.982	0.796623	0.138935	5.73379	9.82e-09	4.26e-08	409.982	0.68846	0.137501	5.00695	5.53e-07	2.62e-06	275.221	282.59	259.347	268.689	519.769	527.861	309.147	293.62	471.807	533.66	293.815	330.174
Acad10	185.536	0.2548	0.17415	1.463	0.1434	0.6096	208.751	0.861449	0.186214	4.62611	3.73e-06	1.28e-05	208.751	-0.0794083	0.19392	-0.409489	0.682181	0.789667	149.713	188.955	138.555	145.612	289.335	355.625	178.047	176.172	160.663	165.509	170.104	174.556
Acad11	236.909	0.07039	0.14514	0.485	0.6277	0.9737	241.842	0.718905	0.176486	4.07345	4.63e-05	0.000140601	241.842	-0.0698283	0.180926	-0.385949	0.699535	0.80248	242.947	224.385	227.373	217.552	312.068	372.972	198.421	217.279	216.103	190.972	207.904	219.018
Acad12	56.5976	0.2806	0.29883	0.939	0.3477	0.8652	58.3513	0.817518	0.398219	2.05294	0.0400786	0.0738398	58.3513	-0.0960242	0.40608	-0.236466	0.813071	0.88434	60.9609	53.1437	46.1851	47.6707	74.4004	95.4115	31.0033	65.575	37.3372	59.4134	57.5603	46.1092
Acad8	274.221	-0.05468	0.13153	-0.4157	0.6776	0.9786	349.374	-0.414942	0.148567	-2.79296	0.0052228	0.0116451	349.374	-0.0305353	0.147749	-0.20667	0.836268	0.897657	297.633	291.869	295.762	316.36	295.535	320.93	413.672	407.153	362.058	309.799	355.671	330.174
Acad9	634.289	-0.201	0.08809	-2.282	0.02248	0.2022	1003.17	-0.711185	0.0974566	-7.29746	2.93e-13	1.77e-12	1003.17	-0.582676	0.0967032	-6.02541	1.69e-09	1.04e-08	616.781	614.105	693.664	721.128	735.737	799.227	1297.71	1211.67	848.573	745.851	1219.08	1167.55
Acadl	366.198	0.06702	0.11749	0.5705	0.5684	0.9585	557.374	0.111136	0.123674	0.898618	0.368856	0.483437	557.374	0.0613287	0.125206	0.489823	0.624259	0.746421	367.559	382.972	348.164	368.365	593.137	661.685	558.944	601.92	501.224	542.148	463.919	536.019
Acadm	262.434	0.1017	0.13614	0.7473	0.4549	0.9227	340.124	0.835298	0.153653	5.43627	5.44e-08	2.21e-07	340.124	0.812578	0.152381	5.33254	9.69e-08	5.01e-07	303.012	272.467	264.676	271.29	437.102	442.363	273.714	218.257	434.469	425.443	250.86	238.78
Acads	611.229	-0.004689	0.09171	-0.05113	0.9592	0.9996	1361.4	0.419378	0.0856747	4.895	9.83e-07	3.57e-06	1361.4	0.187435	0.0858685	2.18282	0.0290494	0.0614651	599.748	577.832	609.288	572.048	1621.31	1646.78	1310.99	1130.44	1384.87	1373.94	1238.84	1184.02
Acadsb	324.51	0.02227	0.12877	0.1729	0.8627	0.9944	431.676	-0.028327	0.143359	-0.197595	0.843362	0.890756	431.676	-0.095648	0.144646	-0.661256	0.508448	0.647852	350.525	339.951	332.177	347.563	455.702	457.232	475.679	455.11	442.389	336.322	400.345	430.627
Acadvl	1002.41	0.005489	0.07457	0.07361	0.9413	0.9973	2437.96	0.210196	0.0637886	3.29519	0.00098355	0.00249129	2437.96	-0.0747249	0.0630034	-1.18605	0.235604	0.36134	970.893	896.695	915.708	943.88	2552.35	2526.55	2260.58	2128.74	2471.04	2416.85	2609.11	2538.47
Acan	0	0	NA	NA	NA	1	0.361257	2.60566	4.90168	0.531585	0.595013	1	0.361257	-1.05225	4.99602	-0.210617	0.833186	1	0	0	0	0	2.06668	0	0	0	0	0	0	0.823378
Acap1	1318.31	0.153	0.06665	2.295	0.02172	0.1983	4334.49	0.607628	0.0555633	10.9358	7.77e-28	8.52e-27	4334.49	0.202142	0.0553083	3.65482	0.00025736	0.000842487	1290.04	1247.61	1143.97	1138.03	5256.6	5391.37	3413.9	3574.33	4628.68	4487.84	3836.78	4086.42
Acap2	1031.15	0.1007	0.06972	1.445	0.1485	0.617	1508.27	0.494847	0.078957	6.2673	3.67e-10	1.78e-09	1508.27	0.0500554	0.0779892	0.641825	0.520987	0.657867	1148.4	1128.67	1072.03	1051.36	1755.64	1718.65	1260.5	1204.82	1634.92	1482.15	1486.26	1523.25
Acap3	668	0.1312	0.08991	1.459	0.1446	0.6108	918.244	0.670787	0.0947924	7.07638	1.48e-12	8.47e-12	918.244	0.194169	0.0972259	1.99709	0.0458152	0.0912292	667.881	631.82	610.176	576.382	1317.51	1273.81	790.14	838.773	876.859	791.472	713.06	744.334
Acat1	918.411	-0.01973	0.07802	-0.2529	0.8004	0.9892	4318.46	0.0657721	0.0551643	1.1923	0.233146	0.335966	4318.46	-0.00510819	0.0548513	-0.0931279	0.925802	0.953496	884.83	861.266	905.05	865.007	4415.46	4379.02	4299.71	4101.87	4449.92	4210.93	4434.72	4256.04
Acat2	1004.4	-0.08473	0.07132	-1.188	0.2348	0.7534	3960.09	-2.19483	0.0658908	-33.3102	2.75e-243	6.57e-241	3960.09	-0.240607	0.0607369	-3.96146	7.45e-05	0.000267798	1077.57	1035.04	1127.98	1112.03	1247.24	1247.78	5840.13	5581.71	4177.24	3965.85	5038.67	4582.1
Acat3	748.987	-0.1076	0.08308	-1.295	0.1953	0.6949	3700.79	-1.02578	0.0561842	-18.2574	1.81e-74	5.54e-73	3700.79	-0.156088	0.0540709	-2.88672	0.00389276	0.0102738	792.492	739.794	830.443	819.936	2217.55	2252.7	4483.07	4617.66	3866.1	3718.64	4262.04	4188.52
Acbd3	671.883	-0.02286	0.08818	-0.2592	0.7955	0.9885	1216.95	0.17458	0.0858771	2.03291	0.0420617	0.0769004	1216.95	0.202687	0.0824465	2.45841	0.0139553	0.0321954	671.467	707.739	678.566	722.861	1099.47	1138.74	1022.22	959.157	1464.07	1487.46	1237.98	1326.46
Acbd4	231.965	0.001439	0.15146	0.009502	0.9924	0.9996	348.241	0.335829	0.14215	2.36249	0.0181528	0.035984	348.241	0.379971	0.142754	2.66172	0.00777415	0.0191314	243.844	217.636	239.807	221.019	419.536	394.037	325.977	319.067	383.555	367.09	284.365	292.299
Acbd5	356.953	-0.04928	0.12151	-0.4056	0.685	0.9786	561.57	0.221992	0.121014	1.83443	0.0665905	0.115088	561.57	0.281271	0.114416	2.45833	0.0139587	0.0321979	350.525	405.748	371.257	411.702	513.569	488.21	426.073	433.578	739.956	703.413	624.572	563.19
Acbd6	546.55	-0.05092	0.09576	-0.5317	0.5949	0.9672	664.924	0.0895851	0.124586	0.719064	0.472102	0.585496	664.924	0.2083	0.121788	1.71035	0.0872005	0.159232	511.893	514.566	534.681	528.711	633.437	633.186	665.241	523.622	768.242	767.07	625.431	703.165
Acbd7	1.6983	1.202	1.73415	0.6929	0.4884	1	1.65818	-0.662199	2.21842	-0.2985	0.765321	0.830291	1.65818	0.371256	2.46023	0.150903	0.880052	0.92287	2.6895	3.3742	1.7763	0.8667	0	3.71733	0.885807	4.89366	0	2.12191	0	1.64676
Accs	184.72	0.398	0.16344	2.435	0.01487	0.1521	242.387	0.271648	0.168349	1.6136	0.106613	0.172837	242.387	0.237748	0.175461	1.35499	0.175421	0.285239	208.881	230.29	170.53	162.947	321.368	299.865	259.542	255.449	231.943	202.642	183.849	184.437
Accsl	0.3325	1.031	4.22087	0.2442	0.8071	1	0	0	NA	NA	NA	1	0	0	NA	NA	NA	1	1.793	0	0	0.8667	0	0	0	0	0	0	0	0
Acd	495.821	-0.04302	0.10143	-0.4241	0.6715	0.9786	916.949	-0.188431	0.0935288	-2.01468	0.0439383	0.0799373	916.949	-0.272933	0.0946945	-2.88225	0.00394845	0.0103974	440.174	463.953	469.844	461.973	936.205	904.551	1078.03	1019.84	761.453	776.618	963.061	895.835
Ace	60.0306	-7.028	0.87057	-8.073	6.85e-16	1.38e-13	73.311	1.37694	0.371646	3.70497	0.000211412	0.0005879	73.311	1.20919	0.321723	3.75849	0.000170944	0.000578639	1.793	0.8436	175.859	164.681	79.5671	49.5644	28.3458	21.5321	155.006	129.436	67.8696	55.1663
Ace2	0	0	NA	NA	NA	1	0	0	NA	NA	NA	1	0	0	NA	NA	NA	1	0	0	0	0	0	0	0	0	0	0	0	0
Ace3	0	0	NA	NA	NA	1	0	0	NA	NA	NA	1	0	0	NA	NA	NA	1	0	0	0	0	0	0	0	0	0	0	0	0
Acer1	0.147	0	4.99758	0	1	1	0	0	NA	NA	NA	1	0	0	NA	NA	NA	1	0	0	0	0	0	0	0	0	0	0	0	0
Acer2	36.5041	-0.7003	0.37667	-1.859	0.06302	0.3922	92.5865	1.49338	0.296567	5.03554	4.77e-07	1.78e-06	92.5865	0.96197	0.274321	3.50673	0.000453653	0.00142834	23.3086	35.4291	50.626	45.0705	115.734	120.194	40.7471	43.0642	121.063	157.021	69.5878	73.2806
Acer3	53.171	0.01545	0.27974	0.05525	0.9559	0.9996	14.1639	0.816382	0.825345	0.989141	0.322594	0.435356	14.1639	0.124074	0.678268	0.182928	0.854854	0.909367	85.166	87.7293	85.2648	85.8073	7.23337	11.152	2.65742	7.82986	26.0229	18.0362	20.6186	19.7611
Ache	5.3023	0.3483	0.98442	0.3538	0.7235	0.984	12.2571	0.537423	0.782603	0.686712	0.492264	0.604913	12.2571	1.15344	0.76106	1.51557	0.129629	0.222402	2.6895	8.4355	5.329	3.467	12.4001	13.6302	5.31484	12.7235	19.2343	18.0362	6.01376	10.7039
Acin1	1997.09	0.07471	0.05613	1.331	0.1832	0.6761	4099.68	-0.11335	0.0607636	-1.86542	0.0621222	0.108335	4099.68	0.0547969	0.0610842	0.897071	0.369681	0.51214	1871.86	1914.86	1787.9	1808.02	4243.92	4217.93	4320.97	4835.91	3777.85	3955.24	3696.75	3748.84
Ackr1	0	0	NA	NA	NA	1	0	0	NA	NA	NA	1	0	0	NA	NA	NA	1	0	0	0	0	0	0	0	0	0	0	0	0
Ackr2	3.0843	0.5591	1.37957	0.4053	0.6853	1	3.2747	1.24417	1.55091	0.802221	0.422425	0.537608	3.2747	3.85454	2.13039	1.80931	0.0704029	0.132479	0.8965	4.2178	0.8882	2.6002	4.13336	11.152	4.42904	1.95746	4.52572	0	0	0
Ackr3	0	0	NA	NA	NA	1	0	0	NA	NA	NA	1	0	0	NA	NA	NA	1	0	0	0	0	0	0	0	0	0	0	0	0
Ackr4	12.3272	-0.1847	0.66812	-0.2765	0.7822	0.9874	13.5326	0.330954	0.687786	0.481187	0.630384	0.72279	13.5326	0.862951	0.713954	1.20869	0.22678	0.350131	12.5508	7.592	12.4344	10.4009	16.5334	17.3476	14.1729	12.7235	14.7086	15.9143	9.4502	7.4104
Acly	2651.6	-0.0239	0.05053	-0.473	0.6362	0.9751	14067.4	-0.973891	0.0421662	-23.0965	5.02e-118	2.96e-116	14067.4	-0.111627	0.0415719	-2.68516	0.00724957	0.0179849	2575.6	2463.17	2567.71	2554.28	8980.75	8971.16	17461	17800.2	14351.1	14164.8	15808.5	15001.9
Acmsd	1.7206	-0.01269	1.68615	-0.007529	0.994	1	3.29065	0.160875	1.5433	0.104241	0.916978	0.943346	3.29065	1.18358	1.63024	0.726015	0.467829	0.611057	1.793	1.6871	1.7763	1.7335	2.06668	6.19555	5.31484	1.95746	1.13143	6.36572	0	3.29351
Acnat1	49.4857	-0.4966	0.30486	-1.629	0.1033	0.5169	37.637	-1.87613	0.591432	-3.17218	0.00151299	0.00371229	37.637	-2.68348	0.547256	-4.90351	9.41e-07	4.34e-06	56.4785	54.8308	77.2712	79.7401	10.3334	9.91289	37.2039	37.1918	24.8915	3.18286	91.9247	86.4547
Acnat2	5.7535	-0.6378	0.9027	-0.7066	0.4798	0.932	2.26729	-3.16198	2.17726	-1.45228	0.146424	0.226912	2.26729	-1.21909	1.68472	-0.723614	0.469302	0.612562	5.3789	4.2178	7.1054	7.8007	0	0	1.77161	1.95746	1.13143	3.18286	5.15465	4.94027
Aco1	1134.15	-0.04849	0.06854	-0.7074	0.4793	0.932	2409.99	-0.251284	0.067783	-3.70718	0.000209584	0.000583622	2409.99	-0.141871	0.0680206	-2.08571	0.0370047	0.0760155	1117.02	1063.72	1124.43	1130.23	2357.05	2281.2	2745.12	2777.64	2221	2114.48	2505.16	2278.29
Aco2	1558.62	-0.04008	0.06457	-0.6207	0.5348	0.9491	8066.83	-0.428494	0.0439115	-9.75815	1.7e-22	1.55e-21	8066.83	-0.49521	0.0436562	-11.3434	8e-30	1.67e-28	1446.93	1394.39	1474.37	1446.59	6780.77	6744.48	9001.57	9203.02	6916.44	6698.86	9597.11	9592.35
Acot1	436.738	0.1402	0.10548	1.329	0.1838	0.6772	759.093	-0.704644	0.112482	-6.26452	3.74e-10	1.82e-09	759.093	-0.646546	0.112956	-5.72386	1.04e-08	6e-08	463.482	479.981	426.324	429.903	632.403	581.143	1033.74	945.455	608.71	514.563	842.786	913.949
Acot10	118.082	-0.009009	0.20121	-0.04477	0.9643	0.9996	169.303	-0.112438	0.206935	-0.543351	0.586888	0.688137	169.303	-0.127811	0.209925	-0.608842	0.542629	0.677254	129.094	135.812	128.785	137.812	182.901	168.519	190.449	189.874	141.429	155.96	179.554	145.738
Acot11	20.4725	-0.2974	0.487	-0.6107	0.5414	0.9519	27.0673	3.88892	0.669501	5.80869	6.3e-09	2.78e-08	27.0673	3.51758	0.699269	5.03037	4.9e-07	2.34e-06	22.4121	21.9323	32.8625	21.6685	52.7003	71.8684	3.54323	4.89366	41.8629	35.0115	1.71822	4.94027
Acot12	0.4875	3.028	3.345	0.9052	0.3654	1	0.511095	1.80561	4.13591	0.436568	0.662424	1	0.511095	-0.616455	4.01735	-0.153448	0.878045	1	1.793	0.8436	0	0	0	1.23911	0	0	1.13143	0	1.71822	0
Acot13	177.226	-0.03527	0.16596	-0.2125	0.8317	0.9904	294.671	-0.335948	0.168361	-1.9954	0.0459989	0.0832029	294.671	0.024136	0.159518	0.151306	0.879734	0.922743	170.332	184.738	177.635	186.349	241.801	198.258	276.372	280.896	348.481	337.383	312.716	361.463
Acot2	553.423	0.1064	0.09378	1.134	0.2567	0.7845	783.032	-0.272675	0.101645	-2.68263	0.00730451	0.0157607	783.032	-0.260488	0.104415	-2.49474	0.012605	0.029461	582.715	584.581	540.898	543.446	848.371	759.575	1000.08	944.476	632.47	601.561	726.806	750.921
Acot3	45.4129	0.1963	0.32828	0.5978	0.55	0.9544	8.36579	-2.04233	1.07173	-1.90563	0.0566979	0.100165	8.36579	-1.99138	1.00603	-1.97945	0.0477656	0.094738	58.2715	52.3002	45.2969	51.1377	2.06668	3.71733	8.85807	14.681	1.13143	6.36572	11.1684	18.9377
Acot4	28.2696	0.1191	0.4044	0.2945	0.7684	0.987	2.26323	-0.470653	1.73169	-0.271789	0.785784	0.846117	2.26323	-0.437436	1.64238	-0.266342	0.789976	0.868197	30.4805	37.1162	31.9743	30.3359	2.06668	1.23911	2.65742	1.95746	1.13143	3.18286	2.57733	3.29351
Acot5	293.8	0.106	0.12857	0.8241	0.4099	0.9036	214.298	-2.40144	0.21303	-11.2728	1.79e-29	2.07e-28	214.298	-2.70682	0.223475	-12.1124	9.08e-34	2.2e-32	334.389	367.788	327.736	325.027	70.267	73.1075	370.267	386.599	44.1258	63.6572	373.712	332.645
Acot6	54.9975	-0.1345	0.3145	-0.4276	0.669	0.9785	54.4134	-0.101243	0.379253	-0.266953	0.789505	0.848819	54.4134	-0.854976	0.395797	-2.16014	0.0307618	0.0646516	52.8926	59.0486	68.3895	54.6046	50.6336	68.1511	69.093	57.7452	27.1543	40.3163	48.1101	74.104
Acot7	595.249	-0.04328	0.09494	-0.4558	0.6485	0.9751	1165.04	0.169989	0.0848146	2.00425	0.0450436	0.0816952	1165.04	-0.257379	0.0839442	-3.06607	0.0021689	0.00603728	569.268	544.091	593.301	553.847	1181.11	1239.11	1088.66	1060.95	1044.31	1119.31	1283.51	1303.41
Acot8	202.38	-0.05199	0.15454	-0.3364	0.7366	0.9853	285.78	0.254585	0.18687	1.36237	0.173083	0.261022	285.78	0.230867	0.187022	1.23444	0.21704	0.338018	210.674	200.765	215.827	210.618	274.868	371.733	279.915	260.343	337.166	256.751	235.396	270.068
Acot9	151.208	-0.2039	0.1785	-1.142	0.2533	0.779	242.452	-0.076871	0.186701	-0.411734	0.680535	0.764429	242.452	-0.194378	0.189858	-1.02381	0.305927	0.444297	145.231	150.152	163.424	176.815	282.102	234.192	310.033	234.896	205.92	203.703	243.987	224.782
Acox1	839.549	0.1413	0.0772	1.831	0.06712	0.4071	1866.82	0.655649	0.0700372	9.36145	7.87e-21	6.71e-20	1866.82	0.610136	0.0691139	8.82798	1.07e-18	1.32e-17	890.209	908.505	820.673	810.402	2190.68	2297.31	1448.29	1398.61	2259.47	2331.98	1495.71	1512.55
Acox2	33.9635	0.1339	0.3754	0.3567	0.7213	0.984	29.9333	-1.21254	0.489655	-2.47632	0.0132744	0.0271339	29.9333	-0.644339	0.495724	-1.29979	0.193672	0.308579	43.0312	45.5518	42.6324	38.1366	17.5668	23.5431	48.7194	46.0004	18.1029	22.28	36.0826	27.1715
Acox3	489.019	0.2163	0.10573	2.046	0.04077	0.2965	678.52	0.937079	0.107256	8.73682	2.4e-18	1.86e-17	678.52	0.64156	0.110823	5.78904	7.08e-09	4.14e-08	479.619	506.974	438.758	410.835	1002.34	1094.13	527.941	566.686	698.093	665.218	439.005	434.743
Acoxl	71.5065	0.9039	0.27162	3.328	0.0008756	0.0186	25.0671	0.737169	0.549706	1.34102	0.179913	0.269993	25.0671	0.582651	0.565495	1.03034	0.302852	0.440893	82.4766	78.4503	43.5206	42.4703	44.4336	27.2604	28.3458	14.681	26.0229	25.4629	13.7457	20.5844
Acp1	444.232	-0.1436	0.1032	-1.391	0.1642	0.6447	754.536	-0.660587	0.106701	-6.19098	5.98e-10	2.86e-09	754.536	-0.290786	0.100318	-2.89865	0.00374778	0.00993581	483.205	459.735	516.029	525.245	481.536	495.644	782.168	761.453	828.207	753.277	987.116	946.884
Acp2	520.257	0.149	0.1002	1.487	0.1369	0.5975	781.762	0.481361	0.103905	4.6327	3.61e-06	1.24e-05	781.762	-0.177277	0.105577	-1.67913	0.0931266	0.168469	571.061	572.771	506.26	525.245	983.739	1013.59	678.528	752.645	703.75	622.78	744.847	754.214
Acp5	449.123	0.1408	0.10671	1.32	0.187	0.6826	1023.32	0.706125	0.10463	6.74875	1.49e-11	7.98e-11	1023.32	0.202529	0.10629	1.90543	0.0567237	0.110195	441.07	441.177	405.896	394.367	1470.44	1410.11	903.523	862.263	897.225	996.236	910.655	736.1
Acp6	318.974	-0.2239	0.12852	-1.742	0.08153	0.4538	540.415	-0.354889	0.123093	-2.8831	0.00393783	0.00896587	540.415	0.52459	0.114275	4.59058	4.42e-06	1.89e-05	289.564	288.495	363.264	312.026	356.502	390.32	484.537	468.813	794.264	753.277	541.239	534.372
Acpp	7.7102	0.5669	0.7937	0.7142	0.4751	0.9308	0	0	NA	NA	NA	1	0	0	NA	NA	NA	1	17.0332	14.3404	16.8753	4.3337	0	0	0	0	0	0	0	0
Acpt	15.4328	-1.186	0.6023	-1.969	0.04899	0.334	21.4403	-0.310776	0.587648	-0.528848	0.596911	0.696182	21.4403	-0.766568	0.577011	-1.32852	0.184008	0.296093	6.2754	11.8097	25.7571	15.6013	20.6668	14.8693	26.5742	17.6172	18.1029	15.9143	23.1959	34.5819
Acr	0	0	NA	NA	NA	1	0	0	NA	NA	NA	1	0	0	NA	NA	NA	1	0	0	0	0	0	0	0	0	0	0	0	0
Acrbp	70.537	0.452	0.29232	1.546	0.122	0.5646	118.048	0.792088	0.279613	2.8328	0.00461425	0.010394	118.048	0.762052	0.267229	2.85168	0.0043489	0.0113313	76.2012	71.7018	65.7249	42.4703	129.167	127.628	54.0342	94.937	159.532	179.301	91.9247	107.862
Acrv1	0.8532	3.447	2.54274	1.356	0.1752	1	0.550292	-3.0943	4.17311	-0.741485	0.4584	1	0.550292	-1.08089	4.3492	-0.248526	0.803728	1	2.6895	0.8436	0	0	0	0	3.54323	0	0	0	0.859109	0
Acsbg1	119.524	0.2454	0.26083	0.9408	0.3468	0.8649	239.425	3.39852	0.202327	16.7971	2.56e-63	6.45e-62	239.425	1.04214	0.237143	4.39457	1.11e-05	4.51e-05	62.7539	49.7695	47.9614	46.804	726.437	762.053	75.2936	65.575	113.143	79.5716	46.3919	46.9325
Acsbg2	1.4627	0.7271	1.76284	0.4125	0.68	1	1.49401	0.795617	2.17535	0.365742	0.714557	0.790827	1.49401	-0.0228594	2.05484	-0.0111247	0.991124	0.995715	2.6895	1.6871	1.7763	0.8667	2.06668	1.23911	0	1.95746	2.26286	1.06095	1.71822	1.64676
Acsf2	214.413	-0.1813	0.15548	-1.166	0.2435	0.7668	238.211	-0.117763	0.178676	-0.659088	0.509839	0.620559	238.211	-0.174674	0.182769	-0.955709	0.339219	0.480712	180.193	170.397	197.175	200.217	269.701	237.909	261.313	290.683	177.635	219.618	219.932	228.899
Acsf3	226.302	0.008024	0.15941	0.05033	0.9599	0.9996	195.558	-0.0961301	0.203636	-0.472068	0.636878	0.728038	195.558	-0.0691555	0.210811	-0.328045	0.742878	0.835389	196.33	248.848	231.814	211.485	244.901	195.78	226.767	245.662	142.56	175.057	184.708	149.031
Acsl1	336.941	0.1802	0.12341	1.46	0.1443	0.61	274.387	-0.405754	0.180871	-2.24333	0.0248757	0.0479093	274.387	-0.652128	0.192162	-3.39363	0.000689716	0.00210895	346.043	345.856	309.085	301.625	298.635	293.669	448.218	335.705	175.372	143.229	268.901	231.369
Acsl3	1093.39	0.0792	0.06826	1.16	0.2459	0.7706	2783.2	-1.6159	0.0698816	-23.1234	2.69e-118	1.6e-116	2783.2	0.0683655	0.0627831	1.08892	0.276191	0.410934	1239.84	1194.47	1151.07	1152.76	977.539	1006.16	3120.7	2954.79	3772.19	3500.09	3415.82	3518.29
Acsl4	971.365	-0.01808	0.07225	-0.2503	0.8024	0.9892	2565.22	0.35704	0.0691503	5.16325	2.43e-07	9.33e-07	2565.22	0.0972036	0.0674269	1.44161	0.149411	0.250428	1201.29	1140.48	1146.63	1223.84	2516.18	2626.92	2048.87	1964.32	2795.77	3077.83	2670.97	2820.89
Acsl5	1118.05	-0.04952	0.06997	-0.7077	0.4792	0.932	3236.02	-0.764832	0.0572404	-13.3617	1.01e-40	1.63e-39	3236.02	-0.510246	0.0572866	-8.9069	5.25e-19	6.62e-18	1138.54	1073.84	1144.86	1144.1	2504.81	2561.24	4357.29	4247.7	2557.03	2482.63	3644.34	3533.11
Acsl6	0	0	NA	NA	NA	1	0.258335	2.60564	4.90168	0.531582	0.595016	1	0.258335	0	4.99758	0	1	1	0	0	0	0	2.06668	0	0	0	0	0	0	0
Acsm1	0	0	NA	NA	NA	1	0	0	NA	NA	NA	1	0	0	NA	NA	NA	1	0	0	0	0	0	0	0	0	0	0	0	0
Acsm2	0	0	NA	NA	NA	1	0.129167	1.6867	4.99084	0.337959	0.735394	1	0.129167	0	4.99758	0	1	1	0	0	0	0	1.03334	0	0	0	0	0	0	0
Acsm3	60.5955	0.02352	0.27889	0.08434	0.9328	0.9973	80.3972	-1.50509	0.332007	-4.53332	5.81e-06	1.97e-05	80.3972	-0.21079	0.301445	-0.699267	0.484385	0.626125	82.4766	69.1712	70.1658	78.8733	42.3669	29.7387	93.8956	112.554	90.5145	78.5106	109.966	85.6313
Acsm4	5.1845	0.7947	0.98668	0.8054	0.4206	0.9076	5.3462	-1.0046	1.25802	-0.798555	0.424549	0.539284	5.3462	-0.188401	1.18778	-0.158616	0.873972	0.919503	6.2754	5.9049	3.5527	3.467	6.20003	0	7.97227	4.89366	7.92002	3.18286	6.01376	6.58702
Acsm5	0.2109	2.39	4.89538	0.4882	0.6254	1	0	0	NA	NA	NA	1	0	0	NA	NA	NA	1	0	1.6871	0	0	0	0	0	0	0	0	0	0
Acss1	411.017	0.5921	0.11334	5.224	1.75e-07	1.19e-05	673.619	1.22621	0.10676	11.4857	1.56e-30	1.87e-29	673.619	0.842278	0.108425	7.76833	7.95e-15	7.64e-14	424.934	438.647	293.098	279.957	1068.47	1061.92	451.762	459.025	721.853	785.106	419.245	421.569
Acss2	814.393	0.1571	0.08126	1.934	0.05316	0.3514	2322.47	-1.3554	0.0685478	-19.7731	5.07e-87	1.96e-85	2322.47	0.843674	0.0640655	13.1689	1.32e-39	4.01e-38	877.658	814.027	735.409	780.933	1156.31	1081.74	2910.76	2821.68	3343.38	3469.32	1900.35	1896.24
Acss2os	56.5407	0.1573	0.29476	0.5337	0.5936	0.9668	179.412	-1.01839	0.212888	-4.7837	1.72e-06	6.12e-06	179.412	0.712181	0.193977	3.67147	0.00024116	0.00079388	64.5469	61.5792	49.7378	63.272	102.301	87.9769	183.362	203.576	259.098	273.726	158.935	166.322
Acss3	0	0	NA	NA	NA	1	0	0	NA	NA	NA	1	0	0	NA	NA	NA	1	0	0	0	0	0	0	0	0	0	0	0	0
Acta1	29.643	0.1084	0.4116	0.2634	0.7923	0.988	31.2336	0.266878	0.466726	0.571809	0.567451	0.672789	31.2336	-0.831283	0.531671	-1.56353	0.117928	0.205605	27.791	26.1501	25.7571	24.2687	54.767	38.4124	31.8891	46.0004	11.3143	16.9753	26.6324	23.878
Acta2	29.0619	0.7669	0.41798	1.835	0.06654	0.4059	13.2105	-0.403463	0.748816	-0.5388	0.590025	0.690837	13.2105	0.361897	0.757495	0.477755	0.632825	0.753158	34.0664	34.5856	19.5398	20.8018	12.4001	12.3911	13.2871	19.5746	6.78858	20.1581	12.0275	9.05716
Actb	1620.66	0.02808	0.09518	0.2951	0.7679	0.987	46672.4	0.453528	0.0379489	11.951	6.41e-33	8.25e-32	46672.4	-0.179902	0.0380972	-4.72219	2.33e-06	1.03e-05	1465.75	1404.51	1417.53	1397.18	61486.8	62948.1	45867.1	44998.2	37660.8	36457.6	42809.4	41151.6
Actbl2	0	0	NA	NA	NA	1	0.141429	0	4.99742	0	1	1	0.141429	1.85749	4.99196	0.372097	0.709821	1	0	0	0	0	0	0	0	0	1.13143	0	0	0
Actc1	0.5354	-1.464	3.47357	-0.4215	0.6734	1	0.347397	0	4.99742	0	1	1	0.347397	-0.65989	4.88794	-0.135004	0.892609	1	0	0	0.8882	0	0	0	0	0	0	1.06095	1.71822	0
Actg1	1005.91	0.05031	0.07518	0.6691	0.5034	0.9398	6269.62	0.813302	0.0515355	15.7814	4.18e-56	9.32e-55	6269.62	-0.260679	0.0542713	-4.80326	1.56e-06	7.04e-06	974.479	906.817	913.044	903.143	11026.8	11361.4	6455.76	6282.48	3381.85	3455.53	4270.63	3922.57
Actg2	0.2109	2.39	4.89538	0.4882	0.6254	1	0.141429	0	4.99742	0	1	1	0.141429	1.85749	4.99196	0.372097	0.709821	1	0	1.6871	0	0	0	0	0	0	1.13143	0	0	0
Actl10	20.3767	0.7101	0.49372	1.438	0.1504	0.6194	20.9416	-0.656187	0.556883	-1.17832	0.238669	0.342196	20.9416	-0.590513	0.591689	-0.998012	0.318274	0.457888	23.3086	35.4291	17.7635	18.2015	19.6334	19.8258	32.7749	29.362	13.5772	12.7314	22.3368	17.2909
Actl11	0	0	NA	NA	NA	1	0	0	NA	NA	NA	1	0	0	NA	NA	NA	1	0	0	0	0	0	0	0	0	0	0	0	0
Actl6a	877.567	-0.04283	0.0782	-0.5477	0.5839	0.9632	3090.12	-0.908424	0.0618126	-14.6964	6.8e-49	1.32e-47	3090.12	-0.720201	0.0603636	-11.931	8.15e-33	1.92e-31	883.934	843.551	882.846	896.209	1957.14	2048.25	3858.58	3653.61	2560.43	2427.46	4113.41	4102.07
Actl6b	0.2167	-2.44	4.89355	-0.4985	0.6181	1	0.282858	0	4.99742	0	1	1	0.282858	2.86643	4.88933	0.586262	0.557699	1	0	0	0	1.7335	0	0	0	0	2.26286	0	0	0
Actl7a	5.0385	-0.8185	1.00199	-0.8169	0.414	0.9045	3.58431	1.33237	1.51818	0.877613	0.380154	0.495071	3.58431	-1.28949	1.48451	-0.868629	0.38505	0.528137	3.5859	3.3742	5.329	6.9339	2.06668	7.43467	1.77161	1.95746	4.52572	0	5.15465	5.76364
Actl7b	2.8061	0.2102	1.30169	0.1615	0.8717	1	2.26787	0.259464	1.67023	0.155346	0.876549	0.913757	2.26787	2.8242	2.31865	1.21804	0.22321	0.345679	3.5859	2.5307	3.5527	1.7335	6.20003	2.47822	5.31484	1.95746	1.13143	1.06095	0	0
Actl9	0.1314	0	4.99758	0	1	1	0	0	NA	NA	NA	1	0	0	NA	NA	NA	1	0	0	0	0	0	0	0	0	0	0	0	0
Actn1	1725.15	-0.06473	0.05746	-1.126	0.26	0.7877	5501.85	-0.745902	0.0591987	-12.6	2.11e-36	2.97e-35	5501.85	0.0236357	0.057302	0.412475	0.679991	0.788095	1615.46	1591.78	1685.76	1668.47	3300.48	3356.75	5410.51	5753.97	6302.07	6900.45	6675.28	6315.31
Actn2	44.02	0.7968	0.35428	2.249	0.02451	0.2131	25.3918	-0.732246	0.557158	-1.31425	0.188762	0.281119	25.3918	-0.781731	0.591932	-1.32064	0.186621	0.299614	42.1348	44.7082	24.8689	25.1355	25.8335	21.0649	38.9755	39.1493	20.3658	8.48763	16.3231	32.9351
Actn3	6.6052	0.2658	0.8605	0.3088	0.7574	0.9865	2.51286	1.07405	1.90337	0.564289	0.572557	0.67685	2.51286	1.43381	2.12163	0.675806	0.499164	0.639714	7.1719	7.592	6.2172	6.0672	2.06668	7.43467	4.42904	0	4.52572	0	0	1.64676
Actn4	1369.16	0.001759	0.06306	0.02789	0.9778	0.9996	3134.47	-0.224202	0.151094	-1.48386	0.137845	0.215418	3134.47	-0.233791	0.150988	-1.54841	0.121524	0.210831	1303.49	1334.5	1348.25	1287.11	2828.25	2997.41	3564.49	3239.6	2502.72	3216.81	3154.65	3571.81
Actr10	627.357	-0.01512	0.09022	-0.1676	0.8669	0.9946	1667.72	-0.0692198	0.0790143	-0.876041	0.381007	0.495999	1667.72	0.0596711	0.0771735	0.773207	0.4394	0.583603	620.367	609.044	617.281	624.92	1559.31	1434.89	1640.52	1502.35	1887.23	1789.83	1788.66	1738.97
Actr1a	1331.36	0.009266	0.06443	0.1438	0.8856	0.9963	3820.98	-0.10797	0.0581957	-1.85529	0.0635555	0.110538	3820.98	-0.279385	0.0584637	-4.77879	1.76e-06	7.9e-06	1274.8	1245.92	1277.2	1227.3	3934.95	3802.83	4206.7	4134.16	3191.77	3352.62	4119.43	3825.41
Actr1b	538.593	-0.05576	0.09849	-0.5662	0.5713	0.9593	950.096	0.329462	0.0942246	3.49656	0.000471298	0.00125584	950.096	-0.0974256	0.0959618	-1.01525	0.309985	0.448664	536.994	497.695	555.997	519.177	1173.87	1163.53	972.616	886.731	856.493	788.289	902.924	856.313
Actr2	1179.85	-0.02567	0.06835	-0.3756	0.7072	0.9804	4581.28	0.327554	0.111652	2.93371	0.00334937	0.00773471	4581.28	-0.022931	0.111746	-0.205207	0.837411	0.898405	1154.67	1173.38	1154.63	1215.17	5552.13	5215.42	4476.87	4103.82	3927.2	4654.41	4573.04	4147.35
Actr3	1032.64	0.03237	0.07423	0.4361	0.6628	0.9775	5423.24	0.414457	0.0580811	7.13584	9.62e-13	5.59e-12	5423.24	0.0742506	0.0582737	1.27417	0.202604	0.319917	1030.96	1013.95	996.532	1002.82	6438.73	6775.46	5115.54	4794.81	5434.26	4957.84	5015.48	4853.81
Actr3b	4.603	0.3967	0.96379	0.4116	0.6806	0.9786	0	0	NA	NA	NA	1	0	0	NA	NA	NA	1	6.2754	7.592	6.2172	4.3337	0	0	0	0	0	0	0	0
Actr5	402.077	-0.01948	0.11566	-0.1684	0.8662	0.9946	519.432	0.253354	0.128214	1.97603	0.0481511	0.0866622	519.432	0.0539084	0.128303	0.420165	0.674365	0.784699	372.938	382.129	408.56	357.097	629.303	539.013	457.077	525.579	515.932	505.014	505.156	478.382
Actr6	225.616	-0.04814	0.14521	-0.3315	0.7402	0.9863	333.877	-0.656703	0.164213	-3.99908	6.36e-05	0.00019055	333.877	-0.12197	0.154103	-0.791486	0.428661	0.572817	254.602	252.222	276.222	247.888	210.801	216.844	365.838	307.322	407.315	344.81	426.977	391.104
Actr8	636.849	-0.03566	0.08978	-0.3972	0.6912	0.9786	1243.11	0.0506425	0.0919058	0.551026	0.581616	0.683774	1243.11	0.105471	0.091185	1.15668	0.247405	0.3758	604.231	600.608	595.965	638.787	1196.61	1319.65	1214.44	1212.65	1206.11	1385.61	1162.37	1247.42
Actrt1	0	0	NA	NA	NA	1	0	0	NA	NA	NA	1	0	0	NA	NA	NA	1	0	0	0	0	0	0	0	0	0	0	0	0
Actrt2	0	0	NA	NA	NA	1	0	0	NA	NA	NA	1	0	0	NA	NA	NA	1	0	0	0	0	0	0	0	0	0	0	0	0
Actrt3	0.3756	-1.465	3.85644	-0.38	0.7039	1	0	0	NA	NA	NA	1	0	0	NA	NA	NA	1	0	0	0.8882	0	0	0	0	0	0	0	0	0
Acvr1	0	0	NA	NA	NA	1	0	0	NA	NA	NA	1	0	0	NA	NA	NA	1	0	0	0	0	0	0	0	0	0	0	0	0
Acvr1b	516.544	-0.0127	0.09745	-0.1304	0.8963	0.9963	1029.55	0.685614	0.0916295	7.48245	7.29e-14	4.55e-13	1029.55	1.1122	0.086885	12.8008	1.62e-37	4.55e-36	510.996	532.281	523.135	529.578	1052.97	1006.16	661.698	618.559	1665.47	1682.67	774.057	774.799
Acvr1c	0.1054	1.417	4.99535	0.2837	0.7767	1	0	0	NA	NA	NA	1	0	0	NA	NA	NA	1	0	0.8436	0	0	0	0	0	0	0	0	0	0
Acvr2a	84.5427	0.02563	0.22986	0.1115	0.9112	0.9963	103.089	0.718143	0.299231	2.39996	0.016397	0.0328359	103.089	-0.0592019	0.277393	-0.213423	0.830997	0.894383	107.578	117.254	103.028	117.877	96.1005	99.1289	51.3768	67.5325	133.509	116.705	103.093	157.265
Acvr2b	47.2998	0.1276	0.35823	0.3561	0.7217	0.984	63.2451	1.22171	0.335782	3.63839	0.000274351	0.000753556	63.2451	1.69276	0.342674	4.93986	7.82e-07	3.64e-06	37.6523	51.4566	47.0733	34.6696	91.9672	90.4551	37.2039	41.1067	95.0402	92.303	25.7733	32.1117
Acvrl1	475.953	-0.1741	0.10302	-1.69	0.091	0.4838	2104.84	2.56587	0.0810901	31.6423	9.69e-220	1.77e-217	2104.84	3.12812	0.0721948	43.3289	0	0	487.688	519.628	561.326	575.515	2247.51	2273.77	381.783	381.705	5303.02	5065	599.658	586.245
Acy1	228.524	-0.2024	0.14922	-1.357	0.1749	0.6612	264.827	-0.546505	0.173894	-3.14275	0.00167371	0.00407683	264.827	-0.961251	0.17782	-5.40574	6.45e-08	3.42e-07	226.81	204.139	240.695	254.822	237.668	219.323	339.264	328.854	186.686	150.655	354.812	301.356
Acy3	186.351	0.1113	0.1637	0.6798	0.4966	0.939	211.919	0.115657	0.197191	0.586523	0.557524	0.66426	211.919	0.354226	0.188864	1.87556	0.0607157	0.116744	198.123	199.922	186.517	182.015	197.368	185.867	168.303	185.959	303.223	234.471	203.609	216.548
Acyp1	146.384	0.03341	0.18354	0.182	0.8556	0.9921	375.929	0.272412	0.142944	1.90573	0.0566859	0.100156	375.929	0.170829	0.140606	1.21495	0.224385	0.347117	139.852	135.812	132.338	136.945	416.436	384.124	338.378	324.939	436.732	380.883	369.417	356.523
Acyp2	0	0	NA	NA	NA	1	0	0	NA	NA	NA	1	0	0	NA	NA	NA	1	0	0	0	0	0	0	0	0	0	0	0	0
Ada	583.846	0.05671	0.09372	0.6052	0.5451	0.9531	1351.97	-0.692246	0.0919138	-7.53147	5.02e-14	3.16e-13	1351.97	0.0115065	0.0862137	0.133465	0.893825	0.932388	588.094	547.465	542.675	548.646	801.871	794.27	1304.79	1274.31	1797.84	1536.26	1695.02	1611.35
Adad1	0	0	NA	NA	NA	1	0	0	NA	NA	NA	1	0	0	NA	NA	NA	1	0	0	0	0	0	0	0	0	0	0	0	0
Adad2	0	0	NA	NA	NA	1	0.282858	0	4.99742	0	1	1	0.282858	2.86643	4.88933	0.586262	0.557699	1	0	0	0	0	0	0	0	0	2.26286	0	0	0
Adal	379.782	0.0005741	0.11218	0.005118	0.9959	1	510.285	-0.488795	0.120741	-4.04828	5.16e-05	0.000156103	510.285	-0.739507	0.121764	-6.07327	1.25e-09	7.82e-09	439.277	415.027	431.653	422.102	429.869	448.558	596.148	636.176	377.898	360.724	621.136	611.77
Adam10	1043.1	0.1545	0.06985	2.211	0.02703	0.227	2110.09	0.0199939	0.138897	0.143947	0.885542	0.921021	2110.09	-0.0395031	0.13859	-0.285035	0.775617	0.857162	1207.56	1202.06	1063.15	1101.63	2063.58	2136.23	2202.12	1938.87	1857.81	2353.2	2207.05	2121.84
Adam11	0.6992	-0.634	2.66685	-0.2377	0.8121	1	0.258335	2.60564	4.90168	0.531582	0.595016	1	0.258335	0	4.99758	0	1	1	0	1.6871	1.7763	0.8667	2.06668	0	0	0	0	0	0	0
Adam12	0.3277	-3.035	4.16296	-0.7291	0.4659	1	0.102922	0	4.99742	0	1	1	0.102922	-1.05226	4.99602	-0.210619	0.833185	1	0	0	0.8882	1.7335	0	0	0	0	0	0	0	0.823378
Adam15	314.492	0.05851	0.13277	0.4407	0.6594	0.977	298.648	0.9024	0.162348	5.55841	2.72e-08	1.13e-07	298.648	0.154601	0.160038	0.966027	0.33403	0.475078	292.254	302.835	311.749	260.022	363.735	427.493	219.68	202.598	319.063	300.25	291.238	265.128
Adam17	1093.8	0.04579	0.06801	0.6733	0.5007	0.9398	2134.59	0.187237	0.0658504	2.84337	0.00446393	0.0100871	2134.59	0.264382	0.0654111	4.04185	5.3e-05	0.000195329	1160.05	1140.48	1117.32	1111.16	2317.78	2241.55	2008.13	1997.59	2366.95	2277.87	1965.64	1901.18
Adam18	0	0	NA	NA	NA	1	0	0	NA	NA	NA	1	0	0	NA	NA	NA	1	0	0	0	0	0	0	0	0	0	0	0	0
Adam19	28.8678	-2.336	0.4791	-4.876	1.08e-06	6.22e-05	16.5552	3.64165	0.84421	4.31368	1.61e-05	5.15e-05	16.5552	1.37124	0.702566	1.95176	0.0509663	0.100128	6.2754	17.7146	65.7249	56.3381	38.2335	30.9778	3.54323	1.95746	20.3658	21.2191	12.0275	4.11689
Adam1a	89.0881	-0.04812	0.2626	-0.1833	0.8546	0.9921	92.1213	0.0608056	0.317239	0.191671	0.848	0.894381	92.1213	-0.672597	0.331988	-2.02597	0.0427682	0.0860124	96.8203	70.8583	103.028	70.2059	126.067	96.6507	82.3801	132.129	48.6515	66.8401	74.7425	109.509
Adam1b	21.1172	0.6785	0.50739	1.337	0.1812	0.6728	21.4995	-0.0921165	0.558811	-0.164844	0.869067	0.907949	21.4995	-0.0717206	0.577796	-0.124128	0.901214	0.936423	27.791	18.5581	10.6581	18.2015	22.7335	24.7822	20.3736	30.3407	14.7086	21.2191	18.9004	18.9377
Adam2	0.4313	1.564	3.48451	0.4489	0.6535	1	0	0	NA	NA	NA	1	0	0	NA	NA	NA	1	0.8965	1.6871	0	0.8667	0	0	0	0	0	0	0	0
Adam20	0	0	NA	NA	NA	1	0	0	NA	NA	NA	1	0	0	NA	NA	NA	1	0	0	0	0	0	0	0	0	0	0	0	0
Adam21	1.9508	-0.9941	1.76457	-0.5634	0.5732	1	4.04654	4.67985	1.8968	2.46724	0.0136161	0.027772	4.04654	0.0275726	1.2599	0.0218848	0.98254	0.990991	1.793	0	1.7763	1.7335	6.20003	2.47822	0	0	4.52572	7.42668	5.15465	6.58702
Adam22	3.3631	-0.2221	1.25633	-0.1768	0.8596	1	7.59628	0.703821	0.990627	0.710481	0.477406	0.590412	7.59628	1.57613	0.977417	1.61255	0.106843	0.189014	3.5859	1.6871	1.7763	4.3337	8.26671	8.67378	2.65742	7.82986	9.05145	15.9143	3.43644	4.94027
Adam23	0	0	NA	NA	NA	1	0.102922	0	4.99742	0	1	1	0.102922	-1.05226	4.99602	-0.210619	0.833185	1	0	0	0	0	0	0	0	0	0	0	0	0.823378
Adam24	0	0	NA	NA	NA	1	0	0	NA	NA	NA	1	0	0	NA	NA	NA	1	0	0	0	0	0	0	0	0	0	0	0	0
Adam25	0	0	NA	NA	NA	1	0	0	NA	NA	NA	1	0	0	NA	NA	NA	1	0	0	0	0	0	0	0	0	0	0	0	0
Adam26a	0	0	NA	NA	NA	1	0	0	NA	NA	NA	1	0	0	NA	NA	NA	1	0	0	0	0	0	0	0	0	0	0	0	0
Adam26b	0	0	NA	NA	NA	1	0	0	NA	NA	NA	1	0	0	NA	NA	NA	1	0	0	0	0	0	0	0	0	0	0	0	0
Adam28	0.1054	1.417	4.99535	0.2837	0.7767	1	0.541867	3.35224	3.84244	0.872426	0.382976	1	0.541867	-1.05295	4.01928	-0.261976	0.79334	1	0	0.8436	0	0	1.03334	2.47822	0	0	0	0	0	0.823378
Adam29	0	0	NA	NA	NA	1	0.282858	0	4.99742	0	1	1	0.282858	2.86643	4.88933	0.586262	0.557699	1	0	0	0	0	0	0	0	0	2.26286	0	0	0
Adam3	0	0	NA	NA	NA	1	0	0	NA	NA	NA	1	0	0	NA	NA	NA	1	0	0	0	0	0	0	0	0	0	0	0	0
Adam30	0.111	-1.468	4.99542	-0.2939	0.7688	1	0.107389	0	4.99742	0	1	1	0.107389	-1.08317	4.99384	-0.2169	0.828286	1	0	0	0.8882	0	0	0	0	0	0	0	0.859109	0
Adam32	0.9641	1.767	2.30928	0.7654	0.444	1	1.84925	1.32575	2.11793	0.625964	0.531338	0.640953	1.84925	-0.595429	1.97935	-0.300821	0.763551	0.849691	0.8965	5.0613	0.8882	0.8667	2.06668	2.47822	1.77161	0	3.39429	0	3.43644	1.64676
Adam33	0.2554	-1.45	4.76935	-0.3041	0.761	1	0.132619	0	4.99742	0	1	1	0.132619	1.81068	4.99523	0.362482	0.716992	1	0	0	0	0.8667	0	0	0	0	0	1.06095	0	0
Adam34	0	0	NA	NA	NA	1	0	0	NA	NA	NA	1	0	0	NA	NA	NA	1	0	0	0	0	0	0	0	0	0	0	0	0
Adam39	0	0	NA	NA	NA	1	0	0	NA	NA	NA	1	0	0	NA	NA	NA	1	0	0	0	0	0	0	0	0	0	0	0	0
Adam4	5.3548	0.6633	0.99843	0.6644	0.5064	0.9405	6.00393	0.964518	1.22399	0.788013	0.430689	0.545168	6.00393	-0.561497	1.21441	-0.46236	0.643823	0.761876	7.1719	6.7484	5.329	3.467	6.20003	9.91289	6.20065	1.95746	0	9.54859	5.15465	9.05716
Adam5	0	0	NA	NA	NA	1	0.214777	0	4.99742	0	1	1	0.214777	-2.08909	4.89034	-0.427187	0.669243	1	0	0	0	0	0	0	0	0	0	0	1.71822	0
Adam6a	0	0	NA	NA	NA	1	0	0	NA	NA	NA	1	0	0	NA	NA	NA	1	0	0	0	0	0	0	0	0	0	0	0	0
Adam6b	0	0	NA	NA	NA	1	0	0	NA	NA	NA	1	0	0	NA	NA	NA	1	0	0	0	0	0	0	0	0	0	0	0	0
Adam7	0	0	NA	NA	NA	1	0	0	NA	NA	NA	1	0	0	NA	NA	NA	1	0	0	0	0	0	0	0	0	0	0	0	0
Adam8	50.4127	-0.102	0.33377	-0.3056	0.7599	0.9867	62.1396	0.91555	0.353721	2.58834	0.00964393	0.0203687	62.1396	-0.745399	0.363647	-2.04978	0.0403855	0.0820043	41.2383	44.7082	56.8432	35.5363	80.6004	100.368	35.4323	60.6814	42.9944	39.2553	66.1514	71.6339
[truncated: 22,392 more rows]

## Sheet: USP10_KD
	Usp10_KD-Scrambled_baseMean	Usp10_KD-Scrambled_logFC	Usp10_KD-Scrambled_lfcSE	Usp10_KD-Scrambled_stat	Usp10_KD-Scrambled_pvalue	Usp10_KD-Scrambled_FDR	Scrambled_1	Usp10_KD_1	Scrambled_2	Usp10_KD_2	Scrambled_3	Usp10_KD_3
0610005C13Rik	14.75	0.1927	0.8609	0.2239	0.8229	0.9999	19.22	16.3	16.68	11.51	6.104	18.72
0610007P14Rik	1956	0.3607	0.3018	1.195	0.232	0.9999	1428	2263	2136	2655	1595	1659
0610009B22Rik	706.8	0.1843	0.293	0.6292	0.5292	0.9999	517.7	716.5	866	879.9	615.5	645.4
0610009L18Rik	43.09	-0.09423	0.6677	-0.1411	0.8878	0.9999	60.85	52.17	51.32	53.11	22.38	18.72
0610009O20Rik	2816	0.006946	0.1981	0.03506	0.972	0.9999	2518	2613	2749	2778	3166	3072
0610010B08Rik	1464	0.01246	0.3041	0.04099	0.9673	0.9999	1728	1726	1459	1717	1188	965.7
0610010F05Rik	1023	0.4119	0.2083	1.978	0.04794	0.9999	883.9	1169	936.5	1217	814.9	1119
0610010K14Rik	2689	-0.1687	0.2061	-0.8188	0.4129	0.9999	2310	2248	3330	2840	2925	2481
0610011F06Rik	2156	0.009964	0.3211	0.03103	0.9752	0.9999	2439	2099	2520	2639	1501	1739
0610012G03Rik	1561	-0.2017	0.4662	-0.4325	0.6654	0.9999	2420	1529	1950	1862	733.6	873
0610030E20Rik	2718	0.004523	0.2856	0.01583	0.9874	0.9999	2408	2693	2185	2423	3561	3038
0610031O16Rik	0	0	NA	NA	NA	1	0	0	0	0	0	0
0610037L13Rik	1541	-0.3086	0.3292	-0.9374	0.3485	0.9999	2149	1451	1894	1594	1106	1053
0610038B21Rik	46.61	0.05031	0.6088	0.08265	0.9341	0.9999	50.17	42.38	21.81	54.88	65.11	45.33
0610039H22Rik	7.03	-0.04612	1.5412	-0.02993	0.9761	0.9999	4.27	6.521	16.68	0.8852	1.017	12.81
0610039K10Rik	72.26	0.3636	0.927	0.3922	0.6949	0.9999	48.04	53.8	14.11	23.01	125.1	169.5
0610040B10Rik	131.7	0.2969	0.6205	0.4785	0.6323	0.9999	200.7	146.7	118	212.4	52.91	59.12
0610040F04Rik	251.2	0.7172	1.5677	0.4575	0.6473	0.9999	9.608	31.79	23.09	38.06	648.1	756.8
0610040J01Rik	2.686	-3.113	2.8691	-1.085	0.2779	0.9999	2.135	0	0	1.77	12.21	0
0610043K17Rik	1.974	2.655	3.1077	0.8544	0.3929	0.9999	3.203	2.445	0	6.196	0	0
1010001N08Rik	0	0	NA	NA	NA	1	0	0	0	0	0	0
1110001J03Rik	497.4	0.3132	0.3334	0.9394	0.3475	0.9999	393.9	580.3	586.3	630.2	353	440.5
1110002L01Rik	871.2	-0.09273	0.2036	-0.4555	0.6487	0.9999	966.1	964.2	883.9	767.5	843.4	802.1
1110004E09Rik	1880	-0.0643	0.3448	-0.1865	0.8521	0.9999	1860	1652	2431	2494	1468	1375
1110004F10Rik	5721	0.1102	0.2568	0.4289	0.668	0.9999	4542	5507	6665	7235	5362	5013
1110006O24Rik	159.5	-0.2052	0.4082	-0.5027	0.6152	0.9999	232.7	191.5	188.6	144.3	93.6	106.4
1110007C09Rik	1150	0.1582	0.2887	0.5479	0.5838	0.9999	1054	1267	1382	1265	827.2	1108
1110008F13Rik	2547	-0.0571	0.3123	-0.1828	0.8549	0.9999	2666	2181	3055	3303	2057	2021
1110008L16Rik	818.9	-0.1777	0.2564	-0.6931	0.4883	0.9999	760.1	665.1	771	747.1	1075	894.7
1110008P14Rik	904.2	0.1006	0.3716	0.2708	0.7865	0.9999	1055	1036	1014	1145	559.6	616.8
1110012L19Rik	537.9	-0.1232	0.2746	-0.4486	0.6537	0.9999	585	541.2	654.3	539.1	443.6	464.1
1110015O18Rik	0	0	NA	NA	NA	1	0	0	0	0	0	0
1110017D15Rik	1.275	-0.8864	3.6351	-0.2439	0.8073	1	0	1.63	5.132	0.8852	0	0
1110019D14Rik	24.17	0.4974	0.6405	0.7766	0.4374	0.9999	35.23	36.68	14.11	22.13	13.23	23.65
1110020A21Rik	49.76	0.6617	0.5677	1.166	0.2438	0.9999	35.23	79.88	43.62	71.7	35.61	32.52
1110025L11Rik	0	0	NA	NA	NA	1	0	0	0	0	0	0
1110028F11Rik	0.5434	1.22	4.018	0.3036	0.7614	1	0	3.26	0	0	0	0
1110028F18Rik	1.123	-3.772	3.4664	-1.088	0.2765	1	2.135	0	2.566	0	2.035	0
1110032A03Rik	449	-0.1286	0.311	-0.4135	0.6792	0.9999	487.9	494.8	559.4	455	357.1	339.9
1110032F04Rik	179.6	0.2328	0.3054	0.7623	0.4459	0.9999	143	212.7	182.2	190.3	170.9	178.4
1110034G24Rik	184.1	0.2598	0.4271	0.6084	0.543	0.9999	166.5	207.8	195	272.6	141.4	121.2
1110036E04Rik	0	0	NA	NA	NA	1	0	0	0	0	0	0
1110037F02Rik	4566	0.04179	0.2237	0.1868	0.8518	0.9999	3846	4481	4295	4350	5395	5028
1110038B12Rik	3429	0.1443	0.2462	0.5861	0.5578	0.9999	3431	3970	3484	3993	2848	2845
1110038F14Rik	2928	-0.01489	0.3431	-0.0434	0.9654	0.9999	3427	3086	3561	3424	1865	2205
1110046J04Rik	0.1779	-1.214	4.0696	-0.2982	0.7655	1	1.068	0	0	0	0	0
1110051M20Rik	91.85	-0.04074	0.611	-0.06669	0.9468	0.9999	42.7	73.36	65.43	59.31	184.2	126.1
1110058D11Rik	0	0	NA	NA	NA	1	0	0	0	0	0	0
1110059E24Rik	788.2	0.7893	0.3148	2.508	0.01216	0.6526	297.8	823.2	677.4	1103	841.4	986.3
1110059G10Rik	1166	0.1296	0.3204	0.4046	0.6858	0.9999	1151	1324	1321	1461	867.8	874
1110065P20Rik	490.7	-0.343	0.3749	-0.915	0.3602	0.9999	690.7	379	644	447.9	320.5	462.1
1190002F15Rik	1390	0.4796	0.2541	1.887	0.05911	0.9999	913.8	1645	1439	1693	1155	1492
1190002N15Rik	1832	1.309	0.4176	3.135	0.001721	0.1995	657.6	3552	990.4	1785	1518	2488
1190003K10Rik	0	0	NA	NA	NA	1	0	0	0	0	0	0
1190005I06Rik	412.6	-0.2304	0.4357	-0.5289	0.5969	0.9999	514.5	366.8	572.2	504.6	253.3	264.1
1190007I07Rik	571.8	-0.08547	0.3441	-0.2484	0.8039	0.9999	732.3	564	660.7	650.6	384.6	438.5
1200014J11Rik	2756	0.0466	0.3878	0.1202	0.9044	0.9999	1740	2210	2196	2078	4319	3993
1300002E11Rik	1311	0.06039	0.2959	0.2041	0.8383	0.9999	1268	1358	1020	1078	1561	1579
1300017J02Rik	19.61	-0.504	1.0042	-0.5019	0.6158	0.9999	27.76	20.38	37.2	20.36	4.07	7.883
1500004A13Rik	885.1	0.1767	0.278	0.6356	0.525	0.9999	1000	1142	827.5	1013	664.4	664.1
1500009C09Rik	0.6783	-2.6	4.0079	-0.6486	0.5166	1	0	0	0	0	4.07	0
1500009L16Rik	2047	0.1813	0.325	0.5577	0.5771	0.9999	1583	1977	2710	2657	1482	1871
1500011B03Rik	208.7	-0.1422	0.3178	-0.4473	0.6546	0.9999	259.4	224.1	241.2	181.5	157.7	188.2
1500011K16Rik	823.5	-0.4159	0.3059	-1.359	0.174	0.9999	1056	738.5	1092	802	680.6	572.5
1500012F01Rik	4186	0.001914	0.1972	0.00971	0.9923	0.9999	5160	4621	3720	4190	3728	3698
1500012K07Rik	0	0	NA	NA	NA	1	0	0	0	0	0	0
1500015A07Rik	382.5	-0.1321	0.2738	-0.4826	0.6294	0.9999	531.6	433.6	373.3	368.2	303.2	284.8
1500015L24Rik	0	0	NA	NA	NA	1	0	0	0	0	0	0
1500015O10Rik	2.733	1.319	1.8823	0.7005	0.4836	0.9999	2.135	2.445	2.566	5.311	0	3.941
1500017E21Rik	229.1	-0.04889	0.3095	-0.158	0.8745	0.9999	240.2	230.7	272	242.5	187.2	202
1500026H17Rik	49.84	-0.1089	0.5953	-0.1829	0.8549	0.9999	65.12	61.95	56.45	59.31	33.57	22.66
1600002D24Rik	0.3558	-1.622	4.0488	-0.4005	0.6888	1	2.135	0	0	0	0	0
1600002H07Rik	914.3	0.2904	0.2872	1.011	0.312	0.9999	765.4	1103	935.2	1161	766.1	754.8
1600002K03Rik	307.9	-0.2613	0.3921	-0.6664	0.5052	0.9999	452.6	314.6	387.4	285	177	230.6
1600010M07Rik	0	0	NA	NA	NA	1	0	0	0	0	0	0
1600012H06Rik	1464	0.04672	0.3478	0.1343	0.8931	0.9999	1698	1602	1733	1726	902.4	1121
1600014C10Rik	810.4	-0.2004	0.2324	-0.8623	0.3885	0.9999	777.1	786.6	889.1	668.3	936	805
1600014C23Rik	22.47	-0.003262	0.6623	-0.004925	0.9961	0.9999	35.23	37.49	15.4	18.59	16.28	11.82
1600014K23Rik	0.6342	-0.2665	3.9724	-0.06708	0.9465	1	0	0	0	1.77	2.035	0
1600015I10Rik	0	0	NA	NA	NA	1	0	0	0	0	0	0
1600019K03Rik	0	0	NA	NA	NA	1	0	0	0	0	0	0
1600020E01Rik	498.7	-0.306	0.481	-0.6361	0.5247	0.9999	958.6	515.9	538.8	518.7	223.8	236.5
1600023N17Rik	29.16	0.1774	0.68	0.2609	0.7942	0.9999	11.74	28.53	47.47	29.21	27.47	30.55
1600025M17Rik	0	0	NA	NA	NA	1	0	0	0	0	0	0
1600027J07Rik	0	0	NA	NA	NA	1	0	0	0	0	0	0
1600029I14Rik	0.1779	-1.214	4.0696	-0.2982	0.7655	1	1.068	0	0	0	0	0
1600029O15Rik	0.6783	-2.6	4.0079	-0.6486	0.5166	1	0	0	0	0	4.07	0
1700001C02Rik	0	0	NA	NA	NA	1	0	0	0	0	0	0
1700001C19Rik	2.914	0.4193	1.6303	0.2572	0.797	0.9999	4.27	1.63	1.283	5.311	2.035	2.956
1700001D01Rik	0.5338	-1.775	4.0297	-0.4404	0.6596	1	3.203	0	0	0	0	0
1700001F09Rik	0	0	NA	NA	NA	1	0	0	0	0	0	0
1700001G01Rik	0	0	NA	NA	NA	1	0	0	0	0	0	0
1700001G11Rik	21.1	-0.6077	3.8375	-0.1584	0.8742	0.9999	0	0	0	0	78.34	48.28
1700001G17Rik	12.34	-0.2964	1.0524	-0.2816	0.7782	0.9999	12.81	17.12	12.83	15.05	14.24	1.971
1700001J03Rik	82.73	0.1314	0.7881	0.1667	0.8676	0.9999	111	97.81	110.3	128.4	19.33	29.56
1700001J11Rik	21.54	0.3099	1.1083	0.2796	0.7798	0.9999	5.338	12.23	6.415	7.081	50.87	47.3
1700001K19Rik	6.084	-0.7448	1.2067	-0.6172	0.5371	0.9999	8.54	4.075	10.26	2.656	4.07	6.898
1700001K23Rik	0.5034	-0.8529	4.0203	-0.2121	0.832	1	0	0	0	0	2.035	0.9854
1700001L05Rik	191.5	-0.2401	0.3981	-0.6031	0.5464	0.9999	297.8	221.7	223.2	164.6	107.8	134
1700001L19Rik	0.6001	2.514	3.9747	0.6324	0.5271	1	0	1.63	0	0	0	1.971
1700001O22Rik	182	0.1881	0.393	0.4785	0.6323	0.9999	177.2	194	221.9	219.5	111.9	167.5
1700001P01Rik	26.8	-0.2513	0.7916	-0.3174	0.7509	0.9999	50.17	24.45	25.66	35.41	15.26	9.854
1700003C15Rik	0	0	NA	NA	NA	1	0	0	0	0	0	0
1700003D09Rik	495.5	0.07516	0.3	0.2505	0.8022	0.9999	288.2	398.6	519.6	467.4	669.5	629.6
1700003E16Rik	8.951	0.9366	1.089	0.8601	0.3898	0.9999	2.135	11.41	12.83	12.39	5.087	9.854
1700003E24Rik	0	0	NA	NA	NA	1	0	0	0	0	0	0
1700003F12Rik	10.23	0.7147	1.0699	0.668	0.5041	0.9999	10.68	10.6	2.566	19.47	10.17	7.883
1700003G13Rik	0.2138	-1.285	4.0805	-0.315	0.7528	1	0	0	1.283	0	0	0
1700003G18Rik	1.351	-2.938	3.4468	-0.8524	0.394	1	2.135	0	0	0.8852	5.087	0
1700003H04Rik	0	0	NA	NA	NA	1	0	0	0	0	0	0
1700003I22Rik	0	0	NA	NA	NA	1	0	0	0	0	0	0
1700003L19Rik	0	0	NA	NA	NA	1	0	0	0	0	0	0
1700003M02Rik	0	0	NA	NA	NA	1	0	0	0	0	0	0
1700003M07Rik	1.697	0.127	2.7354	0.04644	0.963	1	4.27	0	1.283	2.656	0	1.971
1700003P14Rik	0	0	NA	NA	NA	1	0	0	0	0	0	0
1700006A11Rik	0	0	NA	NA	NA	1	0	0	0	0	0	0
1700006E09Rik	0	0	NA	NA	NA	1	0	0	0	0	0	0
1700006F04Rik	0	0	NA	NA	NA	1	0	0	0	0	0	0
1700006H21Rik	0	0	NA	NA	NA	1	0	0	0	0	0	0
1700007B14Rik	0	0	NA	NA	NA	1	0	0	0	0	0	0
1700007F19Rik	0	0	NA	NA	NA	1	0	0	0	0	0	0
1700007G11Rik	0	0	NA	NA	NA	1	0	0	0	0	0	0
1700007J10Rik	184.5	0.2244	0.7185	0.3124	0.7548	0.9999	76.86	146.7	67.99	96.48	391.7	327.1
1700007K09Rik	5.478	1.305	1.701	0.7672	0.443	0.9999	16.01	6.521	1.283	7.081	0	1.971
1700007K13Rik	2.818	0.9676	1.8429	0.5251	0.5995	0.9999	4.27	4.89	0	1.77	2.035	3.941
1700007L15Rik	96.17	0.05912	0.3725	0.1587	0.8739	0.9999	66.19	90.47	102.6	98.26	117	102.5
1700007P06Rik	0	0	NA	NA	NA	1	0	0	0	0	0	0
1700008C04Rik	0	0	NA	NA	NA	1	0	0	0	0	0	0
1700008J07Rik	185.9	0.01067	0.5348	0.01996	0.9841	0.9999	127	149.2	118	116.8	315.4	288.7
1700008K24Rik	0	0	NA	NA	NA	1	0	0	0	0	0	0
1700008O03Rik	185.4	-0.9372	0.4768	-1.966	0.04936	0.9999	383.2	164.6	266.8	109.8	91.57	96.57
1700008P02Rik	0	0	NA	NA	NA	1	0	0	0	0	0	0
1700009C05Rik	0	0	NA	NA	NA	1	0	0	0	0	0	0
1700009J07Rik	0	0	NA	NA	NA	1	0	0	0	0	0	0
1700009N14Rik	0	0	NA	NA	NA	1	0	0	0	0	0	0
1700010B08Rik	0	0	NA	NA	NA	1	0	0	0	0	0	0
1700010D01Rik	0.6993	-1.43	3.9719	-0.36	0.7189	1	0	1.63	2.566	0	0	0
1700010I02Rik	0	0	NA	NA	NA	1	0	0	0	0	0	0
1700010I14Rik	195.4	0.578	0.2966	1.949	0.05134	0.9999	146.2	237.2	161.6	202.7	162.8	262.1
1700010J16Rik	0	0	NA	NA	NA	1	0	0	0	0	0	0
1700010K23Rik	0	0	NA	NA	NA	1	0	0	0	0	0	0
1700011A15Rik	0	0	NA	NA	NA	1	0	0	0	0	0	0
1700011B04Rik	0	0	NA	NA	NA	1	0	0	0	0	0	0
1700011C11Rik	0	0	NA	NA	NA	1	0	0	0	0	0	0
1700011E24Rik	1.133	-2.797	3.6308	-0.7703	0.4411	1	2.135	0.8151	3.849	0	0	0
1700011H14Rik	0	0	NA	NA	NA	1	0	0	0	0	0	0
1700011I03Rik	0	0	NA	NA	NA	1	0	0	0	0	0	0
1700011L22Rik	0.5752	-1.145	4.013	-0.2853	0.7754	1	0	0	2.566	0.8852	0	0
1700011M02Rik	0	0	NA	NA	NA	1	0	0	0	0	0	0
1700012A03Rik	0	0	NA	NA	NA	1	0	0	0	0	0	0
1700012B07Rik	0	0	NA	NA	NA	1	0	0	0	0	0	0
1700012B09Rik	0	0	NA	NA	NA	1	0	0	0	0	0	0
1700012C14Rik	0.6783	-2.6	4.0079	-0.6486	0.5166	1	0	0	0	0	4.07	0
1700012D01Rik	29.77	-0.1659	0.6443	-0.2575	0.7968	0.9999	45.9	32.6	19.24	16.82	30.52	33.5
1700012D14Rik	18.51	-0.4224	0.7771	-0.5435	0.5868	0.9999	21.35	26.08	12.83	11.51	27.47	11.82
1700012D16Rik	0	0	NA	NA	NA	1	0	0	0	0	0	0
1700012H19Rik	0	0	NA	NA	NA	1	0	0	0	0	0	0
1700012I11Rik	0	0	NA	NA	NA	1	0	0	0	0	0	0
1700012L04Rik	26.71	-0.3571	0.9492	-0.3762	0.7067	0.9999	49.11	16.3	38.49	34.52	5.087	16.75
1700012P22Rik	0	0	NA	NA	NA	1	0	0	0	0	0	0
1700013D24Rik	0.1358	0.5574	4.068	0.137	0.891	1	0	0.8151	0	0	0	0
1700013F07Rik	0	0	NA	NA	NA	1	0	0	0	0	0	0
1700013G24Rik	0	0	NA	NA	NA	1	0	0	0	0	0	0
1700013H16Rik	0	0	NA	NA	NA	1	0	0	0	0	0	0
1700015E13Rik	0	0	NA	NA	NA	1	0	0	0	0	0	0
1700015F17Rik	0	0	NA	NA	NA	1	0	0	0	0	0	0
1700015G11Rik	0	0	NA	NA	NA	1	0	0	0	0	0	0
1700016C15Rik	0.8039	0.8895	3.966	0.2243	0.8225	1	0	0	1.283	3.541	0	0
1700016D06Rik	0.8413	-1.251	3.9114	-0.3198	0.7491	1	2.135	1.63	1.283	0	0	0
1700016G22Rik	1.176	-1.803	2.9695	-0.6071	0.5438	1	2.135	0	0	0.8852	3.052	0.9854
1700016H13Rik	0	0	NA	NA	NA	1	0	0	0	0	0	0
1700016K19Rik	0.8852	2.441	3.9928	0.6112	0.541	1	0	0	0	5.311	0	0
1700016L04Rik	0.9343	0.9476	3.1199	0.3037	0.7613	1	0	0.8151	0	1.77	2.035	0.9854
1700016L21Rik	0.6569	2.124	4.0024	0.5307	0.5956	1	0	0	0	0	0	3.941
1700016P04Rik	0	0	NA	NA	NA	1	0	0	0	0	0	0
1700017B05Rik	1411	0.01215	0.3483	0.03488	0.9722	0.9999	819.8	993.6	1243	1215	2219	1973
1700017D01Rik	0	0	NA	NA	NA	1	0	0	0	0	0	0
1700017G19Rik	0	0	NA	NA	NA	1	0	0	0	0	0	0
1700017J07Rik	0	0	NA	NA	NA	1	0	0	0	0	0	0
1700017L05Rik	0	0	NA	NA	NA	1	0	0	0	0	0	0
1700017N19Rik	0	0	NA	NA	NA	1	0	0	0	0	0	0
1700018A04Rik	0	0	NA	NA	NA	1	0	0	0	0	0	0
1700018B08Rik	2.612	-0.3701	1.9124	-0.1935	0.8465	0.9999	4.27	3.26	2.566	3.541	2.035	0
1700018B24Rik	0	0	NA	NA	NA	1	0	0	0	0	0	0
1700018C11Rik	1.155	-1.233	3.4925	-0.3531	0.724	1	3.203	2.445	1.283	0	0	0
1700018F24Rik	0	0	NA	NA	NA	1	0	0	0	0	0	0
1700018G05Rik	0	0	NA	NA	NA	1	0	0	0	0	0	0
1700018L02Rik	67.58	0.3795	0.6431	0.5901	0.5551	0.9999	53.38	50.53	35.92	44.26	83.43	138
1700019A02Rik	3.806	-0.6077	1.704	-0.3567	0.7213	0.9999	5.338	4.89	5.132	4.426	3.052	0
1700019B03Rik	2.641	-0.6983	2.281	-0.3062	0.7595	0.9999	6.405	6.521	0	0.8852	2.035	0
1700019B21Rik	0	0	NA	NA	NA	1	0	0	0	0	0	0
1700019C18Rik	0	0	NA	NA	NA	1	0	0	0	0	0	0
1700019D03Rik	2.126	-0.7328	3.1611	-0.2318	0.8167	0.9999	0	1.63	0	0	9.157	1.971
1700019E08Rik	0	0	NA	NA	NA	1	0	0	0	0	0	0
1700019G17Rik	472.2	0.06503	0.2255	0.2884	0.7731	0.9999	485.7	531.4	424.6	451.4	473.1	467.1
1700019G24Rik	0	0	NA	NA	NA	1	0	0	0	0	0	0
1700019L03Rik	250.8	0.3362	0.3746	0.8974	0.3695	0.9999	264.7	284.5	265.6	312.5	138.4	239.4
1700019M22Rik	0	0	NA	NA	NA	1	0	0	0	0	0	0
1700019N19Rik	2.9	-3.812	2.1699	-1.757	0.07894	0.9999	4.27	1.63	6.415	0	5.087	0
1700019O17Rik	3.086	-1.309	2.9133	-0.4492	0.6533	0.9999	7.473	0	5.132	0	0	5.912
1700020A23Rik	0.3421	-0.3029	4.0776	-0.07429	0.9408	1	1.068	0	0	0	0	0.9854
1700020D05Rik	47.36	-0.1295	0.5169	-0.2505	0.8022	0.9999	49.11	58.69	35.92	38.95	62.06	39.41
1700020G17Rik	0	0	NA	NA	NA	1	0	0	0	0	0	0
1700020I14Rik	1119	0.2874	0.5733	0.5012	0.6162	0.9999	450.5	842.8	558.1	717	2166	1978
1700020L24Rik	9.214	0.2856	0.9608	0.2972	0.7663	0.9999	6.405	9.781	6.415	10.62	12.21	9.854
1700020M21Rik	0	0	NA	NA	NA	1	0	0	0	0	0	0
1700020N01Rik	0.7117	-1.823	4.013	-0.4542	0.6497	1	4.27	0	0	0	0	0
1700020N15Rik	0	0	NA	NA	NA	1	0	0	0	0	0	0
1700020N18Rik	3.96	1.795	1.7546	1.023	0.3062	0.9999	1.068	3.26	0	3.541	4.07	11.82
1700021F05Rik	1153	0.002496	0.371	0.006729	0.9946	0.9999	1312	1290	1437	1361	710.2	809
1700021F07Rik	0	0	NA	NA	NA	1	0	0	0	0	0	0
1700021K19Rik	2380	0.1565	0.3609	0.4338	0.6645	0.9999	1640	2047	1746	2029	3413	3406
1700021N21Rik	14.67	-1.292	0.8231	-1.569	0.1166	0.9999	37.36	9.781	11.55	6.196	15.26	7.883
1700022A21Rik	0	0	NA	NA	NA	1	0	0	0	0	0	0
1700022A22Rik	0	0	NA	NA	NA	1	0	0	0	0	0	0
1700022E09Rik	0	0	NA	NA	NA	1	0	0	0	0	0	0
1700022H01Rik	1.767	2.81	3.2585	0.8625	0.3884	1	2.135	0	0	3.541	0	4.927
1700022H16Rik	0	0	NA	NA	NA	1	0	0	0	0	0	0
1700022I11Rik	2.774	1.027	2.3571	0.4358	0.663	0.9999	4.27	3.26	0	7.081	2.035	0
1700023C21Rik	0	0	NA	NA	NA	1	0	0	0	0	0	0
1700023F02Rik	0	0	NA	NA	NA	1	0	0	0	0	0	0
1700023F06Rik	3.996	-0.2727	1.3431	-0.203	0.8391	0.9999	6.405	4.075	3.849	2.656	3.052	3.941
1700024B18Rik	0	0	NA	NA	NA	1	0	0	0	0	0	0
1700024F13Rik	0	0	NA	NA	NA	1	0	0	0	0	0	0
1700024G13Rik	0	0	NA	NA	NA	1	0	0	0	0	0	0
1700024I08Rik	0	0	NA	NA	NA	1	0	0	0	0	0	0
1700024N05Rik	0	0	NA	NA	NA	1	0	0	0	0	0	0
1700024P04Rik	0.1358	0.5574	4.068	0.137	0.891	1	0	0.8151	0	0	0	0
1700024P16Rik	1.031	2.137	3.7474	0.5704	0.5684	1	0	1.63	0	3.541	1.017	0
1700025B11Rik	0	0	NA	NA	NA	1	0	0	0	0	0	0
1700025C18Rik	0	0	NA	NA	NA	1	0	0	0	0	0	0
1700025F22Rik	0	0	NA	NA	NA	1	0	0	0	0	0	0
1700025F24Rik	0.2717	0.962	4.048	0.2376	0.8122	1	0	1.63	0	0	0	0
1700025G04Rik	2006	0.2027	0.5137	0.3946	0.6932	0.9999	1061	1609	1251	1182	3423	3509
1700025J12Rik	0	0	NA	NA	NA	1	0	0	0	0	0	0
1700025K24Rik	0	0	NA	NA	NA	1	0	0	0	0	0	0
1700025M24Rik	0.3558	-1.622	4.0488	-0.4005	0.6888	1	2.135	0	0	0	0	0
1700025N23Rik	1.899	-1.101	3.2133	-0.3427	0.7318	0.9999	6.405	0	0	0	2.035	2.956
1700026D08Rik	0.1779	-1.214	4.0696	-0.2982	0.7655	1	1.068	0	0	0	0	0
1700026D11Rik	1.503	0.03609	3.2013	0.01127	0.991	1	6.405	1.63	0	0	0	0.9854
1700026F02Rik	0	0	NA	NA	NA	1	0	0	0	0	0	0
1700026J14Rik	0.3391	-1.892	4.0453	-0.4677	0.64	1	0	0	0	0	2.035	0
1700026L06Rik	0.4075	1.169	4.0357	0.2896	0.7721	1	0	2.445	0	0	0	0
1700027A15Rik	0	0	NA	NA	NA	1	0	0	0	0	0	0
1700027F06Rik	0.2951	1.306	4.0426	0.3231	0.7466	1	0	0	0	1.77	0	0
1700027F09Rik	0	0	NA	NA	NA	1	0	0	0	0	0	0
1700027H10Rik	0	0	NA	NA	NA	1	0	0	0	0	0	0
1700027I24Rik	0.2717	0.962	4.048	0.2376	0.8122	1	0	1.63	0	0	0	0
1700027J07Rik	11.9	-0.2923	0.9871	-0.2961	0.7671	0.9999	4.27	10.6	24.38	7.081	13.23	11.82
1700028B04Rik	0	0	NA	NA	NA	1	0	0	0	0	0	0
1700028D13Rik	0	0	NA	NA	NA	1	0	0	0	0	0	0
1700028E10Rik	21.22	0.7882	0.8383	0.9402	0.3471	0.9999	39.5	36.68	7.698	27.44	7.122	8.868
1700028I16Rik	1.106	-3.099	3.992	-0.7764	0.4375	1	0	0	2.566	0	4.07	0
1700028J19Rik	22.46	-0.3978	0.677	-0.5875	0.5569	0.9999	32.03	25.27	28.22	13.28	16.28	19.71
1700028K03Rik	354.7	-0.202	0.6177	-0.3271	0.7436	0.9999	532.7	419.8	464.4	458.5	150.6	102.5
1700028M03Rik	0	0	NA	NA	NA	1	0	0	0	0	0	0
1700028P14Rik	0	0	NA	NA	NA	1	0	0	0	0	0	0
1700028P15Rik	0	0	NA	NA	NA	1	0	0	0	0	0	0
1700029B22Rik	0	0	NA	NA	NA	1	0	0	0	0	0	0
1700029F12Rik	0.3285	1.404	4.0362	0.3479	0.7279	1	0	0	0	0	0	1.971
1700029H14Rik	0.8054	-0.5395	3.98	-0.1356	0.8922	1	3.203	1.63	0	0	0	0
1700029I15Rik	70.72	-0.1383	0.6187	-0.2235	0.8231	0.9999	96.08	90.47	97.5	74.36	28.49	37.44
1700029J03Rik	0.4276	-2.103	4.0318	-0.5216	0.6019	1	0	0	2.566	0	0	0
1700029J07Rik	146.9	-0.04421	0.5103	-0.08663	0.931	0.9999	247.7	184.2	151.4	158.4	62.06	77.84
1700029M20Rik	0	0	NA	NA	NA	1	0	0	0	0	0	0
1700029N11Rik	0	0	NA	NA	NA	1	0	0	0	0	0	0
1700029P11Rik	2.524	-0.6746	2.0577	-0.3278	0.743	0.9999	2.135	4.89	5.132	0	1.017	1.971
1700030A11Rik	6.684	1.956	2.4749	0.7902	0.4294	0.9999	0	3.26	0	0	12.21	24.63
1700030C10Rik	0	0	NA	NA	NA	1	0	0	0	0	0	0
1700030F04Rik	0	0	NA	NA	NA	1	0	0	0	0	0	0
1700030F18Rik	0	0	NA	NA	NA	1	0	0	0	0	0	0
1700030J22Rik	60.45	0.04101	0.5182	0.07914	0.9369	0.9999	50.17	37.49	67.99	49.57	56.97	100.5
1700030K09Rik	942	-0.1088	0.3022	-0.36	0.7188	0.9999	1128	1088	1097	967.5	703	668.1
1700030L20Rik	0	0	NA	NA	NA	1	0	0	0	0	0	0
1700030M09Rik	2.024	-2.846	3.0893	-0.9211	0.357	0.9999	4.27	0	0	1.77	6.104	0
1700030N03Rik	0	0	NA	NA	NA	1	0	0	0	0	0	0
1700030O20Rik	0	0	NA	NA	NA	1	0	0	0	0	0	0
1700031A10Rik	0	0	NA	NA	NA	1	0	0	0	0	0	0
1700031F05Rik	0	0	NA	NA	NA	1	0	0	0	0	0	0
1700031M16Rik	0	0	NA	NA	NA	1	0	0	0	0	0	0
1700031P21Rik	0	0	NA	NA	NA	1	0	0	0	0	0	0
1700034E13Rik	0	0	NA	NA	NA	1	0	0	0	0	0	0
1700034G24Rik	0	0	NA	NA	NA	1	0	0	0	0	0	0
1700034H15Rik	87.49	0.005948	0.6878	0.008647	0.9931	0.9999	54.44	42.38	57.73	40.72	142.4	187.2
1700034I23Rik	2.594	2.87	2.2263	1.289	0.1974	0.9999	0	4.075	0	3.541	2.035	5.912
1700034J05Rik	0	0	NA	NA	NA	1	0	0	0	0	0	0
1700034K08Rik	0	0	NA	NA	NA	1	0	0	0	0	0	0
1700034O15Rik	3.026	2.551	2.9167	0.8745	0.3819	0.9999	10.68	0	0	3.541	0	3.941
1700034P13Rik	215.6	-0.03669	0.945	-0.03883	0.969	0.9999	65.12	66.84	30.79	61.96	564.7	504.5
1700036G14Rik	0	0	NA	NA	NA	1	0	0	0	0	0	0
1700037C18Rik	114.9	0.01394	0.3714	0.03752	0.9701	0.9999	101.4	110	132.1	93.83	109.9	141.9
1700037H04Rik	1668	0.1726	0.2171	0.795	0.4266	0.9999	1174	1496	1695	1724	1865	2052
1700039E15Rik	2.533	1.054	2.732	0.3858	0.6997	0.9999	8.54	4.89	0	1.77	0	0
1700039E22Rik	0	0	NA	NA	NA	1	0	0	0	0	0	0
1700040L02Rik	0	0	NA	NA	NA	1	0	0	0	0	0	0
1700041A01Rik	0	0	NA	NA	NA	1	0	0	0	0	0	0
1700041C23Rik	0	0	NA	NA	NA	1	0	0	0	0	0	0
1700041M19Rik	0	0	NA	NA	NA	1	0	0	0	0	0	0
1700042G07Rik	0.1696	-1.285	4.0805	-0.315	0.7528	1	0	0	0	0	1.017	0
1700042G15Rik	0	0	NA	NA	NA	1	0	0	0	0	0	0
1700042O10Rik	17.63	0.04779	0.7348	0.06503	0.9481	0.9999	9.608	13.04	23.09	15.05	20.35	24.63
1700044C05Rik	0	0	NA	NA	NA	1	0	0	0	0	0	0
1700044K03Rik	0	0	NA	NA	NA	1	0	0	0	0	0	0
1700045H11Rik	0	0	NA	NA	NA	1	0	0	0	0	0	0
1700046C09Rik	0	0	NA	NA	NA	1	0	0	0	0	0	0
1700047A11Rik	6.729	0.3747	1.1009	0.3403	0.7336	0.9999	3.203	4.075	5.132	7.967	9.157	10.84
1700047E10Rik	0.8384	2.811	3.965	0.7091	0.4783	1	0	3.26	0	1.77	0	0
1700047G03Rik	0	0	NA	NA	NA	1	0	0	0	0	0	0
1700047I17Rik2	2324	0.2303	0.2304	0.9996	0.3175	0.9999	1840	2603	2557	2447	2037	2461
1700047L14Rik	0	0	NA	NA	NA	1	0	0	0	0	0	0
1700047M11Rik	3.783	-3.545	2.5122	-1.411	0.1582	0.9999	11.74	3.26	7.698	0	0	0
1700048M11Rik	24.15	-0.8096	0.7341	-1.103	0.2701	0.9999	35.23	18.75	35.92	24.79	21.37	8.868
1700048O20Rik	954.8	0.2994	0.3547	0.844	0.3987	0.9999	1014	1320	966	1197	579.9	651.3
1700049E15Rik	0	0	NA	NA	NA	1	0	0	0	0	0	0
1700049E22Rik	0	0	NA	NA	NA	1	0	0	0	0	0	0
1700049G17Rik	407	0.09626	0.2619	0.3676	0.7132	0.9999	456.9	445.8	311.7	423.1	414.1	390.2
1700049L16Rik	0	0	NA	NA	NA	1	0	0	0	0	0	0
1700051A21Rik	0	0	NA	NA	NA	1	0	0	0	0	0	0
1700052I22Rik	0.2138	-1.285	4.0805	-0.315	0.7528	1	0	0	1.283	0	0	0
1700052K11Rik	319.1	0.003597	0.2678	0.01344	0.9893	0.9999	414.2	438.5	261.7	226.6	275.7	297.6
1700054A03Rik	0	0	NA	NA	NA	1	0	0	0	0	0	0
1700054K19Rik	0	0	NA	NA	NA	1	0	0	0	0	0	0
1700054M17Rik	0	0	NA	NA	NA	1	0	0	0	0	0	0
1700055C04Rik	0	0	NA	NA	NA	1	0	0	0	0	0	0
1700056E22Rik	116.9	-0.1388	0.4658	-0.298	0.7657	0.9999	176.1	132	139.8	100	56.97	96.57
1700057G04Rik	0	0	NA	NA	NA	1	0	0	0	0	0	0
1700057H15Rik	0	0	NA	NA	NA	1	0	0	0	0	0	0
1700057H21Rik	0	0	NA	NA	NA	1	0	0	0	0	0	0
1700060C16Rik	0	0	NA	NA	NA	1	0	0	0	0	0	0
1700060C20Rik	0.2138	-1.285	4.0805	-0.315	0.7528	1	0	0	1.283	0	0	0
1700061F12Rik	0	0	NA	NA	NA	1	0	0	0	0	0	0
1700061G19Rik	38.63	0.6155	0.5324	1.156	0.2477	0.9999	26.69	37.49	25.66	45.14	38.66	58.14
1700061I17Rik	0	0	NA	NA	NA	1	0	0	0	0	0	0
1700061J23Rik	0	0	NA	NA	NA	1	0	0	0	0	0	0
1700063A18Rik	0	0	NA	NA	NA	1	0	0	0	0	0	0
1700063D05Rik	0	0	NA	NA	NA	1	0	0	0	0	0	0
1700063O14Rik	0	0	NA	NA	NA	1	0	0	0	0	0	0
1700064J06Rik	0	0	NA	NA	NA	1	0	0	0	0	0	0
1700064M15Rik	0	0	NA	NA	NA	1	0	0	0	0	0	0
1700065D16Rik	5.391	-0.3633	1.7062	-0.2129	0.8314	0.9999	4.27	8.151	0	1.77	13.23	4.927
1700065I16Rik	0	0	NA	NA	NA	1	0	0	0	0	0	0
1700065J11Rik	0	0	NA	NA	NA	1	0	0	0	0	0	0
1700065J18Rik	6.169	-0.9178	1.4666	-0.6258	0.5314	0.9999	16.01	11.41	2.566	0	4.07	2.956
1700065L07Rik	0	0	NA	NA	NA	1	0	0	0	0	0	0
1700065O20Rik	0.8622	0.7407	3.9589	0.1871	0.8516	1	3.203	0	0	0	0	1.971
1700066B17Rik	0.2138	-1.285	4.0805	-0.315	0.7528	1	0	0	1.283	0	0	0
1700066B19Rik	148.6	0.5082	0.4501	1.129	0.2589	0.9999	92.87	201.3	145	102.7	132.3	217.8
1700066J03Rik	0	0	NA	NA	NA	1	0	0	0	0	0	0
1700066M21Rik	574.6	0.1777	0.2504	0.7096	0.4779	0.9999	458	631.7	583.7	655	580.9	538
1700066N21Rik	0	0	NA	NA	NA	1	0	0	0	0	0	0
1700066O22Rik	0	0	NA	NA	NA	1	0	0	0	0	0	0
1700067G17Rik	0	0	NA	NA	NA	1	0	0	0	0	0	0
1700067K01Rik	46.31	0.2183	0.5942	0.3673	0.7134	0.9999	66.19	52.98	43.62	60.19	22.38	32.52
1700067P10Rik	6.756	-0.6265	1.4755	-0.4246	0.6711	0.9999	9.608	9.781	8.98	7.081	5.087	0
1700069L16Rik	0	0	NA	NA	NA	1	0	0	0	0	0	0
1700069P05Rik	0	0	NA	NA	NA	1	0	0	0	0	0	0
1700071K01Rik	0	0	NA	NA	NA	1	0	0	0	0	0	0
1700071M16Rik	0	0	NA	NA	NA	1	0	0	0	0	0	0
1700072B07Rik	0	0	NA	NA	NA	1	0	0	0	0	0	0
1700072I22Rik	0	0	NA	NA	NA	1	0	0	0	0	0	0
1700072O05Rik	1.087	1.313	3.9879	0.3293	0.7419	1	0	6.521	0	0	0	0
1700073E17Rik	0	0	NA	NA	NA	1	0	0	0	0	0	0
1700074H08Rik	0	0	NA	NA	NA	1	0	0	0	0	0	0
1700074P13Rik	0	0	NA	NA	NA	1	0	0	0	0	0	0
1700080E11Rik	0	0	NA	NA	NA	1	0	0	0	0	0	0
1700080N15Rik	0	0	NA	NA	NA	1	0	0	0	0	0	0
1700080O16Rik	0	0	NA	NA	NA	1	0	0	0	0	0	0
1700081H04Rik	0	0	NA	NA	NA	1	0	0	0	0	0	0
1700084C01Rik	0.8852	2.441	3.9928	0.6112	0.541	1	0	0	0	5.311	0	0
1700084D21Rik	0.6415	-2.525	4.0109	-0.6294	0.5291	1	0	0	3.849	0	0	0
1700084E18Rik	47.43	-0.2811	0.6157	-0.4567	0.6479	0.9999	43.77	48.9	82.11	30.98	30.52	48.28
1700084F23Rik	0	0	NA	NA	NA	1	0	0	0	0	0	0
1700084J12Rik	0	0	NA	NA	NA	1	0	0	0	0	0	0
1700084M14Rik	0	0	NA	NA	NA	1	0	0	0	0	0	0
1700085C21Rik	0	0	NA	NA	NA	1	0	0	0	0	0	0
1700086L19Rik	0	0	NA	NA	NA	1	0	0	0	0	0	0
1700086O06Rik	395.5	0.1037	0.2622	0.3954	0.6926	0.9999	371.5	419.8	328.4	393.9	443.6	415.8
1700088E04Rik	865.7	0.02754	0.2129	0.1294	0.8971	0.9999	776.1	872.1	953.2	884.3	846.5	862.2
1700091H14Rik	0	0	NA	NA	NA	1	0	0	0	0	0	0
1700092C02Rik	0	0	NA	NA	NA	1	0	0	0	0	0	0
1700092C10Rik	0	0	NA	NA	NA	1	0	0	0	0	0	0
1700092E19Rik	0	0	NA	NA	NA	1	0	0	0	0	0	0
1700092K14Rik	0	0	NA	NA	NA	1	0	0	0	0	0	0
1700092M07Rik	32.92	0.1431	0.569	0.2515	0.8015	0.9999	32.03	38.31	33.36	40.72	28.49	24.63
1700093K21Rik	3.158	1.071	2.3302	0.4597	0.6457	0.9999	4.27	3.26	2.566	8.852	0	0
1700094D03Rik	593.1	-0.176	0.4254	-0.4138	0.679	0.9999	1041	762.9	592.7	591.3	297.1	273.9
1700094J05Rik	237.7	0.2241	0.6849	0.3271	0.7436	0.9999	95.01	177.7	96.22	130.1	501.6	425.7
1700094M24Rik	0	0	NA	NA	NA	1	0	0	0	0	0	0
1700095A21Rik	0	0	NA	NA	NA	1	0	0	0	0	0	0
1700095B10Rik	0	0	NA	NA	NA	1	0	0	0	0	0	0
1700095J12Rik	0	0	NA	NA	NA	1	0	0	0	0	0	0
1700096J18Rik	18.38	0.7234	0.8784	0.8236	0.4102	0.9999	21.35	33.42	16.68	23.9	4.07	10.84
1700096K18Rik	381.7	-0.1589	0.2891	-0.5496	0.5826	0.9999	449.4	388	451.6	312.5	308.3	380.3
1700096P03Rik	0	0	NA	NA	NA	1	0	0	0	0	0	0
1700097N02Rik	205.6	-0.05401	0.3207	-0.1684	0.8663	0.9999	280.8	229	198.9	211.6	154.6	158.6
1700099I09Rik	0	0	NA	NA	NA	1	0	0	0	0	0	0
1700100I10Rik	10.13	1.038	0.9559	1.086	0.2773	0.9999	3.203	8.966	10.26	11.51	7.122	19.71
1700100L14Rik	0	0	NA	NA	NA	1	0	0	0	0	0	0
1700101E01Rik	7.844	1.581	1.1756	1.345	0.1788	0.9999	3.203	8.966	1.283	9.737	7.122	16.75
1700101I11Rik	0	0	NA	NA	NA	1	0	0	0	0	0	0
1700101O22Rik	0	0	NA	NA	NA	1	0	0	0	0	0	0
1700102H20Rik	25.27	0.09668	0.941	0.1027	0.9182	0.9999	16.01	27.71	42.34	43.37	16.28	5.912
1700102P08Rik	40.48	-0.7169	0.5771	-1.242	0.2142	0.9999	62.98	36.68	48.75	38.06	39.68	16.75
1700104L18Rik	0.695	-3.028	3.9816	-0.7606	0.4469	1	2.135	0	0	0	2.035	0
1700105P06Rik	5.123	-0.2969	2.6952	-0.1102	0.9123	0.9999	5.338	0	7.698	17.7	0	0
1700106J16Rik	0	0	NA	NA	NA	1	0	0	0	0	0	0
1700108F19Rik	0	0	NA	NA	NA	1	0	0	0	0	0	0
1700108J01Rik	0	0	NA	NA	NA	1	0	0	0	0	0	0
1700109G14Rik	0.8553	-2.824	3.9999	-0.7061	0.4801	1	0	0	5.132	0	0	0
1700109G15Rik	0	0	NA	NA	NA	1	0	0	0	0	0	0
1700109H08Rik	180.1	0.2093	0.4033	0.5191	0.6037	0.9999	233.8	274.7	159.1	201.8	107.8	103.5
1700109I08Rik	0	0	NA	NA	NA	1	0	0	0	0	0	0
1700109K24Rik	0	0	NA	NA	NA	1	0	0	0	0	0	0
1700110C19Rik	5.014	0.5925	1.3413	0.4417	0.6587	0.9999	4.27	7.336	2.566	8.852	5.087	1.971
1700110I01Rik	0	0	NA	NA	NA	1	0	0	0	0	0	0
1700110I07Rik	0	0	NA	NA	NA	1	0	0	0	0	0	0
1700110K17Rik	0	0	NA	NA	NA	1	0	0	0	0	0	0
1700111N16Rik	0	0	NA	NA	NA	1	0	0	0	0	0	0
1700112E06Rik	0.3001	1.513	4.0414	0.3744	0.7081	1	0	0.8151	0	0	0	0.9854
1700112H15Rik	0	0	NA	NA	NA	1	0	0	0	0	0	0
1700112J05Rik	6.224	0.001415	1.203	0.001177	0.9991	0.9999	5.338	8.966	3.849	7.081	9.157	2.956
1700112J16Rik	0	0	NA	NA	NA	1	0	0	0	0	0	0
1700113A16Rik	1259	-0.6012	0.2987	-2.013	0.04416	0.9999	2390	1307	1350	942.7	888.2	676.9
1700113B09Rik	0	0	NA	NA	NA	1	0	0	0	0	0	0
1700113H08Rik	0.8413	-1.251	3.9114	-0.3198	0.7491	1	2.135	1.63	1.283	0	0	0
1700116B05Rik	0	0	NA	NA	NA	1	0	0	0	0	0	0
1700119H24Rik	0	0	NA	NA	NA	1	0	0	0	0	0	0
1700120C14Rik	313.3	0.08671	0.4962	0.1748	0.8613	0.9999	174	295.1	272	176.2	492.4	470
1700120E14Rik	0	0	NA	NA	NA	1	0	0	0	0	0	0
1700120G07Rik	0	0	NA	NA	NA	1	0	0	0	0	0	0
1700120K04Rik	41.41	-0.2887	0.612	-0.4718	0.6371	0.9999	40.57	38.31	62.86	50.46	33.57	22.66
1700121L16Rik	0	0	NA	NA	NA	1	0	0	0	0	0	0
1700121N20Rik	3.677	-0.5858	2.8171	-0.2079	0.8353	0.9999	0	3.26	0	3.541	15.26	0
1700122C19Rik	0	0	NA	NA	NA	1	0	0	0	0	0	0
1700122O11Rik	7.602	-1.511	1.5573	-0.9702	0.3319	0.9999	20.28	5.706	14.11	3.541	0	1.971
1700123I01Rik	0.7117	-1.823	4.013	-0.4542	0.6497	1	4.27	0	0	0	0	0
1700123J17Rik	0.7117	-1.823	4.013	-0.4542	0.6497	1	4.27	0	0	0	0	0
1700123K08Rik	0.8151	1.259	3.9467	0.3191	0.7497	1	2.135	0	0	1.77	0	0.9854
1700123L14Rik	0	0	NA	NA	NA	1	0	0	0	0	0	0
1700123M08Rik	89.77	-0.1287	0.4945	-0.2603	0.7947	0.9999	113.2	66.84	52.6	96.48	115	94.59
1700123O12Rik	0	0	NA	NA	NA	1	0	0	0	0	0	0
1700123O20Rik	1836	0.3444	0.2707	1.272	0.2032	0.9999	1374	1944	1982	2492	1513	1711
1700123O21Rik	4.529	-1.168	1.5117	-0.7729	0.4396	0.9999	16.01	5.706	2.566	0.8852	1.017	0.9854
1700124L16Rik	45.87	-0.2509	0.6413	-0.3913	0.6956	0.9999	65.12	57.06	62.86	45.14	21.37	23.65
1700125G02Rik	0	0	NA	NA	NA	1	0	0	0	0	0	0
1700125G22Rik	1.482	0.2926	3.317	0.0882	0.9297	1	0	0	2.566	5.311	1.017	0
1700125H03Rik	0	0	NA	NA	NA	1	0	0	0	0	0	0
1700125H20Rik	10.83	-0.9144	1.1193	-0.817	0.414	0.9999	22.42	12.23	17.96	4.426	2.035	5.912
1700126H18Rik	0	0	NA	NA	NA	1	0	0	0	0	0	0
1700128A07Rik	0	0	NA	NA	NA	1	0	0	0	0	0	0
1700128F08Rik	0	0	NA	NA	NA	1	0	0	0	0	0	0
1700129C05Rik	0	0	NA	NA	NA	1	0	0	0	0	0	0
1810006J02Rik	0	0	NA	NA	NA	1	0	0	0	0	0	0
1810007C17Rik	0	0	NA	NA	NA	1	0	0	0	0	0	0
1810007D17Rik	0	0	NA	NA	NA	1	0	0	0	0	0	0
1810008I18Rik	0	0	NA	NA	NA	1	0	0	0	0	0	0
1810009A15Rik	1709	-0.0145	0.4072	-0.03562	0.9716	0.9999	2129	1735	2026	2269	1030	1063
1810009J06Rik	0	0	NA	NA	NA	1	0	0	0	0	0	0
1810010D01Rik	101.6	-1.269	0.5951	-2.132	0.033	0.9157	301	61.95	105.2	63.73	49.85	27.59
1810010H24Rik	174.7	-0.3524	0.3714	-0.9491	0.3426	0.9999	201.8	123.1	241.2	158.4	142.4	181.3
1810011H11Rik	8.554	1.903	1.7809	1.069	0.2853	0.9999	9.608	28.53	2.566	10.62	0	0
1810011O10Rik	0	0	NA	NA	NA	1	0	0	0	0	0	0
1810012K16Rik	15.44	-0.5554	0.813	-0.6831	0.4945	0.9999	19.22	21.19	17.96	6.196	16.28	11.82
1810013A23Rik	0.7117	-1.823	4.013	-0.4542	0.6497	1	4.27	0	0	0	0	0
1810013L24Rik	1496	-0.06672	0.2628	-0.2539	0.7996	0.9999	1187	1369	1509	1280	1925	1706
1810014B01Rik	438.9	0.5757	0.2523	2.282	0.02249	0.7792	330.9	601.5	368.2	518.7	356.1	458.2
1810018F18Rik	0	0	NA	NA	NA	1	0	0	0	0	0	0
1810019D21Rik	2.059	0.8146	2.5285	0.3222	0.7473	0.9999	4.27	3.26	1.283	3.541	0	0
1810020O05Rik	8.626	-0.8758	1.6163	-0.5418	0.5879	0.9999	3.203	6.521	28.22	9.737	4.07	0
1810021B22Rik	146.3	-0.3709	0.3693	-1.004	0.3152	0.9999	201.8	142.6	182.2	103.6	112.9	135
1810022K09Rik	1371	0.1572	0.4339	0.3622	0.7172	0.9999	1703	1712	1498	1831	714.2	765.6
1810024B03Rik	0.8501	3.007	3.9554	0.7601	0.4472	1	0	2.445	0	2.656	0	0
1810026B05Rik	2452	0.1985	0.2544	0.7803	0.4352	0.9999	3226	3033	2046	2697	1681	2028
1810026J23Rik	2023	-0.1996	0.2413	-0.827	0.4083	0.9999	1837	1721	2010	1746	2653	2172
1810030O07Rik	1863	0.1007	0.2033	0.4953	0.6204	0.9999	1686	2054	1818	1779	1889	1950
1810032O08Rik	1732	-0.05113	0.4239	-0.1206	0.904	0.9999	2238	1976	2060	2178	1014	924.3
1810034E14Rik	75.55	-0.1112	0.5948	-0.1869	0.8518	0.9999	80.06	88.84	121.9	61.96	32.56	67.99
1810037I17Rik	2023	-0.3944	0.2436	-1.619	0.1054	0.9999	2019	1633	2727	2052	2155	1550
1810041H14Rik	44.43	0.7861	0.8251	0.9527	0.3407	0.9999	52.31	74.17	37.2	77.9	11.19	13.8
1810041L15Rik	0.2717	0.962	4.048	0.2376	0.8122	1	0	1.63	0	0	0	0
1810043G02Rik	827.9	-0.0548	0.2665	-0.2056	0.8371	0.9999	844.4	739.3	780	691.3	903.5	1009
1810043H04Rik	808.7	-0.375	0.31	-1.21	0.2264	0.9999	1023	906.4	1087	640.9	614.5	581.4
1810044D09Rik	233.5	-0.2109	0.2795	-0.7546	0.4505	0.9999	270.1	242.9	270.7	200.1	210.6	206.9
1810046K07Rik	0.9834	-0.6889	3.9758	-0.1733	0.8624	1	4.27	1.63	0	0	0	0
1810053B23Rik	0.3558	-1.622	4.0488	-0.4005	0.6888	1	2.135	0	0	0	0	0
1810055G02Rik	1447	0.193	0.2589	0.7455	0.456	0.9999	1354	1654	1611	1587	1084	1391
1810058I24Rik	1801	-0.2207	0.3569	-0.6183	0.5364	0.9999	2208	1670	2417	2008	1205	1301
1810062G17Rik	38.03	-0.9887	0.7384	-1.339	0.1805	0.9999	73.66	28.53	47.47	38.06	32.56	7.883
1810062O18Rik	46.92	-0.3374	0.634	-0.5322	0.5946	0.9999	42.7	70.91	73.13	34.52	35.61	24.63
1810063I02Rik	0.3558	-1.622	4.0488	-0.4005	0.6888	1	2.135	0	0	0	0	0
1810064F22Rik	0	0	NA	NA	NA	1	0	0	0	0	0	0
1810065E05Rik	0	0	NA	NA	NA	1	0	0	0	0	0	0
2010001A14Rik	382	-0.136	0.5075	-0.268	0.7887	0.9999	611.7	362.7	445.2	487.7	175	209.9
2010001E11Rik	0.2951	1.306	4.0426	0.3231	0.7466	1	0	0	0	1.77	0	0
2010003K11Rik	1.007	1.823	3.8168	0.4776	0.633	1	0	0.8151	1.283	0	0	3.941
2010005H15Rik	0.968	-0.2417	3.8981	-0.062	0.9506	1	2.135	0	0	2.656	1.017	0
2010009K17Rik	1.407	0.6441	2.3971	0.2687	0.7882	1	1.068	0.8151	0	3.541	2.035	0.9854
2010010A06Rik	0.4276	-2.103	4.0318	-0.5216	0.6019	1	0	0	2.566	0	0	0
2010012O05Rik	666	0.2907	0.2732	1.064	0.2874	0.9999	598.9	836.3	694.1	762.1	500.6	604
2010016I18Rik	291	-1.112	0.5931	-1.875	0.06073	0.9999	493.2	146.7	175.8	93.83	526	310.4
2010106C02Rik	2.067	-4.635	2.7753	-1.67	0.09486	0.9999	3.203	0	5.132	0	4.07	0
2010106E10Rik	0	0	NA	NA	NA	1	0	0	0	0	0	0
2010107E04Rik	1889	0.2595	0.2517	1.031	0.3025	0.9999	1638	1835	1899	2564	1617	1784
2010107G12Rik	1354	-0.8714	0.3407	-2.558	0.01053	0.6076	2937	990.3	1429	1009	1048	710.4
2010107G23Rik	0.1696	-1.285	4.0805	-0.315	0.7528	1	0	0	0	0	1.017	0
2010109A12Rik	3.709	-1.552	1.5188	-1.022	0.3069	0.9999	2.135	2.445	7.698	0.8852	7.122	1.971
2010109I03Rik	235.6	0.01988	0.3381	0.05879	0.9531	0.9999	237	207.8	197.6	199.2	265.5	306.4
2010111I01Rik	1594	0.2104	0.339	0.6208	0.5347	0.9999	1980	2030	1561	1927	929.9	1134
2010204K13Rik	130.6	-0.07598	0.5412	-0.1404	0.8883	0.9999	107.8	158.9	193.7	161.1	99.71	62.08
2010300C02Rik	2.244	-2.733	3.0245	-0.9037	0.3661	0.9999	6.405	0	0	0	5.087	1.971
2010308F09Rik	6.79	-0.002772	1.1729	-0.002363	0.9981	0.9999	10.68	15.49	5.132	4.426	3.052	1.971
2010310C07Rik	0.1475	0.6382	4.0805	0.1564	0.8757	1	0	0	0	0.8852	0	0
2010315B03Rik	0	0	NA	NA	NA	1	0	0	0	0	0	0
2010320M18Rik	385.3	-0.07704	0.548	-0.1406	0.8882	0.9999	555.1	388	495.2	519.6	155.7	198.1
2200002D01Rik	165.7	-0.5285	0.5852	-0.903	0.3665	0.9999	300	182.6	237.3	142.5	56.97	74.89
2200002J24Rik	0.5901	2.02	4.0061	0.5042	0.6141	1	0	0	0	3.541	0	0
2210010C04Rik	3.989	-0.4099	1.7166	-0.2388	0.8113	0.9999	8.54	6.521	5.132	1.77	0	1.971
2210011C24Rik	60.49	-0.2587	0.595	-0.4348	0.6637	0.9999	114.2	61.95	37.2	25.67	53.92	69.96
2210013O21Rik	8.869	-0.9421	2.1062	-0.4473	0.6547	0.9999	2.135	0.8151	0	0	31.54	18.72
2210015D19Rik	193.5	0.373	0.3188	1.17	0.242	0.9999	185.7	228.2	189.9	231	131.2	195.1
2210016F16Rik	43.94	0.1697	0.7611	0.2229	0.8236	0.9999	81.13	60.32	41.05	52.23	10.17	18.72
2210016L21Rik	2441	-0.1351	0.326	-0.4145	0.6785	0.9999	3111	2363	2926	2720	1667	1857
2210018M11Rik	1545	0.1141	0.2755	0.4143	0.6787	0.9999	1512	1777	1153	1357	1779	1690
2210019I11Rik	0	0	NA	NA	NA	1	0	0	0	0	0	0
2210039B01Rik	2.037	-0.9321	2.0514	-0.4544	0.6496	0.9999	3.203	2.445	2.566	0	2.035	1.971
2210404E10Rik	0.4917	-0.6803	3.9995	-0.1701	0.8649	1	2.135	0.8151	0	0	0	0
2210404O09Rik	88.11	0.0804	0.4328	0.1858	0.8526	0.9999	100.3	96.99	102.6	92.94	54.94	80.8
2210406O10Rik	23.98	0.2296	0.7198	0.319	0.7497	0.9999	17.08	30.97	21.81	32.75	27.47	13.8
2210407C18Rik	0	0	NA	NA	NA	1	0	0	0	0	0	0
2210408F21Rik	0	0	NA	NA	NA	1	0	0	0	0	0	0
2210408I21Rik	35.84	0.4839	0.5325	0.9086	0.3636	0.9999	32.03	40.75	33.36	46.03	24.42	38.43
2210409D07Rik	0	0	NA	NA	NA	1	0	0	0	0	0	0
2210409E12Rik	0.7117	-1.823	4.013	-0.4542	0.6497	1	4.27	0	0	0	0	0
2210414B05Rik	0	0	NA	NA	NA	1	0	0	0	0	0	0
2210416O15Rik	31.43	-0.8277	0.6186	-1.338	0.1809	0.9999	64.05	27.71	38.49	21.24	20.35	16.75
2210417A02Rik	2.276	2.508	2.9285	0.8563	0.3918	0.9999	4.27	4.075	0	5.311	0	0
2210420H20Rik	0	0	NA	NA	NA	1	0	0	0	0	0	0
2300002M23Rik	21.37	-1.545	0.7143	-2.163	0.03054	0.8823	25.62	9.781	33.36	7.081	36.63	15.77
2300003K06Rik	0	0	NA	NA	NA	1	0	0	0	0	0	0
2300005B03Rik	11.03	-0.7059	1.2039	-0.5864	0.5576	0.9999	23.49	4.89	16.68	5.311	2.035	13.8
2300009A05Rik	451.7	0.3213	0.4254	0.7554	0.45	0.9999	541.2	590.9	472.1	578	203.5	324.2
2310001H17Rik	33.63	-0.5606	0.6059	-0.9252	0.3549	0.9999	30.96	30.97	39.77	17.7	49.85	32.52
2310001K24Rik	12.47	1.737	1.4086	1.233	0.2175	0.9999	0	8.151	6.415	3.541	18.31	38.43
2310002D06Rik	1.601	-1.919	3.9814	-0.4821	0.6297	1	9.608	0	0	0	0	0
2310002F09Rik	0	0	NA	NA	NA	1	0	0	0	0	0	0
2310002L09Rik	0	0	NA	NA	NA	1	0	0	0	0	0	0
2310003N18Rik	11.38	-0.1282	0.9494	-0.135	0.8926	0.9999	8.54	13.04	19.24	12.39	8.139	6.898
2310005A03Rik	1.412	0.76	2.308	0.3293	0.7419	1	1.068	1.63	0	1.77	2.035	1.971
2310005E17Rik	0	0	NA	NA	NA	1	0	0	0	0	0	0
2310007B03Rik	0	0	NA	NA	NA	1	0	0	0	0	0	0
2310008N11Rik	0	0	NA	NA	NA	1	0	0	0	0	0	0
2310009A05Rik	487.3	0.2137	0.3671	0.5821	0.5605	0.9999	459	557.5	556.8	656.8	337.8	355.7
2310009B15Rik	1103	-0.2463	0.2712	-0.9083	0.3637	0.9999	1188	1109	1404	825.9	996	1096
2310010G23Rik	67.81	-0.05187	0.5712	-0.0908	0.9276	0.9999	87.54	58.69	78.26	98.26	42.73	41.39
2310010J17Rik	45.15	0.02393	0.6211	0.03853	0.9693	0.9999	37.36	62.76	52.6	21.24	42.73	54.19
2310011J03Rik	2373	0.04875	0.1949	0.2502	0.8025	0.9999	2133	2135	2608	2564	2254	2547
2310015A10Rik	27.62	-0.01769	0.7755	-0.02281	0.9818	0.9999	54.44	22.01	21.81	16.82	13.23	37.44
2310015D24Rik	0	0	NA	NA	NA	1	0	0	0	0	0	0
2310016D03Rik	0	0	NA	NA	NA	1	0	0	0	0	0	0
2310020H05Rik	0	0	NA	NA	NA	1	0	0	0	0	0	0
2310022A10Rik	1562	0.06966	0.3053	0.2282	0.8195	0.9999	1066	1253	1477	1328	2064	2187
2310022B05Rik	2463	0.1366	0.4345	0.3145	0.7531	0.9999	1721	1939	1672	1706	3659	4083
2310030A07Rik	0	0	NA	NA	NA	1	0	0	0	0	0	0
2310030G06Rik	1.417	-0.9504	2.8171	-0.3374	0.7358	1	0	1.63	3.849	0	2.035	0.9854
2310033P09Rik	435.3	0.305	0.2807	1.087	0.2772	0.9999	298.9	465.4	416.9	416.9	461.9	551.8
2310034C09Rik	0	0	NA	NA	NA	1	0	0	0	0	0	0
2310034G01Rik	1.514	-1.38	3.9342	-0.3507	0.7258	1	0	6.521	2.566	0	0	0
2310034O05Rik	0	0	NA	NA	NA	1	0	0	0	0	0	0
2310035C23Rik	1976	-0.1879	0.21	-0.8948	0.3709	0.9999	2644	1977	1928	1823	1779	1705
2310036O22Rik	4394	-0.3503	0.2169	-1.615	0.1063	0.9999	5476	4044	4737	3264	4576	4267
2310039H08Rik	1543	-1.245	0.3299	-3.774	0.0001606	0.04147	3126	956.9	2231	878.1	1229	834.6
2310039L15Rik	2.406	0.1113	2.4379	0.04566	0.9636	0.9999	0	2.445	6.415	3.541	2.035	0
2310040G24Rik	2.12	3.389	3.1722	1.068	0.2853	0.9999	1.068	0.8151	0	0	0	10.84
2310043L19Rik	0.8618	3.07	3.9525	0.7767	0.4373	1	0	1.63	0	3.541	0	0
2310043O21Rik	0.1779	-1.214	4.0696	-0.2982	0.7655	1	1.068	0	0	0	0	0
2310045N01Rik	1308	-0.1151	0.2205	-0.5219	0.6018	0.9999	1561	1266	1247	1128	1283	1366
2310045n01rik-mef2b	725.5	-0.5321	0.2546	-2.09	0.03663	0.953	951.2	662.7	880.1	470.9	741.7	646.4
2310047M10Rik	1330	-0.06174	0.3918	-0.1576	0.8748	0.9999	1147	908	1035	982.6	1849	2056
2310050C09Rik	0	0	NA	NA	NA	1	0	0	0	0	0	0
2310057J18Rik	0	0	NA	NA	NA	1	0	0	0	0	0	0
2310057M21Rik	478.4	0.1343	0.2367	0.5676	0.5703	0.9999	436.6	475.2	465.7	566.5	466	460.2
2310057N15Rik	0	0	NA	NA	NA	1	0	0	0	0	0	0
2310061I04Rik	1186	-0.2901	0.4223	-0.6869	0.4921	0.9999	1860	1198	1388	1354	724.4	591.2
2310061N02Rik	0	0	NA	NA	NA	1	0	0	0	0	0	0
2310065F04Rik	0	0	NA	NA	NA	1	0	0	0	0	0	0
2310067B10Rik	4630	-0.3018	0.2733	-1.104	0.2694	0.9999	5472	3851	4103	3566	5762	5026
2310068J16Rik	64.09	-0.4377	0.7164	-0.611	0.5412	0.9999	64.05	24.45	32.07	41.6	115	107.4
2310069B03Rik	0	0	NA	NA	NA	1	0	0	0	0	0	0
2310069G16Rik	0	0	NA	NA	NA	1	0	0	0	0	0	0
2310075C17Rik	217.8	-0.5778	0.3527	-1.638	0.1014	0.9999	403.5	167.9	202.7	162.9	194.3	175.4
2310079G19Rik	0	0	NA	NA	NA	1	0	0	0	0	0	0
2310081J21Rik	12.73	1.053	1.5267	0.6899	0.4902	0.9999	25.62	17.93	5.132	25.67	2.035	0
2400006E01Rik	0	0	NA	NA	NA	1	0	0	0	0	0	0
2410002F23Rik	5653	-0.1374	0.5328	-0.258	0.7964	0.9999	8596	6218	7164	7306	2300	2335
2410003L11Rik	0.5697	-2.61	4.0089	-0.651	0.515	1	2.135	0	1.283	0	0	0
2410004B18Rik	742.3	0.3244	0.2725	1.191	0.2338	0.9999	756.9	859.9	728.7	879.9	497.5	731.1
2410004I01Rik	0	0	NA	NA	NA	1	0	0	0	0	0	0
2410004P03Rik	42.8	0.2171	0.5654	0.3839	0.701	0.9999	35.23	61.95	53.88	39.83	28.49	37.44
2410006H16Rik	11390	-0.312	0.1832	-1.703	0.08861	0.9999	11890	9796	13070	9712	12890	10960
2410012E07Rik	0	0	NA	NA	NA	1	0	0	0	0	0	0
2410015M20Rik	3624	-0.06104	0.4019	-0.1519	0.8793	0.9999	3815	3368	4892	4940	2393	2335
2410016O06Rik	1832	-0.1417	0.3585	-0.3952	0.6927	0.9999	1981	1790	2539	2100	1246	1336
2410017I17Rik	9.291	-2.067	1.1989	-1.724	0.0847	0.9999	9.608	4.89	8.98	0.8852	26.45	4.927
2410018L13Rik	0	0	NA	NA	NA	1	0	0	0	0	0	0
2410021H03Rik	0	0	NA	NA	NA	1	0	0	0	0	0	0
2410089E03Rik	1877	-0.1545	0.3051	-0.5062	0.6127	0.9999	2739	1937	1887	2025	1385	1287
2410124H12Rik	0.4276	-2.103	4.0318	-0.5216	0.6019	1	0	0	2.566	0	0	0
2410127L17Rik	523.3	0.01039	0.2684	0.03871	0.9691	0.9999	416.3	560.8	559.4	536.4	596.2	471
2410131K14Rik	156.9	0.05159	0.4493	0.1148	0.9086	0.9999	86.47	157.3	175.8	108.9	213.7	199
2410137M14Rik	0	0	NA	NA	NA	1	0	0	0	0	0	0
2410141K09Rik	0	0	NA	NA	NA	1	0	0	0	0	0	0
2500002B13Rik	79.11	0.2812	0.5825	0.4827	0.6293	0.9999	51.24	93.73	60.3	43.37	104.8	121.2
2500004C02Rik	134.4	0.1906	0.342	0.5574	0.5773	0.9999	136.6	178.5	101.4	137.2	136.3	116.3
2510002D24Rik	607.9	-0.7102	0.3244	-2.189	0.0286	0.8681	1197	538.8	671	458.5	445.6	337
2510003B16Rik	50.09	-0.1816	0.5295	-0.343	0.7316	0.9999	59.78	32.6	42.34	65.5	55.96	44.34
2510009E07Rik	973.5	0.09772	0.3142	0.311	0.7558	0.9999	725.9	1065	846.7	827.6	1268	1108
2510039O18Rik	3376	0.03215	0.307	0.1047	0.9166	0.9999	2621	2641	2925	2895	4460	4713
2610001J05Rik	591.7	0.3222	0.2291	1.407	0.1596	0.9999	487.9	651.2	527.3	717.9	563.6	602.1
2610002M06Rik	1530	-0.2718	0.2299	-1.182	0.2371	0.9999	1396	1289	1583	1373	2056	1484
2610005L07Rik	887	0.2134	0.4055	0.5262	0.5987	0.9999	635.2	905.6	569.6	710.8	1278	1223
2610008E11Rik	896.3	0.3961	0.3214	1.232	0.2179	0.9999	925.5	1270	872.4	1072	518.9	719.3
2610015P09Rik	358.2	0.08082	0.2811	0.2875	0.7738	0.9999	388.6	413.2	352.8	405.4	303.2	285.8
2610016A17Rik	0	0	NA	NA	NA	1	0	0	0	0	0	0
2610020C07Rik	1021	0.3085	0.3219	0.9584	0.3379	0.9999	871.1	1106	1057	1478	809.9	804.1
2610020H08Rik	749.4	-0.3327	0.3175	-1.048	0.2948	0.9999	1193	751.5	830	691.3	518.9	511.4
2610027K06Rik	58.84	-0.3691	0.4595	-0.8033	0.4218	0.9999	70.46	52.98	65.43	38.06	63.08	63.06
2610028E06Rik	0	0	NA	NA	NA	1	0	0	0	0	0	0
2610028H24Rik	121.5	0.2813	0.4894	0.5747	0.5655	0.9999	154.8	158.1	128.3	143.4	50.87	93.61
2610035D17Rik	146.1	-0.03278	0.3109	-0.1054	0.916	0.9999	120.6	109.2	174.5	154	146.5	171.5
2610035F20Rik	0	0	NA	NA	NA	1	0	0	0	0	0	0
2610037D02Rik	56.25	-1.073	0.6815	-1.574	0.1155	0.9999	121.7	46.46	51.32	9.737	59.01	49.27
2610042L04Rik	0	0	NA	NA	NA	1	0	0	0	0	0	0
2610044O15Rik8	495	0.1699	0.3802	0.447	0.6549	0.9999	577.5	619.5	517	627.6	307.3	321.2
2610100L16Rik	0	0	NA	NA	NA	1	0	0	0	0	0	0
2610203C22Rik	0.1642	0.6382	4.0805	0.1564	0.8757	1	0	0	0	0	0	0.9854
2610206C17Rik	21.61	0.2175	0.7494	0.2903	0.7716	0.9999	25.62	32.6	21.81	26.56	12.21	10.84
2610301B20Rik	520.3	-0.05228	0.2312	-0.2261	0.8211	0.9999	563.6	551.8	468.3	469.1	556.5	512.4
2610305D13Rik	0	0	NA	NA	NA	1	0	0	0	0	0	0
2610306M01Rik	321.8	-0.3085	0.3102	-0.9944	0.32	0.9999	402.5	331.7	374.6	321.3	291	209.9
2610307P16Rik	566.7	0.06058	0.2636	0.2298	0.8183	0.9999	784.6	621.9	424.6	565.6	482.3	521.3
2610316D01Rik	0	0	NA	NA	NA	1	0	0	0	0	0	0
2610318N02Rik	1008	0.2538	0.3029	0.8382	0.4019	0.9999	815.6	1004	1151	1396	795.6	886.8
2610507B11Rik	13480	0.02396	0.2492	0.09614	0.9234	0.9999	13230	12800	11030	12480	15820	15520
2610507I01Rik	800.3	-0.03518	0.324	-0.1086	0.9135	0.9999	1103	992	819.8	840	522.9	524.2
2610524H06Rik	4.643	-0.3356	1.8049	-0.1859	0.8525	0.9999	18.15	1.63	2.566	3.541	0	1.971
2610528A11Rik	3.564	2.168	2.0829	1.041	0.298	0.9999	0	3.26	5.132	7.081	0	5.912
2610528J11Rik	4.503	-0.657	1.3943	-0.4712	0.6375	0.9999	6.405	1.63	7.698	5.311	2.035	3.941
2700029M09Rik	2864	0.4025	0.2897	1.389	0.1647	0.9999	2181	3620	2846	3783	2376	2377
2700038G22Rik	229.1	0.5155	0.551	0.9356	0.3495	0.9999	133.4	269	282.2	416.9	158.7	114.3
2700046A07Rik	0	0	NA	NA	NA	1	0	0	0	0	0	0
2700046G09Rik	0	0	NA	NA	NA	1	0	0	0	0	0	0
2700049A03Rik	1528	0.07336	0.3168	0.2316	0.8169	0.9999	1198	1349	1250	1306	2032	2033
2700054A10Rik	757.8	-1.589	0.3406	-4.665	3.092e-06	0.001934	1876	360.3	750.5	389.5	858.7	312.4
2700060E02Rik	6383	-0.02025	0.1868	-0.1084	0.9137	0.9999	5768	6227	7014	6503	6529	6259
2700062C07Rik	802.7	-0.2736	0.2152	-1.272	0.2035	0.9999	1065	850.1	844.2	690.4	730.5	635.6
2700069I18Rik	0	0	NA	NA	NA	1	0	0	0	0	0	0
2700070H01Rik	0	0	NA	NA	NA	1	0	0	0	0	0	0
2700081O15Rik	4467	-0.06587	0.2073	-0.3177	0.7507	0.9999	6322	5321	4028	4020	3484	3626
2700089I24Rik	0	0	NA	NA	NA	1	0	0	0	0	0	0
2700094K13Rik	4257	0.2691	0.3006	0.8953	0.3707	0.9999	2193	4254	4722	4161	5052	5157
2700097O09Rik	436.5	0.03525	0.3388	0.1041	0.9171	0.9999	550.8	459.7	479.8	480.7	273.7	374.4
2700099C18Rik	1012	0.6488	0.3641	1.782	0.07472	0.9999	697.1	1364	1067	1483	601.3	858.2
2810001G20Rik	478.9	0.4058	0.391	1.038	0.2993	0.9999	530.6	732.8	443.9	608.1	257.4	300.5
2810002D19Rik	194.5	-0.3925	0.3206	-1.224	0.2209	0.9999	243.4	159.8	227.1	143.4	192.3	201
2810004N23Rik	1064	0.3018	0.2629	1.148	0.251	0.9999	625.6	960.2	953.2	1274	1325	1246
2810006K23Rik	597.5	0.1966	0.3639	0.5403	0.589	0.9999	379	578.7	533.7	462.9	783.4	847.4
2810013P06Rik	542.2	-0.1457	0.2591	-0.5623	0.5739	0.9999	637.3	570.6	511.9	406.3	559.6	567.6
2810021J22Rik	692.5	0.331	0.2378	1.392	0.1639	0.9999	641.6	889.3	526	688.7	667.4	742
2810025M15Rik	0	0	NA	NA	NA	1	0	0	0	0	0	0
2810029C07Rik	102.3	-0.1816	0.3572	-0.5086	0.611	0.9999	150.5	137.7	82.11	84.98	92.58	66.02
2810032G03Rik	0	0	NA	NA	NA	1	0	0	0	0	0	0
2810047C21Rik1	0	0	NA	NA	NA	1	0	0	0	0	0	0
2810049E08Rik	0	0	NA	NA	NA	1	0	0	0	0	0	0
2810403A07Rik	3369	-0.09225	0.1946	-0.474	0.6355	0.9999	3918	3432	3496	3166	3031	3169
2810403D21Rik	63.27	-0.2467	0.6428	-0.3839	0.7011	0.9999	92.87	47.27	84.67	85.86	30.52	38.43
2810404M03Rik	0	0	NA	NA	NA	1	0	0	0	0	0	0
2810405F15Rik	0	0	NA	NA	NA	1	0	0	0	0	0	0
2810408A11Rik	757.4	0.1101	0.2545	0.4326	0.6653	0.9999	890.3	924.3	705.6	826.8	594.2	603
2810408I11Rik	206.2	1.011	0.4757	2.125	0.03355	0.923	62.98	251.9	221.9	358.5	153.6	188.2
2810410L24Rik	887.7	-0.3483	0.2506	-1.39	0.1645	0.9999	1140	841.2	1022	645.3	825.1	852.3
2810417H13Rik	14540	0.9081	0.4068	2.232	0.02559	0.829	4007	15950	10590	18830	18600	19270
2810428I15Rik	2116	-0.3147	0.2295	-1.371	0.1703	0.9999	2429	2049	2644	1733	1961	1880
2810429I04Rik	0	0	NA	NA	NA	1	0	0	0	0	0	0
2810433D01Rik	0	0	NA	NA	NA	1	0	0	0	0	0	0
2810442N19Rik	1.068	-1.878	3.9947	-0.47	0.6383	1	6.405	0	0	0	0	0
2810454H06Rik	119.1	0.139	0.4159	0.3342	0.7382	0.9999	129.2	188.3	128.3	83.21	75.29	110.4
2810459M11Rik	2.242	-1.546	1.9898	-0.777	0.4372	0.9999	2.135	1.63	3.849	1.77	4.07	0
2810468N07Rik	0.7887	-1.612	3.9669	-0.4062	0.6846	1	1.068	1.63	0	0	2.035	0
2810471M01Rik	0	0	NA	NA	NA	1	0	0	0	0	0	0
2810474O19Rik	1382	0.1084	0.1995	0.5435	0.5868	0.9999	1466	1707	1266	1368	1246	1238
2900005J15Rik	115.8	-0.5378	0.5048	-1.065	0.2868	0.9999	199.6	119	146.3	109.8	70.2	50.25
2900008C10Rik	15.43	-0.08827	0.8778	-0.1006	0.9199	0.9999	11.74	9.781	14.11	7.967	21.37	27.59
2900009J06Rik	6.013	-0.7744	1.2154	-0.6371	0.524	0.9999	9.608	4.89	10.26	5.311	3.052	2.956
2900011O08Rik	0.5434	1.22	4.018	0.3036	0.7614	1	0	3.26	0	0	0	0
2900026A02Rik	1511	0.3167	0.3397	0.9322	0.3513	0.9999	1398	1501	1143	1183	1491	2350
2900041M22Rik	50.17	0.9027	0.6562	1.376	0.1689	0.9999	14.95	61.13	26.94	54.88	70.2	72.92
2900052N01Rik	0	0	NA	NA	NA	1	0	0	0	0	0	0
2900055J20Rik	0	0	NA	NA	NA	1	0	0	0	0	0	0
2900057B20Rik	0	0	NA	NA	NA	1	0	0	0	0	0	0
2900060B14Rik	4.076	-0.2934	1.3474	-0.2177	0.8276	0.9999	2.135	1.63	5.132	3.541	6.104	5.912
2900076A07Rik	396	-0.4053	0.4297	-0.9432	0.3456	0.9999	632	364.3	490.1	428.4	250.3	210.9
2900079G21Rik	616	-0.3611	0.3942	-0.9159	0.3597	0.9999	684.3	490.7	474.7	387.7	916.7	742
2900092C05Rik	0	0	NA	NA	NA	1	0	0	0	0	0	0
2900092D14Rik	0	0	NA	NA	NA	1	0	0	0	0	0	0
2900097C17Rik	6959	0.4711	0.2948	1.598	0.1101	0.9999	4226	6693	5179	7197	8245	10220
3000002C10Rik	355.6	0.02607	0.5655	0.0461	0.9632	0.9999	573.3	427.9	411.8	426.7	105.8	188.2
3010001F23Rik	0	0	NA	NA	NA	1	0	0	0	0	0	0
3010026O09Rik	614.2	0.2034	0.3573	0.5692	0.5692	0.9999	502.8	725.4	750.5	785.2	460.9	460.2
3100003L05Rik	0	0	NA	NA	NA	1	0	0	0	0	0	0
3110001I22Rik	194.5	0.06316	0.3862	0.1636	0.8701	0.9999	195.4	165.5	246.3	200.9	127.2	231.6
3110002H16Rik	3711	-0.1542	0.2759	-0.5588	0.5763	0.9999	5021	3818	3962	3876	2830	2758
3110009E18Rik	105.7	-0.2903	0.4751	-0.6109	0.5412	0.9999	122.8	101.9	145	123	81.39	60.11
3110009F21Rik	0	0	NA	NA	NA	1	0	0	0	0	0	0
3110015C05Rik	0	0	NA	NA	NA	1	0	0	0	0	0	0
3110021A11Rik	12.93	-0.711	1.0456	-0.68	0.4965	0.9999	7.473	19.56	24.38	7.967	14.24	3.941
3110021N24Rik	0.3118	1.356	4.0393	0.3357	0.7371	1	0	0	0	0.8852	0	0.9854
3110035E14Rik	0	0	NA	NA	NA	1	0	0	0	0	0	0
3110039I08Rik	0	0	NA	NA	NA	1	0	0	0	0	0	0
3110039M20Rik	0	0	NA	NA	NA	1	0	0	0	0	0	0
3110040N11Rik	1575	-0.3738	0.261	-1.432	0.1521	0.9999	1739	1250	2086	1632	1505	1238
3110043O21Rik	246.8	-0.05293	0.5344	-0.09904	0.9211	0.9999	206	258.4	416.9	319.6	134.3	145.8
3110045C21Rik	93.21	0.4921	0.5022	0.9799	0.3271	0.9999	64.05	115.7	116.7	131	52.91	78.83
3110052M02Rik	824.3	0.06829	0.2591	0.2635	0.7921	0.9999	1166	1047	704.3	825	576.9	626.7
3110056K07Rik	182.9	0.1074	0.3079	0.3489	0.7272	0.9999	193.2	185.8	155.2	167.3	180.1	215.8
3110057O12Rik	775.5	0.3977	0.3932	1.012	0.3118	0.9999	662.9	1104	425.9	589.5	902.4	968.6
3110062M04Rik	1502	-0.2545	0.1991	-1.278	0.2012	0.9999	1838	1517	1641	1274	1426	1317
3110070M22Rik	11.7	-1.112	0.9683	-1.149	0.2507	0.9999	10.68	8.151	20.53	10.62	17.3	2.956
3110079O15Rik	0.2138	-1.285	4.0805	-0.315	0.7528	1	0	0	1.283	0	0	0
3110082I17Rik	899.4	0.1605	0.2431	0.6602	0.5091	0.9999	662.9	854.2	892.9	1112	1007	867.1
3110082J24Rik	0	0	NA	NA	NA	1	0	0	0	0	0	0
3110099E03Rik	0	0	NA	NA	NA	1	0	0	0	0	0	0
3200001D21Rik	7.115	0.3288	1.2085	0.2721	0.7855	0.9999	2.135	10.6	11.55	4.426	6.104	7.883
3300002I08Rik	24.81	-0.4713	0.6459	-0.7297	0.4656	0.9999	23.49	13.04	23.09	23.01	38.66	27.59
3300002P13Rik	0	0	NA	NA	NA	1	0	0	0	0	0	0
3300005D01Rik	0	0	NA	NA	NA	1	0	0	0	0	0	0
3425401B19Rik	0	0	NA	NA	NA	1	0	0	0	0	0	0
3632451O06Rik	0	0	NA	NA	NA	1	0	0	0	0	0	0
3632454L22Rik	2.465	-3.717	2.3007	-1.616	0.1062	0.9999	2.135	0	7.698	0.8852	4.07	0
3830403N18Rik	0	0	NA	NA	NA	1	0	0	0	0	0	0
3830406C13Rik	0	0	NA	NA	NA	1	0	0	0	0	0	0
3830408C21Rik	47.1	0.2186	0.5002	0.437	0.6621	0.9999	58.71	62.76	30.79	35.41	41.71	53.21
3830417A13Rik	0	0	NA	NA	NA	1	0	0	0	0	0	0
3830432H09Rik	18.67	-0.2427	0.879	-0.2761	0.7824	0.9999	32.03	29.34	17.96	18.59	10.17	3.941
3930402G23Rik	25.18	-0.5517	1.1417	-0.4832	0.6289	0.9999	67.25	25.27	29.51	22.13	1.017	5.912
4430402I18Rik	2.955	-0.7326	2.2311	-0.3284	0.7426	0.9999	6.405	5.706	3.849	1.77	0	0
4631405J19Rik	2.961	-1.94	2.2722	-0.854	0.3931	0.9999	2.135	0	2.566	0	8.139	4.927
4632404H12Rik	366.3	-0.06713	0.2857	-0.235	0.8142	0.9999	461.2	366.8	379.7	385.9	290	314.3
4632415L05Rik	338.4	0.1614	0.3434	0.47	0.6383	0.9999	203.9	315.4	304.1	320.4	469	417.8
4632427E13Rik	7.209	1.173	1.5017	0.7813	0.4346	0.9999	0	6.521	2.566	7.081	15.26	11.82
4632428C04Rik	35.87	0.4168	0.612	0.681	0.4959	0.9999	27.76	56.24	39.77	25.67	23.4	42.37
4632428N05Rik	2319	0.2365	0.6077	0.3892	0.6972	0.9999	1561	2181	1078	953.3	3809	4335
4732416N19Rik	18.22	0.4673	0.7584	0.6161	0.5378	0.9999	10.68	25.27	14.11	22.13	21.37	15.77
4732456N10Rik	0	0	NA	NA	NA	1	0	0	0	0	0	0
4732471J01Rik	372.7	0.1176	0.4225	0.2783	0.7808	0.9999	294.6	362.7	277.1	251.4	504.6	545.9
4732490B19Rik	2.966	-3.583	2.814	-1.273	0.2029	0.9999	4.27	3.26	10.26	0	0	0
4732491K20Rik	53.08	0.2056	0.5951	0.3454	0.7298	0.9999	50.17	56.24	65.43	80.55	32.56	33.5
4831407H17Rik	5.368	-1.708	1.6843	-1.014	0.3105	0.9999	14.95	3.26	10.26	1.77	0	1.971
4831440E17Rik	187	-0.3196	0.4212	-0.759	0.4479	0.9999	212.4	132.9	128.3	163.8	278.8	205.9
4833411C07Rik	0	0	NA	NA	NA	1	0	0	0	0	0	0
4833412C05Rik	0	0	NA	NA	NA	1	0	0	0	0	0	0
4833415N18Rik	1.327	-1.791	3.4155	-0.5245	0.6	1	2.135	3.26	2.566	0	0	0
4833417C18Rik	79.63	-0.1422	0.389	-0.3655	0.7147	0.9999	103.5	74.99	78.26	77.9	70.2	72.92
4833418N02Rik	65.9	-0.9383	0.5484	-1.711	0.08709	0.9999	142	60.32	84.67	45.14	37.64	25.62
4833419F23Rik	1.113	-0.8943	3.5431	-0.2524	0.8007	1	2.135	3.26	1.283	0	0	0
4833420G17Rik	4497	-0.171	0.3118	-0.5484	0.5834	0.9999	6788	4863	4697	4606	3011	3015
4833422C13Rik	284.9	-0.5778	0.4511	-1.281	0.2003	0.9999	246.6	176.9	248.9	162	531.1	343.9
4833422M21Rik	1.683	-2.961	3.3188	-0.8921	0.3723	1	0	2.445	2.566	0	5.087	0
4833423E24Rik	0	0	NA	NA	NA	1	0	0	0	0	0	0
4833427F10Rik	0	0	NA	NA	NA	1	0	0	0	0	0	0
4833427G06Rik	1.18	2.804	3.9765	0.7052	0.4807	1	0	0	0	7.081	0	0
4833428L15Rik	0	0	NA	NA	NA	1	0	0	0	0	0	0
4833439L19Rik	3146	0.2135	0.1876	1.138	0.255	0.9999	2450	3076	3080	3435	3233	3601
4921501E09Rik	0	0	NA	NA	NA	1	0	0	0	0	0	0
4921504A21Rik	0	0	NA	NA	NA	1	0	0	0	0	0	0
4921504E06Rik	0	0	NA	NA	NA	1	0	0	0	0	0	0
4921506M07Rik	0	0	NA	NA	NA	1	0	0	0	0	0	0
4921507L20Rik	45.6	0.0819	0.7262	0.1128	0.9102	0.9999	55.51	74.17	50.03	56.65	24.42	12.81
4921507P07Rik	17.03	-0.9853	1.1368	-0.8667	0.3861	0.9999	45.9	27.71	11.55	8.852	8.139	0
4921508D12Rik	0	0	NA	NA	NA	1	0	0	0	0	0	0
4921509C19Rik	0	0	NA	NA	NA	1	0	0	0	0	0	0
4921509O07Rik	0	0	NA	NA	NA	1	0	0	0	0	0	0
4921511C10Rik	6.115	1.413	1.4761	0.9573	0.3384	0.9999	10.68	12.23	2.566	5.311	0	5.912
4921511C20Rik	0	0	NA	NA	NA	1	0	0	0	0	0	0
4921511H03Rik	0	0	NA	NA	NA	1	0	0	0	0	0	0
4921511I17Rik	4.811	1.073	1.7581	0.6105	0.5415	0.9999	0	4.89	5.132	0.8852	7.122	10.84
4921511M17Rik	0	0	NA	NA	NA	1	0	0	0	0	0	0
4921513I03Rik	0	0	NA	NA	NA	1	0	0	0	0	0	0
4921515E04Rik	0	0	NA	NA	NA	1	0	0	0	0	0	0
4921517D22Rik	0	0	NA	NA	NA	1	0	0	0	0	0	0
4921518K17Rik	0	0	NA	NA	NA	1	0	0	0	0	0	0
4921524J17Rik	1463	0.1187	0.1895	0.6267	0.5309	0.9999	1195	1337	1541	1630	1478	1599
4921524L21Rik	0	0	NA	NA	NA	1	0	0	0	0	0	0
4921525O09Rik	2921	0.3589	0.2043	1.757	0.07895	0.9999	2935	3542	2606	3230	2154	3062
4921529L05Rik	0	0	NA	NA	NA	1	0	0	0	0	0	0
4921530L21Rik	0	0	NA	NA	NA	1	0	0	0	0	0	0
4921531C22Rik	54.67	0.4179	0.4838	0.8639	0.3876	0.9999	50.17	62.76	32.07	61.96	57.99	63.06
4921531P14Rik	0	0	NA	NA	NA	1	0	0	0	0	0	0
4921533I20Rik	0	0	NA	NA	NA	1	0	0	0	0	0	0
4921534H16Rik	0	0	NA	NA	NA	1	0	0	0	0	0	0
4921536K21Rik	0.3285	1.404	4.0362	0.3479	0.7279	1	0	0	0	0	0	1.971
4921539E11Rik	0.8992	0.03714	3.9762	0.009342	0.9925	1	2.135	3.26	0	0	0	0
4922502D21Rik	0.2717	0.962	4.048	0.2376	0.8122	1	0	1.63	0	0	0	0
4922502H24Rik	0	0	NA	NA	NA	1	0	0	0	0	0	0
4922502N22Rik	0	0	NA	NA	NA	1	0	0	0	0	0	0
4930401C15Rik	0	0	NA	NA	NA	1	0	0	0	0	0	0
4930401O10Rik	0	0	NA	NA	NA	1	0	0	0	0	0	0
4930401O12Rik	0	0	NA	NA	NA	1	0	0	0	0	0	0
4930402F06Rik	0.498	0.4764	4.017	0.1186	0.9056	1	0	0	0	0	1.017	1.971
4930402F11Rik	0	0	NA	NA	NA	1	0	0	0	0	0	0
4930402H24Rik	810.2	-0.006771	0.232	-0.02919	0.9767	0.9999	1079	906.4	682.5	807.3	696.9	688.8
4930402K13Rik	0	0	NA	NA	NA	1	0	0	0	0	0	0
4930404A05Rik	0	0	NA	NA	NA	1	0	0	0	0	0	0
4930404H11Rik	0	0	NA	NA	NA	1	0	0	0	0	0	0
4930404I05Rik	128.6	-0.4211	0.5979	-0.7043	0.4813	0.9999	175.1	144.3	202.7	136.3	62.06	51.24
4930404N11Rik	1080	0.09217	0.3124	0.295	0.768	0.9999	1140	1120	840.3	825.9	1159	1395
4930405A10Rik	0	0	NA	NA	NA	1	0	0	0	0	0	0
4930405A21Rik	21.87	0.3345	0.9552	0.3502	0.7262	0.9999	8.54	16.3	5.132	23.9	46.8	30.55
4930405D11Rik	0	0	NA	NA	NA	1	0	0	0	0	0	0
4930405J17Rik	0.9088	-3.466	3.7672	-0.92	0.3576	1	2.135	0	1.283	0	2.035	0
4930405L22Rik	0	0	NA	NA	NA	1	0	0	0	0	0	0
4930405O22Rik	3.041	-1.223	2.2542	-0.5427	0.5873	0.9999	12.81	1.63	0	1.77	2.035	0
4930406D18Rik	0	0	NA	NA	NA	1	0	0	0	0	0	0
4930407G08Rik	0	0	NA	NA	NA	1	0	0	0	0	0	0
4930407I10Rik	2.011	0.7955	2.6576	0.2993	0.7647	0.9999	2.135	0.8151	0	7.081	2.035	0
4930407I19Rik	0	0	NA	NA	NA	1	0	0	0	0	0	0
4930412B13Rik	0	0	NA	NA	NA	1	0	0	0	0	0	0
4930412C18Rik	0	0	NA	NA	NA	1	0	0	0	0	0	0
4930412O13Rik	64.71	-0.06628	0.4868	-0.1361	0.8917	0.9999	61.92	75.8	61.58	39.83	74.27	74.89
4930413E15Rik	0	0	NA	NA	NA	1	0	0	0	0	0	0
4930413F20Rik	0	0	NA	NA	NA	1	0	0	0	0	0	0
4930413G21Rik	485.3	-0.05905	0.3008	-0.1963	0.8444	0.9999	610.6	386.3	452.9	510.7	425.3	526.2
4930413M19Rik	0	0	NA	NA	NA	1	0	0	0	0	0	0
4930414N06Rik	62.29	0.2374	0.723	0.3284	0.7426	0.9999	22.42	50.53	33.36	40.72	127.2	99.52
4930415F15Rik	11.12	0.1052	0.8599	0.1224	0.9026	0.9999	11.74	11.41	10.26	13.28	10.17	9.854
4930415L06Rik	0	0	NA	NA	NA	1	0	0	0	0	0	0
4930415O20Rik	33.96	-1.097	0.7145	-1.535	0.1249	0.9999	66.19	13.86	24.38	32.75	48.84	17.74
4930417O13Rik	229	-0.1732	0.4877	-0.3551	0.7225	0.9999	284	247.8	175.8	97.37	268.6	300.5
4930417O22Rik	0	0	NA	NA	NA	1	0	0	0	0	0	0
4930419G24Rik	0	0	NA	NA	NA	1	0	0	0	0	0	0
4930423M02Rik	0	0	NA	NA	NA	1	0	0	0	0	0	0
4930425K10Rik	0.3285	1.404	4.0362	0.3479	0.7279	1	0	0	0	0	0	1.971
4930425L21Rik	0	0	NA	NA	NA	1	0	0	0	0	0	0
[truncated: 23,549 more rows]
