# Supplementary material for: Hydroxylation of the NOTCH1 intracellular domain regulates Notch signaling dynamics
Source: Cell Death Dis. 2022 Jul 12;13(7):600. doi: 10.1038/s41419-022-05052-9 (PMC9276811; doi:10.1038/s41419-022-05052-9)
Supplement: Supplementary file 20 — Table S3 [file 41419_2022_5052_MOESM20_ESM.xlsx]

## Sheet: Table_S3_Overlap_enrichKEGG
ID	Description	GeneRatio	BgRatio	pvalue	p.adjust	qvalue	geneID	Count
mmu04066	HIF-1 signaling pathway	20/236	112/8764	1303.33	331046	253806	353204/12576/112405/112407/13806/433182/13807/14433/15275/15277/15368/18127/228026/170768/56421/18655/18787/20525/20848/22339	20
mmu00010	Glycolysis / Gluconeogenesis	13/236	66/8764	1.62285e+06	2.06102e+08	1.58015e+08	353204/13806/433182/13807/14433/14447/14751/15275/15277/56421/18648/18655/72157	13
mmu05321	Inflammatory bowel disease (IBD)	10/236	60/8764	3.83171e+08	0.000324418331702223	0.000248725202506885	14462/16161/16476/17132/257632/19883/17127/20848/21809/21926	10
mmu05418	Fluid shear stress and atherosclerosis	15/236	144/8764	7.07149e+08	0.000449039524964368	0.000344269838866175	11481/13057/19252/14281/15368/16410/16416/16476/16598/17395/18127/18591/20779/21926/22339	15
mmu04068	FoxO signaling pathway	14/236	131/8764	1.06873e+09	0.000542916614447598	0.000416243570960653	12176/12452/12576/67731/56484/17873/23882/384783/16598/108097/13611/17127/20848/21809	14
mmu00500	Starch and sucrose metabolism	7/236	33/8764	2.20651e+09	0.000934087955966119	0.00071614700312363	77559/74185/14751/14936/15275/15277/72157	7
mmu05162	Measles	14/236	144/8764	3.1509e+09	0.00114332689753695	0.000876566415434459	170770/12576/230073/14281/193740/15511/16185/54123/16453/16476/246727/20848/20850/21929	14
mmu04933	AGE-RAGE signaling pathway in diabetic complications	11/236	101/8764	8.03477e+09	0.00224997296551114	0.0017250103548262	12576/13653/16476/18127/18787/17127/20848/20850/21809/21926/22339	11
mmu04659	Th17 cell differentiation	11/236	102/8764	8.79559e+09	0.00224997296551114	0.0017250103548262	14281/14462/16161/16185/16453/16476/19401/19883/17127/20848/20850	11
mmu01200	Carbon metabolism	12/236	120/8764	8.85816e+09	0.00224997296551114	0.0017250103548262	353204/13806/433182/13807/14433/14751/15275/15277/56421/18648/18655/67078	12
mmu04658	Th1 and Th2 cell differentiation	10/236	87/8764	0.000107616759295716	0.00248496880555562	0.0019051770784409	14281/14462/16161/16185/16453/16476/17132/433586/12399/20850	10
mmu05410	Hypertrophic cardiomyopathy (HCM)	10/236	91/8764	0.000157363913244067	0.00333086949699942	0.00255371262720635	11421/16404/16410/16416/192897/16421/108097/21809/21926/21924	10
mmu05211	Renal cell carcinoma	8/236	68/8764	0.000450325920490828	0.00879867567728233	0.00674577289804075	112405/112407/13819/16476/18591/20525/21809/22339	8
mmu01230	Biosynthesis of amino acids	8/236	77/8764	0.00104166321076431	0.0188987468238668	0.0144893003001051	353204/13806/433182/13807/14433/56421/18648/18655	8
mmu05169	Epstein-Barr virus infection	15/236	229/8764	0.00130044167257915	0.0220208123223402	0.0168829269773433	12576/230073/17873/23882/14972/15040/54123/16453/16476/246727/12399/20848/21926/21929/22352	15
mmu05161	Hepatitis B	12/236	162/8764	0.00139691590459283	0.0221760399854111	0.017001936996689	230073/14281/54123/16453/16476/17395/17127/20779/20848/20850/21809/21926	12
mmu05230	Central carbon metabolism in cancer	7/236	67/8764	0.00206617658345854	0.0308711089528511	0.023668276652621	15275/15277/228026/56421/18648/80879/20525	7
mmu00051	Fructose and mannose metabolism	5/236	35/8764	0.00227678921239656	0.032128025552707	0.0246319300756353	353204/15275/15277/170768/56421	5
mmu00330	Arginine and proline metabolism	6/236	53/8764	0.00285023912130913	0.0366477745465713	0.0280971334070273	12709/332942/18127/18451/20229/228608	6
mmu04920	Adipocytokine signaling pathway	7/236	71/8764	0.00288565153910011	0.0366477745465713	0.0280971334070273	94180/11604/384783/108097/20525/20848/21926	7
mmu04915	Estrogen signaling pathway	10/236	134/8764	0.00326386555251004	0.0394772309684547	0.0302664224167597	14281/193740/15511/16440/16476/17395/18127/19401/271849/20779	10
mmu05414	Dilated cardiomyopathy (DCM)	8/236	94/8764	0.00372935937005043	0.0430382304173267	0.032996571186098	16404/16410/16416/192897/16421/21809/21926/21924	8
mmu05202	Transcriptional misregulation in cancer	12/236	184/8764	0.00403431834106197	0.0430382304173267	0.032996571186098	12576/104156/17873/23882/15902/16185/16409/16421/17132/17395/80859/19401	12
mmu05212	Pancreatic cancer	7/236	76/8764	0.00423604630091799	0.0430382304173267	0.032996571186098	17873/23882/18806/17127/20848/21809/22339	7
mmu05220	Chronic myeloid leukemia	7/236	76/8764	0.00423604630091799	0.0430382304173267	0.032996571186098	12576/17873/23882/271849/17127/20850/21809	7
