# Supplementary material for: Hydroxylation of the NOTCH1 intracellular domain regulates Notch signaling dynamics
Source: Cell Death Dis. 2022 Jul 12;13(7):600. doi: 10.1038/s41419-022-05052-9 (PMC9276811; doi:10.1038/s41419-022-05052-9)
Supplement: Supplementary file 21 — Table S4 [file 41419_2022_5052_MOESM21_ESM.xlsx]

## Sheet: Table_S4_Overlap_enrichGO_BP
ID	Description	GeneRatio	BgRatio	pvalue	p.adjust	qvalue	geneID	Count
GO:0019363	pyridine nucleotide biosynthetic process	19/455	99/19887	92.4934	389212	273099	Aldoart1/Aspdh/Ddit4/Eno1b/Eno2/Gapdh/Gapdhs/Gpi1/Haao/Hk1/Hk2/Ier3/Nmrk2/P2rx7/Pfkp/Pgam1/Pgk1/Stat3/Zbtb20	19
GO:0072525	pyridine-containing compound biosynthetic process	19/455	103/19887	19.4825	40991.2	287624	Aldoart1/Aspdh/Ddit4/Eno1b/Eno2/Gapdh/Gapdhs/Gpi1/Haao/Hk1/Hk2/Ier3/Nmrk2/P2rx7/Pfkp/Pgam1/Pgk1/Stat3/Zbtb20	19
GO:0019359	nicotinamide nucleotide biosynthetic process	18/455	96/19887	56.0387	786036	55153.9	Aldoart1/Aspdh/Ddit4/Eno1b/Eno2/Gapdh/Gapdhs/Gpi1/Haao/Hk1/Hk2/Ier3/P2rx7/Pfkp/Pgam1/Pgk1/Stat3/Zbtb20	18
GO:0006096	glycolytic process	16/455	80/19887	3055.28	2.57132e+06	1.80422e+06	Aldoart1/Ddit4/Eno1b/Eno2/Gapdh/Gapdhs/Gpi1/Hk1/Hk2/Ier3/P2rx7/Pfkp/Pgam1/Pgk1/Stat3/Zbtb20	16
GO:0006757	ATP generation from ADP	16/455	80/19887	3055.28	2.57132e+06	1.80422e+06	Aldoart1/Ddit4/Eno1b/Eno2/Gapdh/Gapdhs/Gpi1/Hk1/Hk2/Ier3/P2rx7/Pfkp/Pgam1/Pgk1/Stat3/Zbtb20	16
GO:0042866	pyruvate biosynthetic process	16/455	84/19887	6656.44	4.66838e+06	3.27567e+06	Aldoart1/Ddit4/Eno1b/Eno2/Gapdh/Gapdhs/Gpi1/Hk1/Hk2/Ier3/P2rx7/Pfkp/Pgam1/Pgk1/Stat3/Zbtb20	16
GO:0046031	ADP metabolic process	16/455	87/19887	11592	6.54735e+06	4.59409e+06	Aldoart1/Ddit4/Eno1b/Eno2/Gapdh/Gapdhs/Gpi1/Hk1/Hk2/Ier3/P2rx7/Pfkp/Pgam1/Pgk1/Stat3/Zbtb20	16
GO:0042110	T cell activation	37/455	480/19887	12447.4	6.54735e+06	4.59409e+06	Atp7a/Chd7/Ctla4/Egr1/Foxj1/Fzd7/Gadd45g/Gata3/Gm13272/Gm13275/Gm13276/Gm13277/Gm13283/Gsn/H2-T23/Ifnz/Il12rb1/Itgam/Itgav/Jak3/Jmjd6/Mafb/Nfkbiz/P2rx7/Prdm1/Prr7/Rara/Rasgrp1/Rora/Runx3/Smad3/Stat3/Stat5a/Stx11/Tnfaip8l2/Tnfsf9/Txk	37
GO:0016052	carbohydrate catabolic process	19/455	132/19887	17751	7.63877e+06	5.35991e+06	Agl/Aldoart1/Ddit4/Eno1b/Eno2/Gapdh/Gapdhs/Gpi1/Hk1/Hk2/Ier3/P2rx7/Pfkp/Pgam1/Pgk1/Pgm2/Ppp1r3b/Stat3/Zbtb20	19
GO:0001666	response to hypoxia	23/455	198/19887	18153	7.63877e+06	5.35991e+06	Adrb2/Bnip3/Bnip3l/Cited2/Cpeb2/Ddit4/Egln1/Egr1/Epas1/Fosl2/Higd1a/Hmox1/Mgarp/P4hb/Pdk1/Pgf/Pgk1/Pld2/Rora/Smad3/Tgfb3/Vasn/Vegfa	23
GO:0019362	pyridine nucleotide metabolic process	20/455	149/19887	21216	811607	5.69481e+06	Aldoart1/Aspdh/Ddit4/Eno1b/Eno2/Gapdh/Gapdhs/Gpi1/Haao/Hk1/Hk2/Ier3/Nmrk2/P2rx7/Pfkp/Pgam1/Pgk1/Prdx5/Stat3/Zbtb20	20
GO:0006165	nucleoside diphosphate phosphorylation	16/455	92/19887	27785.9	8.35165e+06	5.86011e+06	Aldoart1/Ddit4/Eno1b/Eno2/Gapdh/Gapdhs/Gpi1/Hk1/Hk2/Ier3/P2rx7/Pfkp/Pgam1/Pgk1/Stat3/Zbtb20	16
GO:0009135	purine nucleoside diphosphate metabolic process	16/455	92/19887	27785.9	8.35165e+06	5.86011e+06	Aldoart1/Ddit4/Eno1b/Eno2/Gapdh/Gapdhs/Gpi1/Hk1/Hk2/Ier3/P2rx7/Pfkp/Pgam1/Pgk1/Stat3/Zbtb20	16
GO:0009179	purine ribonucleoside diphosphate metabolic process	16/455	92/19887	27785.9	8.35165e+06	5.86011e+06	Aldoart1/Ddit4/Eno1b/Eno2/Gapdh/Gapdhs/Gpi1/Hk1/Hk2/Ier3/P2rx7/Pfkp/Pgam1/Pgk1/Stat3/Zbtb20	16
GO:0006090	pyruvate metabolic process	17/455	107/19887	33594.7	9.00179e+06	6.31629e+06	Aldoart1/Ddit4/Eno1b/Eno2/Gapdh/Gapdhs/Gpi1/Hk1/Hk2/Ier3/P2rx7/Pdk1/Pfkp/Pgam1/Pgk1/Stat3/Zbtb20	17
GO:0072524	pyridine-containing compound metabolic process	20/455	154/19887	38665.7	9.00179e+06	6.31629e+06	Aldoart1/Aspdh/Ddit4/Eno1b/Eno2/Gapdh/Gapdhs/Gpi1/Haao/Hk1/Hk2/Ier3/Nmrk2/P2rx7/Pfkp/Pgam1/Pgk1/Prdx5/Stat3/Zbtb20	20
GO:0046939	nucleotide phosphorylation	16/455	94/19887	3878.34	9.00179e+06	6.31629e+06	Aldoart1/Ddit4/Eno1b/Eno2/Gapdh/Gapdhs/Gpi1/Hk1/Hk2/Ier3/P2rx7/Pfkp/Pgam1/Pgk1/Stat3/Zbtb20	16
GO:0036293	response to decreased oxygen levels	24/455	224/19887	39140.6	9.00179e+06	6.31629e+06	Adrb2/Bnip3/Bnip3l/Cited2/Cpeb2/Ddit4/Egln1/Egr1/Epas1/Fosl2/Higd1a/Hmox1/Mgarp/Mir21a/P4hb/Pdk1/Pgf/Pgk1/Pld2/Rora/Smad3/Tgfb3/Vasn/Vegfa	24
GO:0030098	lymphocyte differentiation	32/455	387/19887	40644.9	9.00179e+06	6.31629e+06	Atp7a/Chd7/Clcf1/Ctla4/Egr1/Foxj1/Fzd7/Gadd45g/Gata3/Gm13272/Gm13275/Gm13276/Gm13277/Gm13283/Id2/Ifnz/Inpp5d/Jak3/Jmjd6/Mafb/Nfkbiz/Prdm1/Prr7/Rara/Rasgrp1/Rora/Runx3/Stat3/Stat5a/Tnfaip3/Tnfsf9/Txk	32
GO:0009166	nucleotide catabolic process	18/455	124/19887	46672.9	9.81999e+06	689040	Aldoart1/Aspdh/Ddit4/Eno1b/Eno2/Gapdh/Gapdhs/Gpi1/Hk1/Hk2/Ier3/P2rx7/Pde2a/Pfkp/Pgam1/Pgk1/Stat3/Zbtb20	18
GO:0009185	ribonucleoside diphosphate metabolic process	16/455	96/19887	536.687	1.07542e+06	7.5459e+06	Aldoart1/Ddit4/Eno1b/Eno2/Gapdh/Gapdhs/Gpi1/Hk1/Hk2/Ier3/P2rx7/Pfkp/Pgam1/Pgk1/Stat3/Zbtb20	16
GO:0006733	oxidoreduction coenzyme metabolic process	20/455	163/19887	107311	2.05257e+07	1.44023e+07	Aldoart1/Aspdh/Ddit4/Eno1b/Eno2/Gapdh/Gapdhs/Gpi1/Haao/Hk1/Hk2/Ier3/Nmrk2/P2rx7/Pfkp/Pgam1/Pgk1/Prdx5/Stat3/Zbtb20	20
GO:0046496	nicotinamide nucleotide metabolic process	19/455	147/19887	115713	2.11704e+06	1.48546e+07	Aldoart1/Aspdh/Ddit4/Eno1b/Eno2/Gapdh/Gapdhs/Gpi1/Haao/Hk1/Hk2/Ier3/P2rx7/Pfkp/Pgam1/Pgk1/Prdx5/Stat3/Zbtb20	19
GO:1901292	nucleoside phosphate catabolic process	18/455	135/19887	191054	3.34982e+07	2.35047e+07	Aldoart1/Aspdh/Ddit4/Eno1b/Eno2/Gapdh/Gapdhs/Gpi1/Hk1/Hk2/Ier3/P2rx7/Pde2a/Pfkp/Pgam1/Pgk1/Stat3/Zbtb20	18
GO:0071456	cellular response to hypoxia	15/455	93/19887	299176	5.03573e+07	3.53343e+07	Adrb2/Bnip3/Bnip3l/Cited2/Cpeb2/Egr1/Epas1/Higd1a/Mgarp/P4hb/Pdk1/Pgk1/Rora/Vasn/Vegfa	15
GO:0009132	nucleoside diphosphate metabolic process	16/455	110/19887	421935	6.82885e+07	4.79161e+07	Aldoart1/Ddit4/Eno1b/Eno2/Gapdh/Gapdhs/Gpi1/Hk1/Hk2/Ier3/P2rx7/Pfkp/Pgam1/Pgk1/Stat3/Zbtb20	16
GO:0046434	organophosphate catabolic process	21/455	197/19887	542360	8.45278e+07	5.93107e+07	Aldoart1/Aspdh/Ddit4/Eno1b/Eno2/Gapdh/Gapdhs/Gpi1/Hk1/Hk2/Ier3/Impa2/P2rx7/Pde2a/Pfkp/Pgam1/Pgk1/Pld2/Smpd1/Stat3/Zbtb20	21
GO:0009108	coenzyme biosynthetic process	20/455	181/19887	676799	1.01713e+08	7.13693e+07	Aldoart1/Aspdh/Ddit4/Eno1b/Eno2/Gapdh/Gapdhs/Gpi1/Haao/Hk1/Hk2/Ier3/Nmrk2/P2rx7/Pdk1/Pfkp/Pgam1/Pgk1/Stat3/Zbtb20	20
GO:0006091	generation of precursor metabolites and energy	28/455	346/19887	833221	1.20903e+08	8.48343e+07	Agl/Aldoart1/Atp7a/Bnip3/Cyb561/Ddit4/Dyrk2/Eno1b/Eno2/Gapdh/Gapdhs/Gbe1/Gpi1/Gys1/Hk1/Hk2/Ier3/Irs2/P2rx7/Pde2a/Pfkp/Pgam1/Pgk1/Pgm2/Ppp1r3b/Slc37a4/Stat3/Zbtb20	28
GO:0006754	ATP biosynthetic process	16/455	116/19887	92626	1.29923e+07	9.11635e+07	Aldoart1/Ddit4/Eno1b/Eno2/Gapdh/Gapdhs/Gpi1/Hk1/Hk2/Ier3/P2rx7/Pfkp/Pgam1/Pgk1/Stat3/Zbtb20	16
GO:0036294	cellular response to decreased oxygen levels	16/455	118/19887	1.1904e+06	1.61588e+08	1.13381e+08	Adrb2/Bnip3/Bnip3l/Cited2/Cpeb2/Egr1/Epas1/Higd1a/Mgarp/Mir21a/P4hb/Pdk1/Pgk1/Rora/Vasn/Vegfa	16
GO:0002250	adaptive immune response	31/455	423/19887	1.36614e+06	1.79648e+08	1.26054e+08	Clcf1/Ctla4/Foxj1/Gadd45g/Gata3/Gm13272/Gm13275/Gm13276/Gm13277/Gm13283/H2-K1/H2-T23/Ifnz/Il12rb1/Inpp5d/Irf7/Jak3/Nfkbiz/Nod2/P2rx7/Prdm1/Prr7/Rora/Slamf7/Stat3/Stx11/Tec/Tnf/Tnfaip3/Txk/Vegfa	31
GO:0034101	erythrocyte homeostasis	17/455	137/19887	1.62514e+06	2.0723e+08	1.45407e+08	Cited2/Epas1/Foxo3/Gata3/Gpi1/Hmox1/Id2/Inpp5d/Jak3/Jmjd6/Klf2/Kmt2e/Mafb/Stat3/Stat5a/Vegfa/Zfp36	17
GO:0070482	response to oxygen levels	24/455	274/19887	2.1839e+06	2.70289e+08	1.89654e+08	Adrb2/Bnip3/Bnip3l/Cited2/Cpeb2/Ddit4/Egln1/Egr1/Epas1/Fosl2/Higd1a/Hmox1/Mgarp/Mir21a/P4hb/Pdk1/Pgf/Pgk1/Pld2/Rora/Smad3/Tgfb3/Vasn/Vegfa	24
GO:0034404	nucleobase-containing small molecule biosynthetic process	18/455	159/19887	2.64378e+06	3.17858e+08	2.23032e+07	Aldoart1/Aspdh/Ddit4/Eno1b/Eno2/Gapdh/Gapdhs/Gpi1/Hk1/Hk2/Ier3/P2rx7/Pde2a/Pfkp/Pgam1/Pgk1/Stat3/Zbtb20	18
GO:0051188	cofactor biosynthetic process	22/455	237/19887	3.00561e+06	3.51022e+08	2.46302e+08	Aldoart1/Aspdh/Cyba/Ddit4/Eno1b/Eno2/Gapdh/Gapdhs/Ggt5/Gpi1/Haao/Hk1/Hk2/Ier3/Nmrk2/P2rx7/Pdk1/Pfkp/Pgam1/Pgk1/Stat3/Zbtb20	22
GO:0009206	purine ribonucleoside triphosphate biosynthetic process	16/455	126/19887	3.08646e+06	3.51022e+08	2.46302e+08	Aldoart1/Ddit4/Eno1b/Eno2/Gapdh/Gapdhs/Gpi1/Hk1/Hk2/Ier3/P2rx7/Pfkp/Pgam1/Pgk1/Stat3/Zbtb20	16
GO:0009145	purine nucleoside triphosphate biosynthetic process	16/455	127/19887	3.45822e+06	3.82953e+08	2.68707e+08	Aldoart1/Ddit4/Eno1b/Eno2/Gapdh/Gapdhs/Gpi1/Hk1/Hk2/Ier3/P2rx7/Pfkp/Pgam1/Pgk1/Stat3/Zbtb20	16
GO:0009201	ribonucleoside triphosphate biosynthetic process	16/455	129/19887	4.32694e+06	4.66866e+08	3.27586e+08	Aldoart1/Ddit4/Eno1b/Eno2/Gapdh/Gapdhs/Gpi1/Hk1/Hk2/Ier3/P2rx7/Pfkp/Pgam1/Pgk1/Stat3/Zbtb20	16
GO:0002286	T cell activation involved in immune response	15/455	113/19887	4.56448e+06	4.80183e+08	3.36931e+08	Atp7a/Gadd45g/Gata3/Gm13272/Gm13275/Gm13276/Gm13277/Gm13283/Ifnz/Jak3/Nfkbiz/Rara/Rora/Stat3/Stx11	15
GO:0071453	cellular response to oxygen levels	16/455	132/19887	6.00688e+06	6.16511e+07	4.32588e+08	Adrb2/Bnip3/Bnip3l/Cited2/Cpeb2/Egr1/Epas1/Higd1a/Mgarp/Mir21a/P4hb/Pdk1/Pgk1/Rora/Vasn/Vegfa	16
GO:0030101	natural killer cell activation	14/455	101/19887	7.37299e+06	7.2402e+08	5.08023e+08	Gm13272/Gm13275/Gm13276/Gm13277/Gm13283/H2-T23/Id2/Ifnz/Il2rb/Prdm1/Rasgrp1/Slamf7/Stat5a/Stx11	14
GO:0001819	positive regulation of cytokine production	30/455	431/19887	7.39849e+06	7.2402e+08	5.08023e+08	Cyba/Ddx58/Egr1/Gapdh/Gata3/H2-T23/Hilpda/Hk1/Hpse/Il12rb1/Il17rc/Irf7/Ltb/Mir21a/Nod1/Nod2/Osm/P2rx7/Rara/Rasgrp1/Rora/Serpine1/Smad3/Src/Stat3/Stat5a/Tnf/Tnfsf9/Txk/Zbtb20	30
GO:0002262	myeloid cell homeostasis	18/455	171/19887	8.18858e+06	7.83126e+08	5.49497e+08	Cited2/Epas1/Foxo3/Gata3/Gpi1/Hmox1/Id2/Inpp5d/Jak3/Jmjd6/Klf2/Kmt2e/Mafb/Slc37a4/Stat3/Stat5a/Vegfa/Zfp36	18
GO:0009127	purine nucleoside monophosphate biosynthetic process	16/455	137/19887	1.0167e+07	9.30062e+08	6.52597e+08	Aldoart1/Ddit4/Eno1b/Eno2/Gapdh/Gapdhs/Gpi1/Hk1/Hk2/Ier3/P2rx7/Pfkp/Pgam1/Pgk1/Stat3/Zbtb20	16
GO:0009168	purine ribonucleoside monophosphate biosynthetic process	16/455	137/19887	1.0167e+07	9.30062e+08	6.52597e+08	Aldoart1/Ddit4/Eno1b/Eno2/Gapdh/Gapdhs/Gpi1/Hk1/Hk2/Ier3/P2rx7/Pfkp/Pgam1/Pgk1/Stat3/Zbtb20	16
GO:0030099	myeloid cell differentiation	28/455	394/19887	1.32354e+06	1.18499e+09	8.31471e+08	Cited2/Clec2d/Epas1/Fos/Foxo3/Gata3/Id2/Inpp5d/Itgam/Itgb3/Jak3/Jmjd6/Jun/Junb/Klf2/Kmt2e/Lif/Mafb/Rara/Rarg/Scin/Src/Stat3/Stat5a/Tnf/Tnfsf9/Vegfa/Zfp36	28
GO:0009142	nucleoside triphosphate biosynthetic process	16/455	140/19887	1.3781e+07	1.20813e+08	8.47713e+08	Aldoart1/Ddit4/Eno1b/Eno2/Gapdh/Gapdhs/Gpi1/Hk1/Hk2/Ier3/P2rx7/Pfkp/Pgam1/Pgk1/Stat3/Zbtb20	16
GO:0009156	ribonucleoside monophosphate biosynthetic process	16/455	141/19887	1.52233e+06	1.30734e+09	9.17321e+08	Aldoart1/Ddit4/Eno1b/Eno2/Gapdh/Gapdhs/Gpi1/Hk1/Hk2/Ier3/P2rx7/Pfkp/Pgam1/Pgk1/Stat3/Zbtb20	16
GO:0048872	homeostasis of number of cells	24/455	305/19887	1.65833e+07	1.37368e+09	9.63875e+08	Cited2/Epas1/Foxo3/Gata3/Gpi1/Hmox1/Id2/Inpp5d/Jak3/Jmjd6/Klf2/Kmt2e/Mafb/Nos3/P2rx7/Prdx5/Skil/Slc37a4/Stat3/Stat5a/Tnfaip3/Tsc22d3/Vegfa/Zfp36	24
GO:0009165	nucleotide biosynthetic process	22/455	261/19887	1.66487e+07	1.37368e+09	9.63875e+08	Aldoart1/Aspdh/Ddit4/Eno1b/Eno2/Gapdh/Gapdhs/Gpi1/Guca1a/Haao/Hk1/Hk2/Ier3/Nmrk2/Nos3/P2rx7/Pdk1/Pfkp/Pgam1/Pgk1/Stat3/Zbtb20	22
GO:1900542	regulation of purine nucleotide metabolic process	13/455	92/19887	1.71455e+07	1.38746e+09	9.73542e+08	Atp7a/Ddit4/Gapdhs/Guca1a/Ier3/Nos3/P2rx7/Pde2a/Pdk1/Pgam1/Pgk1/Stat3/Zbtb20	13
GO:0002366	leukocyte activation involved in immune response	22/455	262/19887	1.77962e+07	1.39767e+09	9.80706e+08	Atp7a/Clcf1/Gadd45g/Gata3/Gm13272/Gm13275/Gm13276/Gm13277/Gm13283/Hmox1/Ifnz/Itgam/Jak3/Nfkbiz/Pld2/Rara/Rasgrp1/Rora/Stat3/Stx11/Tnfaip3/Vamp2	22
GO:0048660	regulation of smooth muscle cell proliferation	17/455	161/19887	1.79359e+07	1.39767e+09	9.80706e+08	Apln/Cdkn1b/Cyba/Egr1/Hmox1/Id2/Itgb3/Jun/Ldlrap1/Mmp9/Ndrg2/Nos3/Pdgfb/Tgfb3/Tnf/Tnfaip3/Vegfa	17
GO:0030218	erythrocyte differentiation	15/455	126/19887	1.97829e+07	1.51357e+08	1.06203e+09	Cited2/Epas1/Foxo3/Gata3/Id2/Inpp5d/Jak3/Jmjd6/Klf2/Kmt2e/Mafb/Stat3/Stat5a/Vegfa/Zfp36	15
GO:0030217	T cell differentiation	22/455	264/19887	2.03126e+07	1.52635e+09	1.07099e+09	Atp7a/Chd7/Ctla4/Egr1/Foxj1/Fzd7/Gadd45g/Gata3/Jak3/Jmjd6/Mafb/Nfkbiz/Prdm1/Prr7/Rara/Rasgrp1/Rora/Runx3/Stat3/Stat5a/Tnfsf9/Txk	22
GO:0002263	cell activation involved in immune response	22/455	265/19887	2.16901e+07	1.60126e+09	1.12356e+09	Atp7a/Clcf1/Gadd45g/Gata3/Gm13272/Gm13275/Gm13276/Gm13277/Gm13283/Hmox1/Ifnz/Itgam/Jak3/Nfkbiz/Pld2/Rara/Rasgrp1/Rora/Stat3/Stx11/Tnfaip3/Vamp2	22
GO:0048659	smooth muscle cell proliferation	17/455	165/19887	2.55899e+07	1.85659e+09	1.30272e+09	Apln/Cdkn1b/Cyba/Egr1/Hmox1/Id2/Itgb3/Jun/Ldlrap1/Mmp9/Ndrg2/Nos3/Pdgfb/Tgfb3/Tnf/Tnfaip3/Vegfa	17
GO:1901293	nucleoside phosphate biosynthetic process	22/455	268/19887	2.63553e+07	1.87971e+09	1.31894e+09	Aldoart1/Aspdh/Ddit4/Eno1b/Eno2/Gapdh/Gapdhs/Gpi1/Guca1a/Haao/Hk1/Hk2/Ier3/Nmrk2/Nos3/P2rx7/Pdk1/Pfkp/Pgam1/Pgk1/Stat3/Zbtb20	22
GO:0009124	nucleoside monophosphate biosynthetic process	16/455	147/19887	2.71558e+07	1.90453e+09	1.33635e+09	Aldoart1/Ddit4/Eno1b/Eno2/Gapdh/Gapdhs/Gpi1/Hk1/Hk2/Ier3/P2rx7/Pfkp/Pgam1/Pgk1/Stat3/Zbtb20	16
GO:0006140	regulation of nucleotide metabolic process	13/455	96/19887	2.85269e+07	1.96789e+09	1.38081e+09	Atp7a/Ddit4/Gapdhs/Guca1a/Ier3/Nos3/P2rx7/Pde2a/Pdk1/Pgam1/Pgk1/Stat3/Zbtb20	13
GO:0043467	regulation of generation of precursor metabolites and energy	14/455	114/19887	3.42828e+06	2.30196e+09	1.61522e+09	Atp7a/Bnip3/Ddit4/Dyrk2/Gapdhs/Ier3/Irs2/P2rx7/Pde2a/Pgam1/Pgk1/Ppp1r3b/Stat3/Zbtb20	14
GO:0033002	muscle cell proliferation	20/455	229/19887	3.44637e+07	2.30196e+09	1.61522e+09	Apln/Cdkn1b/Cited2/Cyba/Egr1/Hmox1/Id2/Itgb3/Jarid2/Jun/Ldlrap1/Mmp9/Ndrg2/Nos3/Pdgfb/Stat3/Tgfb3/Tnf/Tnfaip3/Vegfa	20
GO:0006006	glucose metabolic process	18/455	189/19887	3.72571e+07	2.44965e+09	1.71885e+09	Dyrk2/Fabp5/Gapdh/Gapdhs/Gpi1/Hk1/Hk2/Irs2/Pdk1/Pfkp/Pgk1/Pgm2/Pgp/Ppp1r3b/Rora/Sik1/Src/Tnf	18
GO:0042089	cytokine biosynthetic process	14/455	115/19887	3.82313e+07	2.45161e+09	1.72022e+09	Egr1/Foxj1/Gadd45g/Gata3/Inpp5d/Irf7/Ltb/Nod1/Rnf128/Sigirr/Stat3/Stat5a/Tnf/Zfp36	14
GO:0072330	monocarboxylic acid biosynthetic process	21/455	252/19887	3.8452e+07	2.45161e+09	1.72022e+09	Acot11/Acsbg1/Aldoart1/Ddit4/Eno1b/Eno2/Fabp5/Gapdh/Gapdhs/Gpi1/Hk1/Hk2/Ier3/P2rx7/Pfkp/Pgam1/Pgk1/Prkab2/Ptges/Stat3/Zbtb20	21
GO:0046394	carboxylic acid biosynthetic process	25/455	349/19887	5.4142e+06	3.40044e+09	2.38599e+09	Acot11/Acsbg1/Aldoart1/Ddit4/Eno1b/Eno2/Fabp5/Gapdh/Gapdhs/Ggt5/Gpi1/Haao/Hk1/Hk2/Ier3/P2rx7/Pdgfb/Pfkp/Pgam1/Pgk1/Plod1/Prkab2/Ptges/Stat3/Zbtb20	25
GO:0016053	organic acid biosynthetic process	25/455	350/19887	5.70905e+07	3.5329e+09	2.47893e+09	Acot11/Acsbg1/Aldoart1/Ddit4/Eno1b/Eno2/Fabp5/Gapdh/Gapdhs/Ggt5/Gpi1/Haao/Hk1/Hk2/Ier3/P2rx7/Pdgfb/Pfkp/Pgam1/Pgk1/Plod1/Prkab2/Ptges/Stat3/Zbtb20	25
GO:0042107	cytokine metabolic process	14/455	119/19887	5.84391e+07	3.56394e+09	2.50071e+09	Egr1/Foxj1/Gadd45g/Gata3/Inpp5d/Irf7/Ltb/Nod1/Rnf128/Sigirr/Stat3/Stat5a/Tnf/Zfp36	14
GO:1903706	regulation of hemopoiesis	27/455	400/19887	6.13918e+07	3.69053e+09	2.58954e+09	Ace/Clec2d/Ctla4/Fos/Foxj1/Foxo3/Gata3/Id2/Inpp5d/Itgb3/Jak3/Jun/Lif/Mafb/Nfkbiz/Prdm1/Rara/Rarg/Rasgrp1/Runx3/Scin/Stat3/Stat5a/Tnf/Tnfsf9/Vegfa/Zfp36	27
GO:0050679	positive regulation of epithelial cell proliferation	18/455	196/19887	6.38465e+07	3.78403e+09	2.65514e+09	Acvrl1/Apln/Atp7a/Cyba/Ecm1/Fzd7/Hmox1/Itgb3/Jun/Kdm5b/Nod2/Pdgfb/Pgf/Stat3/Stat5a/Tnfaip3/Vegfa/Zfp703	18
GO:0006164	purine nucleotide biosynthetic process	19/455	217/19887	6.51204e+07	3.80592e+09	2.67051e+09	Aldoart1/Ddit4/Eno1b/Eno2/Gapdh/Gapdhs/Gpi1/Guca1a/Hk1/Hk2/Ier3/Nos3/P2rx7/Pdk1/Pfkp/Pgam1/Pgk1/Stat3/Zbtb20	19
GO:0010035	response to inorganic substance	30/455	481/19887	7.74094e+07	4.46218e+09	3.13098e+09	Anxa5/Atp7a/Atp7b/Bnip3/Cdkn1b/Egln1/Fabp4/Fos/Foxo3/Gipr/Gsn/Haao/Hmox1/Hvcn1/Id2/Itgav/Itpr3/Jun/Junb/Jund/Kdm6b/Mmp9/Nos3/P2rx7/Pld2/Rhob/Src/Tnf/Tnfaip3/Tnnc1	30
GO:0001938	positive regulation of endothelial cell proliferation	12/455	89/19887	8.58587e+07	4.88235e+09	3.4258e+09	Acvrl1/Apln/Cyba/Ecm1/Hmox1/Itgb3/Jun/Pdgfb/Pgf/Stat3/Stat5a/Vegfa	12
GO:0072522	purine-containing compound biosynthetic process	19/455	222/19887	9.21047e+07	5.16769e+09	3.62601e+09	Aldoart1/Ddit4/Eno1b/Eno2/Gapdh/Gapdhs/Gpi1/Guca1a/Hk1/Hk2/Ier3/Nos3/P2rx7/Pdk1/Pfkp/Pgam1/Pgk1/Stat3/Zbtb20	19
GO:0032675	regulation of interleukin-6 production	15/455	143/19887	1.03092e+08	5.70806e+09	4.00518e+08	Cd200r1/Cyba/Ddx58/Foxj1/Il17rc/Inpp5d/Klf2/Nod1/Nod2/P2rx7/Stat3/Tnf/Tnfaip3/Tnfsf9/Zbtb20	15
GO:0062012	regulation of small molecule metabolic process	24/455	339/19887	1.12607e+08	6.15389e+09	4.31801e+09	Atp7a/Ddit4/Dyrk2/Egr1/Fabp5/Gapdhs/Guca1a/Ier3/Irs2/Nos3/P2rx7/Pde2a/Pdgfb/Pdk1/Pgam1/Pgk1/Pgp/Ppp1r3b/Rora/Sik1/Src/Stat3/Tnf/Zbtb20	24
GO:0001655	urogenital system development	24/455	342/19887	1.31584e+08	7.03136e+09	4.9337e+09	Ace/Acvr2b/Anxa4/Basp1/Cdkn1b/Egr1/Ephb2/Gata3/Glis2/Gzf1/Id2/Itgb3/Itgb4/Jmjd6/Lif/Mmp9/Myo1e/Pdgfb/Pgf/Rara/Rarg/Smad3/Stat5a/Vegfa	24
GO:1903708	positive regulation of hemopoiesis	18/455	206/19887	1.32005e+07	7.03136e+09	4.9337e+09	Fos/Foxo3/Gata3/Id2/Inpp5d/Itgb3/Jun/Lif/Nfkbiz/Prdm1/Rara/Rasgrp1/Runx3/Scin/Stat3/Stat5a/Tnf/Tnfsf9	18
GO:0044262	cellular carbohydrate metabolic process	21/455	272/19887	1.33927e+08	7.04454e+09	4.94295e+09	Agl/B3gnt3/Ddit4/Dyrk2/Gbe1/Gys1/Hk1/Hk2/Ier3/Impa2/Irs2/Pdk1/Pgam1/Pgm2/Pgp/Ppp1r3b/Rora/Sik1/Slc37a4/Src/Stat3	21
GO:0050727	regulation of inflammatory response	24/455	344/19887	1.45819e+08	7.5754e+09	5.31544e+09	Ace/Adrb2/Cd200r1/Clcf1/Cnr2/Cst7/Fabp4/Gata3/H2-T23/Ier3/Il17rc/Nfkbiz/Nod2/Osm/Pde2a/Per1/Rora/Serpine1/Smad3/Stat5a/Tnf/Tnfaip3/Tnfaip8l2/Zfp36	24
GO:0002285	lymphocyte activation involved in immune response	17/455	188/19887	1.61879e+08	8.30717e+09	5.8289e+09	Atp7a/Clcf1/Gadd45g/Gata3/Gm13272/Gm13275/Gm13276/Gm13277/Gm13283/Ifnz/Jak3/Nfkbiz/Rara/Rora/Stat3/Stx11/Tnfaip3	17
GO:0050678	regulation of epithelial cell proliferation	24/455	349/19887	1.87805e+08	9.52151e+09	6.68097e+09	Acvrl1/Apln/Atp7a/Cdkn1b/Cyba/Ecm1/Fzd7/Gata3/Hmox1/Itgb3/Jun/Kdm5b/Nod2/Pdgfb/Pgf/Runx3/Smad3/Stat3/Stat5a/Tnf/Tnfaip3/Vegfa/Zfp36/Zfp703	24
GO:0030808	regulation of nucleotide biosynthetic process	10/455	65/19887	2.06878e+08	0.000102416947192672	7.1863e+09	Ddit4/Gapdhs/Guca1a/Ier3/Nos3/P2rx7/Pdk1/Pgam1/Stat3/Zbtb20	10
GO:1900371	regulation of purine nucleotide biosynthetic process	10/455	65/19887	2.06878e+08	0.000102416947192672	7.1863e+09	Ddit4/Gapdhs/Guca1a/Ier3/Nos3/P2rx7/Pdk1/Pgam1/Stat3/Zbtb20	10
GO:0048771	tissue remodeling	17/455	192/19887	2.16392e+08	0.000105881323776822	7.42939e+09	Acvr2b/Acvrl1/Adrb2/Atp7a/Chd7/Elf3/Epas1/Inpp5d/Itgav/Itgb3/Lif/Mmp9/Nos3/P2rx7/Src/Stat5a/Vegfa	17
GO:0032102	negative regulation of response to external stimulus	23/455	328/19887	2.2156e+08	0.000106959578202605	7.50504e+09	Adrb2/Anxa5/Cd200r1/Cdkn1b/Cnr2/Cst7/Dusp1/Gata3/Grin1/Ier3/Nod2/Pdgfb/Prdm1/Rora/Sema4d/Sema4g/Sema6c/Serpine1/Smad3/St6gal1/Tnfaip3/Tnfaip8l2/Zfp36	23
GO:0032635	interleukin-6 production	15/455	152/19887	2.2368e+08	0.000106959578202605	7.50504e+09	Cd200r1/Cyba/Ddx58/Foxj1/Il17rc/Inpp5d/Klf2/Nod1/Nod2/P2rx7/Stat3/Tnf/Tnfaip3/Tnfsf9/Zbtb20	15
GO:0002573	myeloid leukocyte differentiation	18/455	214/19887	2.28248e+07	0.000107917865979259	7.57228e+09	Cited2/Clec2d/Fos/Gata3/Id2/Inpp5d/Itgam/Itgb3/Jun/Junb/Lif/Mafb/Rara/Src/Stat5a/Tnf/Tnfsf9/Vegfa	18
GO:1904705	regulation of vascular smooth muscle cell proliferation	9/455	52/19887	2.43982e+08	0.000112821628445479	7.91637e+07	Apln/Cdkn1b/Hmox1/Jun/Ldlrap1/Mmp9/Pdgfb/Tgfb3/Tnf	9
GO:1990874	vascular smooth muscle cell proliferation	9/455	52/19887	2.43982e+08	0.000112821628445479	7.91637e+07	Apln/Cdkn1b/Hmox1/Jun/Ldlrap1/Mmp9/Pdgfb/Tgfb3/Tnf	9
GO:0071248	cellular response to metal ion	15/455	154/19887	2.63546e+08	0.000120543502721114	8.45819e+09	Anxa5/Atp7a/Atp7b/Bnip3/Cdkn1b/Fabp4/Fos/Gsn/Hmox1/Hvcn1/Id2/Jun/Junb/Jund/Mmp9	15
GO:0046034	ATP metabolic process	18/455	217/19887	2.78281e+08	0.000125914789020024	8.83508e+09	Aldoart1/Atp7a/Ddit4/Eno1b/Eno2/Gapdh/Gapdhs/Gpi1/Hk1/Hk2/Ier3/P2rx7/Pde2a/Pfkp/Pgam1/Pgk1/Stat3/Zbtb20	18
GO:0034599	cellular response to oxidative stress	20/455	262/19887	2.84144e+06	0.000127199569847892	8.92522e+09	Atp7a/Bnip3/Cpeb2/Epas1/Etv5/Fos/Foxo3/Hmox1/Jun/Kdm6b/Mgat3/Mmp9/Nos3/P4hb/Pdk1/Prdx5/Rhob/Src/Tnf/Tnfaip3	20
GO:0019318	hexose metabolic process	18/455	218/19887	2.9704e+08	0.000131572875519933	9.23209e+09	Dyrk2/Fabp5/Gapdh/Gapdhs/Gpi1/Hk1/Hk2/Irs2/Pdk1/Pfkp/Pgk1/Pgm2/Pgp/Ppp1r3b/Rora/Sik1/Src/Tnf	18
GO:0006109	regulation of carbohydrate metabolic process	16/455	176/19887	3.05073e+07	0.000133723613133091	9.383e+09	Ddit4/Dyrk2/Gapdhs/Ier3/Irs2/P2rx7/Pdgfb/Pdk1/Pgam1/Pgp/Ppp1r3b/Rora/Sik1/Src/Stat3/Zbtb20	16
GO:0009205	purine ribonucleoside triphosphate metabolic process	19/455	241/19887	3.13799e+07	0.000135798294314424	9.52857e+08	Aldoart1/Atp7a/Ddit4/Eno1b/Eno2/Gapdh/Gapdhs/Gimap7/Gpi1/Hk1/Hk2/Ier3/P2rx7/Pde2a/Pfkp/Pgam1/Pgk1/Stat3/Zbtb20	19
GO:0033141	positive regulation of peptidyl-serine phosphorylation of STAT protein	7/455	29/19887	3.1626e+08	0.000135798294314424	9.52857e+08	Gm13272/Gm13275/Gm13276/Gm13277/Gm13283/Ifnz/Lif	7
GO:0000302	response to reactive oxygen species	17/455	199/19887	3.52796e+08	0.000149955976029848	0.000105219760046959	Atp7a/Bnip3/Egln1/Fos/Foxo3/Hmox1/Itgav/Jun/Kdm6b/Mmp9/Nos3/Pld2/Prdx5/Rhob/Src/Tnf/Tnfaip3	17
GO:0050673	epithelial cell proliferation	26/455	414/19887	3.75359e+08	0.00015611779970642	0.000109543333043954	Acvrl1/Apln/Atp7a/Bcl2l2/Cdkn1b/Cyba/Ecm1/Fzd7/Gata3/Hmox1/Id2/Itgb3/Jun/Kdm5b/Nod2/Pdgfb/Pgf/Runx3/Smad3/Stat3/Stat5a/Tnf/Tnfaip3/Vegfa/Zfp36/Zfp703	26
GO:0009152	purine ribonucleotide biosynthetic process	17/455	200/19887	3.77592e+08	0.00015611779970642	0.000109543333043954	Aldoart1/Ddit4/Eno1b/Eno2/Gapdh/Gapdhs/Gpi1/Hk1/Hk2/Ier3/P2rx7/Pdk1/Pfkp/Pgam1/Pgk1/Stat3/Zbtb20	17
GO:0010038	response to metal ion	20/455	267/19887	3.78747e+08	0.00015611779970642	0.000109543333043954	Anxa5/Atp7a/Atp7b/Bnip3/Cdkn1b/Fabp4/Fos/Gipr/Gsn/Haao/Hmox1/Hvcn1/Id2/Itpr3/Jun/Junb/Jund/Mmp9/P2rx7/Tnnc1	20
GO:0010634	positive regulation of epithelial cell migration	14/455	139/19887	3.82132e+08	0.00015611779970642	0.000109543333043954	Gata3/Gpi1/Hmox1/Insl3/Itgb3/Jun/Mmp9/Nos3/Pdgfb/Rhob/Serpine1/Src/Stat5a/Vegfa	14
GO:0006732	coenzyme metabolic process	22/455	315/19887	3.9262e+07	0.000158860263448412	0.000111467640327395	Acot11/Aldoart1/Aspdh/Ddit4/Eno1b/Eno2/Gapdh/Gapdhs/Gpi1/Haao/Hk1/Hk2/Ier3/Nmrk2/P2rx7/Pdk1/Pfkp/Pgam1/Pgk1/Prdx5/Stat3/Zbtb20	22
GO:0009199	ribonucleoside triphosphate metabolic process	19/455	245/19887	3.99351e+08	0.000160044615804549	0.000112298666032559	Aldoart1/Atp7a/Ddit4/Eno1b/Eno2/Gapdh/Gapdhs/Gimap7/Gpi1/Hk1/Hk2/Ier3/P2rx7/Pde2a/Pfkp/Pgam1/Pgk1/Stat3/Zbtb20	19
GO:0019471	4-hydroxyproline metabolic process	5/455	12/19887	4.25383e+08	0.000168868958107732	0.000118490451143733	Egln1/Egln3/Ero1l/P4ha1/P4hb	5
GO:1904018	positive regulation of vasculature development	17/455	202/19887	4.31939e+08	0.000169869057379668	0.000119192191802574	Acvrl1/Adm/Cysltr1/Ecm1/Egr1/Hk2/Hmox1/Itgb3/Mmp9/Nos3/Notch4/Pdgfb/Pgf/Rhob/Serpine1/Stat3/Vegfa	17
GO:0009144	purine nucleoside triphosphate metabolic process	19/455	248/19887	4.76786e+08	0.000185708710731126	0.000130306417250553	Aldoart1/Atp7a/Ddit4/Eno1b/Eno2/Gapdh/Gapdhs/Gimap7/Gpi1/Hk1/Hk2/Ier3/P2rx7/Pde2a/Pfkp/Pgam1/Pgk1/Stat3/Zbtb20	19
GO:0002793	positive regulation of peptide secretion	22/455	319/19887	4.81042e+08	0.000185708710731126	0.000130306417250553	Apbb1/Apln/Clcf1/Ddx58/Gapdh/Gata3/Gipr/Gpi1/H2-T23/Hk1/Il17rc/Irs2/Lif/Mir21a/Nod2/Osm/P2rx7/Rasgrp1/Rph3al/Src/Tgfb3/Tnf	22
GO:0090407	organophosphate biosynthetic process	28/455	473/19887	4.93179e+08	0.000188663366927724	0.000132379613826362	Aldoart1/Aspdh/Ckb/Ddit4/Eno1b/Eno2/Fabp5/Gapdh/Gapdhs/Gpi1/Guca1a/Haao/Hk1/Hk2/Ier3/Nmrk2/Nos3/P2rx7/Pdgfb/Pdk1/Pfkp/Pgam1/Pgk1/Pik3c2b/Pld2/Sh3yl1/Stat3/Zbtb20	28
GO:0033139	regulation of peptidyl-serine phosphorylation of STAT protein	7/455	31/19887	5.12157e+08	0.000194158374002077	0.000136235300949526	Gm13272/Gm13275/Gm13276/Gm13277/Gm13283/Ifnz/Lif	7
GO:0001936	regulation of endothelial cell proliferation	13/455	126/19887	6.48296e+08	0.00024357396523425	0.000170908788393554	Acvrl1/Apln/Cyba/Ecm1/Hmox1/Itgb3/Jun/Pdgfb/Pgf/Stat3/Stat5a/Tnf/Vegfa	13
GO:1902107	positive regulation of leukocyte differentiation	15/455	166/19887	6.66781e+08	0.000248302238045292	0.000174226480317451	Fos/Gata3/Id2/Inpp5d/Itgb3/Jun/Lif/Nfkbiz/Prdm1/Rara/Rasgrp1/Runx3/Stat5a/Tnf/Tnfsf9	15
GO:0097011	cellular response to granulocyte macrophage colony-stimulating factor stimulus	5/455	13/19887	6.78256e+08	0.000249532938101081	0.000175090026859499	Etv3/Mir21a/Pde2a/Stat5a/Zfp36	5
GO:0009260	ribonucleotide biosynthetic process	17/455	209/19887	6.81946e+08	0.000249532938101081	0.000175090026859499	Aldoart1/Ddit4/Eno1b/Eno2/Gapdh/Gapdhs/Gpi1/Hk1/Hk2/Ier3/P2rx7/Pdk1/Pfkp/Pgam1/Pgk1/Stat3/Zbtb20	17
GO:0001701	in utero embryonic development	28/455	487/19887	8.50846e+08	0.000308651682999566	0.000216571935864965	Acvrl1/Adm/Ccdc24/Chd7/Cited2/Egln1/Elf3/Eno1/Epas1/Gata3/Gpi1/Insl3/Itgav/Junb/Klf2/Lif/Lpar6/Maff/Mxi1/Myo1e/Nos3/Pdgfb/Prdm1/Skil/Smad3/Tctn1/Tgfb3/Vegfa	28
GO:0048732	gland development	27/455	461/19887	8.83877e+08	0.000317893666701116	0.000223056767834858	Atp7b/Cdkn1b/Cited2/Elf3/Etv5/Gata3/Hmox1/Id2/Irs2/Jarid2/Jun/Kdm5b/Lmo4/Lsr/Mafb/Notch4/Pdgfb/Rara/Rarg/Smad3/Src/Stat5a/Tgfb3/Tnf/Tnfaip3/Vegfa/Zfp703	27
GO:0019221	cytokine-mediated signaling pathway	22/455	332/19887	9.07806e+08	0.000323732732448169	0.00022715387095185	Crebrf/Ecm1/Egr1/Foxo3/Gm13272/Gm13275/Gm13276/Gm13277/Gm13283/Ifnz/Il10ra/Il2rb/Irak2/Irf7/Jak3/Osm/Pdgfb/Sigirr/Stat3/Stat5a/Tnf/Txk	22
GO:0001654	eye development	24/455	385/19887	1.0029e+09	0.000354640392564877	0.000248840879814008	Acvr2b/Acvrl1/Cdkn1b/Chd7/Cited2/Col5a1/Dlx2/Ephb2/Gata3/Grhl3/Jmjd6/Jun/Lif/Maf/Pdgfb/Ppp2r3a/Prdm1/Rara/Rarg/Skil/Smad3/Stat3/Vegfa/Vim	24
GO:0097012	response to granulocyte macrophage colony-stimulating factor	5/455	14/19887	1.03525e+09	0.000363026628126841	0.000254725258128825	Etv3/Mir21a/Pde2a/Stat5a/Zfp36	5
GO:1901342	regulation of vasculature development	22/455	335/19887	1.04563e+09	0.000363637531864357	0.00025515391156682	Acvrl1/Adm/Adrb2/Cysltr1/Ecm1/Egln1/Egr1/Hk2/Hmox1/Itgb3/Klf2/Lif/Mmp9/Nos3/Notch4/Pdgfb/Pgf/Pgk1/Rhob/Serpine1/Stat3/Vegfa	22
GO:0046390	ribose phosphate biosynthetic process	17/455	216/19887	1.05469e+09	0.000363783304587965	0.000255256196059946	Aldoart1/Ddit4/Eno1b/Eno2/Gapdh/Gapdhs/Gpi1/Hk1/Hk2/Ier3/P2rx7/Pdk1/Pfkp/Pgam1/Pgk1/Stat3/Zbtb20	17
GO:0150063	visual system development	24/455	388/19887	1.14089e+09	0.000390314654936015	0.000273872475259036	Acvr2b/Acvrl1/Cdkn1b/Chd7/Cited2/Col5a1/Dlx2/Ephb2/Gata3/Grhl3/Jmjd6/Jun/Lif/Maf/Pdgfb/Ppp2r3a/Prdm1/Rara/Rarg/Skil/Smad3/Stat3/Vegfa/Vim	24
GO:0009141	nucleoside triphosphate metabolic process	19/455	264/19887	1.16855e+09	0.000396553397401697	0.000278250019939904	Aldoart1/Atp7a/Ddit4/Eno1b/Eno2/Gapdh/Gapdhs/Gimap7/Gpi1/Hk1/Hk2/Ier3/P2rx7/Pde2a/Pfkp/Pgam1/Pgk1/Stat3/Zbtb20	19
GO:0018108	peptidyl-tyrosine phosphorylation	21/455	313/19887	1.20024e+09	0.000404050105433172	0.00028351024258056	Ace/Clcf1/Dyrk2/Ephb2/Hk1/Il12rb1/Itgb3/Jak3/Lif/Nod2/Osm/Pdgfb/Sema4d/Src/Srcin1/Stat5a/Tec/Tnf/Tnfrsf18/Txk/Vegfa	21
GO:1902105	regulation of leukocyte differentiation	20/455	289/19887	1.23099e+09	0.000411110969711621	0.000288464646298053	Clec2d/Ctla4/Fos/Foxj1/Gata3/Id2/Inpp5d/Itgb3/Jak3/Jun/Lif/Mafb/Nfkbiz/Prdm1/Rara/Rasgrp1/Runx3/Stat5a/Tnf/Tnfsf9	20
GO:0043331	response to dsRNA	9/455	63/19887	1.25652e+09	0.000416333240080728	0.000292128961983801	Ddx58/Gm13272/Gm13275/Gm13276/Gm13277/Gm13283/Ifnz/Nod2/P2rx7	9
GO:0009167	purine ribonucleoside monophosphate metabolic process	18/455	242/19887	1.26752e+09	0.000416695917663897	0.000292383442327204	Aldoart1/Atp7a/Ddit4/Eno1b/Eno2/Gapdh/Gapdhs/Gpi1/Hk1/Hk2/Ier3/P2rx7/Pde2a/Pfkp/Pgam1/Pgk1/Stat3/Zbtb20	18
GO:0048880	sensory system development	24/455	391/19887	1.29589e+09	0.000422721367898023	0.000296611326034109	Acvr2b/Acvrl1/Cdkn1b/Chd7/Cited2/Col5a1/Dlx2/Ephb2/Gata3/Grhl3/Jmjd6/Jun/Lif/Maf/Pdgfb/Ppp2r3a/Prdm1/Rara/Rarg/Skil/Smad3/Stat3/Vegfa/Vim	24
GO:0009126	purine nucleoside monophosphate metabolic process	18/455	243/19887	1.34058e+09	0.000433934711487201	0.000304479404072843	Aldoart1/Atp7a/Ddit4/Eno1b/Eno2/Gapdh/Gapdhs/Gpi1/Hk1/Hk2/Ier3/P2rx7/Pde2a/Pfkp/Pgam1/Pgk1/Stat3/Zbtb20	18
GO:0018212	peptidyl-tyrosine modification	21/455	316/19887	1.38611e+09	0.00044524954880408	0.000312418697317251	Ace/Clcf1/Dyrk2/Ephb2/Hk1/Il12rb1/Itgb3/Jak3/Lif/Nod2/Osm/Pdgfb/Sema4d/Src/Srcin1/Stat5a/Tec/Tnf/Tnfrsf18/Txk/Vegfa	21
GO:1903578	regulation of ATP metabolic process	10/455	80/19887	1.40169e+09	0.000446841203057972	0.000313535514953375	Atp7a/Ddit4/Gapdhs/Ier3/P2rx7/Pde2a/Pgam1/Pgk1/Stat3/Zbtb20	10
GO:0001659	temperature homeostasis	15/455	177/19887	1.4478e+09	0.000458071652012026	0.000321415595330632	Acot11/Acvr2b/Adrb2/Apln/Egr1/Epas1/Fabp4/Fabp5/Gadd45g/Kdm3a/Kdm6b/Prkab2/Stat3/Tnf/Vegfa	15
GO:0042501	serine phosphorylation of STAT protein	7/455	36/19887	1.47288e+09	0.000462528101149643	0.000324542556465066	Gm13272/Gm13275/Gm13276/Gm13277/Gm13283/Ifnz/Lif	7
GO:1900451	positive regulation of glutamate receptor signaling pathway	5/455	15/19887	1.52372e+09	0.000474948311344099	0.000333257457804732	Adrb2/Arc/Ephb2/Rgs9/Unc13a	5
GO:0009161	ribonucleoside monophosphate metabolic process	18/455	246/19887	1.58293e+09	0.000489776388644532	0.000343661889670781	Aldoart1/Atp7a/Ddit4/Eno1b/Eno2/Gapdh/Gapdhs/Gpi1/Hk1/Hk2/Ier3/P2rx7/Pde2a/Pfkp/Pgam1/Pgk1/Stat3/Zbtb20	18
GO:0048871	multicellular organismal homeostasis	27/455	477/19887	1.62744e+09	0.000490362994080195	0.000344073493694953	Acot11/Acvr2b/Adrb2/Apln/Clcn3/Crtc3/Egr1/Epas1/Fabp4/Fabp5/Gadd45g/Grhl3/Inpp5d/Itgav/Itgb3/Kdm3a/Kdm6b/Nod2/Nos3/P2rx7/Prdx5/Prkab2/Slc35d3/Src/Stat3/Tnf/Vegfa	27
GO:0043470	regulation of carbohydrate catabolic process	8/455	50/19887	1.63144e+09	0.000490362994080195	0.000344073493694953	Ddit4/Gapdhs/Ier3/P2rx7/Pgam1/Ppp1r3b/Stat3/Zbtb20	8
GO:0043618	regulation of transcription from RNA polymerase II promoter in response to stress	8/455	50/19887	1.63144e+09	0.000490362994080195	0.000344073493694953	Cited2/Egr1/Epas1/Hmox1/Jun/Klf2/Ppp1r15a/Vegfa	8
GO:0051196	regulation of coenzyme metabolic process	8/455	50/19887	1.63144e+09	0.000490362994080195	0.000344073493694953	Ddit4/Gapdhs/Ier3/P2rx7/Pdk1/Pgam1/Stat3/Zbtb20	8
GO:0045639	positive regulation of myeloid cell differentiation	11/455	99/19887	1.64409e+09	0.000490661556070596	0.000344282985986097	Fos/Foxo3/Id2/Inpp5d/Itgb3/Jun/Lif/Scin/Stat3/Stat5a/Tnf	11
GO:0005996	monosaccharide metabolic process	18/455	247/19887	1.67201e+09	0.000495480465210422	0.000347664274793685	Dyrk2/Fabp5/Gapdh/Gapdhs/Gpi1/Hk1/Hk2/Irs2/Pdk1/Pfkp/Pgk1/Pgm2/Pgp/Ppp1r3b/Rora/Sik1/Src/Tnf	18
GO:0001974	blood vessel remodeling	8/455	51/19887	1.89666e+09	0.000558120675443673	0.000391617093911223	Acvr2b/Acvrl1/Atp7a/Chd7/Epas1/Lif/Nos3/Vegfa	8
GO:0072001	renal system development	20/455	298/19887	1.92161e+09	0.000561537789039478	0.000394014783433995	Ace/Acvr2b/Anxa4/Basp1/Egr1/Gata3/Glis2/Gzf1/Id2/Itgb3/Itgb4/Jmjd6/Lif/Mmp9/Myo1e/Pdgfb/Pgf/Rara/Smad3/Vegfa	20
GO:0097191	extrinsic apoptotic signaling pathway	17/455	227/19887	2.01395e+09	0.000581106728963404	0.000407745741130265	Bcl2l2/Eya2/Foxo3/Hmox1/Itgav/Itm2b/Jak3/P2rx7/Runx3/Serpine1/Skil/Smad3/Src/Tnf/Tnfaip3/Unc5b/Vegfa	17
GO:0007259	JAK-STAT cascade	15/455	182/19887	2.0162e+09	0.000581106728963404	0.000407745741130265	Clcf1/Gm13272/Gm13275/Gm13276/Gm13277/Gm13283/Ifnz/Il10ra/Jak3/Lif/Osm/Stat3/Stat5a/Tnf/Tnfrsf18	15
GO:0001935	endothelial cell proliferation	13/455	140/19887	2.04024e+09	0.000584037216640868	0.000409801979357023	Acvrl1/Apln/Cyba/Ecm1/Hmox1/Itgb3/Jun/Pdgfb/Pgf/Stat3/Stat5a/Tnf/Vegfa	13
GO:0072593	reactive oxygen species metabolic process	19/455	275/19887	2.07119e+09	0.000585977668478944	0.000411163538143746	Atp7a/Bnip3/Clcn3/Cyba/Ddit4/Foxo3/Grin1/Hk2/Ier3/Itgam/Klf2/Nos3/P2rx7/Pdgfb/Prdx5/Rora/Smad3/Stat3/Tnf	19
GO:0001818	negative regulation of cytokine production	18/455	251/19887	2.07487e+09	0.000585977668478944	0.000411163538143746	Anxa4/Cd200r1/Foxj1/Gata3/Hmox1/Inpp5d/Jak3/Klf2/Ndrg2/Nod2/Rara/Rnf128/Sigirr/Slc37a4/Tgfb3/Tnf/Tnfaip3/Zfp36	18
GO:0032943	mononuclear cell proliferation	20/455	300/19887	2.11583e+09	0.000587942016035258	0.000412541863863042	Clcf1/Ctla4/Foxj1/Gm13272/Gm13275/Gm13276/Gm13277/Gm13283/H2-T23/Ifnz/Il12rb1/Inpp5d/Irs2/Itgam/Jak3/P2rx7/Prdm1/St6gal1/Stat5a/Tnfsf9	20
GO:0002274	myeloid leukocyte activation	16/455	205/19887	2.11833e+09	0.000587942016035258	0.000412541863863042	Cnr2/Crtc3/Cst7/Hmox1/Itgam/Jmjd6/Jun/Kmt2e/Ndrg1/Pld2/Rasgrp1/Rora/Stx11/Tnf/Tnfsf9/Vamp2	16
GO:0002323	natural killer cell activation involved in immune response	7/455	38/19887	2.14053e+09	0.000587942016035258	0.000412541863863042	Gm13272/Gm13275/Gm13276/Gm13277/Gm13283/Ifnz/Stx11	7
GO:0045766	positive regulation of angiogenesis	15/455	183/19887	2.15105e+08	0.000587942016035258	0.000412541863863042	Acvrl1/Adm/Cysltr1/Ecm1/Hk2/Hmox1/Itgb3/Mmp9/Nos3/Notch4/Pgf/Rhob/Serpine1/Stat3/Vegfa	15
GO:0002029	desensitization of G protein-coupled receptor signaling pathway	6/455	26/19887	2.16566e+09	0.000587942016035258	0.000412541863863042	Adm/Adrb2/Apln/Dnm1/Gipr/Pld2	6
GO:0022401	negative adaptation of signaling pathway	6/455	26/19887	2.16566e+09	0.000587942016035258	0.000412541863863042	Adm/Adrb2/Apln/Dnm1/Gipr/Pld2	6
GO:0001822	kidney development	19/455	277/19887	2.29016e+09	0.000617285315817734	0.000433131206441051	Ace/Acvr2b/Anxa4/Basp1/Egr1/Gata3/Glis2/Gzf1/Id2/Itgb3/Jmjd6/Lif/Mmp9/Myo1e/Pdgfb/Pgf/Rara/Smad3/Vegfa	19
GO:2001233	regulation of apoptotic signaling pathway	24/455	405/19887	2.30308e+08	0.000617285315817734	0.000433131206441051	Bbc3/Bcl2l2/Bnip3/Dapk2/Eya2/Gsn/Higd1a/Hmox1/Ier3/Itgav/Jak3/Mmp9/Osm/P4hb/Prr7/Runx3/Serpine1/Skil/Smad3/Src/Tnf/Tnfaip3/Unc5b/Vegfa	24
GO:0045765	regulation of angiogenesis	20/455	302/19887	2.32749e+09	0.000619877146313879	0.000434949818743854	Acvrl1/Adm/Adrb2/Cysltr1/Ecm1/Egln1/Hk2/Hmox1/Itgb3/Klf2/Lif/Mmp9/Nos3/Notch4/Pgf/Pgk1/Rhob/Serpine1/Stat3/Vegfa	20
GO:1903532	positive regulation of secretion by cell	26/455	460/19887	2.39122e+09	0.0006304200468999	0.000442347466368376	Apbb1/Apln/Clcf1/Ddx58/Gapdh/Gata3/Gipr/Gpi1/H2-T23/Hk1/Il17rc/Irs2/Itgam/Kiss1r/Lif/Mir21a/Nod2/Osm/P2rx7/Pld2/Rasgrp1/Rph3al/Src/Tgfb3/Tnf/Unc13a	26
GO:0042035	regulation of cytokine biosynthetic process	11/455	103/19887	2.39703e+09	0.0006304200468999	0.000442347466368376	Egr1/Foxj1/Gata3/Inpp5d/Ltb/Rnf128/Sigirr/Stat3/Stat5a/Tnf/Zfp36	11
GO:0009123	nucleoside monophosphate metabolic process	18/455	255/19887	2.56225e+09	0.000669686483870249	0.000469899586565952	Aldoart1/Atp7a/Ddit4/Eno1b/Eno2/Gapdh/Gapdhs/Gpi1/Hk1/Hk2/Ier3/P2rx7/Pde2a/Pfkp/Pgam1/Pgk1/Stat3/Zbtb20	18
GO:0048661	positive regulation of smooth muscle cell proliferation	11/455	104/19887	2.62628e+09	0.000682184151319731	0.000478668837415411	Cyba/Egr1/Hmox1/Id2/Itgb3/Jun/Ldlrap1/Mmp9/Pdgfb/Tnf/Vegfa	11
GO:0006163	purine nucleotide metabolic process	24/455	409/19887	2.69901e+08	0.000696773884637792	0.000488906030220384	Acot11/Aldoart1/Atp7a/Ddit4/Eno1b/Eno2/Gapdh/Gapdhs/Gimap7/Gpi1/Guca1a/Hk1/Hk2/Ier3/Nos3/P2rx7/Pde2a/Pdk1/Pfkp/Pgam1/Pgk1/Rora/Stat3/Zbtb20	24
GO:0018126	protein hydroxylation	6/455	27/19887	2.73093e+08	0.000700717439032429	0.000491673107986283	Egln1/Egln3/Jmjd6/P4ha1/P4hb/Plod1	6
GO:0097696	STAT cascade	15/455	187/19887	2.77361e+09	0.000707354276496059	0.000496329984383491	Clcf1/Gm13272/Gm13275/Gm13276/Gm13277/Gm13283/Ifnz/Il10ra/Jak3/Lif/Osm/Stat3/Stat5a/Tnf/Tnfrsf18	15
GO:0050900	leukocyte migration	21/455	332/19887	2.89014e+09	0.000732632659122869	0.000514067092465391	Artn/Cd200r1/Cnr2/Dapk2/Dusp1/Ecm1/Foxj1/Gata3/Il17rc/Itgam/Itgb3/Itgb7/Mmp9/Nod2/Pdgfb/Pgf/Serpine1/Slc37a4/Tnf/Tnfrsf18/Vegfa	21
GO:0043620	regulation of DNA-templated transcription in response to stress	8/455	54/19887	2.91878e+06	0.00073546338884048	0.000516053333424441	Cited2/Egr1/Epas1/Hmox1/Jun/Klf2/Ppp1r15a/Vegfa	8
GO:0030183	B cell differentiation	13/455	146/19887	3.18699e+09	0.000798264459970684	0.000560119023968823	Clcf1/Gm13272/Gm13275/Gm13276/Gm13277/Gm13283/Id2/Ifnz/Inpp5d/Jak3/Prdm1/Stat5a/Tnfaip3	13
GO:0006482	protein demethylation	6/455	28/19887	3.40899e+09	0.000838891038584453	0.000588625516117018	Jmjd6/Kdm3a/Kdm4b/Kdm5b/Kdm6b/Kdm7a	6
GO:0008214	protein dealkylation	6/455	28/19887	3.40899e+09	0.000838891038584453	0.000588625516117018	Jmjd6/Kdm3a/Kdm4b/Kdm5b/Kdm6b/Kdm7a	6
GO:0023058	adaptation of signaling pathway	6/455	28/19887	3.40899e+09	0.000838891038584453	0.000588625516117018	Adm/Adrb2/Apln/Dnm1/Gipr/Pld2	6
GO:0045637	regulation of myeloid cell differentiation	16/455	214/19887	3.58438e+09	0.000869186103544415	0.000609882684721354	Clec2d/Fos/Foxo3/Id2/Inpp5d/Itgb3/Jun/Lif/Mafb/Rara/Rarg/Scin/Stat3/Stat5a/Tnf/Zfp36	16
GO:0006110	regulation of glycolytic process	7/455	41/19887	3.59407e+09	0.000869186103544415	0.000609882684721354	Ddit4/Gapdhs/Ier3/P2rx7/Pgam1/Stat3/Zbtb20	7
GO:0030811	regulation of nucleotide catabolic process	7/455	41/19887	3.59407e+09	0.000869186103544415	0.000609882684721354	Ddit4/Gapdhs/Ier3/P2rx7/Pgam1/Stat3/Zbtb20	7
GO:0006979	response to oxidative stress	23/455	390/19887	3.66431e+09	0.000874382869612163	0.000613529104778396	Atp7a/Bnip3/Cpeb2/Egln1/Epas1/Etv5/Fos/Foxo3/Hmox1/Itgav/Jun/Kdm6b/Mgat3/Mmp9/Nos3/P4hb/Pdk1/Pld2/Prdx5/Rhob/Src/Tnf/Tnfaip3	23
GO:0030856	regulation of epithelial cell differentiation	13/455	148/19887	3.67789e+09	0.000874382869612163	0.000613529104778396	Acvrl1/Cdkn1b/Foxj1/Gata3/Lif/Maff/Mmp9/Notch4/Serpine1/Stat5a/Tnf/Vegfa/Zfp36	13
GO:0034614	cellular response to reactive oxygen species	13/455	148/19887	3.67789e+09	0.000874382869612163	0.000613529104778396	Atp7a/Bnip3/Fos/Foxo3/Jun/Kdm6b/Mmp9/Nos3/Prdx5/Rhob/Src/Tnf/Tnfaip3	13
GO:0002443	leukocyte mediated immunity	22/455	364/19887	3.73985e+09	0.000884118241262721	0.000620360132765142	Ace/Clcf1/Clec2d/Ddx58/Foxj1/Gata3/H2-K1/H2-T23/Hmox1/Inpp5d/Irf7/Itgam/Jak3/Kmt2e/Nod2/P2rx7/Pld2/Rasgrp1/Stat5a/Stx11/Tnf/Vamp2	22
GO:0042100	B cell proliferation	11/455	109/19887	4.07897e+09	0.000958900649013781	0.000672832779788787	Clcf1/Ctla4/Gm13272/Gm13275/Gm13276/Gm13277/Gm13283/Ifnz/Inpp5d/Irs2/Prdm1	11
GO:0045981	positive regulation of nucleotide metabolic process	7/455	42/19887	4.22869e+09	0.000983112330662307	0.000689821414725778	Gapdhs/Guca1a/Nos3/P2rx7/Pgk1/Stat3/Zbtb20	7
GO:1900544	positive regulation of purine nucleotide metabolic process	7/455	42/19887	4.22869e+09	0.000983112330662307	0.000689821414725778	Gapdhs/Guca1a/Nos3/P2rx7/Pgk1/Stat3/Zbtb20	7
GO:0043330	response to exogenous dsRNA	8/455	57/19887	4.36592e+09	0.0010059921191049	0.000705875498821603	Ddx58/Gm13272/Gm13275/Gm13276/Gm13277/Gm13283/Ifnz/Nod2	8
GO:0032755	positive regulation of interleukin-6 production	10/455	91/19887	4.37492e+09	0.0010059921191049	0.000705875498821603	Cyba/Ddx58/Il17rc/Nod1/Nod2/P2rx7/Stat3/Tnf/Tnfsf9/Zbtb20	10
GO:0050714	positive regulation of protein secretion	19/455	291/19887	4.49707e+09	0.00102845966471561	0.00072164032407627	Apbb1/Ddx58/Gapdh/Gata3/Gipr/Gpi1/H2-T23/Hk1/Il17rc/Irs2/Mir21a/Nod2/Osm/P2rx7/Rasgrp1/Rph3al/Src/Tgfb3/Tnf	19
GO:0002444	myeloid leukocyte mediated immunity	10/455	92/19887	4.80977e+09	0.00109255711915376	0.000766615649196089	Ace/Ddx58/H2-T23/Hmox1/Itgam/Kmt2e/Pld2/Rasgrp1/Stx11/Vamp2	10
GO:0046632	alpha-beta T cell differentiation	11/455	111/19887	4.82927e+09	0.00109255711915376	0.000766615649196089	Atp7a/Gadd45g/Gata3/Jak3/Nfkbiz/Prdm1/Rara/Rora/Runx3/Stat3/Txk	11
GO:0010632	regulation of epithelial cell migration	16/455	220/19887	5.00385e+09	0.00112096336330418	0.000786547487009258	Acvrl1/Gata3/Gpi1/Hmox1/Insl3/Itgb3/Jun/Mmp9/Nos3/Pdgfb/Rhob/Serpine1/Src/Stat5a/Stc1/Vegfa	16
GO:0070997	neuron death	23/455	398/19887	5.00811e+09	0.00112096336330418	0.000786547487009258	Atp7a/Bbc3/Bnip3/Cd200r1/Clcf1/Ddit4/Egln1/Egln3/Egr1/Fos/Foxo3/Gapdh/Gata3/Gpi1/Grin1/Hmox1/Jun/Stat3/Syngap1/Tgfb3/Tnf/Unc5b/Vegfa	23
GO:0030810	positive regulation of nucleotide biosynthetic process	6/455	30/19887	5.16863e+09	0.00114471579212274	0.000803213877552603	Gapdhs/Guca1a/Nos3/P2rx7/Stat3/Zbtb20	6
GO:1900373	positive regulation of purine nucleotide biosynthetic process	6/455	30/19887	5.16863e+09	0.00114471579212274	0.000803213877552603	Gapdhs/Guca1a/Nos3/P2rx7/Stat3/Zbtb20	6
GO:0051186	cofactor metabolic process	26/455	482/19887	5.24105e+09	0.00115467680254693	0.000810203229723871	Acot11/Aldoart1/Aspdh/Cyba/Ddit4/Eno1b/Eno2/Gapdh/Gapdhs/Ggt5/Gpi1/Haao/Hk1/Hk2/Hmox1/Ier3/Nmrk2/P2rx7/Pdk1/Pfkp/Pgam1/Pgk1/Prdx5/Ptges/Stat3/Zbtb20	26
GO:0070661	leukocyte proliferation	20/455	320/19887	5.27164e+09	0.001155367835269	0.000810688107346793	Clcf1/Ctla4/Foxj1/Gm13272/Gm13275/Gm13276/Gm13277/Gm13283/H2-T23/Ifnz/Il12rb1/Inpp5d/Irs2/Itgam/Jak3/P2rx7/Prdm1/St6gal1/Stat5a/Tnfsf9	20
GO:0009435	NAD biosynthetic process	5/455	19/19887	5.46984e+09	0.00119259549889467	0.000836809679407532	Aspdh/Gpi1/Haao/Hk1/Pfkp	5
GO:0002697	regulation of immune effector process	23/455	401/19887	5.61626e+09	0.00121820693562775	0.000854780481898101	Clcf1/Clec2d/Ddx58/Foxj1/Gata3/Gpi1/H2-K1/H2-T23/Hk1/Hmox1/Il12rb1/Itgam/Jak3/Nfkbiz/Nod2/P2rx7/Pld2/Rara/Rasgrp1/Stat5a/Tgfb3/Tnf/Tnfaip3	23
GO:0002699	positive regulation of immune effector process	17/455	248/19887	6.16812e+09	0.00132906089385076	0.000932563489906792	Clcf1/Ddx58/Gata3/Gpi1/H2-K1/H2-T23/Hk1/Hmox1/Itgam/Nfkbiz/Nod2/P2rx7/Pld2/Rara/Rasgrp1/Stat5a/Tnf	17
GO:0046651	lymphocyte proliferation	19/455	298/19887	6.19049e+09	0.00132906089385076	0.000932563489906792	Clcf1/Ctla4/Foxj1/Gm13272/Gm13275/Gm13276/Gm13277/Gm13283/H2-T23/Ifnz/Il12rb1/Inpp5d/Irs2/Itgam/Jak3/P2rx7/Prdm1/Stat5a/Tnfsf9	19
GO:0002460	adaptive immune response based on somatic recombination of immune receptors built from immunoglobulin superfamily domains	19/455	299/19887	6.47372e+09	0.00138281275435089	0.000970279611755617	Clcf1/Foxj1/Gadd45g/Gata3/H2-K1/H2-T23/Il12rb1/Inpp5d/Irf7/Jak3/Nfkbiz/Nod2/P2rx7/Rora/Stat3/Stx11/Tnf/Tnfaip3/Vegfa	19
GO:0072511	divalent inorganic cation transport	25/455	462/19887	6.92526e+09	0.00147179244905928	0.00103271408335283	Ace/Adrb2/Ahnak/Bbc3/Bhlha15/Chd7/Cyba/Cysltr1/Ero1l/Gem/Grin1/Itgav/Itgb3/Itpr3/Jak3/Nipal1/Nipal3/Nos3/P2rx7/Pdgfb/Rgs9/Rrad/Serpine1/Stc1/Tcn2	25
GO:0032103	positive regulation of response to external stimulus	19/455	303/19887	7.72499e+09	0.00163350469245473	0.00114618287530906	Ace/Artn/Cyba/Dapk2/Fabp4/H2-T23/Il17rc/Nfkbiz/Nod1/Nod2/Osm/Pde2a/Pdgfb/Pgf/Serpine1/Smad3/Stat5a/Tnf/Vegfa	19
GO:0019511	peptidyl-proline hydroxylation	4/455	11/19887	7.85459e+09	0.00165260506902723	0.00115958505568876	Egln1/Egln3/P4ha1/P4hb	4
GO:0032609	interferon-gamma production	11/455	118/19887	8.46357e+09	0.00177187595321128	0.00124327397657535	Gadd45g/Gata3/Il12rb1/Mir21a/Nod2/Rara/Rasgrp1/Runx3/Tnf/Tnfsf9/Txk	11
GO:0030879	mammary gland development	13/455	161/19887	8.79198e+09	0.00182735459100002	0.00128220172797555	Atp7b/Elf3/Etv5/Gata3/Id2/Irs2/Kdm5b/Notch4/Src/Stat5a/Tgfb3/Vegfa/Zfp703	13
GO:1904951	positive regulation of establishment of protein localization	24/455	441/19887	8.83353e+09	0.00182735459100002	0.00128220172797555	Apbb1/Bbc3/Crebrf/Ddx58/Gapdh/Gata3/Gipr/Gpi1/H2-T23/Hk1/Il17rc/Irs2/Mir21a/Nod2/Osm/P2rx7/Rasgrp1/Rph3al/Slc35d3/Src/Tgfb3/Tnf/Vamp2/Wipf1	24
GO:0050707	regulation of cytokine secretion	15/455	207/19887	8.90227e+09	0.00182735459100002	0.00128220172797555	Anxa4/Cd200r1/Ddx58/Gapdh/Gata3/Hk1/Il17rc/Mir21a/Nod2/Osm/P2rx7/Rasgrp1/Src/Tnf/Tnfaip3	15
GO:0071559	response to transforming growth factor beta	15/455	207/19887	8.90227e+09	0.00182735459100002	0.00128220172797555	Acvr2b/Acvrl1/Cited2/Fos/Jun/Mir21a/Nos3/Runx3/Serpine1/Skil/Smad3/Src/Tgfb3/Vasn/Zfp703	15
GO:0042093	T-helper cell differentiation	8/455	63/19887	9.07866e+09	0.00184930982597407	0.00129760707971214	Atp7a/Gadd45g/Gata3/Jak3/Nfkbiz/Rara/Rora/Stat3	8
GO:0046686	response to cadmium ion	6/455	33/19887	9.09713e+09	0.00184930982597407	0.00129760707971214	Fos/Gsn/Haao/Hmox1/Jun/Mmp9	6
GO:0009150	purine ribonucleotide metabolic process	22/455	387/19887	9.23795e+09	0.00186890862950808	0.00131135899183764	Acot11/Aldoart1/Atp7a/Ddit4/Eno1b/Eno2/Gapdh/Gapdhs/Gimap7/Gpi1/Hk1/Hk2/Ier3/P2rx7/Pde2a/Pdk1/Pfkp/Pgam1/Pgk1/Rora/Stat3/Zbtb20	22
GO:0002718	regulation of cytokine production involved in immune response	9/455	81/19887	9.63522e+08	0.00193071522636662	0.00135472688862276	Ddx58/Gata3/H2-T23/Hk1/Hmox1/Jak3/Nod2/Tgfb3/Tnf	9
GO:0043367	CD4-positive, alpha-beta T cell differentiation	9/455	81/19887	9.63522e+08	0.00193071522636662	0.00135472688862276	Atp7a/Gadd45g/Gata3/Jak3/Nfkbiz/Rara/Rora/Runx3/Stat3	9
GO:0002700	regulation of production of molecular mediator of immune response	12/455	141/19887	9.8833e+09	0.0019710394393729	0.001383021219592	Clcf1/Ddx58/Gata3/Gpi1/H2-T23/Hk1/Hmox1/Jak3/Nod2/Tgfb3/Tnf/Tnfaip3	12
GO:0002294	CD4-positive, alpha-beta T cell differentiation involved in immune response	8/455	64/19887	0.000101709176768918	0.00201883120680946	0.00141655531696532	Atp7a/Gadd45g/Gata3/Jak3/Nfkbiz/Rara/Rora/Stat3	8
GO:0061005	cell differentiation involved in kidney development	7/455	48/19887	0.000102548555350512	0.00202593577894344	0.00142154038921762	Basp1/Gata3/Glis2/Lif/Mmp9/Myo1e/Pdgfb	7
GO:1901214	regulation of neuron death	21/455	363/19887	0.000104015021401888	0.00204530471990255	0.00143513101343973	Atp7a/Bbc3/Cd200r1/Clcf1/Ddit4/Egln1/Egln3/Egr1/Fos/Foxo3/Gata3/Gpi1/Grin1/Hmox1/Jun/Stat3/Syngap1/Tgfb3/Tnf/Unc5b/Vegfa	21
GO:0071900	regulation of protein serine/threonine kinase activity	23/455	418/19887	0.000104864700718678	0.00204537429974372	0.00143517983559664	Adrb2/Ccng2/Ccno/Cdkn1b/Dusp1/Dusp5/Ephb2/Gadd45b/Gadd45g/Higd1a/Kiss1r/Mst1r/Nod2/P2rx7/Pdgfb/Prkar1b/Rasgrp1/Smpd1/Src/Tgfb3/Tnf/Tnfaip3/Vegfa	23
GO:0061458	reproductive system development	24/455	446/19887	0.00010499069599445	0.00204537429974372	0.00143517983559664	Adm/Bcl2l2/Cdkn1b/Chd7/Cited2/Egln1/Epas1/Foxo3/Gata3/Insl3/Itgav/Junb/Kdm5b/Lif/Nos3/Pdgfb/Plekha5/Prdm1/Rara/Rarg/Serpine1/Src/Stat5a/Vegfa	24
GO:0043010	camera-type eye development	20/455	337/19887	0.000107267644955469	0.00208010253443601	0.00145954763085176	Acvr2b/Acvrl1/Cdkn1b/Chd7/Cited2/Dlx2/Ephb2/Gata3/Grhl3/Jmjd6/Jun/Lif/Maf/Pdgfb/Rara/Rarg/Skil/Smad3/Vegfa/Vim	20
GO:0050869	negative regulation of B cell activation	6/455	34/19887	0.000108349176878091	0.00209143732249085	0.00146750092295048	Ctla4/Foxj1/Id2/Inpp5d/Prdm1/Tnfaip3	6
GO:0002293	alpha-beta T cell differentiation involved in immune response	8/455	65/19887	0.000113696521298145	0.00218463452795705	0.00153289469954961	Atp7a/Gadd45g/Gata3/Jak3/Nfkbiz/Rara/Rora/Stat3	8
GO:0045646	regulation of erythrocyte differentiation	7/455	49/19887	0.00011730983312383	0.00224381717175034	0.00157442144455666	Foxo3/Id2/Inpp5d/Mafb/Stat3/Stat5a/Zfp36	7
GO:0050731	positive regulation of peptidyl-tyrosine phosphorylation	14/455	189/19887	0.000120347931813526	0.00226089086540038	0.0015864015602982	Ace/Clcf1/Itgb3/Lif/Nod2/Osm/Pdgfb/Sema4d/Src/Srcin1/Tec/Tnf/Tnfrsf18/Vegfa	14
GO:0050663	cytokine secretion	16/455	237/19887	0.000120449260241771	0.00226089086540038	0.0015864015602982	Anxa4/Cd200r1/Ddx58/Gapdh/Gata3/Hk1/Il17rc/Itgav/Mir21a/Nod2/Osm/P2rx7/Rasgrp1/Src/Tnf/Tnfaip3	16
GO:0051222	positive regulation of protein transport	23/455	422/19887	0.000120742070102146	0.00226089086540038	0.0015864015602982	Apbb1/Crebrf/Ddx58/Gapdh/Gata3/Gipr/Gpi1/H2-T23/Hk1/Il17rc/Irs2/Mir21a/Nod2/Osm/P2rx7/Rasgrp1/Rph3al/Slc35d3/Src/Tgfb3/Tnf/Vamp2/Wipf1	23
GO:0050728	negative regulation of inflammatory response	12/455	144/19887	0.000120888888953205	0.00226089086540038	0.0015864015602982	Adrb2/Cd200r1/Cnr2/Cst7/Gata3/Ier3/Nod2/Rora/Smad3/Tnfaip3/Tnfaip8l2/Zfp36	12
GO:0062013	positive regulation of small molecule metabolic process	12/455	144/19887	0.000120888888953205	0.00226089086540038	0.0015864015602982	Dyrk2/Gapdhs/Guca1a/Irs2/Nos3/P2rx7/Pdgfb/Pgk1/Src/Stat3/Tnf/Zbtb20	12
GO:0072521	purine-containing compound metabolic process	24/455	451/19887	0.000124392035666644	0.00231611365524441	0.00162514979061451	Acot11/Aldoart1/Atp7a/Ddit4/Eno1b/Eno2/Gapdh/Gapdhs/Gimap7/Gpi1/Guca1a/Hk1/Hk2/Ier3/Nos3/P2rx7/Pde2a/Pdk1/Pfkp/Pgam1/Pgk1/Rora/Stat3/Zbtb20	24
GO:0002287	alpha-beta T cell activation involved in immune response	8/455	66/19887	0.000126827666087194	0.00235106087618905	0.00164967124217287	Atp7a/Gadd45g/Gata3/Jak3/Nfkbiz/Rara/Rora/Stat3	8
GO:1902895	positive regulation of pri-miRNA transcription by RNA polymerase II	6/455	35/19887	0.000128262481212243	0.00235214626438153	0.0016504328275941	Apln/Fos/Jun/Pdgfb/Smad3/Stat3	6
GO:0034655	nucleobase-containing compound catabolic process	22/455	396/19887	0.000128625321231807	0.00235214626438153	0.0016504328275941	Aldoart1/Aspdh/Ddit4/Eno1b/Eno2/Gapdh/Gapdhs/Gpi1/Hk1/Hk2/Ier3/P2rx7/Pde2a/Pfkp/Pgam1/Pgk1/Samd4/Stat3/Vegfa/Vim/Zbtb20/Zfp36	22
GO:0051402	neuron apoptotic process	18/455	289/19887	0.00012903604938006	0.00235214626438153	0.0016504328275941	Atp7a/Bbc3/Bnip3/Clcf1/Egln3/Egr1/Foxo3/Gapdh/Gata3/Gpi1/Grin1/Hmox1/Jun/Syngap1/Tgfb3/Tnf/Unc5b/Vegfa	18
GO:0050715	positive regulation of cytokine secretion	12/455	145/19887	0.000129122097688245	0.00235214626438153	0.0016504328275941	Ddx58/Gapdh/Gata3/Hk1/Il17rc/Mir21a/Nod2/Osm/P2rx7/Rasgrp1/Src/Tnf	12
GO:0002761	regulation of myeloid leukocyte differentiation	11/455	124/19887	0.000132352874272061	0.00238744991254171	0.00167520437379415	Clec2d/Fos/Id2/Inpp5d/Itgb3/Jun/Lif/Mafb/Rara/Stat5a/Tnf	11
GO:0033138	positive regulation of peptidyl-serine phosphorylation	11/455	124/19887	0.000132352874272061	0.00238744991254171	0.00167520437379415	Gm13272/Gm13275/Gm13276/Gm13277/Gm13283/Ifnz/Lif/Osm/Ppp1r15a/Tnf/Vegfa	11
GO:0002703	regulation of leukocyte mediated immunity	16/455	239/19887	0.000132762186201226	0.00238744991254171	0.00167520437379415	Clcf1/Clec2d/Ddx58/Foxj1/Gata3/H2-K1/H2-T23/Hmox1/Itgam/Jak3/Nod2/P2rx7/Pld2/Rasgrp1/Stat5a/Tnf	16
GO:0009259	ribonucleotide metabolic process	22/455	397/19887	0.00013334423950042	0.00238771302050114	0.00167538898901983	Acot11/Aldoart1/Atp7a/Ddit4/Eno1b/Eno2/Gapdh/Gapdhs/Gimap7/Gpi1/Hk1/Hk2/Ier3/P2rx7/Pde2a/Pdk1/Pfkp/Pgam1/Pgk1/Rora/Stat3/Zbtb20	22
GO:0014065	phosphatidylinositol 3-kinase signaling	11/455	125/19887	0.000142194850153005	0.00253540648069426	0.00177902120731124	Gata3/Osm/Pdgfb/Pear1/Pik3c2b/Pld2/Rara/Rasgrp1/Sema4d/Tnf/Unc5b	11
GO:0042113	B cell activation	17/455	266/19887	0.000145027054334244	0.00257499512505696	0.00180679941109285	Clcf1/Ctla4/Foxj1/Gm13272/Gm13275/Gm13276/Gm13277/Gm13283/Id2/Ifnz/Inpp5d/Irs2/Jak3/Nod2/Prdm1/Stat5a/Tnfaip3	17
GO:0071276	cellular response to cadmium ion	5/455	23/19887	0.00014676892469161	0.0025888650903159	0.00181653156352213	Fos/Gsn/Hmox1/Jun/Mmp9	5
GO:0010675	regulation of cellular carbohydrate metabolic process	12/455	147/19887	0.000147038677895793	0.0025888650903159	0.00181653156352213	Ddit4/Dyrk2/Ier3/Irs2/Pdk1/Pgam1/Pgp/Ppp1r3b/Rora/Sik1/Src/Stat3	12
GO:0001667	ameboidal-type cell migration	22/455	400/19887	0.000148435230702896	0.00260256437832411	0.00182614395667379	Acvrl1/Gata3/Gpi1/Hmox1/Insl3/Itgav/Itgb3/Itgb4/Itgb7/Jun/Mmp9/Nos3/Pdgfb/Rhob/Sema4d/Sema4g/Sema6c/Serpine1/Src/Stat5a/Stc1/Vegfa	22
GO:0070988	demethylation	7/455	51/19887	0.000152012112069164	0.00265421978251885	0.0018623890559249	Gata3/Jmjd6/Kdm3a/Kdm4b/Kdm5b/Kdm6b/Kdm7a	7
GO:0051193	regulation of cofactor metabolic process	8/455	68/19887	0.000156856777747559	0.00272749306099887	0.00191380279069988	Ddit4/Gapdhs/Ier3/P2rx7/Pdk1/Pgam1/Stat3/Zbtb20	8
GO:0002237	response to molecule of bacterial origin	20/455	347/19887	0.000158818607393305	0.00275024156341986	0.0019297647552013	Ace/Adm/Cnr2/Irak2/Itgav/Jun/Junb/Jund/Mir210/Nod2/Nos3/P2rx7/Pde2a/Prdm1/Rara/Serpine1/Tnf/Tnfaip3/Vim/Zfp36	20
GO:0002683	negative regulation of immune system process	24/455	459/19887	0.000162120452281356	0.00279591337377027	0.0019618113401605	Cd200r1/Clec2d/Cnr2/Cst7/Ctla4/Dusp1/Foxj1/H2-T23/Hmox1/Id2/Inpp5d/Jak3/Mafb/Nod2/Prdm1/Rara/Runx3/Stat5a/Tgfb3/Tnf/Tnfaip3/Tnfaip8l2/Tsc22d3/Zfp36	24
GO:0070838	divalent metal ion transport	24/455	460/19887	0.000167487669872478	0.0028766861829526	0.00201848727816241	Ace/Adrb2/Ahnak/Bbc3/Bhlha15/Chd7/Cyba/Cysltr1/Ero1l/Gem/Grin1/Itgav/Itgb3/Itpr3/Jak3/Nipal1/Nipal3/Nos3/P2rx7/Pdgfb/Rgs9/Rrad/Serpine1/Stc1	24
GO:0046902	regulation of mitochondrial membrane permeability	7/455	52/19887	0.000172240665142336	0.0029457334458569	0.00206693574035136	Bbc3/Bnip3/Bnip3l/Eya2/Hk2/Ier3/Stat3	7
GO:0032963	collagen metabolic process	10/455	107/19887	0.000172907832967361	0.0029457334458569	0.00206693574035136	Col5a1/Mmp11/Mmp9/P2rx7/Pdgfb/Plod1/Prdx5/Serpine1/Tgfb3/Vim	10
GO:0035850	epithelial cell differentiation involved in kidney development	6/455	37/19887	0.000176741903040129	0.00299891099997122	0.00210424888806266	Basp1/Gata3/Lif/Mmp9/Myo1e/Pdgfb	6
GO:0044270	cellular nitrogen compound catabolic process	23/455	434/19887	0.000181956266499456	0.00307498782903499	0.00215762979298658	Aldoart1/Aspdh/Ddit4/Eno1b/Eno2/Gapdh/Gapdhs/Gpi1/Hk1/Hk2/Hmox1/Ier3/P2rx7/Pde2a/Pfkp/Pgam1/Pgk1/Samd4/Stat3/Vegfa/Vim/Zbtb20/Zfp36	23
GO:0071241	cellular response to inorganic substance	15/455	222/19887	0.000193128768315973	0.00323652152715898	0.00227097330490318	Anxa5/Atp7a/Atp7b/Bnip3/Cdkn1b/Fabp4/Fos/Gsn/Hmox1/Hvcn1/Id2/Jun/Junb/Jund/Mmp9	15
GO:0034113	heterotypic cell-cell adhesion	7/455	53/19887	0.00019459124200837	0.00323652152715898	0.00227097330490318	Cd200r1/Itga7/Itgav/Itgb3/Itgb7/Tnf/Tnfaip3	7
GO:0048662	negative regulation of smooth muscle cell proliferation	7/455	53/19887	0.00019459124200837	0.00323652152715898	0.00227097330490318	Apln/Cdkn1b/Hmox1/Ndrg2/Nos3/Tgfb3/Tnfaip3	7
GO:2001169	regulation of ATP biosynthetic process	7/455	53/19887	0.00019459124200837	0.00323652152715898	0.00227097330490318	Ddit4/Gapdhs/Ier3/P2rx7/Pgam1/Stat3/Zbtb20	7
GO:1904035	regulation of epithelial cell apoptotic process	9/455	89/19887	0.000199877434312332	0.00331135528970982	0.00232348198610067	Cd248/Foxo3/Gata3/Gsn/Hmox1/Serpine1/Tnf/Tnfaip3/Zfp36	9
GO:0008637	apoptotic mitochondrial changes	10/455	109/19887	0.00020147367991184	0.00332471076497656	0.00233285313582131	Atp7a/Bbc3/Bnip3/Bnip3l/Eya2/Higd1a/Hk2/Ier3/Jun/Mmp9	10
GO:0051249	regulation of lymphocyte activation	22/455	409/19887	0.000203177447467836	0.00333972929275255	0.00234339120126349	Clcf1/Ctla4/Foxj1/Gata3/Gsn/H2-T23/Id2/Il12rb1/Inpp5d/Irs2/Jak3/Nfkbiz/Nod2/Prdm1/Rara/Rasgrp1/Runx3/Slamf7/Stat5a/Tnfaip3/Tnfaip8l2/Tnfsf9	22
GO:0050866	negative regulation of cell activation	14/455	199/19887	0.000206659257263125	0.00338374379207482	0.00237427489913195	Adrb2/Cnr2/Cst7/Ctla4/Foxj1/Hmox1/Id2/Inpp5d/Jak3/Pdgfb/Prdm1/Runx3/Tnfaip3/Tnfaip8l2	14
GO:0000271	polysaccharide biosynthetic process	8/455	71/19887	0.000212680549523653	0.00345544305944222	0.00242458419595142	B3gnt3/Dyrk2/Gbe1/Gys1/Irs2/Pdgfb/Pgm2/Ppp1r3b	8
GO:0002292	T cell differentiation involved in immune response	8/455	71/19887	0.000212680549523653	0.00345544305944222	0.00242458419595142	Atp7a/Gadd45g/Gata3/Jak3/Nfkbiz/Rara/Rora/Stat3	8
GO:0010631	epithelial cell migration	17/455	275/19887	0.000215449375468603	0.00348696527681492	0.00244670242181956	Acvrl1/Gata3/Gpi1/Hmox1/Insl3/Itgav/Itgb3/Jun/Mmp9/Nos3/Pdgfb/Rhob/Serpine1/Src/Stat5a/Stc1/Vegfa	17
GO:0005976	polysaccharide metabolic process	10/455	110/19887	0.000217180539326819	0.00350151612830365	0.00245691233237236	Agl/B3gnt3/Dyrk2/Gbe1/Gys1/Irs2/Pdgfb/Pgm2/Ppp1r3b/Slc37a4	10
GO:0046700	heterocycle catabolic process	23/455	440/19887	0.00022181574208193	0.00355710683069143	0.00249591871625212	Aldoart1/Aspdh/Ddit4/Eno1b/Eno2/Gapdh/Gapdhs/Gpi1/Hk1/Hk2/Hmox1/Ier3/P2rx7/Pde2a/Pfkp/Pgam1/Pgk1/Samd4/Stat3/Vegfa/Vim/Zbtb20/Zfp36	23
GO:0016577	histone demethylation	5/455	25/19887	0.000223164496982542	0.00355710683069143	0.00249591871625212	Kdm3a/Kdm4b/Kdm5b/Kdm6b/Kdm7a	5
GO:0070076	histone lysine demethylation	5/455	25/19887	0.000223164496982542	0.00355710683069143	0.00249591871625212	Kdm3a/Kdm4b/Kdm5b/Kdm6b/Kdm7a	5
GO:0006816	calcium ion transport	22/455	412/19887	0.00022502638505949	0.0035732491635107	0.00250724532310574	Ace/Adrb2/Ahnak/Bbc3/Bhlha15/Chd7/Cyba/Cysltr1/Ero1l/Gem/Grin1/Itgav/Itgb3/Itpr3/Jak3/Nos3/P2rx7/Pdgfb/Rgs9/Rrad/Serpine1/Stc1	22
GO:0046631	alpha-beta T cell activation	12/455	154/19887	0.000227484783843172	0.00359870665568447	0.00252510810716303	Atp7a/Gadd45g/Gata3/H2-T23/Jak3/Nfkbiz/Prdm1/Rara/Rora/Runx3/Stat3/Txk	12
GO:0042326	negative regulation of phosphorylation	23/455	441/19887	0.000229160360952312	0.00361163595088888	0.00253418021869204	Cdkn1b/Ddit4/Dusp1/Dusp5/Ephb2/Fabp4/Gadd45b/Gadd45g/Ier3/Irs2/Jun/Lif/Ndrg2/P2rx7/Pde2a/Per1/Ppp1r15a/Prkar1b/Sema4d/Smpd1/Srcin1/Stat3/Tnfaip3	23
GO:0032496	response to lipopolysaccharide	19/455	330/19887	0.000233391432783227	0.00365681473520628	0.00256588086158036	Ace/Adm/Cnr2/Irak2/Jun/Junb/Jund/Mir210/Nod2/Nos3/P2rx7/Pde2a/Prdm1/Rara/Serpine1/Tnf/Tnfaip3/Vim/Zfp36	19
GO:0045926	negative regulation of growth	17/455	277/19887	0.000234634025310289	0.00365681473520628	0.00256588086158036	Acvrl1/Adrb2/Apbb1/Bbc3/Cdkn1b/Cited2/Jarid2/Nod2/Osgin1/Rrad/Sema4d/Sema4g/Sema6c/Sertad1/Sertad3/Smad3/Tnf	17
GO:0090132	epithelium migration	17/455	277/19887	0.000234634025310289	0.00365681473520628	0.00256588086158036	Acvrl1/Gata3/Gpi1/Hmox1/Insl3/Itgav/Itgb3/Jun/Mmp9/Nos3/Pdgfb/Rhob/Serpine1/Src/Stat5a/Stc1/Vegfa	17
GO:0048608	reproductive structure development	23/455	442/19887	0.000236718885690402	0.00367569398887533	0.00257912788643068	Adm/Bcl2l2/Cdkn1b/Chd7/Cited2/Egln1/Epas1/Foxo3/Gata3/Insl3/Itgav/Junb/Kdm5b/Lif/Nos3/Pdgfb/Prdm1/Rara/Rarg/Serpine1/Src/Stat5a/Vegfa	23
GO:0045619	regulation of lymphocyte differentiation	13/455	178/19887	0.000239894989717126	0.00369659233121364	0.00259379164725191	Ctla4/Foxj1/Gata3/Id2/Inpp5d/Jak3/Nfkbiz/Prdm1/Rara/Rasgrp1/Runx3/Stat5a/Tnfsf9	13
GO:0019693	ribose phosphate metabolic process	22/455	414/19887	0.000240718925492539	0.00369659233121364	0.00259379164725191	Acot11/Aldoart1/Atp7a/Ddit4/Eno1b/Eno2/Gapdh/Gapdhs/Gimap7/Gpi1/Hk1/Hk2/Ier3/P2rx7/Pde2a/Pdk1/Pfkp/Pgam1/Pgk1/Rora/Stat3/Zbtb20	22
GO:0033135	regulation of peptidyl-serine phosphorylation	12/455	155/19887	0.000241578633812678	0.00369659233121364	0.00259379164725191	Ddit4/Gm13272/Gm13275/Gm13276/Gm13277/Gm13283/Ifnz/Lif/Osm/Ppp1r15a/Tnf/Vegfa	12
GO:0048015	phosphatidylinositol-mediated signaling	12/455	155/19887	0.000241578633812678	0.00369659233121364	0.00259379164725191	Gata3/Gsn/Osm/Pdgfb/Pear1/Pik3c2b/Pld2/Rara/Rasgrp1/Sema4d/Tnf/Unc5b	12
GO:0071560	cellular response to transforming growth factor beta stimulus	14/455	203/19887	0.000253809477895645	0.00386967493835099	0.00271523869373487	Acvr2b/Acvrl1/Cited2/Fos/Jun/Mir21a/Nos3/Serpine1/Skil/Smad3/Src/Tgfb3/Vasn/Zfp703	14
GO:0090130	tissue migration	17/455	279/19887	0.000255288332327036	0.00387817076690313	0.00272119997027298	Acvrl1/Gata3/Gpi1/Hmox1/Insl3/Itgav/Itgb3/Jun/Mmp9/Nos3/Pdgfb/Rhob/Serpine1/Src/Stat5a/Stc1/Vegfa	17
GO:0051235	maintenance of location	18/455	306/19887	0.000261144810713417	0.00395286821396424	0.00277361300284413	Anxa5/Atp7b/Bbc3/Chd7/Cyba/Dzip1/Ero1l/Gsn/Hilpda/Hk1/Hk2/Itgav/Itgb3/Itpr3/P2rx7/Scin/Stat5a/Tnf	18
GO:0043433	negative regulation of DNA-binding transcription factor activity	12/455	157/19887	0.000272005187352211	0.00410250117698245	0.00287860611402736	Anxa4/Bhlhe40/Egln1/Foxj1/Glis2/Hmox1/Id2/Irak2/Nod2/Sigirr/Sik1/Tnfaip3	12
GO:0009611	response to wounding	24/455	476/19887	0.000277615690933098	0.00417216724088028	0.00292748877092985	Acvrl1/Adm/Adrb2/Anxa5/Atp7a/Cdkn1b/Col5a1/Fzd7/Grhl3/Hmox1/Hpse/Insl3/Itgb3/Itgb4/Jun/Mir22hg/Neat1/Pdgfb/Pear1/Serpine1/Smad3/Tec/Tnfaip3/Zfp36	24
GO:0034637	cellular carbohydrate biosynthetic process	8/455	74/19887	0.000283844372814856	0.00425059473596055	0.00298251907003436	B3gnt3/Dyrk2/Gbe1/Gys1/Irs2/Pgm2/Pgp/Ppp1r3b	8
GO:0048017	inositol lipid-mediated signaling	12/455	158/19887	0.000288400380796787	0.00430350639146411	0.00301964564440085	Gata3/Gsn/Osm/Pdgfb/Pear1/Pik3c2b/Pld2/Rara/Rasgrp1/Sema4d/Tnf/Unc5b	12
GO:0050708	regulation of protein secretion	24/455	478/19887	0.000295116824328548	0.00438816818648243	0.0030790503709934	Anxa4/Anxa5/Apbb1/Cd200r1/Ddx58/Gapdh/Gata3/Gipr/Gpi1/H2-T23/Hk1/Il17rc/Irs2/Mir21a/Nod2/Osm/P2rx7/Rasgrp1/Rph3al/Src/Srcin1/Tgfb3/Tnf/Tnfaip3	24
GO:0050729	positive regulation of inflammatory response	11/455	136/19887	0.00029842622105453	0.00442175189506148	0.00310261508546314	Ace/Fabp4/H2-T23/Il17rc/Nfkbiz/Nod2/Osm/Pde2a/Serpine1/Stat5a/Tnf	11
GO:2001267	regulation of cysteine-type endopeptidase activity involved in apoptotic signaling pathway	4/455	15/19887	0.000302086654089075	0.00446028294879589	0.00312965120856826	Gsn/Mmp9/Prr7/Smad3	4
GO:0045744	negative regulation of G protein-coupled receptor signaling pathway	7/455	57/19887	0.00030856366812477	0.00453998571842319	0.00318557633084277	Adm/Adrb2/Apln/Dnm1/Gipr/Pld2/Rph3al	7
GO:0010595	positive regulation of endothelial cell migration	9/455	95/19887	0.000327563562084698	0.00480274379530456	0.00336994605408978	Gata3/Gpi1/Hmox1/Itgb3/Nos3/Pdgfb/Rhob/Stat5a/Vegfa	9
GO:1903409	reactive oxygen species biosynthetic process	10/455	116/19887	0.000334587401178124	0.00488869369499148	0.0034302546063766	Clcn3/Cyba/Foxo3/Grin1/Klf2/Nos3/Rora/Smad3/Stat3/Tnf	10
GO:2001236	regulation of extrinsic apoptotic signaling pathway	12/455	161/19887	0.000342708298809489	0.00499002256536447	0.0035013541364437	Eya2/Hmox1/Itgav/Jak3/Runx3/Serpine1/Skil/Src/Tnf/Tnfaip3/Unc5b/Vegfa	12
GO:0019439	aromatic compound catabolic process	23/455	454/19887	0.000346141477718807	0.00502263220083014	0.00352423537205537	Aldoart1/Aspdh/Ddit4/Eno1b/Eno2/Gapdh/Gapdhs/Gpi1/Hk1/Hk2/Hmox1/Ier3/P2rx7/Pde2a/Pfkp/Pgam1/Pgk1/Samd4/Stat3/Vegfa/Vim/Zbtb20/Zfp36	23
GO:0120162	positive regulation of cold-induced thermogenesis	9/455	96/19887	0.000354272918934735	0.00512295684837582	0.00359463026808439	Adrb2/Epas1/Fabp4/Fabp5/Gadd45g/Kdm3a/Kdm6b/Prkab2/Vegfa	9
GO:0003158	endothelium development	10/455	117/19887	0.000358536827175903	0.00513400773639398	0.00360238435575974	Acvr2b/Acvrl1/Kdm6b/Notch4/Pde2a/Pdgfb/Rhob/Stc1/Tnf/Vegfa	10
GO:0051208	sequestering of calcium ion	10/455	117/19887	0.000358536827175903	0.00513400773639398	0.00360238435575974	Anxa5/Atp7b/Bbc3/Chd7/Cyba/Ero1l/Itgav/Itgb3/Itpr3/P2rx7	10
GO:0031348	negative regulation of defense response	14/455	210/19887	0.000358697308578857	0.00513400773639398	0.00360238435575974	Adrb2/Cd200r1/Clec2d/Cnr2/Cst7/Gata3/H2-T23/Ier3/Nod2/Rora/Smad3/Tnfaip3/Tnfaip8l2/Zfp36	14
GO:0016051	carbohydrate biosynthetic process	13/455	186/19887	0.000367641376845615	0.0052441861483605	0.00367969335254933	B3gnt3/Dyrk2/Gapdh/Gbe1/Gpi1/Gys1/Irs2/Pdgfb/Pgk1/Pgm2/Pgp/Ppp1r3b/Sik1	13
GO:0005977	glycogen metabolic process	8/455	77/19887	0.00037336848769587	0.00527226374571887	0.00369939458843842	Agl/Dyrk2/Gbe1/Gys1/Irs2/Pgm2/Ppp1r3b/Slc37a4	8
GO:0006073	cellular glucan metabolic process	8/455	77/19887	0.00037336848769587	0.00527226374571887	0.00369939458843842	Agl/Dyrk2/Gbe1/Gys1/Irs2/Pgm2/Ppp1r3b/Slc37a4	8
GO:0044042	glucan metabolic process	8/455	77/19887	0.00037336848769587	0.00527226374571887	0.00369939458843842	Agl/Dyrk2/Gbe1/Gys1/Irs2/Pgm2/Ppp1r3b/Slc37a4	8
GO:0043523	regulation of neuron apoptotic process	16/455	262/19887	0.000375130230439053	0.00527942478156366	0.0037044192796393	Atp7a/Bbc3/Clcf1/Egln3/Egr1/Foxo3/Gata3/Gpi1/Grin1/Hmox1/Jun/Syngap1/Tgfb3/Tnf/Unc5b/Vegfa	16
GO:1903428	positive regulation of reactive oxygen species biosynthetic process	7/455	59/19887	0.00038284465245799	0.00537003432514407	0.00376799736892864	Clcn3/Cyba/Foxo3/Grin1/Klf2/Smad3/Tnf	7
GO:0045785	positive regulation of cell adhesion	21/455	400/19887	0.000388933365921564	0.00541550062510497	0.00379989975320678	Cited2/Gata3/H2-T23/Il12rb1/Itgav/Itgb3/Jak3/Nfkbiz/Pld2/Plekha2/Rara/Rasgrp1/Runx3/Smad3/Src/Stat5a/Tnf/Tnfrsf18/Tnfsf9/Utrn/Vegfa	21
GO:0033687	osteoblast proliferation	5/455	28/19887	0.000390139491129185	0.00541550062510497	0.00379989975320678	Hpse/Itgav/Itgb3/Junb/Smad3	5
GO:0097345	mitochondrial outer membrane permeabilization	5/455	28/19887	0.000390139491129185	0.00541550062510497	0.00379989975320678	Bbc3/Bnip3/Bnip3l/Eya2/Ier3	5
GO:0051924	regulation of calcium ion transport	16/455	263/19887	0.000391233885463857	0.00541550062510497	0.00379989975320678	Ace/Adrb2/Ahnak/Chd7/Cyba/Gem/Grin1/Itgb3/Jak3/Nos3/P2rx7/Pdgfb/Rgs9/Rrad/Serpine1/Stc1	16
GO:0002830	positive regulation of type 2 immune response	4/455	16/19887	0.000395533107746523	0.00543922652744238	0.0038165475308875	Clcf1/Gata3/Nod2/Rara	4
GO:1901722	regulation of cell proliferation involved in kidney development	4/455	16/19887	0.000395533107746523	0.00543922652744238	0.0038165475308875	Egr1/Gata3/Itgb3/Pdgfb	4
GO:0050867	positive regulation of cell activation	18/455	317/19887	0.000399274020392521	0.00547278526974504	0.00384009472724506	Clcf1/Gata3/H2-T23/Il12rb1/Inpp5d/Irs2/Itgam/Jak3/Nfkbiz/Nod2/Pdgfb/Pld2/Prdm1/Rara/Rasgrp1/Runx3/Stat5a/Tnfsf9	18
GO:0005978	glycogen biosynthetic process	6/455	43/19887	0.000412834964912706	0.00560743342172656	0.00393457343104437	Dyrk2/Gbe1/Gys1/Irs2/Pgm2/Ppp1r3b	6
GO:0009250	glucan biosynthetic process	6/455	43/19887	0.000412834964912706	0.00560743342172656	0.00393457343104437	Dyrk2/Gbe1/Gys1/Irs2/Pgm2/Ppp1r3b	6
GO:2001237	negative regulation of extrinsic apoptotic signaling pathway	9/455	98/19887	0.000413095142760274	0.00560743342172656	0.00393457343104437	Eya2/Hmox1/Itgav/Serpine1/Src/Tnf/Tnfaip3/Unc5b/Vegfa	9
GO:0090183	regulation of kidney development	7/455	60/19887	0.0004249991621555	0.00575047097861847	0.0040349387369984	Egr1/Gata3/Itgb3/Lif/Mmp9/Pdgfb/Vegfa	7
GO:0046425	regulation of JAK-STAT cascade	12/455	165/19887	0.00042838927224157	0.00575930369837868	0.00404113640032824	Clcf1/Gm13272/Gm13275/Gm13276/Gm13277/Gm13283/Ifnz/Il10ra/Lif/Osm/Tnf/Tnfrsf18	12
GO:0097237	cellular response to toxic substance	12/455	165/19887	0.00042838927224157	0.00575930369837868	0.00404113640032824	Atp7a/Bnip3/Egr1/Foxo3/Hmox1/Kdm6b/Nos3/Pdgfb/Rhob/Src/Tnf/Tnfaip3	12
GO:0106106	cold-induced thermogenesis	11/455	142/19887	0.000432413928473204	0.00577650098734998	0.00405320323932277	Acot11/Acvr2b/Adrb2/Epas1/Fabp4/Fabp5/Gadd45g/Kdm3a/Kdm6b/Prkab2/Vegfa	11
GO:0120161	regulation of cold-induced thermogenesis	11/455	142/19887	0.000432413928473204	0.00577650098734998	0.00405320323932277	Acot11/Acvr2b/Adrb2/Epas1/Fabp4/Fabp5/Gadd45g/Kdm3a/Kdm6b/Prkab2/Vegfa	11
GO:0038034	signal transduction in absence of ligand	8/455	79/19887	0.000444902650066855	0.00587522428387607	0.00412247451377636	Bcl2l2/Eya2/Foxo3/Itgav/Itm2b/Jak3/Tnf/Unc5b	8
GO:0097192	extrinsic apoptotic signaling pathway in absence of ligand	8/455	79/19887	0.000444902650066855	0.00587522428387607	0.00412247451377636	Bcl2l2/Eya2/Foxo3/Itgav/Itm2b/Jak3/Tnf/Unc5b	8
GO:0035710	CD4-positive, alpha-beta T cell activation	9/455	99/19887	0.000445388913155053	0.00587522428387607	0.00412247451377636	Atp7a/Gadd45g/Gata3/Jak3/Nfkbiz/Rara/Rora/Runx3/Stat3	9
GO:0044264	cellular polysaccharide metabolic process	9/455	99/19887	0.000445388913155053	0.00587522428387607	0.00412247451377636	Agl/B3gnt3/Dyrk2/Gbe1/Gys1/Irs2/Pgm2/Ppp1r3b/Slc37a4	9
GO:0002705	positive regulation of leukocyte mediated immunity	12/455	166/19887	0.000452429596283974	0.00594944919113426	0.00417455597887023	Clcf1/Ddx58/Gata3/H2-K1/H2-T23/Itgam/Nod2/P2rx7/Pld2/Rasgrp1/Stat5a/Tnf	12
GO:0042036	negative regulation of cytokine biosynthetic process	5/455	29/19887	0.000462635653645208	0.00606470663719325	0.00425542878660373	Foxj1/Inpp5d/Rnf128/Sigirr/Zfp36	5
GO:0032731	positive regulation of interleukin-1 beta production	6/455	44/19887	0.000468901933159579	0.00610879051001706	0.00428636116184657	Egr1/Hk1/Nod1/Nod2/P2rx7/Smad3	6
GO:0050919	negative chemotaxis	6/455	44/19887	0.000468901933159579	0.00610879051001706	0.00428636116184657	Itgav/Itgb3/Lrtm2/Sema4d/Sema4g/Sema6c	6
GO:0002367	cytokine production involved in immune response	9/455	100/19887	0.000479729841606867	0.00623056535025215	0.00437180703608597	Ddx58/Gata3/H2-T23/Hk1/Hmox1/Jak3/Nod2/Tgfb3/Tnf	9
GO:0031349	positive regulation of defense response	19/455	351/19887	0.000502128056197796	0.0065013995707087	0.00456184355509253	Ace/Cyba/Ddx58/Fabp4/H2-T23/Il17rc/Irak2/Irf7/Nfkbiz/Nod1/Nod2/Osm/Pde2a/Rasgrp1/Serpine1/Stat5a/Tnf/Tnfaip3/Txk	19
GO:1902106	negative regulation of leukocyte differentiation	9/455	101/19887	0.000516215583078897	0.00666329807851533	0.00467544304338491	Clec2d/Ctla4/Foxj1/Id2/Inpp5d/Jak3/Mafb/Rara/Runx3	9
GO:0090184	positive regulation of kidney development	6/455	45/19887	0.000530725662790921	0.0068088219177567	0.00477755290156783	Egr1/Gata3/Itgb3/Lif/Pdgfb/Vegfa	6
GO:1902893	regulation of pri-miRNA transcription by RNA polymerase II	6/455	45/19887	0.000530725662790921	0.0068088219177567	0.00477755290156783	Apln/Fos/Jun/Pdgfb/Smad3/Stat3	6
GO:0032967	positive regulation of collagen biosynthetic process	5/455	30/19887	0.000544825521992912	0.00694735089862477	0.0048747546704629	Pdgfb/Prdx5/Serpine1/Tgfb3/Vim	5
GO:0070306	lens fiber cell differentiation	5/455	30/19887	0.000544825521992912	0.00694735089862477	0.0048747546704629	Cdkn1b/Maf/Skil/Smad3/Vim	5
GO:0045580	regulation of T cell differentiation	11/455	146/19887	0.000547209165204668	0.00695666515764726	0.0048812902159297	Ctla4/Foxj1/Gata3/Jak3/Nfkbiz/Prdm1/Rara/Rasgrp1/Runx3/Stat5a/Tnfsf9	11
GO:2000377	regulation of reactive oxygen species metabolic process	13/455	194/19887	0.000549192578566563	0.00696085051387981	0.00488422695903364	Bnip3/Clcn3/Cyba/Foxo3/Grin1/Hk2/Ier3/Itgam/Klf2/Pdgfb/Smad3/Stat3/Tnf	13
GO:0010959	regulation of metal ion transport	21/455	411/19887	0.000554206330233076	0.00700330401687923	0.00491401535104719	Ace/Adrb2/Ahnak/Atp7a/Chd7/Cyba/Dmpk/Gem/Grin1/Itgb3/Jak3/Nos3/P2rx7/Pdgfb/Per1/Rgs9/Rrad/Serpine1/Sik1/Stc1/Vamp2	21
GO:1904892	regulation of STAT cascade	12/455	170/19887	0.000560290368718637	0.00705898763942523	0.00495308693430753	Clcf1/Gm13272/Gm13275/Gm13276/Gm13277/Gm13283/Ifnz/Il10ra/Lif/Osm/Tnf/Tnfrsf18	12
GO:0033692	cellular polysaccharide biosynthetic process	7/455	63/19887	0.000574108466820652	0.00719822202388421	0.00505078366444747	B3gnt3/Dyrk2/Gbe1/Gys1/Irs2/Pgm2/Ppp1r3b	7
GO:0060541	respiratory system development	15/455	246/19887	0.000575336333030803	0.00719822202388421	0.00505078366444747	Ace/Acvr2b/Atp7a/Chd7/Epas1/Foxj1/Jmjd6/Klf2/Lif/Nos3/Rara/Rarg/Tgfb3/Tnf/Vegfa	15
GO:0002819	regulation of adaptive immune response	13/455	195/19887	0.000576473579384263	0.00719822202388421	0.00505078366444747	Clcf1/Foxj1/Gata3/H2-K1/H2-T23/Il12rb1/Irf7/Jak3/Nfkbiz/Nod2/P2rx7/Tnf/Tnfaip3	13
GO:0022407	regulation of cell-cell adhesion	20/455	384/19887	0.000587228817254225	0.00729752445077389	0.00512046129788392	Adrb2/Cited2/Ctla4/Foxj1/Gata3/H2-T23/Il12rb1/Jak3/Nfkbiz/Rara/Rasgrp1/Runx3/Src/Stat5a/Tnf/Tnfaip3/Tnfaip8l2/Tnfsf9/Vegfa/Zfp703	20
GO:0007162	negative regulation of cell adhesion	16/455	273/19887	0.000587894674147421	0.00729752445077389	0.00512046129788392	Acvrl1/Adrb2/Ctla4/Dusp1/Foxj1/Fzd7/Jak3/Runx3/Sema4d/Serpine1/Src/Srcin1/Tnfaip3/Tnfaip8l2/Vegfa/Zfp703	16
GO:0006576	cellular biogenic amine metabolic process	6/455	46/19887	0.000598703489488492	0.00740983612872815	0.00519926714555795	Atp7a/Gm853/Haao/Naaa/Sat1/Smox	6
GO:0003279	cardiac septum development	10/455	125/19887	0.000606599564535254	0.00748554535942624	0.00525239011736807	Chd7/Cited2/Egln1/Gata3/Id2/Lmo4/Nos3/Pde2a/Prdm1/Rara	10
GO:0003281	ventricular septum development	8/455	83/19887	0.000621351753041863	0.00762288098192466	0.00534875454129945	Cited2/Egln1/Gata3/Id2/Lmo4/Nos3/Pde2a/Prdm1	8
GO:0051384	response to glucocorticoid	8/455	83/19887	0.000621351753041863	0.00762288098192466	0.00534875454129945	Acsbg1/Agl/Crebrf/Ddit4/Fbxo32/Mir21a/Tnf/Zfp36	8
GO:0002763	positive regulation of myeloid leukocyte differentiation	7/455	64/19887	0.000632122414721741	0.00768856064470692	0.00539484005613441	Fos/Id2/Itgb3/Jun/Lif/Stat5a/Tnf	7
GO:0090559	regulation of membrane permeability	7/455	64/19887	0.000632122414721741	0.00768856064470692	0.00539484005613441	Bbc3/Bnip3/Bnip3l/Eya2/Hk2/Ier3/Stat3	7
GO:0002828	regulation of type 2 immune response	5/455	31/19887	0.000637510843678963	0.00768856064470692	0.00539484005613441	Clcf1/Ecm1/Gata3/Nod2/Rara	5
GO:1902110	positive regulation of mitochondrial membrane permeability involved in apoptotic process	5/455	31/19887	0.000637510843678963	0.00768856064470692	0.00539484005613441	Bbc3/Bnip3/Bnip3l/Eya2/Ier3	5
GO:0002031	G protein-coupled receptor internalization	4/455	18/19887	0.000641322430202502	0.00768856064470692	0.00539484005613441	Adm/Apln/Dnm1/Pld2	4
GO:0032495	response to muramyl dipeptide	4/455	18/19887	0.000641322430202502	0.00768856064470692	0.00539484005613441	Nod1/Nod2/Tnfaip3/Vim	4
GO:0060841	venous blood vessel development	4/455	18/19887	0.000641322430202502	0.00768856064470692	0.00539484005613441	Acvr2b/Acvrl1/Notch4/Vegfa	4
GO:1904706	negative regulation of vascular smooth muscle cell proliferation	4/455	18/19887	0.000641322430202502	0.00768856064470692	0.00539484005613441	Apln/Cdkn1b/Hmox1/Tgfb3	4
GO:0002696	positive regulation of leukocyte activation	17/455	303/19887	0.000656346319192804	0.00784632190671398	0.00550553655901859	Clcf1/Gata3/H2-T23/Il12rb1/Inpp5d/Irs2/Itgam/Jak3/Nfkbiz/Nod2/Pld2/Prdm1/Rara/Rasgrp1/Runx3/Stat5a/Tnfsf9	17
GO:0007044	cell-substrate junction assembly	8/455	84/19887	0.000673283521340419	0.00802599733087956	0.00563160959403571	Acvrl1/Itgav/Itgb3/Itgb4/Peak1/Smad3/Src/Vegfa	8
GO:0032649	regulation of interferon-gamma production	9/455	105/19887	0.000685661934278904	0.0081275082237905	0.00570283684403951	Gata3/Il12rb1/Mir21a/Nod2/Rara/Rasgrp1/Tnf/Tnfsf9/Txk	9
GO:2000379	positive regulation of reactive oxygen species metabolic process	9/455	105/19887	0.000685661934278904	0.0081275082237905	0.00570283684403951	Clcn3/Cyba/Foxo3/Grin1/Itgam/Klf2/Pdgfb/Smad3/Tnf	9
GO:0034329	cell junction assembly	13/455	199/19887	0.000697340125136121	0.00824271698475505	0.00578367549085399	Ace/Acvrl1/Itgav/Itgb3/Itgb4/Lsr/Peak1/Rhoc/Smad3/Src/Tnf/Vegfa/Zfp703	13
GO:0050864	regulation of B cell activation	10/455	128/19887	0.000730265657380904	0.00858477429378537	0.00602368718582849	Clcf1/Ctla4/Foxj1/Id2/Inpp5d/Irs2/Nod2/Prdm1/Stat5a/Tnfaip3	10
GO:0007160	cell-matrix adhesion	13/455	200/19887	0.000730685818427427	0.00858477429378537	0.00602368718582849	Acvrl1/Hpse/Itgav/Itgb3/Itgb4/Itgb7/Peak1/Plekha2/Serpine1/Smad3/Src/Utrn/Vegfa	13
GO:0045621	positive regulation of lymphocyte differentiation	9/455	106/19887	0.000734438865437912	0.00858477429378537	0.00602368718582849	Gata3/Inpp5d/Nfkbiz/Prdm1/Rara/Rasgrp1/Runx3/Stat5a/Tnfsf9	9
GO:2000106	regulation of leukocyte apoptotic process	9/455	106/19887	0.000734438865437912	0.00858477429378537	0.00602368718582849	Bbc3/Gimap8/Irs2/Jak3/Nod2/P2rx7/St6gal1/Stat5a/Tsc22d3	9
GO:0051251	positive regulation of lymphocyte activation	15/455	252/19887	0.000737373912475038	0.00859520615981983	0.00603100692372789	Clcf1/Gata3/H2-T23/Il12rb1/Inpp5d/Irs2/Jak3/Nfkbiz/Nod2/Prdm1/Rara/Rasgrp1/Runx3/Stat5a/Tnfsf9	15
GO:0010714	positive regulation of collagen metabolic process	5/455	32/19887	0.000741515588828901	0.00861960662373485	0.00604812802170709	Pdgfb/Prdx5/Serpine1/Tgfb3/Vim	5
GO:0032715	negative regulation of interleukin-6 production	6/455	48/19887	0.000754773476831245	0.00870160764522158	0.00610566576066804	Cd200r1/Foxj1/Inpp5d/Klf2/Tnf/Tnfaip3	6
GO:0038066	p38MAPK cascade	6/455	48/19887	0.000754773476831245	0.00870160764522158	0.00610566576066804	Dusp1/Gadd45b/Gadd45g/Per1/Vegfa/Zfp36	6
GO:0050873	brown fat cell differentiation	6/455	48/19887	0.000754773476831245	0.00870160764522158	0.00610566576066804	Adrb2/Arl4a/Bnip3/Ero1l/Fabp4/Selenbp1	6
GO:0051271	negative regulation of cellular component movement	17/455	307/19887	0.000759522887749624	0.00873243800997382	0.00612729853361431	Acvrl1/Cd200r1/Cdkn1b/Cited2/Dusp1/Foxo3/Gata3/Kiss1r/Pdgfb/Rhob/Sema4d/Sema4g/Sema6c/Serpine1/Srgap3/Stat3/Stc1	17
GO:0050777	negative regulation of immune response	11/455	152/19887	0.000766346059822199	0.00878687798292047	0.00616549748401339	Clec2d/Ctla4/Foxj1/H2-T23/Hmox1/Inpp5d/Jak3/Nod2/Tgfb3/Tnf/Tnfaip3	11
GO:0018105	peptidyl-serine phosphorylation	17/455	308/19887	0.000787384285002519	0.00900356812850707	0.00631754267572101	Ddit4/Dmpk/Gm13272/Gm13275/Gm13276/Gm13277/Gm13283/Hk1/Ifnz/Lif/Osm/Pdgfb/Pdk1/Ppp1r15a/Src/Tnf/Vegfa	17
GO:1901361	organic cyclic compound catabolic process	23/455	484/19887	0.000833238248378885	0.00950207736904702	0.00666733215433682	Aldoart1/Aspdh/Ddit4/Eno1b/Eno2/Gapdh/Gapdhs/Gpi1/Hk1/Hk2/Hmox1/Ier3/P2rx7/Pde2a/Pfkp/Pgam1/Pgk1/Samd4/Stat3/Vegfa/Vim/Zbtb20/Zfp36	23
GO:0002695	negative regulation of leukocyte activation	12/455	178/19887	0.000841568671653405	0.00957113775761494	0.00671578982642333	Cnr2/Cst7/Ctla4/Foxj1/Hmox1/Id2/Inpp5d/Jak3/Prdm1/Runx3/Tnfaip3/Tnfaip8l2	12
GO:0006112	energy reserve metabolic process	8/455	87/19887	0.000850397016092232	0.00961954474117234	0.00674975560310897	Agl/Dyrk2/Gbe1/Gys1/Irs2/Pgm2/Ppp1r3b/Slc37a4	8
GO:0031960	response to corticosteroid	8/455	87/19887	0.000850397016092232	0.00961954474117234	0.00674975560310897	Acsbg1/Agl/Crebrf/Ddit4/Fbxo32/Mir21a/Tnf/Zfp36	8
GO:0010594	regulation of endothelial cell migration	11/455	154/19887	0.000853867534852717	0.00963290773903547	0.00675913203121736	Acvrl1/Gata3/Gpi1/Hmox1/Itgb3/Nos3/Pdgfb/Rhob/Stat5a/Stc1/Vegfa	11
GO:1902686	mitochondrial outer membrane permeabilization involved in programmed cell death	5/455	33/19887	0.000857684215925901	0.0096500940658187	0.00677119117836238	Bbc3/Bnip3/Bnip3l/Eya2/Ier3	5
GO:0003013	circulatory system process	23/455	486/19887	0.000880496343060139	0.00988034296425884	0.00693275015377878	Ace/Acvrl1/Adm/Adrb2/Apln/Chd7/Cyba/Cysltr1/Dmpk/Dusp5/Epas1/Hmox1/Id2/Ier3/Nos3/Pde2a/Pdgfb/Smad3/Src/Stc1/Tnf/Tnnc1/Vegfa	23
GO:0002822	regulation of adaptive immune response based on somatic recombination of immune receptors built from immunoglobulin superfamily domains	12/455	179/19887	0.000883830935458296	0.00989138451172476	0.00694049768745947	Clcf1/Foxj1/Gata3/H2-K1/H2-T23/Il12rb1/Jak3/Nfkbiz/Nod2/P2rx7/Tnf/Tnfaip3	12
