# Supplementary material for: Hydroxylation of the NOTCH1 intracellular domain regulates Notch signaling dynamics
Source: Cell Death Dis. 2022 Jul 12;13(7):600. doi: 10.1038/s41419-022-05052-9 (PMC9276811; doi:10.1038/s41419-022-05052-9)
Supplement: Supplementary file 22 — Table S5 [file 41419_2022_5052_MOESM22_ESM.xlsx]

## Sheet: Table_S5_DMOG_GSEA_BP
ID	Description	setSize	enrichmentScore	NES	pvalue	p.adjust	qvalues	rank	leading_edge	core_enrichment
GO:0007346	regulation of mitotic cell cycle	430	-0.554579801099635	-193516225456103	0.00132978723404255	0.00860566448801743	0.00220322046947434	1910	tags=36%, list=12%, signal=32%	72400/26554/234664/217011/13555/53317/73420/68501/18854/244329/15574/20466/68240/67045/22059/19363/12704/102060/75430/70601/17193/20843/50883/208643/52679/83383/12387/72584/20842/60364/72508/57913/105782/56742/21423/66214/13685/67941/66197/70012/67811/13494/268465/67153/28036/26992/107047/69274/71701/114714/17535/13194/23980/17120/51810/214444/56292/13684/13205/15499/56321/17222/140917/12122/1919…
GO:0051301	cell division	497	-0.592812966848473	-208418456823044	0.00134589502018843	0.00860566448801743	0.00220322046947434	1970	tags=36%, list=12%, signal=33%	67166/103080/66196/66679/17283/26554/23955/320394/74187/73420/13163/68501/71890/69556/12704/75430/12571/72549/67236/219103/12626/20843/50883/17997/67655/52679/67139/227937/20842/219072/98828/13589/56742/66311/66197/72080/51886/73139/12448/67203/225745/22367/71878/56505/69957/26370/23988/69736/66406/76478/17120/28035/73738/51810/71846/66140/56321/17222/66578/12567/26951/17869/22390/12566/12531/231…
GO:0000226	microtubule cytoskeleton organization	485	-0.541795784347611	-190103341418092	0.0013550135501355	0.00860566448801743	0.00220322046947434	1522	tags=26%, list=9%, signal=24%	12626/66165/56275/20843/50883/380684/17997/12387/20842/219072/99100/99167/13589/237436/56742/66311/103573/57434/71924/70012/72080/13494/246102/233064/67203/225745/72776/18286/26370/66406/319675/76478/75296/73738/74470/51810/214444/14534/66140/16580/17245/18148/22151/69885/20501/26951/74237/22390/22142/209334/12566/231123/236266/216846/70799/73710/74360/71909/70235/22145/77744/100502766/66468/7612…
GO:0006281	DNA repair	424	-0.661207243924701	-230077322664992	0.00135685210312076	0.00860566448801743	0.00220322046947434	1784	tags=40%, list=11%, signal=37%	68501/18854/68058/69723/24128/15574/68240/19704/56397/22059/19359/71521/71890/216853/19363/60534/11546/67236/408022/17193/71514/66165/53610/56424/50883/17766/74528/70603/19355/72931/72584/14885/191578/67196/18950/240087/59029/76938/68145/57434/268465/72170/56505/114714/26370/17535/75317/13194/58186/233826/70238/21673/104884/15499/19691/269400/237211/57320/56196/18148/104806/15312/140917/69885/743…
GO:0006397	mRNA processing	407	-0.614829244504794	-213161667766563	0.00136986301369863	0.00860566448801743	0.00220322046947434	3057	tags=51%, list=19%, signal=43%	224903/20924/67197/235497/192159/21841/69731/22380/66177/66373/69192/243963/56190/20222/237221/76265/98985/20595/66877/56335/67337/13211/67332/12877/212880/67039/54196/229279/80744/215051/68035/66880/19317/76167/19652/15381/67897/22083/107829/210529/66094/68927/66077/67010/20227/66078/56194/380601/76793/13207/108014/72193/209003/66441/72502/54633/22687/72290/18789/108121/66603/234728/108062/23883…
GO:0034660	ncRNA metabolic process	413	-0.665685900737966	-230874603865307	0.00136986301369863	0.00860566448801743	0.00220322046947434	2929	tags=53%, list=18%, signal=45%	229937/76265/98985/272396/233189/66192/56335/236511/240174/52575/68845/70333/57316/101867/71984/15278/20587/226414/69527/230082/76357/73681/213550/66467/27993/20085/69163/74467/69663/109093/17975/71916/72656/108943/58523/208144/72554/22375/192119/70285/74778/20227/66078/68966/76563/105083/224823/117109/20586/94061/207932/54351/217431/224805/17299/100929/93759/30946/14000/212679/66628/66583/74195/…
GO:0051052	regulation of DNA metabolic process	380	-0.561287946425599	-193848769569382	0.00138312586445367	0.00860566448801743	0.00220322046947434	2305	tags=39%, list=14%, signal=35%	71991/56420/19356/72103/28113/210766/15516/14084/17686/229512/78903/12053/12611/93759/21749/84505/26413/22594/72400/234344/17283/73945/18854/27374/75339/53379/15574/223828/19704/22059/71521/71890/21927/67459/225160/216853/72162/50912/15903/20843/218214/50883/52679/12387/60364/18950/66362/234396/72544/216156/22042/17535/75317/12461/58186/51810/66592/70238/26926/15499/11908/269400/69237/237211/6064…
GO:0008380	RNA splicing	332	-0.611474700640915	-20899664863963	0.00139082058414465	0.00860566448801743	0.00220322046947434	3057	tags=52%, list=19%, signal=44%	67197/192159/21841/69731/22380/66177/66373/69192/56190/20222/237221/76265/98985/20595/66877/56335/13211/67332/212880/67039/11652/117198/229279/80744/215051/68035/66880/19317/76167/19652/15381/107829/210529/66094/67010/20227/66078/56194/76793/13207/108014/72193/209003/66441/72502/54633/22687/108121/66603/238831/68092/236732/15382/66055/28088/20630/72692/71702/53317/53607/66231/27374/70312/53379/66…
GO:0022613	ribonucleoprotein complex biogenesis	385	-0.67610038800079	-233293142077159	0.00139082058414465	0.00860566448801743	0.00220322046947434	3040	tags=61%, list=19%, signal=50%	192159/216119/118451/69731/67578/72831/229937/20222/237221/98985/66877/236511/68040/68845/13211/57316/101867/15278/67332/69527/230082/75617/13669/66467/224619/27993/20085/64930/69663/17975/16898/208144/72554/192119/70285/20935/74778/20227/68966/68083/231452/224823/117109/72193/15516/107732/94061/54633/207932/217431/93759/30946/14000/72068/66583/66603/224481/72171/67619/234344/67936/432508/75619/2…
GO:0044772	mitotic cell cycle phase transition	327	-0.608525172614709	-207699746829783	0.00139470013947001	0.00860566448801743	0.00220322046947434	2139	tags=42%, list=13%, signal=37%	74335/108989/22687/72290/53892/21749/76454/72400/12322/26554/234664/12315/13555/53317/68501/18854/15574/20466/67045/22059/19363/30843/12704/75430/50496/70601/17193/50883/208643/67655/52679/83383/72584/60364/72508/57913/21423/66214/13685/67941/66197/67153/28036/12580/26992/107047/12448/69274/244879/114714/17535/13194/17120/12314/214444/13684/13205/17222/12122/19192/12366/12567/26951/209334/11920/1…
GO:0048285	organelle fission	383	-0.625782330475703	-21580108221274	0.00139470013947001	0.00860566448801743	0.00220322046947434	1494	tags=34%, list=9%, signal=31%	67472/56749/20843/50883/67900/17864/67655/67139/19355/20842/65114/56428/56742/66214/23997/64707/66197/70012/13494/268465/107047/12448/67203/114714/17535/23980/17120/51810/214444/56292/71846/16580/15499/104806/19183/17222/26951/209334/11920/12531/72107/60411/70799/59014/77744/19357/52563/381293/214987/52683/100502766/12034/12237/72117/17345/19361/228421/51944/66934/14087/70385/12447/24061/12190/67…
GO:0045786	negative regulation of cell cycle	393	-0.48622660197969	-168066228557128	0.00139664804469274	0.00860566448801743	0.00220322046947434	2283	tags=33%, list=14%, signal=29%	94315/327799/19356/14453/210766/15516/74335/108989/107503/20869/21749/76454/54369/72400/17283/234664/217011/13555/71702/18854/270906/244329/69601/15574/22059/225160/102060/75430/12571/17193/56275/20843/50883/52679/83383/72440/19355/12387/60364/57913/105782/66214/21343/68145/67941/268465/67153/12580/26992/107047/69274/71701/17535/17120/214444/56292/14534/17245/18148/140917/12366/12567/26951/17869/…
GO:0000280	nuclear division	343	-0.652147875697603	-223099913135995	0.00140449438202247	0.00860566448801743	0.00220322046947434	1448	tags=36%, list=9%, signal=33%	50883/17864/67655/67139/19355/20842/56742/66214/23997/64707/66197/70012/13494/268465/107047/12448/67203/114714/17535/23980/17120/51810/214444/56292/71846/16580/15499/104806/19183/17222/26951/209334/11920/12531/72107/60411/70799/59014/77744/19357/52563/381293/214987/52683/100502766/12034/12237/72117/17345/19361/228421/51944/66934/14087/70385/12447/24061/12190/67121/105837/103733/69716/77891/72787/…
GO:0044770	cell cycle phase transition	357	-0.604459122405402	-207497418641265	0.00140646976090014	0.00860566448801743	0.00220322046947434	2139	tags=42%, list=13%, signal=37%	74335/108989/22687/107503/72290/53892/21749/76454/72400/17283/12322/26554/234664/12315/13555/53317/68501/18854/15574/20466/19704/67045/22059/54624/19363/30843/12704/75430/50496/70601/22195/17193/50883/208643/67655/52679/83383/72584/60364/72508/57913/21423/66214/13685/67941/66197/67153/28036/12580/26992/107047/12448/69274/71878/244879/114714/17535/13194/17120/12314/214444/13684/13205/18148/17222/1…
GO:0034470	ncRNA processing	303	-0.679358451282095	-230483315312105	0.00141442715700141	0.00860566448801743	0.00220322046947434	2917	tags=57%, list=18%, signal=48%	76265/98985/233189/66192/56335/236511/240174/52575/68845/57316/101867/15278/69527/230082/76357/73681/66467/27993/20085/69163/74467/69663/17975/71916/72656/108943/58523/208144/72554/192119/70285/74778/20227/66078/68966/224823/117109/94061/207932/54351/217431/224805/17299/100929/93759/30946/14000/66628/66583/74195/224481/72171/67619/234344/100087/67936/28088/109077/140546/68147/14911/101861/53379/5…
GO:0033044	regulation of chromosome organization	320	-0.546452802112445	-18590795286656	0.00141643059490085	0.00860566448801743	0.00220322046947434	2140	tags=41%, list=13%, signal=36%	74335/108989/229512/12053/93759/21749/84505/13016/23894/26413/22594/72400/19822/234344/17283/26554/13436/13163/68501/18854/244329/75339/53379/20466/223828/19704/67045/22059/54624/66354/72162/12704/50912/75430/13626/71514/73473/217031/53890/20787/14582/12387/217127/24116/73139/26992/107047/17535/12461/17120/51810/214444/56292/14534/269400/12464/17222/98956/26951/17869/11545/209334/11920/27354/1426…
GO:0045787	positive regulation of cell cycle	295	-0.541012964470015	-183067951148124	0.00142857142857143	0.00860566448801743	0.00220322046947434	1777	tags=32%, list=11%, signal=29%	68501/18854/69601/20466/22059/54624/225160/19363/12704/71514/219103/50883/208643/52679/83383/227937/72584/72508/57913/56742/21423/66214/13685/67811/73139/28036/71878/114714/319675/23980/51810/13684/13205/15499/18148/18712/12366/12567/17869/209334/12531/19358/320209/70235/19684/19357/381293/18392/76123/12034/12530/12447/18432/12532/12190/105837/14056/20460/11792/68612/12545/108961/59008/15289/5381…
GO:0032259	methylation	276	-0.447528460934059	-150246504648322	0.00144092219020173	0.00860566448801743	0.00220322046947434	2910	tags=40%, list=18%, signal=34%	71241/110147/12151/69544/56335/240174/52575/68845/101867/15278/20587/213464/67332/228866/69726/67278/238505/76357/73681/230027/116940/74322/67897/22083/228019/108943/210529/66317/331623/59035/20586/214575/73419/210009/17299/93759/53892/52064/84505/66083/226830/234728/224481/17283/13436/14911/27374/75339/23808/54624/66354/72722/13626/52686/17193/14791/73473/66310/218214/14582/12387/100609/54632/66…
GO:0007059	chromosome segregation	279	-0.720441796833937	-241505156226923	0.00145772594752187	0.00860566448801743	0.00220322046947434	1697	tags=47%, list=10%, signal=42%	72155/71521/69556/12704/75430/71514/20843/83815/67139/12387/20842/21975/56742/66311/70012/268465/107047/12448/67203/71878/114714/17535/69736/17120/58186/51810/214444/56292/71846/66140/13205/104806/17222/66578/26951/209334/11920/72107/60411/70799/67241/320209/59014/67037/223970/70645/19357/52563/381293/13018/214987/52683/26886/66468/12034/12237/219114/72117/17345/228421/51944/69912/210711/66934/70…
GO:0040029	regulation of gene expression, epigenetic	220	-0.474482055036441	-156060421913093	0.00147058823529412	0.00860566448801743	0.00220322046947434	2910	tags=35%, list=18%, signal=29%	12151/98985/93696/56335/236511/13211/101867/15568/17192/116870/19652/69163/192119/331623/15260/76793/13207/20286/20586/93759/14000/53892/15185/84505/13016/13436/75339/53379/23808/20466/223828/19704/56397/22059/50912/13626/66126/16418/17692/218214/71041/208643/12387/16870/83701/59001/51810/72322/606496/94223/74355/14265/100336/70999/19720/214572/15182/13018/93762/50708/14056/107435/51869/20937/507…
GO:0071824	protein-DNA complex subunit organization	197	-0.749241817406585	-243424735831429	0.00147492625368732	0.00860566448801743	0.00220322046947434	2093	tags=53%, list=13%, signal=47%	20588/12611/66464/21749/66403/19822/320394/235459/13163/72155/22059/54624/67089/75751/18602/53890/67139/72931/59001/66311/21343/382522/19181/83796/73139/66336/319149/71902/19184/18148/23996/319154/66578/17869/360198/60411/319148/319152/15077/97114/19182/70645/13018/93762/320332/26886/260423/19361/319153/101612/19646/319151/53605/12615/50708/319150/102920/107435/114741/229841/319177/110749/97122/6…
GO:0098813	nuclear chromosome segregation	224	-0.718481176791313	-2370592805954	0.00147492625368732	0.00860566448801743	0.00220322046947434	1697	tags=46%, list=10%, signal=42%	71521/69556/12704/75430/71514/20843/83815/67139/12387/20842/56742/268465/107047/12448/71878/114714/17535/17120/51810/214444/56292/71846/104806/17222/26951/209334/11920/72107/60411/70799/320209/59014/223970/19357/52563/381293/214987/52683/12034/12237/72117/228421/51944/210711/66934/70385/12447/24061/12190/103733/69716/108000/72787/18005/52276/22137/237911/13006/59008/78658/107995/229841/16319/7181…
GO:0016072	rRNA metabolic process	196	-0.705099936327326	-228813133915734	0.0014792899408284	0.00860566448801743	0.00220322046947434	2799	tags=64%, list=17%, signal=54%	70333/57316/101867/15278/20587/69527/230082/213550/66467/27993/20085/69663/17975/208144/72554/192119/70285/74778/20227/68966/105083/224823/117109/20586/94061/207932/217431/93759/30946/14000/66583/224481/72171/67619/234344/67936/140546/68147/52705/27998/70930/66580/18572/67045/22059/67459/102462/66161/50912/67994/223499/14791/66229/213895/75416/64934/104662/105372/66446/100609/109075/65961/67223/4…
GO:0006302	double-strand break repair	194	-0.699872058154124	-226931830280209	0.00148148148148148	0.00860566448801743	0.00220322046947434	1759	tags=44%, list=11%, signal=40%	18854/15574/68240/22059/71890/216853/19363/11546/71514/50883/72931/191578/59029/57434/268465/114714/17535/75317/233826/70238/21673/104884/15499/19691/269400/237211/56196/140917/69885/74355/11545/209334/11920/27354/67241/225182/19360/320209/223970/109145/19357/17685/104721/19361/77782/72749/623474/212377/66634/28000/12144/12190/19366/234736/69716/14194/12545/237911/272551/14235/51869/327762/79456/…
GO:0006520	cellular amino acid metabolic process	225	-0.489576370225518	-161457854005639	0.00148148148148148	0.00860566448801743	0.00220322046947434	1565	tags=27%, list=10%, signal=24%	69906/18602/381314/67870/70120/18263/14287/66194/19125/66902/226539/68915/104458/11566/14719/66514/110391/71807/14718/15115/57320/20226/69684/23874/58875/229363/50493/108682/85305/20768/26912/26570/109079/14194/107508/54375/56454/107045/107271/51797/12035/105148/27267/231327/69719/22321/20425/237823/110960/269378/216443/108156/236539/353172/70223/234734/14450/107272/108037
GO:0042254	ribosome biogenesis	247	-0.707199544515562	-234484602582222	0.00148148148148148	0.00860566448801743	0.00220322046947434	2800	tags=64%, list=17%, signal=54%	68845/57316/101867/15278/69527/230082/75617/66467/224619/27993/20085/64930/69663/17975/16898/208144/72554/70285/20935/74778/20227/68966/68083/231452/224823/117109/107732/94061/207932/217431/93759/30946/14000/66583/224481/72171/67619/234344/67936/75619/140546/217011/97112/68147/94066/52705/27998/70930/66419/66580/18572/67045/50529/67459/102462/225215/66161/50912/67994/75751/223499/14791/16418/2307…
GO:1903311	regulation of mRNA metabolic process	225	-0.449335306823167	-148186715660347	0.00148148148148148	0.00860566448801743	0.00220322046947434	2726	tags=39%, list=17%, signal=33%	67039/15568/68035/19317/19652/15381/67710/22083/320720/192119/210529/68927/67010/11991/13207/108014/18789/68092/236732/432508/13555/77134/53379/19704/54624/66354/213541/72162/101214/53422/13046/73473/269966/72486/17876/53890/16549/68219/433702/211948/57317/67384/107701/15387/74326/21379/76938/69577/74111/67493/60365/14904/71701/73158/51810/230753/17149/15499/15388/18148/192170/22185/27632/14265/7…
GO:0006310	DNA recombination	248	-0.693128278114837	-229525998695683	0.00148367952522255	0.00860566448801743	0.00220322046947434	1774	tags=42%, list=11%, signal=38%	68501/69723/24128/15574/68240/71890/225160/216853/19363/71514/53610/72931/191578/59029/21423/66362/57434/234396/268465/72544/22042/15354/56505/114714/17535/75317/58186/233826/70238/19691/269400/237211/104806/19183/69885/74355/11545/209334/11920/27354/67241/225182/19360/208084/223970/109145/56207/20174/17685/226409/19361/19374/77782/72749/623474/212377/55982/50708/66634/12144/12190/56456/19366/234…
GO:0006913	nucleocytoplasmic transport	257	-0.487511707711653	-16181802693869	0.00148367952522255	0.00860566448801743	0.00220322046947434	2298	tags=38%, list=14%, signal=33%	231452/13207/213990/56453/19014/108989/22687/57258/223690/26413/15183/319757/66679/53319/432508/97112/18854/66231/69723/53379/67045/22059/225160/240084/73666/69482/75751/16418/73473/353258/65246/269966/223527/19047/224092/433702/17381/16646/26356/234549/226432/19069/103573/320938/12550/234396/269113/72170/19250/22166/74412/18141/218210/72322/71810/57320/16648/18148/76582/59014/20823/68051/170762/…
GO:0051169	nuclear transport	257	-0.487511707711653	-16181802693869	0.00148367952522255	0.00860566448801743	0.00220322046947434	2298	tags=38%, list=14%, signal=33%	231452/13207/213990/56453/19014/108989/22687/57258/223690/26413/15183/319757/66679/53319/432508/97112/18854/66231/69723/53379/67045/22059/225160/240084/73666/69482/75751/16418/73473/353258/65246/269966/223527/19047/224092/433702/17381/16646/26356/234549/226432/19069/103573/320938/12550/234396/269113/72170/19250/22166/74412/18141/218210/72322/71810/57320/16648/18148/76582/59014/20823/68051/170762/…
GO:1901987	regulation of cell cycle phase transition	259	-0.606812334160157	-201236936314386	0.00148367952522255	0.00860566448801743	0.00220322046947434	2137	tags=42%, list=13%, signal=37%	108989/107503/72290/21749/76454/72400/17283/26554/234664/13555/53317/68501/18854/15574/20466/67045/22059/54624/19363/75430/70601/17193/208643/52679/83383/72584/60364/57913/21423/66214/67941/67153/28036/26992/107047/69274/71878/114714/17535/13194/17120/214444/13205/18148/12122/19192/12366/12567/26951/209334/11920/12566/27354/12531/70799/19684/19357/52563/381293/18392/12034/12237/12530/70385/12447/…
GO:0010948	negative regulation of cell cycle process	202	-0.604211623309607	-196579961888444	0.00148588410104012	0.00860566448801743	0.00220322046947434	2273	tags=43%, list=14%, signal=38%	19356/210766/15516/74335/108989/107503/21749/76454/54369/72400/17283/234664/18854/69601/15574/22059/75430/17193/56275/20843/50883/52679/83383/19355/60364/57913/66214/67941/26992/107047/69274/17535/17120/214444/56292/14534/17245/18148/12366/12567/26951/209334/11920/27354/70799/19357/18392/100502766/12237/70385/269424/26425/24061/12144/105837/14056/234736/69716/68729/18005/22137/108961/13006/19650/…
GO:0016458	gene silencing	200	-0.53628961720823	-174383747488077	0.00148588410104012	0.00860566448801743	0.00220322046947434	2910	tags=38%, list=18%, signal=32%	12151/98985/93696/56335/236511/13211/101867/15568/17192/19652/69163/192119/331623/15260/76793/13207/20286/20586/52846/93759/14000/53892/72068/84505/13016/68092/13436/75339/53379/20466/223828/56397/22059/13626/16418/17692/208643/433702/83701/59001/72322/78893/319149/319154/94223/74355/12566/360198/14265/100336/70999/319152/15077/97114/15182/93762/319153/319151/50708/319150/67276/14056/107435/51869…
GO:0022618	ribonucleoprotein complex assembly	202	-0.625381082707702	-203467435351602	0.00148588410104012	0.00860566448801743	0.00220322046947434	3040	tags=52%, list=19%, signal=43%	192159/118451/69731/67578/72831/229937/20222/237221/98985/66877/236511/68845/13211/67332/75617/13669/224619/20085/16898/192119/20935/74778/72193/15516/54633/30946/72068/66603/72171/234344/432508/75619/20630/217011/27374/66419/50529/270086/225215/68184/67994/13046/16418/57905/75705/12812/20643/53890/67242/108143/68219/433702/69878/50783/448850/67239/16865/67941/26905/100019/56505/66448/107686/2803…
GO:0032886	regulation of microtubule-based process	202	-0.49940691716009	-162481801002776	0.00148588410104012	0.00860566448801743	0.00220322046947434	2182	tags=30%, list=13%, signal=26%	74335/108989/107503/21749/15185/56327/66679/19822/74187/73420/225659/244329/219103/56275/20843/380684/12387/20842/13589/56742/103573/70012/13494/319675/51810/214444/14534/66140/17245/18148/209334/236266/70799/70235/77744/100502766/66468/76123/80986/219114/228421/26425/24061/20460/68729/18005/13006/12449/20873/18817/18226/12649/54141/19385/21335/14228/72119/16765/16551
GO:0071103	DNA conformation change	190	-0.788121243460395	-254566935533507	0.00148809523809524	0.00860566448801743	0.00220322046947434	882	tags=47%, list=5%, signal=45%	19691/319149/269400/18148/319154/66578/74355/360198/27354/19360/208084/320209/319148/319152/15077/97114/70645/13018/93762/52683/320332/260423/226409/104721/19361/319153/101612/19646/319151/53605/50708/319150/12144/23825/15289/78658/107435/319177/110749/97122/268697/381280/20937/50709/79456/70099/67849/69386/56086/66929/100041230/319158/319161/319156/14957/319186/319155/27221/319189/319178/319188/…
GO:0071826	ribonucleoprotein complex subunit organization	215	-0.61775985969083	-202430658488576	0.00148809523809524	0.00860566448801743	0.00220322046947434	3139	tags=52%, list=19%, signal=43%	67871/233871/216767/192159/118451/69731/67578/72831/229937/226419/20222/237221/98985/66877/236511/68845/13211/67332/75617/13669/224619/20085/16898/192119/20935/74778/105083/72193/15516/214575/54633/30946/72068/66603/72171/234344/432508/75619/20630/217011/27374/66419/76366/50529/270086/225215/68184/67994/13046/16418/57905/75705/12812/20643/53890/67242/108143/68219/433702/69878/50783/448850/67239/1…
GO:0051321	meiotic cell cycle	217	-0.648851592409718	-212652867260261	0.0014903129657228	0.00860566448801743	0.00220322046947434	1166	tags=29%, list=7%, signal=27%	64707/17427/66197/268465/12448/114714/17535/71846/15499/104806/19183/74237/11920/12566/27354/12531/225182/19360/19357/52683/12237/17345/19361/12530/228421/14087/12447/12532/24061/12190/67121/103733/69716/72787/195434/18005/22137/237911/13006/20878/78658/12316/107995/214901/28114/66977/268930/67141/18817/70099/26909/60530/211651/105988/215387/68298/12235/68275/235559/14211/12236/21973
GO:0090068	positive regulation of cell cycle process	209	-0.607971590951699	-198564803577122	0.0014903129657228	0.00860566448801743	0.00220322046947434	1777	tags=37%, list=11%, signal=33%	68501/18854/69601/20466/22059/54624/19363/12704/71514/219103/208643/52679/227937/72584/57913/66214/73139/28036/71878/114714/319675/23980/51810/13205/18148/12366/12567/209334/12531/320209/70235/19684/19357/381293/18392/76123/12034/12530/12447/18432/12532/105837/14056/11792/68612/12545/108961/59008/229841/16906/71819/240641/268697/20873/13605/67141/67052/18226/67849/56150/27214/237877/54141/14156/1…
GO:0045930	negative regulation of mitotic cell cycle	205	-0.558232557840196	-181886652361916	0.00149476831091181	0.00860566448801743	0.00220322046947434	2274	tags=39%, list=14%, signal=34%	327799/19356/74335/108989/21749/76454/54369/72400/234664/217011/18854/244329/15574/22059/102060/75430/17193/50883/52679/12387/60364/57913/105782/66214/67941/268465/26992/107047/69274/71701/17535/17120/214444/56292/140917/12366/26951/22390/209334/11920/27354/70799/74041/19357/18392/17685/12237/70385/269424/12144/105837/14056/234736/69716/68014/22137/19650/77011/66131/229841/268697/67141/18817/6705…
GO:1901988	negative regulation of cell cycle phase transition	145	-0.637041870147094	-200000280677135	0.00149476831091181	0.00860566448801743	0.00220322046947434	2273	tags=44%, list=14%, signal=38%	19356/210766/74335/108989/107503/21749/76454/72400/17283/234664/18854/15574/22059/75430/17193/52679/60364/57913/66214/67941/26992/107047/69274/17535/17120/214444/12366/26951/209334/11920/27354/70799/19357/18392/12237/70385/269424/12144/14056/234736/69716/22137/19650/77011/229841/268697/67141/18817/67052/56150/12649/67177/11799/12534/19891/12189/12235/23834/269582/76843/20877/235559/12236
GO:0000819	sister chromatid segregation	166	-0.747596820206449	-237772800150647	0.00149700598802395	0.00860566448801743	0.00220322046947434	1697	tags=54%, list=10%, signal=49%	71521/69556/12704/75430/71514/20843/67139/12387/20842/56742/107047/114714/17535/17120/51810/214444/56292/17222/26951/209334/11920/72107/60411/70799/320209/59014/223970/19357/52563/381293/214987/52683/12034/12237/72117/228421/51944/210711/66934/70385/24061/103733/69716/18005/52276/22137/13006/59008/78658/107995/229841/16319/71819/381318/268697/70218/66977/73804/67141/18817/79456/67052/16211/18226/…
GO:0006260	DNA replication	227	-0.77406641131455	-255215283431534	0.00149700598802395	0.00860566448801743	0.00220322046947434	1731	tags=55%, list=11%, signal=50%	15574/20466/68240/19704/22059/71521/21927/225160/71735/67236/408022/15903/269966/66262/20843/50883/74528/52679/60364/217127/68145/268465/12448/216156/17535/66592/19691/11908/269400/69237/18148/104806/209334/12566/72107/18393/22791/78833/208084/69724/320209/19076/223970/109145/214987/67967/18392/80905/226409/19361/18974/101612/19646/210711/72151/77782/319651/69270/72749/12447/212377/68964/19718/66…
GO:0007088	regulation of mitotic nuclear division	142	-0.650154703952014	-203134828048868	0.00149925037481259	0.00860566448801743	0.00220322046947434	2173	tags=45%, list=13%, signal=39%	74335/108989/21749/54369/26554/73420/68501/67045/12704/75430/20843/20842/66214/70012/13494/107047/23980/17120/51810/214444/56292/17222/26951/209334/11920/70799/77744/19357/52563/12034/12237/17345/70385/24061/105837/103733/69716/18005/68612/22137/13006/59008/229841/240641/268697/67141/18817/67052/18226/67849/56150/100088/12649/19385/67177/11799/21335/108907/12235/23834/20877/16551/12236
GO:0071214	cellular response to abiotic stimulus	230	-0.45394178387645	-14997618864841	0.00149925037481259	0.00860566448801743	0.00220322046947434	2140	tags=25%, list=13%, signal=22%	20869/93759/56349/56384/20528/15270/19822/15574/11928/22059/72162/18483/50883/72440/19355/12387/72931/72584/56428/59001/13194/66656/14718/70238/68539/13205/15499/270627/18148/171543/11545/11920/13665/14265/74041/67967/17252/80905/20174/67738/19361/12530/77065/12144/12367/319162/13605/19362/12649/60530/18538/52033/20877/98415/18971/14375
GO:0104004	cellular response to environmental stimulus	230	-0.45394178387645	-14997618864841	0.00149925037481259	0.00860566448801743	0.00220322046947434	2140	tags=25%, list=13%, signal=22%	20869/93759/56349/56384/20528/15270/19822/15574/11928/22059/72162/18483/50883/72440/19355/12387/72931/72584/56428/59001/13194/66656/14718/70238/68539/13205/15499/270627/18148/171543/11545/11920/13665/14265/74041/67967/17252/80905/20174/67738/19361/12530/77065/12144/12367/319162/13605/19362/12649/60530/18538/52033/20877/98415/18971/14375
GO:0140014	mitotic nuclear division	230	-0.678435974459611	-224146014545151	0.00149925037481259	0.00860566448801743	0.00220322046947434	1776	tags=45%, list=11%, signal=41%	68501/67045/71521/69556/12704/75430/66165/20843/50883/67655/67139/20842/56742/66214/70012/13494/107047/67203/23980/17120/51810/214444/56292/16580/17222/26951/209334/11920/72107/60411/70799/59014/77744/19357/52563/381293/214987/52683/100502766/12034/12237/72117/17345/228421/51944/66934/70385/24061/105837/103733/69716/77891/18005/68612/223921/52276/22137/13006/20878/17865/59008/78658/107995/229841/…
GO:0000375	RNA splicing, via transesterification reactions	231	-0.641269234611857	-211786617554261	0.0015015015015015	0.00860566448801743	0.00220322046947434	3086	tags=57%, list=19%, signal=47%	224836/67197/192159/21841/69731/22380/66177/66373/69192/20222/237221/66877/56335/13211/67332/67039/80744/215051/68035/66880/76167/19652/15381/210529/66094/67010/20227/56194/76793/13207/108014/72193/209003/72502/54633/108121/66603/68092/236732/15382/66055/20630/71702/53317/53607/27374/53379/66354/20639/231889/101214/13046/71514/56031/57905/12812/269966/72486/22668/20643/53890/67242/66070/433702/57…
GO:0000377	RNA splicing, via transesterification reactions with bulged adenosine as nucleophile	231	-0.641269234611857	-211786617554261	0.0015015015015015	0.00860566448801743	0.00220322046947434	3086	tags=57%, list=19%, signal=47%	224836/67197/192159/21841/69731/22380/66177/66373/69192/20222/237221/66877/56335/13211/67332/67039/80744/215051/68035/66880/76167/19652/15381/210529/66094/67010/20227/56194/76793/13207/108014/72193/209003/72502/54633/108121/66603/68092/236732/15382/66055/20630/71702/53317/53607/27374/53379/66354/20639/231889/101214/13046/71514/56031/57905/12812/269966/72486/22668/20643/53890/67242/66070/433702/57…
GO:0000398	mRNA splicing, via spliceosome	231	-0.641269234611857	-211786617554261	0.0015015015015015	0.00860566448801743	0.00220322046947434	3086	tags=57%, list=19%, signal=47%	224836/67197/192159/21841/69731/22380/66177/66373/69192/20222/237221/66877/56335/13211/67332/67039/80744/215051/68035/66880/76167/19652/15381/210529/66094/67010/20227/56194/76793/13207/108014/72193/209003/72502/54633/108121/66603/68092/236732/15382/66055/20630/71702/53317/53607/27374/53379/66354/20639/231889/101214/13046/71514/56031/57905/12812/269966/72486/22668/20643/53890/67242/66070/433702/57…
GO:0006364	rRNA processing	168	-0.714496677182885	-22747154295892	0.0015015015015015	0.00860566448801743	0.00220322046947434	2799	tags=67%, list=17%, signal=56%	57316/101867/15278/69527/230082/66467/27993/20085/69663/17975/208144/72554/70285/74778/20227/68966/224823/117109/94061/207932/217431/93759/30946/66583/224481/72171/67619/234344/67936/140546/68147/52705/27998/70930/66580/18572/67045/67459/102462/66161/50912/67994/223499/14791/66229/213895/75416/64934/104662/105372/66446/100609/109075/65961/67223/448850/18114/67239/66362/67493/107071/72544/100019/6…
GO:0045931	positive regulation of mitotic cell cycle	141	-0.594369376640751	-185756159387241	0.0015015015015015	0.00860566448801743	0.00220322046947434	2137	tags=39%, list=13%, signal=34%	108989/72290/21749/26554/53317/68501/20466/19363/208643/72584/72508/66214/13685/67811/28036/114714/23980/51810/13684/13205/15499/12567/209334/12531/19684/12034/12530/12447/12532/12190/105837/11792/68612/12545/59008/15289/229841/16906/240641/268697/67141/67052/18226/67849/56150/27214/12544/19385/108911/67177/11799/12534/108907/76843
GO:0051054	positive regulation of DNA metabolic process	211	-0.580784825448924	-189681852995073	0.0015015015015015	0.00860566448801743	0.00220322046947434	2241	tags=40%, list=14%, signal=35%	210766/15516/14084/12611/93759/84505/26413/22594/234344/73945/18854/75339/53379/223828/71890/21927/67459/216853/72162/52679/12387/18950/66362/72544/22042/17535/12461/66592/70238/15499/11908/269400/237211/18148/12464/74355/17869/11545/11920/12566/27354/72107/19360/320209/17685/12465/252870/19361/72151/68964/55982/19718/12301/21454/12144/106344/14194/12468/12462/12466/18005/12545/108961/30877/14235…
GO:0015931	nucleobase-containing compound transport	167	-0.607132127654227	-193048284304457	0.00150375939849624	0.00860566448801743	0.00220322046947434	2800	tags=49%, list=17%, signal=41%	13211/12877/230082/54196/229279/19317/64930/107829/75826/73826/107939/231452/66441/108989/66679/68092/15382/53319/432508/67952/97112/66231/73836/53379/67045/225160/110379/73666/71514/16418/73473/353258/65246/269966/223527/16549/433702/67843/19069/103573/269113/71701/69736/51810/74412/218210/72322/17149/72416/15499/67681/18148/14265/226747/59014/20823/170762/54563/71805/20383/56488/21681/227699/68…
GO:0006323	DNA packaging	151	-0.799488108329199	-251740728586132	0.00150602409638554	0.00860566448801743	0.00220322046947434	882	tags=49%, list=5%, signal=47%	319149/18148/319154/66578/74355/360198/319148/319152/15077/97114/70645/13018/93762/52683/320332/260423/319153/101612/19646/319151/53605/50708/319150/23825/15289/78658/107435/319177/110749/97122/268697/381280/20937/50709/70099/67849/69386/56086/66929/100041230/319158/319161/319156/14957/319186/319155/27221/319189/319178/319188/319159/215387/12534/97908/68298/326620/108907/319160/319182/54392/31915…
GO:0007051	spindle organization	151	-0.65090800441468	-204956213315465	0.00150602409638554	0.00860566448801743	0.00220322046947434	2126	tags=48%, list=13%, signal=42%	108989/19765/15183/66679/19822/73420/259279/18541/219103/66165/20843/50883/20842/219072/13589/56742/66311/13494/233064/225745/66406/76478/73738/74470/51810/16580/69885/74237/231123/70799/71909/70235/77744/100502766/76123/51944/24061/103733/230376/20460/75786/18005/223921/13006/20878/17865/12316/107995/229841/71819/268697/66977/22154/67141/18817/67052/16211/66442/18226/100088/16571/54141/19385/105…
GO:0017038	protein import	183	-0.513099691757417	-164521966331867	0.00150602409638554	0.00860566448801743	0.00220322046947434	2340	tags=40%, list=14%, signal=35%	238799/30059/83946/17714/107939/13207/213990/56453/30055/19014/108989/22687/67067/67105/26413/15183/319757/21856/21855/67952/18854/223696/69723/22059/69482/75751/269966/53333/53600/17381/16646/26356/234549/68653/226432/19069/320938/12550/269113/72170/30056/18141/218210/16648/76582/76936/68051/170762/11640/230908/66525/28185/71805/56488/227699/12034/15481/233726/15519/16647/103468/13605/16211/1822…
GO:0051783	regulation of nuclear division	165	-0.609449339640123	-193517005286203	0.00150602409638554	0.00860566448801743	0.00220322046947434	1776	tags=40%, list=11%, signal=36%	74335/108989/21749/54369/26554/73420/68501/67045/12704/75430/20843/19355/20842/66214/70012/13494/107047/23980/17120/51810/214444/56292/17222/26951/209334/11920/70799/77744/19357/52563/12034/12237/17345/70385/24061/105837/103733/69716/18005/68612/22137/13006/59008/107995/229841/240641/268697/67141/18817/67052/18226/67849/56150/100088/12649/19385/67177/11799/21335/108907/12235/23834/20877/16551/122…
GO:2001252	positive regulation of chromosome organization	165	-0.511659547558615	-16246604422954	0.00150602409638554	0.00860566448801743	0.00220322046947434	2140	tags=44%, list=13%, signal=38%	108989/12053/93759/21749/84505/13016/23894/26413/234344/17283/26554/13436/13163/68501/18854/75339/53379/20466/223828/22059/54624/66354/72162/13626/71514/217031/53890/20787/14582/12387/217127/24116/26992/17535/12461/51810/14534/269400/12464/11920/27354/14265/19360/320209/19357/20174/74016/12465/17863/55982/21454/12468/12462/12466/18005/30877/59008/12469/214669/51869/229841/268697/20937/17765/14156…
GO:0000910	cytokinesis	140	-0.53805721390268	-167704477777741	0.00150829562594268	0.00860566448801743	0.00220322046947434	1106	tags=24%, list=7%, signal=22%	227937/73139/26370/23988/12531/216846/226747/381293/101565/80986/12615/12190/68743/74107/108961/20878/16319/71819/240641/13605/18817/18226/16571/233406/67177/11799/108907/23834/19348/20877/16765/26934
GO:0051236	establishment of RNA localization	140	-0.659958581958431	-205699331748567	0.00150829562594268	0.00860566448801743	0.00220322046947434	2800	tags=58%, list=17%, signal=48%	13211/12877/230082/54196/229279/19317/64930/107829/75826/73826/107939/231452/66441/108989/21749/66679/68092/15382/53319/432508/67952/97112/66231/53379/67045/225160/110379/73666/71514/16418/73473/353258/65246/269966/223527/16549/433702/19069/103573/269113/71701/69736/51810/74412/218210/72322/17149/72416/15499/67681/18148/11920/14265/226747/59014/20823/170762/54563/71805/20383/56488/21681/227699/68…
GO:0071897	DNA biosynthetic process	146	-0.602609194336525	-189200805178333	0.00150829562594268	0.00860566448801743	0.00220322046947434	2215	tags=45%, list=14%, signal=39%	15516/319583/229512/78903/93759/21749/26413/72400/234344/17283/18854/53379/22059/67459/216853/50912/408022/12387/72568/12461/51810/66181/18673/18148/12464/98956/17869/11920/72107/22791/19360/208084/67967/80905/12465/52530/18974/72151/68964/19718/21454/106344/12468/12462/12466/18005/12469/53817/56351/15519/214901/21781/21877/12649/245474/69263/18538/18968/68275/18973/76843/20877/16881/18971
GO:2001020	regulation of response to DNA damage stimulus	179	-0.538718965981813	-17252325128584	0.00150829562594268	0.00860566448801743	0.00220322046947434	2935	tags=46%, list=18%, signal=38%	67711/226419/230709/14155/18294/13211/19090/68251/67278/216049/107829/75826/58230/68428/13207/71991/75736/56420/210766/73419/78903/12611/93759/226830/22594/23955/18854/22059/71890/225160/216853/50883/66143/15387/18950/56428/68145/234396/67153/75317/70238/15499/269400/237211/18148/12122/69885/74355/17869/11545/11920/14265/74041/320209/72567/223970/19361/77782/67872/55982/12144/234736/14194/15289/1…
GO:0044843	cell cycle G1/S phase transition	169	-0.508874876951938	-161913580203831	0.00151057401812689	0.00860566448801743	0.00220322046947434	2096	tags=35%, list=13%, signal=31%	72290/76454/17283/12322/13555/53317/18854/22059/54624/50496/70601/208643/52679/72584/72508/57913/21423/66214/13685/67941/28036/12580/26992/12448/69274/71878/244879/13684/13205/12122/19192/12366/12567/12566/225182/19684/381293/12034/17863/12530/319651/12447/269424/105837/14056/234736/11792/19650/27401/404710/27214/100088/12544/106795/19891/18973/50927/12428
GO:0070507	regulation of microtubule cytoskeleton organization	172	-0.544425654479235	-173579531333119	0.00151057401812689	0.00860566448801743	0.00220322046947434	2182	tags=34%, list=13%, signal=30%	74335/108989/107503/21749/15185/56327/66679/19822/74187/73420/225659/244329/219103/56275/20843/12387/20842/13589/56742/103573/70012/13494/319675/51810/214444/14534/66140/17245/18148/209334/236266/70799/70235/77744/100502766/66468/76123/80986/219114/228421/26425/24061/20460/68729/18005/13006/12449/20873/18817/18226/12649/54141/19385/21335/14228/72119/16765/16551
GO:0034504	protein localization to nucleus	236	-0.472256268281917	-155830231103025	0.00151285930408472	0.00860566448801743	0.00220322046947434	2298	tags=36%, list=14%, signal=31%	13207/213990/56453/19014/12488/108989/22687/20869/93759/56327/26413/15183/319757/72400/106021/97112/53317/18854/69723/70930/20466/22059/54624/67459/216853/69482/75751/269966/17381/16646/217127/26356/234549/226432/19069/67239/103573/320938/12550/20610/269113/23988/22166/51810/18141/218210/57320/16648/18148/76582/11545/20019/76936/59014/68051/170762/11640/230908/71805/56488/227699/12034/12021/15481…
GO:1901990	regulation of mitotic cell cycle phase transition	236	-0.615821041812198	-203202247823664	0.00151285930408472	0.00860566448801743	0.00220322046947434	1906	tags=41%, list=12%, signal=37%	26554/234664/13555/53317/68501/18854/15574/20466/67045/22059/19363/75430/70601/17193/208643/52679/83383/72584/60364/57913/21423/66214/67941/67153/28036/26992/107047/69274/114714/17535/13194/17120/214444/13205/12122/19192/12366/12567/26951/209334/11920/12566/27354/12531/70799/19684/19357/52563/381293/18392/12034/12237/12530/70385/12447/269424/68964/12532/12144/105837/14056/234736/69716/108000/1179…
GO:0051262	protein tetramerization	154	-0.584505351753835	-183930200803906	0.00151515151515152	0.00860566448801743	0.00220322046947434	863	tags=27%, list=5%, signal=25%	70356/15925/23874/319154/360198/50493/319152/15077/97114/320332/319153/319151/319150/66422/107476/23918/11564/97122/231327/20425/21877/15357/100088/69386/100041230/14121/319158/319161/319156/319155/319159/97908/326620/319160/319157/326619/108037/20135/14375/20133
GO:0006399	tRNA metabolic process	160	-0.695581179052301	-219891329374497	0.00151745068285281	0.00860566448801743	0.00220322046947434	3411	tags=59%, list=21%, signal=47%	231413/66637/67667/74097/77766/68916/71799/211064/72026/230577/76265/98985/272396/233189/66192/240174/52575/71984/226414/76357/73681/74467/109093/71916/108943/58523/22375/66078/76563/117109/54351/224805/17299/100929/212679/66628/74195/100087/28088/66590/14911/67724/66161/50912/381802/208366/52686/381314/72133/70120/70047/66446/68626/67053/54632/66362/68730/56361/66926/226539/68915/104458/54364/78…
GO:0006403	RNA localization	160	-0.67400416870916	-213070274361558	0.00151745068285281	0.00860566448801743	0.00220322046947434	2800	tags=59%, list=17%, signal=49%	68845/13211/12877/230082/54196/229279/19317/64930/107829/75826/73826/107939/231452/66441/108989/21749/66679/68092/15382/53319/432508/67952/97112/66231/53379/67045/225160/216853/72162/50912/110379/73666/71514/16418/73473/353258/65246/269966/223527/16549/433702/448850/19069/66362/103573/269113/71701/69736/12461/51810/74412/218210/72322/17149/72416/15499/67681/18148/14113/12464/11920/14265/226747/59…
GO:0065004	protein-DNA complex assembly	160	-0.765068822571065	-24185818352265	0.00151745068285281	0.00860566448801743	0.00220322046947434	1845	tags=57%, list=11%, signal=51%	320394/235459/13163/72155/22059/67089/75751/18602/53890/67139/72931/59001/66311/21343/382522/19181/73139/66336/319149/71902/19184/18148/23996/319154/66578/360198/60411/319148/319152/15077/97114/19182/70645/93762/320332/26886/260423/19361/319153/101612/19646/319151/53605/12615/50708/319150/102920/107435/229841/319177/110749/97122/381280/50709/69386/56086/66929/100041230/319158/319161/12544/319156/…
GO:1903046	meiotic cell cycle process	153	-0.67146050926403	-211157259350505	0.00151745068285281	0.00860566448801743	0.00220322046947434	1166	tags=33%, list=7%, signal=31%	19355/23997/64707/66197/268465/12448/114714/17535/71846/15499/104806/19183/11920/12531/19360/52683/19361/12530/228421/14087/12447/12532/12190/67121/103733/69716/72787/22137/237911/20878/78658/12316/107995/214901/28114/66977/67141/18817/70099/60530/211651/105988/215387/68298/12235/235559/14211/12236/21973
GO:0000070	mitotic sister chromatid segregation	137	-0.758638613652634	-235694166552705	0.0015220700152207	0.00860566448801743	0.00220322046947434	1083	tags=49%, list=7%, signal=46%	17120/51810/214444/56292/17222/26951/209334/11920/72107/60411/70799/59014/19357/52563/381293/214987/52683/12237/72117/228421/51944/66934/70385/24061/103733/69716/18005/52276/22137/59008/78658/107995/229841/16319/71819/381318/268697/70218/66977/73804/67141/18817/67052/16211/18226/70099/67849/56150/110033/16571/54141/105988/67177/215387/11799/21335/68298/108907/19384/54392/12235/23834/20877/26934/1…
GO:0050657	nucleic acid transport	137	-0.658657716028679	-204632058834234	0.0015220700152207	0.00860566448801743	0.00220322046947434	2800	tags=58%, list=17%, signal=48%	13211/12877/230082/54196/229279/19317/64930/107829/75826/73826/107939/231452/66441/108989/66679/68092/15382/53319/432508/67952/97112/66231/53379/67045/225160/110379/73666/71514/16418/73473/353258/65246/269966/223527/16549/433702/19069/103573/269113/71701/69736/51810/74412/218210/72322/17149/72416/15499/67681/18148/14265/226747/59014/20823/170762/54563/71805/20383/56488/21681/227699/68278/69912/59…
GO:0050658	RNA transport	137	-0.658657716028679	-204632058834234	0.0015220700152207	0.00860566448801743	0.00220322046947434	2800	tags=58%, list=17%, signal=48%	13211/12877/230082/54196/229279/19317/64930/107829/75826/73826/107939/231452/66441/108989/66679/68092/15382/53319/432508/67952/97112/66231/53379/67045/225160/110379/73666/71514/16418/73473/353258/65246/269966/223527/16549/433702/19069/103573/269113/71701/69736/51810/74412/218210/72322/17149/72416/15499/67681/18148/14265/226747/59014/20823/170762/54563/71805/20383/56488/21681/227699/68278/69912/59…
GO:0051291	protein heterooligomerization	137	-0.59285666068773	-184188959026538	0.0015220700152207	0.00860566448801743	0.00220322046947434	1384	tags=28%, list=8%, signal=26%	12387/67384/19060/269113/319149/15925/23874/319154/360198/19360/11641/319152/232087/15077/97114/320332/18436/319153/319151/319150/97122/18226/100088/69386/100041230/319158/319161/319156/319155/319159/97908/326620/319160/319157/326619/20135/14375/20133
GO:0140013	meiotic nuclear division	137	-0.679684539403767	-211164681246876	0.0015220700152207	0.00860566448801743	0.00220322046947434	1396	tags=32%, list=9%, signal=30%	19355/23997/64707/66197/268465/12448/114714/17535/71846/15499/104806/19183/11920/12531/52683/19361/228421/14087/12447/12190/67121/69716/72787/22137/237911/20878/78658/12316/107995/214901/66977/67141/18817/70099/60530/211651/105988/215387/12235/235559/14211/12236/21973
GO:0045333	cellular respiration	138	-0.632724491143189	-196678637039633	0.00152439024390244	0.00860566448801743	0.00220322046947434	3091	tags=56%, list=19%, signal=46%	12857/66148/227731/71832/67530/68263/66694/100126824/11428/66052/75597/320720/20916/18021/70383/12867/380601/66218/66841/56412/75406/71804/75619/12862/235339/230075/12850/14297/17448/407785/68202/72900/66925/52637/12398/67472/68197/13063/12974/12858/66945/12861/21379/13382/56428/67680/69577/20656/66414/66152/72170/71701/17449/225887/227197/11429/22272/22273/57320/67264/12122/15925/17869/67834/209…
GO:0000075	cell cycle checkpoint	163	-0.652295435795987	-206511997660057	0.00152671755725191	0.00860566448801743	0.00220322046947434	2274	tags=47%, list=14%, signal=41%	327799/19356/210766/74335/108989/21749/76454/234664/13555/71702/18854/15574/22059/225160/75430/17193/50883/72440/19355/60364/57913/68145/67941/268465/67153/107047/17535/17120/214444/140917/12366/26951/22390/209334/11920/27354/70799/18392/17685/12237/70385/77065/28000/12144/234736/69716/68014/22137/53817/77011/327762/66131/229841/28114/268697/18817/67052/56150/241627/12649/208628/67177/11799/12534…
GO:0071478	cellular response to radiation	134	-0.556163823097426	-172366615469738	0.00152671755725191	0.00860566448801743	0.00220322046947434	2140	tags=37%, list=13%, signal=32%	20869/93759/56349/15270/19822/15574/22059/72162/50883/72440/19355/72931/72584/56428/59001/13194/66656/70238/68539/15499/270627/18148/171543/11545/11920/13665/14265/74041/67967/17252/80905/20174/67738/19361/12530/77065/12144/319162/13605/19362/12649/60530/18538/52033/20877/98415/18971/14375
GO:1901991	negative regulation of mitotic cell cycle phase transition	132	-0.645402601892392	-199580907333951	0.00153139356814701	0.00860566448801743	0.00220322046947434	2273	tags=45%, list=14%, signal=39%	19356/74335/108989/21749/76454/72400/234664/18854/15574/22059/75430/17193/52679/60364/57913/66214/67941/26992/107047/69274/17535/17120/214444/12366/26951/209334/11920/27354/70799/19357/18392/12237/70385/269424/12144/14056/234736/69716/22137/19650/77011/229841/268697/67141/18817/67052/56150/12649/67177/11799/12534/19891/12189/12235/23834/269582/20877/235559/12236
GO:0006333	chromatin assembly or disassembly	133	-0.766677515434619	-237319468835164	0.00153374233128834	0.00860566448801743	0.00220322046947434	1209	tags=50%, list=7%, signal=47%	382522/64707/83796/73139/66336/319149/18148/319154/66578/74355/360198/319148/319152/15077/97114/70645/13018/93762/320332/260423/319153/101612/19646/319151/53605/50708/319150/22385/15289/107435/114741/319177/110749/97122/319162/381280/50709/69386/56086/66929/100041230/319158/319161/319156/14957/319186/319155/27221/319189/319178/319188/319159/97908/326620/319160/319182/319157/15201/68024/319180/319…
GO:0051053	negative regulation of DNA metabolic process	133	-0.567625661837974	-175704410071596	0.00153374233128834	0.00860566448801743	0.00220322046947434	2255	tags=43%, list=14%, signal=37%	28113/17686/12053/21749/22594/72400/17283/18854/15574/22059/71521/71890/225160/50912/20843/50883/60364/234396/17535/75317/58186/51810/15499/269400/69237/237211/69885/98956/74355/11545/11920/27354/22791/19360/208084/223970/17685/226409/77782/68964/50708/24061/12144/12190/13006/51869/66131/50709/57441/67141/12649/21849/14957/21853/56702/80838
GO:2001251	negative regulation of chromosome organization	130	-0.633363520634543	-195182078284625	0.00153609831029186	0.00860566448801743	0.00220322046947434	1083	tags=35%, list=7%, signal=33%	17120/51810/214444/56292/269400/98956/26951/11545/209334/11920/27354/70799/19360/208084/19357/12237/70385/68964/50708/69716/14194/22137/214669/229841/268697/50709/67141/18817/17765/79456/67052/56150/14957/67177/11799/12189/12235/13433/20877/56702/80838/12236/17216/70472/21973
GO:0007093	mitotic cell cycle checkpoint	120	-0.662987826719865	-201482073725792	0.00154559505409583	0.00860566448801743	0.00220322046947434	2274	tags=50%, list=14%, signal=43%	327799/19356/74335/108989/21749/76454/234664/18854/15574/22059/75430/17193/50883/60364/57913/67941/268465/107047/17535/17120/214444/140917/12366/26951/22390/209334/11920/27354/70799/18392/17685/12237/70385/12144/234736/69716/68014/22137/77011/66131/229841/268697/18817/67052/56150/12649/208628/67177/11799/12534/19891/12189/12235/23834/269582/20877/235559/12236/21973
GO:0031023	microtubule organizing center organization	121	-0.659284850173899	-200513408423726	0.00154559505409583	0.00860566448801743	0.00220322046947434	2137	tags=50%, list=13%, signal=43%	66296/107503/56327/216543/225659/244329/219103/12626/56275/12387/219072/99100/99167/103573/57434/70012/246102/233064/67203/225745/72776/18286/26370/66406/319675/76478/73738/74470/214444/14534/17245/18148/20501/209334/12566/231123/236266/216846/70799/71909/70235/100502766/101565/26425/12190/230376/20460/68729/75786/18005/20878/12449/20873/18817/18226/12649/19385/12189/16551
GO:0032200	telomere organization	121	-0.676335065660262	-205699022533664	0.00154559505409583	0.00860566448801743	0.00220322046947434	2215	tags=51%, list=14%, signal=45%	15516/74335/229512/21749/26413/22594/72400/234344/68501/18854/53379/15574/19704/216853/72162/50912/12387/71718/12448/114714/17535/12461/51810/66181/269400/12464/140917/98956/17869/11545/11920/27354/67241/19360/208084/12465/52530/19361/12447/68964/21454/12144/12190/11792/12468/12462/12466/18005/30877/12469/51869/327762/56351/15519/79456/245474/18538/19891/68275/20877/14375
GO:0000723	telomere maintenance	119	-0.686018149227929	-208269452610827	0.00154798761609907	0.00860566448801743	0.00220322046947434	2215	tags=52%, list=14%, signal=45%	15516/74335/229512/21749/26413/22594/72400/234344/68501/18854/53379/15574/19704/216853/72162/50912/12387/71718/12448/114714/17535/12461/51810/66181/269400/12464/140917/98956/17869/11545/11920/27354/67241/19360/208084/12465/52530/19361/12447/68964/21454/12144/12190/11792/12468/12462/12466/18005/30877/12469/51869/327762/56351/15519/79456/245474/18538/19891/68275/20877/14375
GO:0006261	DNA-dependent DNA replication	124	-0.807783939510559	-246656406582593	0.00154798761609907	0.00860566448801743	0.00220322046947434	1448	tags=63%, list=9%, signal=58%	50883/74528/52679/60364/68145/268465/12448/216156/17535/66592/19691/269400/18148/104806/209334/12566/72107/69724/320209/19076/109145/67967/18392/226409/19361/18974/210711/72151/77782/69270/72749/12447/212377/19718/66634/24061/12144/12190/106344/234736/56452/12545/108961/13006/218973/77011/327762/66131/214901/67141/79456/18972/27214/20492/18969/237877/19075/14156/12544/69263/18538/67177/23834/7002…
GO:0009411	response to UV	125	-0.561917560724259	-171806923372158	0.00155038759689922	0.00860566448801743	0.00220322046947434	2076	tags=32%, list=13%, signal=28%	93759/17283/18854/69723/15574/22059/72162/408022/72584/13194/58186/70238/270627/18148/171543/15312/11545/13665/14265/74041/67967/80905/20174/17685/226409/67738/12530/12190/12367/66131/319162/12649/72565/18538/52033/76843/20877/230484/18971
GO:0009451	RNA modification	125	-0.559217606302534	-170981409284569	0.00155038759689922	0.00860566448801743	0.00220322046947434	3423	tags=46%, list=21%, signal=37%	66369/67667/60532/77766/68916/211064/72026/233189/56335/240174/52575/15278/228866/76357/116940/74467/15381/228019/108943/58523/210529/54351/224805/17299/66628/74195/234728/224481/234344/271842/100087/68147/14911/78895/52686/14791/72133/100609/67384/54632/56361/66926/67493/66246/66181/78697/14113/233802/98956/20768/52530/110109/109079/56095/28114/245474/234734
GO:0034728	nucleosome organization	125	-0.794292578742205	-242855845322124	0.00155038759689922	0.00860566448801743	0.00220322046947434	882	tags=48%, list=5%, signal=46%	319149/18148/319154/66578/360198/319148/319152/15077/97114/70645/13018/93762/320332/260423/319153/101612/19646/319151/53605/50708/319150/107435/114741/319177/110749/97122/66471/319162/381280/19231/50709/69386/56086/66929/100041230/319158/319161/319156/14957/319186/319155/27221/319189/319178/319188/319159/97908/326620/319160/319182/319157/68024/319180/319184/56702/326619/50927/80838/17216
GO:1902850	microtubule cytoskeleton organization involved in mitosis	118	-0.656166410124454	-19889485670983	0.00155038759689922	0.00860566448801743	0.00220322046947434	1494	tags=44%, list=9%, signal=40%	244329/18541/66165/20843/50883/20842/56742/72080/13494/233064/67203/51810/214444/16580/26951/70799/70235/77744/100502766/76123/12615/70385/24061/103733/20460/18005/223921/13006/20878/17865/107995/229841/71819/268697/66977/18817/67052/16211/66442/18226/56150/100088/16571/11799/21335/108907/72119/20877/16765/26934/16551
GO:0050684	regulation of mRNA processing	128	-0.580887115845293	-177918414797229	0.0015552099533437	0.00860566448801743	0.00220322046947434	3086	tags=49%, list=19%, signal=40%	224903/20924/235497/21841/13211/12877/67039/68035/19652/22083/68927/67010/13207/108014/18789/68092/236732/432508/53379/54624/66354/72162/101214/13046/73473/269966/72486/53890/68219/433702/57317/107701/15387/76938/74111/60365/51810/230753/17149/15499/15388/18148/192170/22185/27632/14265/19826/67996/12261/20383/20462/14105/171170/70248/19656/28000/19205/15481/110809/225027/20382/268697
GO:0051168	nuclear export	126	-0.57004911987076	-174175812539041	0.00155763239875389	0.00860566448801743	0.00220322046947434	2107	tags=57%, list=13%, signal=50%	72149/227720/100764/22627/56291/66118/13726/68040/13211/230082/19247/54196/64930/107829/73826/231452/108989/57258/15183/66679/53319/432508/97112/66231/53379/67045/225160/240084/73666/16418/73473/353258/65246/269966/223527/224092/433702/19069/103573/234396/72170/19250/22166/74412/218210/72322/71810/57320/18148/59014/20823/68051/170762/329506/71805/20383/56488/68278/59015/12021/73192/24015/53817/10…
GO:0008033	tRNA processing	109	-0.648910986201349	-195662686296578	0.00157728706624606	0.00860566448801743	0.00220322046947434	3672	tags=57%, list=22%, signal=44%	70359/67005/68291/66369/231413/66637/67667/74097/77766/68916/71799/211064/72026/76265/98985/233189/66192/240174/52575/76357/73681/74467/71916/108943/58523/66078/117109/54351/224805/17299/100929/66628/74195/100087/28088/14911/67724/66161/381802/208366/52686/72133/70047/68626/67053/54632/68730/56361/66926/54364/78651/66246/78697/233802/98956/20823/20768/104721/109079/28114/234734
GO:0031497	chromatin assembly	110	-0.790532073376506	-238593127193359	0.00157728706624606	0.00860566448801743	0.00220322046947434	882	tags=54%, list=5%, signal=51%	319149/18148/319154/66578/74355/360198/319148/319152/15077/97114/70645/13018/93762/320332/260423/319153/101612/19646/319151/53605/50708/319150/15289/107435/319177/110749/97122/381280/50709/69386/56086/66929/100041230/319158/319161/319156/14957/319186/319155/27221/319189/319178/319188/319159/97908/326620/319160/319182/319157/15201/68024/319180/319184/56702/326619/50927/80838/17216
GO:0000724	double-strand break repair via homologous recombination	114	-0.741540837058382	-223868914111	0.00157977883096367	0.00860566448801743	0.00220322046947434	1917	tags=52%, list=12%, signal=46%	15270/68501/15574/68240/71890/216853/19363/71514/72931/191578/59029/57434/114714/17535/75317/233826/19691/269400/237211/69885/74355/11545/209334/11920/27354/67241/225182/223970/109145/19361/77782/72749/623474/212377/66634/12144/12190/19366/234736/12545/272551/51869/79456/19362/12649/12544/60530/19891/12189/21853/68275/98415/17217/17215/17220/17219/17216/17218
GO:0000725	recombinational repair	114	-0.741540837058382	-223868914111	0.00157977883096367	0.00860566448801743	0.00220322046947434	1917	tags=52%, list=12%, signal=46%	15270/68501/15574/68240/71890/216853/19363/71514/72931/191578/59029/57434/114714/17535/75317/233826/19691/269400/237211/69885/74355/11545/209334/11920/27354/67241/225182/223970/109145/19361/77782/72749/623474/212377/66634/12144/12190/19366/234736/12545/272551/51869/79456/19362/12649/12544/60530/19891/12189/21853/68275/98415/17217/17215/17220/17219/17216/17218
GO:0007098	centrosome cycle	114	-0.670142732049429	-202314044251987	0.00157977883096367	0.00860566448801743	0.00220322046947434	2137	tags=52%, list=13%, signal=45%	66296/107503/56327/216543/225659/244329/219103/56275/12387/219072/99100/99167/103573/57434/70012/246102/233064/67203/225745/72776/18286/26370/66406/319675/76478/73738/74470/214444/14534/17245/18148/20501/209334/12566/231123/236266/216846/70799/71909/70235/100502766/101565/26425/12190/230376/20460/68729/75786/18005/20878/12449/20873/18817/18226/12649/19385/12189/16551
GO:0044839	cell cycle G2/M phase transition	114	-0.672738403245095	-203097669459019	0.00157977883096367	0.00860566448801743	0.00220322046947434	2255	tags=48%, list=14%, signal=42%	210766/77035/107503/53892/72400/234664/12315/15574/20466/19363/30843/12704/17193/50883/60364/67153/114714/17535/12314/18148/12567/11920/12566/27354/12531/19357/381293/18392/12530/68964/55982/12532/12144/67121/108000/12545/14235/77011/27401/16906/268697/67141/18817/237877/12649/108911/11799/12534/12189/23834/269582/76843/235559/12428
GO:0006694	steroid biosynthetic process	113	-0.572475736614107	-172874250381419	0.00158227848101266	0.00860566448801743	0.00220322046947434	2159	tags=29%, list=13%, signal=26%	20655/13595/93759/11928/56348/78925/22668/15360/20787/226144/98386/235293/106529/73166/170459/53975/13360/17855/68603/231070/18194/192156/20778/15490/74754/15357/20775/66234/14137/13121/16987/110196
GO:0010212	response to ionizing radiation	113	-0.567702645377159	-171432888736173	0.00158227848101266	0.00860566448801743	0.00220322046947434	2291	tags=48%, list=14%, signal=41%	19090/68251/235323/116870/66467/58230/71991/210766/319583/20869/93759/56349/68048/15270/19822/17283/18854/15574/22059/50883/72440/19355/72931/18950/59001/57434/20656/66656/70238/68539/15499/17869/11920/66209/74041/85305/17685/19361/623474/77065/12144/12190/19366/234736/77011/13605/19362/60530/211651/12189/98415/235559/14375
GO:0006611	protein export from nucleus	112	-0.597419254911686	-180210113475603	0.00159235668789809	0.00860566448801743	0.00220322046947434	2107	tags=54%, list=13%, signal=48%	13726/68040/230082/19247/54196/64930/107829/73826/231452/108989/57258/15183/66679/53319/97112/66231/53379/67045/225160/240084/73666/16418/73473/353258/65246/223527/433702/19069/103573/234396/72170/19250/22166/74412/72322/71810/57320/18148/59014/20823/68051/170762/329506/71805/20383/56488/68278/59015/12021/73192/24015/53817/103468/234865/19387/15526/110750/276770/445007/19384
GO:0031570	DNA integrity checkpoint	103	-0.632395601752507	-189654161818825	0.00159489633173844	0.00860566448801743	0.00220322046947434	1878	tags=43%, list=11%, signal=38%	13555/71702/18854/15574/22059/225160/17193/50883/72440/19355/60364/57913/68145/67941/268465/67153/17535/12366/11920/27354/18392/17685/77065/28000/12144/234736/53817/77011/327762/66131/18817/241627/12649/67177/12534/19891/12189/23834/269582/21853/76843/235559/21973
GO:0008277	regulation of G protein-coupled receptor signaling pathway	100	0.6066986053557	189453856878601	0.00263852242744063	0.00860566448801743	0.00220322046947434	989	tags=21%, list=6%, signal=20%	13429/30878/381853/11535/16416/19735/109689/105171/51801/12323/18578/14773/11555/239217/51791/18806/380714/216869/13430/19739/17237
GO:0009117	nucleotide metabolic process	464	-0.404020620926871	-141600664286372	0.00265604249667995	0.00860566448801743	0.00220322046947434	2454	tags=33%, list=15%, signal=29%	20916/72106/105446/71679/18115/12867/331623/66588/55951/74167/270166/67059/27425/66218/20216/11983/14732/67763/11958/54369/23972/26413/381101/76952/67126/12862/235339/230075/14923/12850/14297/17448/407785/12866/22059/72900/66925/15452/26897/16434/12398/102060/72141/16418/56749/15360/68197/12499/13063/17766/12974/211948/12858/66945/68087/12861/68646/80914/18950/11486/13382/105675/56428/52538/67267…
GO:0002687	positive regulation of leukocyte migration	102	0.532572375760847	167023288323641	0.00265957446808511	0.00860566448801743	0.00220322046947434	1804	tags=24%, list=11%, signal=21%	22339/16416/105855/19229/12333/18787/13143/16401/21936/227541/106512/19354/19219/19271/21803/76088/68585/15894/12317/26417/20737/232341/12913/230979
GO:0006753	nucleoside phosphate metabolic process	471	-0.404980950991552	-142045797853177	0.00265957446808511	0.00860566448801743	0.00220322046947434	2454	tags=33%, list=15%, signal=29%	20916/72106/105446/71679/18115/12867/331623/66588/55951/74167/270166/67059/27425/66218/20216/11983/14732/67763/11958/54369/23972/26413/381101/76952/67126/12862/235339/230075/14923/12850/14297/17448/407785/12866/22059/72900/66925/15452/26897/16434/12398/102060/72141/16418/56749/15360/68197/12499/13063/17766/12974/211948/12858/66945/68087/12861/68646/80914/18950/11486/13382/105675/56428/52538/67267…
GO:0014065	phosphatidylinositol 3-kinase signaling	102	0.618415113899036	19394495579102	0.00265957446808511	0.00860566448801743	0.00220322046947434	2212	tags=34%, list=14%, signal=30%	19419/240752/14462/18413/216505/18708/268857/11600/19401/16452/20354/228852/22433/243300/72699/18806/16337/12192/21926/12487/19015/26941/19249/18213/107449/216439/20185/73182/64383/18015/235611/15170/15163/18596/54215
GO:0002761	regulation of myeloid leukocyte differentiation	101	0.625763972954859	195583907580849	0.00266666666666667	0.00860566448801743	0.00220322046947434	1712	tags=32%, list=10%, signal=29%	15902/21847/20850/16331/16416/93694/18708/22778/19401/18129/16476/16878/50754/16658/102791/99375/14281/12192/21926/16969/54411/12370/229615/19645/65113/56637/21803/100201/21943/11789/26365/18015
GO:0009166	nucleotide catabolic process	111	0.615251475643748	194657698839402	0.00266666666666667	0.00860566448801743	0.00220322046947434	1720	tags=34%, list=11%, signal=31%	74747/15277/14751/56421/18655/433182/20848/14433/18648/11674/18746/15937/108155/15275/21991/18641/353204/13807/238871/16828/18439/79459/207728/16337/75686/16969/17319/50721/50773/14635/18642/11666/20185/108099/11872/14447/105787/67528
GO:0010811	positive regulation of cell-substrate adhesion	103	0.572731737892222	179308367155906	0.00266666666666667	0.00860566448801743	0.00220322046947434	1128	tags=19%, list=7%, signal=18%	22339/192176/17127/83436/16416/16452/22288/70450/19229/277360/12501/76709/18754/18003/16403/56320/68750/13430/19271/56637
GO:0030879	mammary gland development	103	0.601843725630023	188422621946707	0.00266666666666667	0.00860566448801743	0.00220322046947434	1633	tags=31%, list=10%, signal=28%	21809/22339/15902/14815/20850/14462/12125/14595/16452/20851/104156/22433/384783/12333/17979/11979/21813/75605/20852/68750/216233/21803/216439/68585/20779/16798/13710/18132/21943/12443/353310/21934
GO:0034341	response to interferon-gamma	103	0.5651765777784	176943030412745	0.00266666666666667	0.00860566448801743	0.00220322046947434	2103	tags=29%, list=13%, signal=26%	227753/22352/14433/16161/16362/16452/11465/17472/20911/236573/22793/14026/76074/53330/104252/22165/74117/69834/20909/20821/13144/14469/22121/20912/12332/80285/22376/17913/286940/74732
GO:0061025	membrane fusion	103	0.557259075861819	174464253270342	0.00266666666666667	0.00860566448801743	0.00220322046947434	3207	tags=37%, list=20%, signal=30%	209086/12306/12721/22317/64931/269338/56494/53330/11750/235442/228960/22318/218035/14809/76959/20909/209018/13852/56389/56041/56398/19339/67474/70675/12527/74732/20362/20615/53334/73122/16573/71732/245886/20907/12068/11501/22320/69017
GO:1903169	regulation of calcium ion transmembrane transport	111	0.566826939773246	17933679496013	0.00266666666666667	0.00860566448801743	0.00220322046947434	2577	tags=29%, list=16%, signal=24%	16416/66395/12721/14579/238871/320790/66109/19229/223864/20866/13057/18578/72699/11555/18754/12297/19165/12289/108058/21803/78688/56437/109552/12288/15170/15194/30948/19260/15512/11350/18803/74166
GO:0002698	negative regulation of immune effector process	104	0.549288231104683	171771225632926	0.0027027027027027	0.00860566448801743	0.00220322046947434	2055	tags=29%, list=13%, signal=25%	21809/16453/21929/57757/93694/11600/16362/19264/15040/15368/19043/21926/216869/235587/110279/20723/65113/12523/319817/21803/16396/381305/74136/56468/20737/26365/110213/22724/15170/14991
GO:0008360	regulation of cell shape	113	0.612018531541293	194162649083136	0.0027027027027027	0.00860566448801743	0.00220322046947434	1853	tags=35%, list=11%, signal=32%	22339/58194/74734/11674/22388/12721/14674/20354/20351/76117/57912/19229/23912/68010/15212/11852/104215/57778/69710/17886/11750/104252/26941/382236/11853/56212/67268/15894/13144/73910/20196/192662/17698/16404/102098/18846/67938/13829/235611/381921
GO:0009206	purine ribonucleoside triphosphate biosynthetic process	113	0.538253052020921	170760578432605	0.0027027027027027	0.00860566448801743	0.00220322046947434	1322	tags=27%, list=8%, signal=25%	74747/15277/14751/56421/18655/433182/20848/14433/18648/11674/18746/15937/108155/15275/21991/18641/353204/13807/18439/79459/16337/23917/16969/17319/50721/21803/14635/18642/56248/20185
GO:0016052	carbohydrate catabolic process	115	0.658688748881352	209401349043833	0.0027027027027027	0.00860566448801743	0.00220322046947434	1171	tags=30%, list=7%, signal=28%	74747/15277/14751/56421/18655/433182/244416/20848/72157/14433/18648/11674/18746/15937/108155/15275/21991/18641/353204/13807/77559/16828/18439/79459/15212/16337/12492/15483/14667/16969/17319/50721/14635/18642
GO:0050728	negative regulation of inflammatory response	113	0.523731993377714	16615377803629	0.0027027027027027	0.00860566448801743	0.00220322046947434	1548	tags=27%, list=9%, signal=24%	19883/17127/14462/21929/15937/12505/268857/11513/23871/13011/52065/11555/22695/18569/12702/12802/110279/19015/21937/19219/12484/19645/65113/11433/192195/11666/18033/56468/57781/20737
GO:0050729	positive regulation of inflammatory response	104	0.524250745730496	163941603030524	0.0027027027027027	0.00860566448801743	0.00220322046947434	1633	tags=26%, list=10%, signal=24%	20850/18413/16452/20851/23871/50905/15040/18787/11770/21899/18035/106512/207728/80859/18569/21926/12487/21937/19219/12484/17319/106759/16172/21817/21943/12520/21934
GO:0071453	cellular response to oxygen levels	104	0.562361631601192	175859487312881	0.0027027027027027	0.00860566448801743	0.00220322046947434	2195	tags=37%, list=13%, signal=32%	22339/19883/18655/228026/18453/12176/108155/13819/12177/56295/17684/11555/67579/22346/18754/12192/70186/19015/12013/54411/19155/231207/19664/78688/387160/56458/11972/68585/68943/13653/64383/110213/246154/26395/19211/14102/67749/12282
GO:0009145	purine nucleoside triphosphate biosynthetic process	114	0.532534952839455	16910477619343	0.002710027100271	0.00860566448801743	0.00220322046947434	1322	tags=26%, list=8%, signal=24%	74747/15277/14751/56421/18655/433182/20848/14433/18648/11674/18746/15937/108155/15275/21991/18641/353204/13807/18439/79459/16337/23917/16969/17319/50721/21803/14635/18642/56248/20185
GO:0010634	positive regulation of epithelial cell migration	114	0.574647794671982	182477574833195	0.002710027100271	0.00860566448801743	0.00220322046947434	1814	tags=24%, list=11%, signal=21%	14751/22339/20850/14462/16416/11600/16476/11845/23871/19229/15368/18787/16336/384009/11852/21813/18754/56233/68750/21803/68585/20779/12317/53869/26921/212307/12168
GO:0019933	cAMP-mediated signaling	114	0.69793009542009	221625476328601	0.002710027100271	0.00860566448801743	0.00220322046947434	1039	tags=26%, list=6%, signal=25%	381853/11535/14433/70461/19735/14674/105171/51801/76089/75547/18576/238871/11513/14680/18578/16336/11512/26364/14773/11555/13611/207728/19222/11515/19216/26941/19219/382045/17237/330814
GO:0030856	regulation of epithelial cell differentiation	114	0.544641158603095	172949063230921	0.002710027100271	0.00860566448801743	0.00220322046947434	1681	tags=25%, list=10%, signal=22%	22339/11482/20850/14462/12576/15213/20851/17133/16878/12226/18787/17979/22695/22346/17134/12192/21926/94092/21937/11865/93691/21812/18132/12443/11789/26365/15205/18222
GO:0006754	ATP biosynthetic process	105	0.573155867529916	17981416782713	0.00271739130434783	0.00860566448801743	0.00220322046947434	1322	tags=28%, list=8%, signal=26%	74747/15277/14751/56421/18655/433182/20848/14433/18648/11674/18746/15937/108155/15275/21991/18641/353204/13807/18439/79459/16337/16969/17319/50721/21803/14635/18642/56248/20185
GO:0007599	hemostasis	109	0.52101440164353	164249465852664	0.00271739130434783	0.00860566448801743	0.00220322046947434	2172	tags=27%, list=13%, signal=23%	16416/17101/12306/14674/27027/108101/11747/18761/235627/18787/11555/14026/21682/192236/11750/19271/18753/11774/73182/246694/232946/26365/20912/13829/12527/20170/15170/14460/66901
GO:0010508	positive regulation of autophagy	109	0.542538127473476	171034807024763	0.00271739130434783	0.00860566448801743	0.00220322046947434	3003	tags=42%, list=18%, signal=35%	15277/56484/12176/60599/12125/140742/12177/230895/22433/15368/14466/11555/17281/56374/93679/75747/230784/56637/56458/106759/54673/68943/20821/338364/21425/107607/26417/105787/75788/20773/252972/26395/15194/72512/68728/11596/216805/16151/12795/257632/320528/56480/19877/237782/29810/227738
GO:0032675	regulation of interleukin-6 production	109	0.574866004114468	181226150015828	0.00271739130434783	0.00860566448801743	0.00220322046947434	3010	tags=38%, list=18%, signal=31%	20848/16331/21929/230073/109689/268857/105855/16598/22433/17196/13057/18439/14466/21899/21926/216869/16800/21937/12988/12334/12484/12523/50931/106759/56468/57781/107607/100689/56490/17874/15170/19260/11596/171095/21950/244202/257632/67581/21897/56715/66824
GO:0032946	positive regulation of mononuclear cell proliferation	105	0.516393570513419	162006332681056	0.00271739130434783	0.00860566448801743	0.00220322046947434	2694	tags=37%, list=16%, signal=31%	16453/74131/20850/16161/320484/12721/105855/78317/20851/19264/18761/15040/384783/21813/12501/20440/56708/12487/12484/17319/106759/329559/20737/18019/12520/26365/15205/60533/17874/22637/12479/16191/58205/19260/108723/11596/67245/17974/21950
GO:0050817	coagulation	109	0.52159241166259	164431683151435	0.00271739130434783	0.00860566448801743	0.00220322046947434	2172	tags=27%, list=13%, signal=23%	16416/17101/12306/14674/27027/108101/11747/18761/235627/18787/11555/14026/21682/192236/19165/19271/18753/11774/73182/246694/232946/26365/20912/13829/12527/20170/15170/14460/66901
GO:0008643	carbohydrate transport	116	0.600663505499238	191077815072523	0.00272479564032698	0.00860566448801743	0.00220322046947434	1967	tags=25%, list=12%, signal=22%	20527/15277/20525/16592/72144/384783/212980/24014/76157/104215/16337/237542/218397/21926/68421/17319/50721/230784/18753/109905/24060/19062/20912/74102/19729/56857/17258/224674/22232
GO:0009201	ribonucleoside triphosphate biosynthetic process	116	0.513792408476768	163443142314753	0.00272479564032698	0.00860566448801743	0.00220322046947434	1322	tags=26%, list=8%, signal=24%	74747/15277/14751/56421/18655/433182/20848/14433/18648/11674/18746/15937/108155/15275/21991/18641/353204/13807/18439/79459/16337/23917/16969/17319/50721/21803/14635/18642/56248/20185
GO:0046330	positive regulation of JNK cascade	106	0.545764945675158	171376345204125	0.00273224043715847	0.00860566448801743	0.00220322046947434	1980	tags=26%, list=12%, signal=23%	19419/26401/23882/19229/30957/665113/52065/21940/21899/17873/26412/21926/26408/26400/216965/140577/78943/330177/107607/21943/12421/26365/21934/26921/26390/224938/381921/17874
GO:0061387	regulation of extent of cell growth	106	0.561971512545228	176465389893616	0.00273224043715847	0.00860566448801743	0.00220322046947434	2503	tags=33%, list=15%, signal=28%	22339/20354/20351/171207/26456/14567/328572/20352/74132/16971/56320/13430/74117/18213/22368/56637/71955/23999/68585/319740/18846/53869/360213/20350/12168/20360/83431/12568/29869/54214/20353/20358/16202/18472/11350
GO:0002700	regulation of production of molecular mediator of immune response	117	0.514291731495998	163590334820462	0.00274725274725275	0.00860566448801743	0.00220322046947434	2257	tags=33%, list=14%, signal=29%	21809/14751/16453/74131/14462/21929/230073/15275/11600/19264/12493/15040/22433/15368/320795/20852/21926/56708/12487/235587/17319/65113/21803/50931/20909/106759/58185/68585/26417/12520/26365/110213/230979/100689/22040/14991/54215/16191/240354
GO:0007259	JAK-STAT cascade	117	0.554060090140285	176240196187968	0.00274725274725275	0.00860566448801743	0.00220322046947434	2691	tags=33%, list=16%, signal=28%	16154/16453/20850/20848/18413/16362/16452/16451/20851/19264/16878/21936/22346/20849/12702/20852/21926/56708/21937/19219/216233/216439/15468/56468/18763/545652/15205/80285/545650/15163/16191/545649/545648/545645/11596/72674/107566/20847/319146
GO:0060401	cytosolic calcium ion transport	117	0.602650245196466	19169617039058	0.00274725274725275	0.00860566448801743	0.00220322046947434	1165	tags=22%, list=7%, signal=21%	50527/16416/16410/16440/12721/16439/238871/19264/320790/19229/13057/18439/18796/69597/72699/11555/18754/14810/64177/170756/170770/12297/19165/108058/21803/78688
GO:0007596	blood coagulation	107	0.515939523671756	16202672662816	0.00276243093922652	0.00860566448801743	0.00220322046947434	2172	tags=26%, list=13%, signal=23%	16416/17101/12306/14674/27027/108101/11747/18761/235627/18787/11555/14026/21682/192236/19271/18753/11774/73182/246694/232946/26365/20912/13829/12527/20170/15170/14460/66901
GO:0030218	erythrocyte differentiation	108	0.552168614993193	173406743161154	0.00276243093922652	0.00860566448801743	0.00220322046947434	1088	tags=29%, list=7%, signal=27%	22339/16453/15902/20850/20848/16331/14462/56484/13819/107817/22778/16452/105855/20851/17684/50794/16598/23871/69188/16658/238247/52065/22695/50875/21833/12192/11479/16969/67017/19645/21814
GO:0045598	regulation of fat cell differentiation	107	0.532389821445865	16719281253185	0.00276243093922652	0.00860566448801743	0.00220322046947434	2015	tags=23%, list=12%, signal=21%	22339/19883/17127/15902/217410/14462/22433/22695/81703/12192/21926/19015/14245/58231/21803/100201/56458/11865/17385/64383/20602/15205/75302/22724/268752
GO:0050852	T cell receptor signaling pathway	107	0.573495568869571	180101747387758	0.00276243093922652	0.00860566448801743	0.00220322046947434	2641	tags=36%, list=16%, signal=31%	14462/23880/210757/74256/19264/16822/67596/16428/16534/18578/12477/72699/12501/80859/76438/329260/77647/21682/12487/12297/22165/19165/19271/319817/381305/18176/20737/12520/232341/13709/15170/22637/54215/240354/19260/11350/69727/18803/22284
GO:0060402	calcium ion transport into cytosol	108	0.615789897757663	193386798420284	0.00276243093922652	0.00860566448801743	0.00220322046947434	1165	tags=22%, list=7%, signal=21%	50527/16416/16410/16440/12721/16439/238871/19264/320790/19229/13057/18439/18796/72699/11555/18754/14810/64177/170756/170770/12297/108058/21803/78688
GO:0070665	positive regulation of leukocyte proliferation	108	0.526618162872271	165382707444023	0.00276243093922652	0.00860566448801743	0.00220322046947434	2694	tags=38%, list=16%, signal=32%	16453/74131/20850/16161/320484/12721/105855/78317/20851/19264/18761/15040/14256/384783/21813/12501/20440/56708/12487/12484/17319/56637/106759/329559/20737/18019/12520/26365/15205/60533/17874/22637/12479/16191/58205/19260/108723/11596/67245/17974/21950
GO:0051250	negative regulation of lymphocyte activation	126	0.507771948135636	163930883628167	0.00277777777777778	0.00860566448801743	0.00220322046947434	2105	tags=27%, list=13%, signal=24%	16453/15902/16331/21929/57757/12505/16362/74256/108995/12477/320795/67742/12399/235587/19084/12484/434215/65113/319817/21803/16396/381305/56468/20737/26365/94212/57438/230979/69769/60533/22724/15170/14991/14102
GO:0051606	detection of stimulus	126	0.503781526141484	162642601741087	0.00277777777777778	0.00860566448801743	0.00220322046947434	970	tags=15%, list=6%, signal=14%	21809/16410/57757/109689/17951/17035/140476/17952/20866/17948/18796/21899/110911/18004/20677/21926/216869/12297/243923
GO:0009314	response to radiation	332	-0.441294776577092	-150830654596366	0.00278164116828929	0.00860566448801743	0.00220322046947434	1923	tags=24%, list=12%, signal=22%	15270/19822/17283/18854/69723/15574/22059/72162/60534/408022/17193/19049/50883/19047/72440/19355/72931/72584/18950/56428/59001/57434/20656/13194/58186/22166/66656/70238/68539/15499/270627/18148/171543/15312/17869/11545/11920/13665/66209/14265/74041/67967/17252/85305/80905/20174/17685/226409/67738/19361/12530/26570/623474/77065/12144/12190/19366/234736/12367/77011/66131/319162/13605/15357/19362/12…
GO:0032680	regulation of tumor necrosis factor production	128	0.492794091590958	159857477594787	0.00278551532033426	0.00860566448801743	0.00220322046947434	2016	tags=26%, list=12%, signal=23%	74131/19419/21929/18708/230073/268857/11600/19401/16452/19264/15040/13057/21899/22695/216869/16800/21937/19219/12484/17319/12257/12523/19271/11433/50931/106759/107607/20737/100689/56490/17874/22040/15170
GO:0007188	adenylate cyclase-modulating G protein-coupled receptor signaling pathway	125	0.614694367629762	197793170817509	0.00280112044817927	0.00860566448801743	0.00220322046947434	1039	tags=22%, list=6%, signal=20%	192176/11535/16416/19735/14674/105171/51801/76089/75547/11513/14680/18578/16336/11512/26364/14773/11555/13611/207728/19222/11515/19216/26941/19219/382045/12289/330814
GO:0009612	response to mechanical stimulus	118	0.495416140716829	157421749271449	0.00280112044817927	0.00860566448801743	0.00220322046947434	1506	tags=14%, list=9%, signal=13%	12798/14581/16477/140476/16476/18439/16478/18035/207728/14281/21926/19219/12297/56637/18033/192662/18763
GO:0032635	interleukin-6 production	118	0.571286493012114	181530054581977	0.00280112044817927	0.00860566448801743	0.00220322046947434	2016	tags=28%, list=12%, signal=25%	20848/16331/21929/230073/109689/268857/105855/16598/22433/17196/13057/18439/14466/21899/21926/216869/16800/21937/12988/12334/12484/12523/50931/192195/106759/56468/57781/107607/217203/100689/56490/17874/15170
GO:0033135	regulation of peptidyl-serine phosphorylation	118	0.512888706873632	162973772515353	0.00280112044817927	0.00860566448801743	0.00220322046947434	1908	tags=26%, list=12%, signal=23%	74747/22339/18413/108155/12505/109689/11600/238871/16878/17872/223864/100986/21926/216869/78757/17319/11836/58231/18213/56637/21803/68943/16798/19062/545652/105787/13829/74370/545650/227120/18193
GO:0034101	erythrocyte homeostasis	118	0.559966409735601	177933023389758	0.00280112044817927	0.00860566448801743	0.00220322046947434	1088	tags=29%, list=7%, signal=27%	14751/22339/16453/15902/20850/20848/16331/14462/56484/13819/107817/22778/16452/105855/20851/17684/50794/16598/23871/69188/16658/15368/238247/52065/22695/50875/21833/12192/11479/16969/12484/67017/19645/21814
GO:0046488	phosphatidylinositol metabolic process	118	0.500536697461686	159048839981196	0.00280112044817927	0.00860566448801743	0.00220322046947434	3105	tags=33%, list=19%, signal=27%	18710/240752/16331/114663/18708/225651/71795/210376/12702/216233/67556/56468/56176/19062/76500/26457/20975/19211/67292/18596/219135/16329/52858/24057/74302/18720/27399/230801/668212/104015/107650/234515/18706/56703/83493/227733/66459/54384/269615
GO:0048015	phosphatidylinositol-mediated signaling	125	0.634662866931432	204218531128803	0.00280112044817927	0.00860566448801743	0.00220322046947434	1379	tags=26%, list=8%, signal=24%	227753/19419/240752/14462/18413/108155/216505/18708/268857/11600/19401/16452/20354/228852/22433/18796/243300/72699/18806/16337/12192/19679/21926/12487/19015/26941/19249/18213/107449/216439/20185/73182
GO:0050777	negative regulation of immune response	125	0.561666857892273	180730253302944	0.00280112044817927	0.00860566448801743	0.00220322046947434	2981	tags=37%, list=18%, signal=30%	21809/16453/16331/21929/57757/93694/268857/11600/16362/19264/15040/15368/12477/67742/20852/21926/216869/235587/110279/20723/65113/12523/319817/21803/50931/381305/56468/20737/26365/230979/22724/22040/15170/14991/231712/54215/66294/56417/257632/434341/84544/21355/80861/19255/105352/56715
GO:0010639	negative regulation of organelle organization	345	-0.441430234376809	-151084556053062	0.00280898876404494	0.00860566448801743	0.00220322046947434	1353	tags=27%, list=8%, signal=26%	27360/327799/64704/28113/233977/74335/108989/93759/21749/15185/54369/13016/22594/72400/74187/13436/18854/14297/20466/22059/50912/75430/56275/19355/14582/67384/13589/105675/66214/52538/107047/17120/51810/214444/56292/14534/17245/269400/18148/98956/26951/11545/209334/11920/27354/70799/19360/208084/19684/19357/100502766/231070/101565/80986/12237/70385/26425/68964/50708/11740/105837/69716/14194/68729…
GO:0010675	regulation of cellular carbohydrate metabolic process	119	0.574740856179381	183004045402821	0.00280898876404494	0.00860566448801743	0.00220322046947434	1543	tags=25%, list=9%, signal=23%	74747/19883/228026/17691/244416/14815/20848/18648/15937/108155/59090/19229/69181/384783/212980/14583/18754/328572/16337/67078/12492/15483/77781/50721/230784/56458/20779/100705/11364/19062
GO:0030183	B cell differentiation	119	0.51970233724942	165479153081578	0.00280898876404494	0.00860566448801743	0.00220322046947434	2509	tags=36%, list=15%, signal=31%	16453/15902/20850/16331/21929/18708/22778/105855/16205/74256/18129/20851/19264/19229/22433/270110/21940/328572/16186/12192/56233/56708/16969/12484/54125/19664/19271/16431/56048/18018/268564/545652/545650/210293/16852/15170/240354/545649/545648/545645/216742/11350/108723
GO:0009142	nucleoside triphosphate biosynthetic process	127	0.496888598461753	160447050595065	0.0028169014084507	0.00860566448801743	0.00220322046947434	1385	tags=24%, list=8%, signal=23%	74747/15277/14751/56421/18655/433182/20848/14433/18648/11674/18746/15937/108155/15275/21991/18641/353204/13807/18439/79459/16337/23917/16969/17319/50721/21803/14635/18642/56248/20185/22169
GO:0010594	regulation of endothelial cell migration	120	0.496134289751014	158510951718468	0.0028169014084507	0.00860566448801743	0.00220322046947434	545	tags=12%, list=3%, signal=11%	14751/22339/11482/20850/14462/16416/20855/11600/20351/23871/19229/50754/15368/11852
GO:0048017	inositol lipid-mediated signaling	127	0.634261768184269	204805323216145	0.0028169014084507	0.00860566448801743	0.00220322046947434	1379	tags=25%, list=8%, signal=23%	227753/19419/240752/14462/18413/108155/216505/18708/268857/11600/19401/16452/20354/228852/22433/18796/243300/72699/18806/16337/12192/19679/21926/12487/19015/26941/19249/18213/107449/216439/20185/73182
GO:0048489	synaptic vesicle transport	127	0.503739362101702	162659185918267	0.0028169014084507	0.00860566448801743	0.00220322046947434	2566	tags=28%, list=16%, signal=23%	13429/382018/68404/22317/72194/64933/18439/228355/11555/18754/13430/22318/76787/11777/56637/14809/109905/20909/11774/19157/13852/232946/11776/360213/19339/67474/111173/12568/74732/231570/64051/215449/20615/110784/104015
GO:0097480	establishment of synaptic vesicle localization	127	0.503739362101702	162659185918267	0.0028169014084507	0.00860566448801743	0.00220322046947434	2566	tags=28%, list=16%, signal=23%	13429/382018/68404/22317/72194/64933/18439/228355/11555/18754/13430/22318/76787/11777/56637/14809/109905/20909/11774/19157/13852/232946/11776/360213/19339/67474/111173/12568/74732/231570/64051/215449/20615/110784/104015
GO:0097696	STAT cascade	121	0.544382498346162	174300878958668	0.0028169014084507	0.00860566448801743	0.00220322046947434	2691	tags=34%, list=16%, signal=29%	16154/16453/20850/20848/18413/16362/16452/16451/20851/19264/16878/21936/22346/20849/12702/20852/21926/56708/21937/19219/216233/216439/107895/15468/56468/18763/545652/15205/80285/545650/57914/15163/16191/545649/545648/545645/11596/72674/107566/20847/319146
GO:1901292	nucleoside phosphate catabolic process	120	0.596904543804306	190706244817269	0.0028169014084507	0.00860566448801743	0.00220322046947434	1720	tags=32%, list=11%, signal=29%	74747/15277/14751/56421/18655/433182/20848/14433/18648/11674/18746/15937/108155/15275/21991/18641/353204/13807/238871/16828/18439/79459/207728/16337/75686/16969/17319/50721/50773/14635/18642/11666/20185/108099/11872/14447/105787/67528
GO:0051588	regulation of neurotransmitter transport	123	0.526324676912592	168975139471852	0.00282485875706215	0.00860566448801743	0.00220322046947434	2464	tags=25%, list=15%, signal=22%	382018/30878/68404/19735/22317/72194/18439/11555/18754/14251/65106/21926/56708/19219/56637/14809/109905/19157/18627/21943/18015/54393/19339/111173/69150/22782/64051/545192/215449/20615/110784
GO:0048659	smooth muscle cell proliferation	130	0.479561078848618	155869268842886	0.00284900284900285	0.00860566448801743	0.00220322046947434	2404	tags=30%, list=15%, signal=26%	21809/22339/30878/15902/12576/16416/29811/21929/18708/16452/20851/16476/15368/13057/21813/18569/19222/21926/26408/19015/19664/108058/56637/78688/78943/13653/21817/17261/17246/266632/17874/19211/18596/60611/14678/17395/327826/16202/20416
GO:1903555	regulation of tumor necrosis factor superfamily cytokine production	130	0.492938671943914	160217319063408	0.00284900284900285	0.00860566448801743	0.00220322046947434	2016	tags=26%, list=12%, signal=23%	74131/19419/21929/18708/230073/268857/11600/19401/16452/19264/15040/13057/21899/22695/216869/16800/21937/19219/12484/17319/12257/12523/19271/11433/50931/106759/107607/20737/100689/60533/56490/17874/22040/15170
GO:0007179	transforming growth factor beta receptor signaling pathway	136	0.571854766510993	186775364163875	0.00285714285714286	0.00860566448801743	0.00220322046947434	1984	tags=31%, list=12%, signal=27%	21809/17127/11482/26401/16476/102141/17684/22433/68010/22793/93836/21813/20481/53618/328572/14281/216869/13430/11479/16969/434215/21814/14828/75901/21803/66313/20482/20340/18550/20779/68939/21812/353310/18099/75788/17130/246154/12168/58250/108075/12914/100952
GO:0007187	G protein-coupled receptor signaling pathway, coupled to cyclic nucleotide second messenger	133	0.608377049353328	197658671368179	0.00285714285714286	0.00860566448801743	0.00220322046947434	1039	tags=20%, list=6%, signal=19%	192176/11535/16416/19735/14674/105171/51801/76089/75547/11513/14680/18578/16336/11512/26364/14773/11555/13611/207728/19222/11515/19216/26941/19219/382045/12289/330814
GO:0008217	regulation of blood pressure	133	0.489846506098431	159148688584945	0.00285714285714286	0.00860566448801743	0.00220322046947434	1010	tags=11%, list=6%, signal=10%	30878/17127/11482/15902/11535/15937/18708/15368/13057/11555/12873/235431/74840/17319
GO:0019362	pyridine nucleotide metabolic process	133	0.54635580332548	177508277628813	0.00285714285714286	0.00860566448801743	0.00220322046947434	1777	tags=29%, list=11%, signal=26%	74747/15277/14751/56421/18655/433182/20848/14433/18648/11674/18746/15937/108155/15275/54683/21991/18641/353204/13807/16828/107029/18439/79459/16337/15483/16969/14571/17319/50721/14635/18642/69564/20185/107766/108099/11872/14447/105787/56857
GO:0030595	leukocyte chemotaxis	136	0.491036189329228	16037894313476	0.00285714285714286	0.00860566448801743	0.00220322046947434	1798	tags=23%, list=11%, signal=20%	22339/17101/12721/105855/13052/238871/16409/14385/19229/18578/18787/13143/277360/227541/106512/16414/12802/18600/19354/170756/17319/19252/19271/16172/12317/22121/21943/26417/232341/70045/12913
GO:0030833	regulation of actin filament polymerization	133	0.616019998178561	200141827351358	0.00285714285714286	0.00860566448801743	0.00220322046947434	3098	tags=45%, list=19%, signal=37%	227753/19241/12721/26401/105855/11845/67771/22323/19229/12333/101497/19240/544963/277360/14026/14784/76709/18754/50875/218397/20740/56320/78757/104252/74117/68089/434204/18753/23789/23999/15894/73910/16798/20742/12332/13829/22376/73178/17913/15163/12631/319262/30948/56716/18643/20259/12345/11518/57748/13383/17974/13860/66713/230101/18693/102774/66824/11848/12340/329165
GO:0045807	positive regulation of endocytosis	136	0.509047242917104	166261592523827	0.00285714285714286	0.00860566448801743	0.00220322046947434	1214	tags=20%, list=7%, signal=19%	13429/22339/30878/12306/109689/11600/16185/105855/19264/13057/18787/227541/16186/18806/17304/14251/64009/21926/16971/216869/110279/13430/19271/94176/19055/109905/27403
GO:0070374	positive regulation of ERK1 and ERK2 cascade	136	0.493830249075143	161291520168476	0.00285714285714286	0.00860566448801743	0.00220322046947434	1633	tags=23%, list=10%, signal=21%	22339/19419/16416/12505/109689/11600/19401/76089/18129/16476/19264/19229/50754/384009/52065/12633/16971/216869/54411/26400/17319/108058/21803/109905/27403/20779/15894/107607/21943/26417/21934
GO:0097479	synaptic vesicle localization	133	0.499945586358619	162429829430727	0.00285714285714286	0.00860566448801743	0.00220322046947434	2566	tags=28%, list=16%, signal=24%	13429/382018/68404/22317/72194/64933/18439/228355/11555/18754/13430/22318/76787/11777/56637/14809/109905/20909/11774/19157/13852/232946/11776/360213/19339/67474/111173/12568/19211/74732/231570/216856/64051/215449/20615/110784/104015
GO:0009108	coenzyme biosynthetic process	164	0.477274952638361	16070973982462	0.00288184438040346	0.00860566448801743	0.00220322046947434	1708	tags=24%, list=10%, signal=22%	74747/15277/14751/56421/18655/433182/228026/20848/14433/18648/11674/18746/15937/108155/15275/21991/18641/353204/13807/18439/68738/79459/16337/16969/17319/50721/319945/270685/14635/18642/69564/20185/100705/107766/108099/50790/14447/19286/105787
GO:0034329	cell junction assembly	163	0.492464897743534	165757920917717	0.00288184438040346	0.00860566448801743	0.00220322046947434	2600	tags=31%, list=16%, signal=26%	22339/17127/11482/16416/16410/18810/22388/244895/76089/19229/192897/11426/75909/21894/22330/14251/56233/21926/16971/235431/11853/19271/434204/109905/20779/13144/54135/353310/12385/239096/26921/16825/270163/13829/381921/14086/17913/12527/18755/19211/12631/56460/11421/18720/23790/215449/11350/18747/216805/13383
GO:0042129	regulation of T cell proliferation	134	0.572890410105365	186296873517573	0.00288184438040346	0.00860566448801743	0.00220322046947434	2694	tags=37%, list=16%, signal=31%	16453/74131/20850/16161/12505/320484/12721/16362/105855/78317/20851/19264/18761/15040/12477/21813/12501/56532/12487/19354/19084/12484/434215/65113/21803/16396/381305/20737/12520/20663/26365/15205/57438/230979/60533/22724/15170/22637/14991/12479/58205/19260/108723/11596/20662/59009/13383/67245/17974/21950
GO:0043112	receptor metabolic process	164	0.575916009865217	193924511635546	0.00288184438040346	0.00860566448801743	0.00220322046947434	2042	tags=29%, list=12%, signal=25%	13429/22339/30878/11535/16416/16410/12306/109689/51801/11600/207592/102141/12333/14784/16414/53618/18806/17999/77647/11603/69710/14251/64009/21926/216869/71770/13430/19165/68423/13385/68421/21803/76959/11838/54673/18550/16396/64383/12520/18222/75788/231876/207742/16976/12527/12568/75669
GO:0046631	alpha-beta T cell activation	134	0.621538611051697	202116666585656	0.00288184438040346	0.00860566448801743	0.00220322046947434	2514	tags=43%, list=15%, signal=36%	19883/16453/74131/20848/14462/12505/320484/22778/11977/16362/19401/105855/20351/19264/23882/16428/18761/56501/15040/320404/21813/12501/80859/16186/12399/20852/12487/19219/22165/12484/94176/319817/21803/58185/11774/20185/16396/381305/56468/20737/12520/26365/11776/53314/230979/60533/19934/22724/22637/14991/12479/54215/240354/54644/19260/11350/11596
GO:0050866	negative regulation of cell activation	163	0.521036282142235	175374714515331	0.00288184438040346	0.00860566448801743	0.00220322046947434	2105	tags=28%, list=13%, signal=25%	16453/15902/16331/21929/57757/12505/16362/27027/74256/108995/12493/15368/13011/12477/320795/11555/67742/12399/12802/235587/110279/19084/12484/434215/65113/12523/319817/21803/18753/16396/14629/381305/56468/20737/26365/94212/57438/230979/69769/60533/22724/100952/12527/15170/14991/14102
GO:0071706	tumor necrosis factor superfamily cytokine production	134	0.492919494664502	160291321223145	0.00288184438040346	0.00860566448801743	0.00220322046947434	2016	tags=26%, list=12%, signal=23%	74131/19419/21929/18708/230073/268857/11600/19401/16452/19264/15040/13057/21899/22695/216869/16800/21937/19219/12484/17319/12257/12523/19271/11433/50931/106759/107607/20737/217203/100689/60533/56490/17874/22040/15170
GO:0099504	synaptic vesicle cycle	164	0.528481885128666	177952322432908	0.00288184438040346	0.00860566448801743	0.00220322046947434	2464	tags=27%, list=15%, signal=24%	13429/382018/12725/68404/22317/11465/11845/72194/13002/18439/11461/11555/18754/108800/53330/13430/22318/76787/12484/229227/56637/14809/109905/20909/11774/19157/13852/218503/54645/11776/19339/67474/72961/111173/12568/19211/13195/74732/30948/231570/216856/64051/215449/20615/110784
GO:1902905	positive regulation of supramolecular fiber organization	163	0.527772566953512	177642069143332	0.00288184438040346	0.00860566448801743	0.00220322046947434	1847	tags=25%, list=11%, signal=22%	227753/21809/192176/17127/12576/22388/12721/26401/105855/234094/11845/67771/22323/18761/19229/223864/544963/14026/14784/76709/18754/328572/57028/78757/104252/74117/19645/11853/211401/68089/434204/23789/15894/56431/21812/11789/21754/22376/73178/114229
GO:0007411	axon guidance	175	0.484980163680238	164431004621385	0.00289017341040462	0.00860566448801743	0.00220322046947434	2007	tags=21%, list=12%, signal=18%	22339/14462/13848/13844/20354/20351/26456/22323/30957/22152/12215/14026/12399/11603/105689/20352/14251/16971/19354/67263/11785/76884/107449/93691/170822/18846/268721/231876/235611/20350/12168/13723/20360/212168/12568/17967
GO:0008154	actin polymerization or depolymerization	162	0.615585905576016	20660190657777	0.00289017341040462	0.00860566448801743	0.00220322046947434	3296	tags=46%, list=20%, signal=37%	227753/215280/19241/22388/12721/26401/105855/12331/11845/67771/22323/19229/12333/101497/19240/544963/277360/14026/14784/76709/18754/50875/218397/20740/57028/56320/78757/104252/74117/211401/27361/68089/434204/18753/19200/23789/23999/15894/56431/73910/16798/20742/74569/12332/13829/22376/73178/17913/15163/12631/319262/30948/56716/18643/20259/12345/11518/57748/13383/17974/13860/66713/230101/18693/672…
GO:0010632	regulation of epithelial cell migration	175	0.523075403564143	177347076317739	0.00289017341040462	0.00860566448801743	0.00220322046947434	2568	tags=29%, list=16%, signal=24%	14751/22339/11482/20850/14462/16416/20855/11600/20351/16476/11845/23871/19229/50754/15368/11426/18787/16336/384009/11852/21813/14026/18754/56233/68750/21814/21803/56218/68585/20779/12317/26365/53869/26921/18015/212307/12168/19211/23938/79264/20317/14645/17395/18643/232227/23790/11350/11596/72674/18803
GO:0032640	tumor necrosis factor production	131	0.493274879031896	159727851589462	0.00289017341040462	0.00860566448801743	0.00220322046947434	2016	tags=26%, list=12%, signal=23%	74131/19419/21929/18708/230073/268857/11600/19401/16452/19264/15040/13057/21899/22695/216869/16800/21937/19219/12484/17319/12257/12523/19271/11433/50931/106759/107607/20737/217203/100689/56490/17874/22040/15170
GO:0046496	nicotinamide nucleotide metabolic process	131	0.548784205862768	177702384440748	0.00289017341040462	0.00860566448801743	0.00220322046947434	1171	tags=24%, list=7%, signal=22%	74747/15277/14751/56421/18655/433182/20848/14433/18648/11674/18746/15937/108155/15275/54683/21991/18641/353204/13807/16828/107029/18439/79459/16337/15483/16969/14571/17319/50721/14635/18642
GO:0050670	regulation of lymphocyte proliferation	175	0.501439594003755	170011522890533	0.00289017341040462	0.00860566448801743	0.00220322046947434	2694	tags=34%, list=16%, signal=29%	16453/74131/20850/16331/16161/12505/320484/12721/16362/105855/78317/20851/19264/18761/15040/384783/12477/320795/21813/12501/56532/56708/12487/19354/19084/12484/17319/434215/65113/21803/106759/16396/381305/329559/20737/18019/12520/20663/26365/15205/57438/230979/60533/22724/17874/15170/22637/14991/12479/16191/58205/19260/108723/11596/20662/59009/13383/67245/17974/21950
GO:0072524	pyridine-containing compound metabolic process	138	0.543743497258618	178079528394602	0.00289017341040462	0.00860566448801743	0.00220322046947434	1777	tags=29%, list=11%, signal=26%	74747/15277/14751/56421/18655/433182/20848/14433/18648/11674/18746/15937/108155/15275/54683/21991/18641/353204/13807/16828/107029/18439/79459/16337/57028/15483/16969/14571/17319/50721/14635/18642/69564/20185/107766/108099/11872/14447/105787/56857
GO:0097485	neuron projection guidance	175	0.484980163680238	164431004621385	0.00289017341040462	0.00860566448801743	0.00220322046947434	2007	tags=21%, list=12%, signal=18%	22339/14462/13848/13844/20354/20351/26456/22323/30957/22152/12215/14026/12399/11603/105689/20352/14251/16971/19354/67263/11785/76884/107449/93691/170822/18846/268721/231876/235611/20350/12168/13723/20360/212168/12568/17967
GO:0097529	myeloid leukocyte migration	131	0.48396519197321	156713272140834	0.00289017341040462	0.00860566448801743	0.00220322046947434	2541	tags=29%, list=16%, signal=25%	22339/22388/105855/13052/20851/238871/16409/14385/19229/18578/18787/13143/277360/227541/16414/19354/19219/17319/19252/19271/68585/16172/57781/22121/21943/26417/12520/12913/266632/17874/100952/12527/18654/68050/22324/11596/15139/171095
GO:2001236	regulation of extrinsic apoptotic signaling pathway	131	0.535921695335267	173537361529715	0.00289017341040462	0.00860566448801743	0.00220322046947434	2152	tags=35%, list=13%, signal=31%	22339/16453/16410/21929/14049/74256/97998/19264/15368/18787/228355/64294/217356/17210/12399/16403/12633/21926/19165/12211/12370/58231/16905/78688/14827/107449/216439/20909/20482/20779/15894/14629/14373/224105/13144/23939/21812/66813/12421/12385/18015/80751/19211/15194/14460/23938
GO:0045766	positive regulation of angiogenesis	137	0.595263953469696	194503557465721	0.00289855072463768	0.00860566448801743	0.00220322046947434	1032	tags=18%, list=6%, signal=17%	15277/22339/11482/11535/20848/16416/18746/58861/16451/23871/19229/228852/223864/12226/22433/13601/15368/20866/18787/11852/21813/16414/56233/21937/50721
GO:0050679	positive regulation of epithelial cell proliferation	137	0.535824625183386	175081651036359	0.00289855072463768	0.00860566448801743	0.00220322046947434	1814	tags=26%, list=11%, signal=24%	22339/30878/11482/20850/20848/16416/21929/14369/11977/14595/12444/13052/18129/16476/228852/22433/13601/15368/13057/16401/22346/75605/12633/78757/68750/50721/21803/216439/68585/18176/69745/12443/353310/18015/74370/12168
GO:1903034	regulation of response to wounding	137	0.48857012312561	159641158288672	0.00289855072463768	0.00860566448801743	0.00220322046947434	2054	tags=24%, list=13%, signal=21%	17127/12576/12306/11977/11747/18761/22433/18787/16336/11555/18754/21682/269473/16971/17886/19015/68750/19219/12484/17319/18213/19271/18753/68585/26365/13829/260299/26395/19339/76893/12527/83431/19211
GO:0002274	myeloid leukocyte activation	155	0.580827291932444	194301067736363	0.00291545189504373	0.00860566448801743	0.00220322046947434	1279	tags=24%, list=8%, signal=22%	17988/19883/19419/74734/70461/107817/27027/18129/16476/16409/16822/70450/12493/69188/20911/14256/15368/13011/52065/21899/21813/16414/18754/18806/21926/12802/19354/110279/22318/12523/19664/94176/21803/18753/20909/106759/17916
GO:0002429	immune response-activating cell surface receptor signaling pathway	155	0.527789091607587	176558480400895	0.00291545189504373	0.00860566448801743	0.00220322046947434	2641	tags=30%, list=16%, signal=25%	14462/23880/210757/105855/246177/74256/107321/19264/16822/67596/16428/16534/18578/12477/72699/12501/80859/76438/329260/77647/21682/12487/12297/12988/22165/19165/19271/319817/109905/381305/18176/20737/18019/12520/232341/13709/15170/18755/22637/54215/240354/19260/11350/69727/18803/22284
GO:0006006	glucose metabolic process	160	0.587078600225389	196952356867499	0.00291545189504373	0.00860566448801743	0.00220322046947434	1708	tags=27%, list=10%, signal=24%	15277/14751/56421/19883/18655/228026/17691/244416/14815/72157/14433/16592/18746/108155/18708/15275/21991/18641/59090/16828/69181/384783/212980/14583/328572/16337/67078/22278/21926/28146/14571/77781/230784/18642/56458/20779/100705/18627/11364/19062/70974/14447/105787
GO:0007033	vacuole organization	153	0.504284460799694	168316773789511	0.00291545189504373	0.00860566448801743	0.00220322046947434	4148	tags=51%, list=25%, signal=38%	240752/60599/17101/12306/12721/18439/14466/13033/15212/56486/75909/74772/320191/71742/74349/329015/93739/67526/17921/218035/52639/76959/66734/54673/68943/12751/21425/75608/76559/12421/12752/225020/75788/67443/11432/245860/22040/213948/29869/72512/74302/233979/20615/68728/76308/15932/73683/71900/170833/71732/237782/29810/227738/51897/66615/55978/11840/666468/72175/64143/229722/15944/14824/69668/22…
GO:0008361	regulation of cell size	176	0.480602884809892	163026621646353	0.00291545189504373	0.00860566448801743	0.00220322046947434	2503	tags=31%, list=15%, signal=27%	22339/12725/108155/11977/20354/20351/171207/97998/26456/380711/223864/16534/14567/18439/107723/328572/20352/74132/16971/56320/11750/26941/13430/74117/18213/22368/56637/71955/23999/68585/12421/319740/18846/53869/241296/360213/20498/74370/20350/12168/20360/83431/12568/19211/12631/29869/54214/20353/20358/16202/18472/66096/11518/57138/11350
GO:0016051	carbohydrate biosynthetic process	155	0.525338230302688	175738606791252	0.00291545189504373	0.00860566448801743	0.00220322046947434	2098	tags=25%, list=13%, signal=22%	14751/74185/18655/17691/244416/14815/72157/14433/108155/14936/21991/14595/19229/69181/77590/384783/27357/14583/328572/16337/67078/19219/14571/77781/230784/21803/50935/56458/18627/18033/11364/19062/20444/72297/58250/56012/18519/17423/18563
GO:0019935	cyclic-nucleotide-mediated signaling	135	0.677136765947418	220258475554679	0.00291545189504373	0.00860566448801743	0.00220322046947434	1039	tags=24%, list=6%, signal=23%	381853/11535/14433/70461/19735/14674/105171/51801/76089/75547/18576/238871/11513/19229/14680/18578/16336/11512/26364/14773/11555/13611/207728/19222/11515/19216/26941/19219/382045/51799/19084/17237/330814
GO:0021953	central nervous system neuron differentiation	157	0.475105842617397	158873427305303	0.00291545189504373	0.00860566448801743	0.00220322046947434	2466	tags=18%, list=15%, signal=15%	19883/235439/12227/16911/13844/11977/76089/20689/654470/105689/20677/67263/13390/94222/13392/329559/18846/15205/16825/14790/230676/83431/12568/19211/70762/332397/18472/104318
GO:0043491	protein kinase B signaling	135	0.493901016698916	160655705735903	0.00291545189504373	0.00860566448801743	0.00220322046947434	1632	tags=24%, list=10%, signal=22%	22339/18710/240752/14462/18413/140742/11600/19401/52065/328572/16337/237542/12192/21926/216869/56708/12487/78757/26941/75747/68421/230784/19271/21803/67588/68585/20779/73182/21812/21943/64383/19062/19882
GO:0050851	antigen receptor-mediated signaling pathway	135	0.534917559314923	173997532089822	0.00291545189504373	0.00860566448801743	0.00220322046947434	2641	tags=32%, list=16%, signal=27%	14462/23880/210757/105855/74256/107321/19264/16822/67596/16428/16534/18578/12477/72699/12501/80859/76438/329260/77647/21682/12487/12297/22165/19165/19271/319817/381305/18176/20737/18019/12520/232341/13709/15170/18755/22637/54215/240354/19260/11350/69727/18803/22284
GO:0050870	positive regulation of T cell activation	154	0.526538625696089	175871395212807	0.00292397660818713	0.00860566448801743	0.00220322046947434	2087	tags=34%, list=13%, signal=30%	16453/74131/19419/20850/14462/16161/13482/13848/320484/22778/12721/16362/19401/105855/78317/74256/20851/19264/67596/18761/54167/15040/22433/320404/21940/21813/12501/80859/16186/12399/12487/12484/21803/56048/11774/76088/56468/268564/21943/20737/12520/26365/15205/328365/11776/230979/14252/16852/60533/22724/22637/14991/12479
GO:0001894	tissue homeostasis	177	0.468450411283657	158594348026892	0.00293255131964809	0.00860566448801743	0.00220322046947434	2529	tags=25%, list=15%, signal=22%	22339/74131/12725/16331/16416/16410/13819/12721/54683/13052/19229/14256/18439/11555/22295/22346/19354/19219/12988/54411/19645/11433/100201/20779/12751/75608/21943/26365/21934/12815/16825/18015/77087/16653/74025/67171/18596/14460/332397/52028/16974/68728/11518/269346/15932
GO:0007605	sensory perception of sound	177	0.493690904966543	167139542017746	0.00293255131964809	0.00860566448801743	0.00220322046947434	1336	tags=10%, list=8%, signal=9%	13429/16206/12576/22388/140476/320790/17196/16450/15212/22295/20471/269473/26941/12289/17921/225055/66540/15894
GO:0030832	regulation of actin filament length	148	0.607910165575616	201409038612227	0.00293255131964809	0.00860566448801743	0.00220322046947434	3250	tags=45%, list=20%, signal=37%	227753/19241/22388/12721/26401/105855/11845/67771/22323/19229/12333/101497/19240/544963/277360/14026/14784/76709/18754/50875/218397/20740/57028/56320/78757/104252/74117/68089/434204/18753/23789/23999/15894/56431/73910/16798/20742/12332/13829/22376/73178/17913/15163/12631/319262/30948/56716/18643/20259/12345/11518/57748/13383/17974/13860/66713/230101/18693/102774/66824/11848/12340/329165/11840/126…
GO:0032271	regulation of protein polymerization	177	0.47319534736638	160200750810074	0.00293255131964809	0.00860566448801743	0.00220322046947434	3179	tags=38%, list=19%, signal=31%	227753/12576/19241/12721/26401/105855/11845/67771/22323/19229/12333/101497/19240/544963/277360/14026/14784/76709/18754/72205/50875/218397/20740/56320/78757/104252/74117/68089/434204/18753/23789/23999/15894/73910/16798/20742/11789/12332/13829/22376/73178/17913/15163/12631/319262/30948/56716/18643/20259/12345/11518/57748/11350/13383/17974/13860/66713/22153/230101/18693/102774/66824/11848/12340/3291…
GO:0032944	regulation of mononuclear cell proliferation	177	0.504071621264767	170653943742483	0.00293255131964809	0.00860566448801743	0.00220322046947434	2694	tags=34%, list=16%, signal=29%	16453/74131/20850/16331/16161/12505/320484/12721/16362/105855/78317/20851/19264/18761/15040/384783/12477/320795/21813/12501/20440/56532/56708/12487/19354/19084/12484/17319/434215/65113/21803/106759/16396/381305/329559/20737/18019/12520/20663/26365/15205/57438/230979/60533/22724/17874/15170/22637/14991/12479/16191/58205/19260/108723/11596/20662/59009/13383/67245/17974/21950
GO:1902107	positive regulation of leukocyte differentiation	139	0.581140996441709	19067802875383	0.00293255131964809	0.00860566448801743	0.00220322046947434	2087	tags=35%, list=13%, signal=31%	74131/15902/21847/19419/20850/16331/14462/16416/22778/16362/19401/105855/74256/18129/20851/16476/19264/16878/67596/22433/14256/320404/21940/21813/80859/16186/12399/14281/12192/21926/54411/12370/19645/56637/21803/100201/11774/56468/268564/21943/252838/328365/11776/75302/22724/15163/22637/14991/12479
GO:0002573	myeloid leukocyte differentiation	174	0.571665293526614	193020967882101	0.00294117647058824	0.00860566448801743	0.00220322046947434	1816	tags=27%, list=11%, signal=24%	22339/15902/21847/20850/16477/16331/14462/16416/93694/18708/12306/22778/19401/18129/16476/17684/16878/16409/50754/16658/21813/102791/99375/14281/12192/21926/16969/19165/54411/12370/229615/19645/65113/19664/56637/21803/100201/20779/18018/21943/11789/12520/26365/21934/18015/53314/216161
GO:0030278	regulation of ossification	174	0.469990447247006	158690779465231	0.00294117647058824	0.00860566448801743	0.00220322046947434	2633	tags=28%, list=16%, signal=24%	22339/17127/15902/15213/20354/12006/22057/19229/13601/18439/16478/11555/226551/20481/71458/56233/21926/17966/237928/19219/54411/19073/19664/16905/56637/21803/100201/58185/18018/73016/26417/11789/387206/75788/17130/12168/75302/12393/15951/14460/29806/11481/16974/16202/71175/18747/26427/12162/208727
GO:0032103	positive regulation of response to external stimulus	228	0.475700290747185	167054719609964	0.00294117647058824	0.00860566448801743	0.00220322046947434	2346	tags=25%, list=14%, signal=22%	22339/17127/20850/18413/16452/105855/20851/23871/19229/50905/12773/15040/13057/18787/13143/11770/21899/227541/18035/106512/207728/80859/18569/21926/16971/12487/19354/21937/19219/12484/17319/18213/19271/21803/20909/106759/68585/16172/12317/107607/21817/21943/26417/12520/21934/232341/12913/12168/78781/17874/83431/69150/18596/18654/11421/68050/11876
GO:0046434	organophosphate catabolic process	174	0.541812504139286	182941268507707	0.00294117647058824	0.00860566448801743	0.00220322046947434	1720	tags=26%, list=11%, signal=24%	74747/15277/14751/56421/18655/20597/433182/20848/14433/114663/18648/11674/18746/15937/108155/15275/21991/18641/353204/13807/238871/16828/18439/79459/207728/18806/16337/75686/57028/16969/14571/17319/74182/50721/50773/14635/18753/18642/11666/20185/19062/108099/11872/14447/105787/67528
GO:0046651	lymphocyte proliferation	237	0.45694744093607	161794274428004	0.00294117647058824	0.00860566448801743	0.00220322046947434	2694	tags=36%, list=16%, signal=30%	16453/74131/20850/16331/16161/12505/13848/320484/12721/16362/105855/78317/20851/19264/16409/18761/56501/15040/384783/18439/12477/21940/320795/21813/12501/16414/56532/56708/19171/12487/19354/23917/19084/12484/17319/434215/65113/94176/319817/21803/18753/59287/106759/76088/16396/381305/329559/17698/20737/545652/18019/12520/20663/26365/19290/15205/57438/230979/545650/60533/12476/22724/17874/15170/226…
GO:0048839	inner ear development	150	0.477627164028609	159222898122741	0.00294117647058824	0.00860566448801743	0.00220322046947434	1075	tags=14%, list=7%, signal=13%	14581/16206/14462/12576/15213/17132/13844/65107/140476/320790/15040/16658/16450/22295/20471/110279/26941/72999/109181/17921/19664
GO:0050878	regulation of body fluid levels	228	0.514534909873267	180692521678736	0.00294117647058824	0.00860566448801743	0.00220322046947434	2406	tags=28%, list=15%, signal=24%	22339/30878/11535/20850/83671/16416/17101/12306/14674/13844/27027/20851/108101/11747/18761/16534/235627/22433/13057/18787/11512/14466/22234/228355/11979/11555/14026/18754/21682/192236/235431/11750/19219/19271/216233/18753/11774/73182/22260/246694/232946/12443/19062/26365/20912/232341/67443/13829/246198/230824/22724/231580/12527/20170/15170/12000/13666/14460/66901/12305/14678/12847/15442
GO:0050900	leukocyte migration	235	0.546742410586663	193299697041662	0.00294117647058824	0.00860566448801743	0.00220322046947434	1990	tags=27%, list=12%, signal=24%	16421/22339/14462/16416/17101/22388/12721/14595/105855/13052/246177/20851/238871/16409/14385/19229/13601/12333/20868/18578/18787/13143/16401/21936/277360/227541/106512/16414/16403/56532/21926/12802/18600/19354/110279/170756/19219/12484/17319/19252/19271/21803/50931/76088/68585/15894/16172/12317/57781/17698/22121/21943/26417/20737/12520/20345/232341/70045/12913/230979/266632/17874/100952/12527
GO:0051271	negative regulation of cellular component movement	235	0.479716128684378	169602687746849	0.00294117647058824	0.00860566448801743	0.00220322046947434	2544	tags=31%, list=16%, signal=27%	11482/12798/20848/14462/12576/56484/60599/20855/20354/20351/171207/17684/26456/11857/72065/18787/11852/14026/64652/237542/50875/20352/16971/18600/56320/110279/19015/26941/19219/228880/17319/19252/54608/19664/19271/21814/56637/21803/50931/70415/23789/56218/67588/12317/57781/11490/192662/18846/12385/76108/18015/20350/22376/114229/20360/76893/100952/12527/19211/12631/14102/23938/20353/79264/30948/20…
GO:0051668	localization within membrane	150	0.525379901387963	175141861297949	0.00294117647058824	0.00860566448801743	0.00220322046947434	1759	tags=24%, list=11%, signal=22%	227753/16421/13429/192176/16416/104156/19264/16401/665113/16414/76438/17999/11603/64009/71770/56320/13430/218811/22318/13385/12484/94176/56637/21803/14809/109905/11838/20909/64383/12520/53869/18222/240057/54645/11776/20334
GO:0071219	cellular response to molecule of bacterial origin	174	0.507939373001217	171504113529953	0.00294117647058824	0.00860566448801743	0.00220322046947434	2503	tags=25%, list=15%, signal=22%	22352/14581/21929/108155/19401/16452/238871/22433/18578/18787/21899/108960/18035/207728/22695/18569/18754/21926/110279/19015/17319/12523/21803/76959/387160/106759/22169/18033/22260/70310/14469/26417/64383/387206/216161/100689/60533/17874/240354/58205/236193/19260/100503545/11350
GO:0071559	response to transforming growth factor beta	169	0.545414313124022	184177413140087	0.00294117647058824	0.00860566448801743	0.00220322046947434	1984	tags=30%, list=12%, signal=27%	21809/17127/11482/14815/26401/16476/102141/17684/22433/68010/22793/18787/93836/21813/20481/53618/328572/12399/12633/14281/12192/216869/56320/13390/13430/11479/16969/74117/434215/21814/14828/75901/21803/66313/20482/20340/18550/20779/68939/23939/21812/353310/18099/75788/17130/246154/12168/58250/108075/12914/100952
GO:1903037	regulation of leukocyte cell-cell adhesion	235	0.506413362079716	1790414417693	0.00294117647058824	0.00860566448801743	0.00220322046947434	2087	tags=31%, list=13%, signal=27%	16453/74131/19419/20850/14462/16161/13482/12505/13848/320484/22778/12721/16362/19401/105855/78317/74256/20851/19264/67596/23871/18761/54167/15040/22433/12333/12477/16401/320404/21940/21813/12501/16414/80859/16186/12399/21926/12487/19084/12484/434215/65113/54446/319817/21803/56048/11774/76088/16396/15894/381305/56468/268564/21943/20737/12520/26365/94212/15205/328365/57438/232341/11776/230979/14252…
GO:1903708	positive regulation of hemopoiesis	174	0.536468957844927	18113703709933	0.00294117647058824	0.00860566448801743	0.00220322046947434	2133	tags=32%, list=13%, signal=28%	74131/15902/21847/19419/20850/20848/16331/14462/16416/56484/22778/16362/19401/105855/74256/18129/20851/16476/19264/16878/67596/23871/22433/14256/320404/21940/21813/80859/16186/12399/14281/12192/21926/11479/54411/12370/67017/19645/56637/21803/100201/11774/56468/268564/21943/252838/328365/11776/75302/22724/15163/22637/14991/12479/14460
GO:0002695	negative regulation of leukocyte activation	146	0.51670026196638	170977441882072	0.00294985250737463	0.00860566448801743	0.00220322046947434	2105	tags=28%, list=13%, signal=25%	16453/15902/16331/21929/57757/12505/16362/27027/74256/108995/12493/15368/13011/12477/320795/67742/12399/12802/235587/110279/19084/12484/434215/65113/12523/319817/21803/16396/381305/56468/20737/26365/94212/57438/230979/69769/60533/22724/15170/14991/14102
GO:0002768	immune response-regulating cell surface receptor signaling pathway	159	0.527081051274212	176331177586178	0.00294985250737463	0.00860566448801743	0.00220322046947434	2641	tags=30%, list=16%, signal=25%	14462/23880/210757/105855/246177/74256/107321/19264/16822/67596/16428/16534/18578/12477/72699/12501/80859/76438/329260/77647/21682/12487/12297/12988/22165/19165/19271/319817/109905/381305/18176/20737/18019/12520/232341/13709/15170/18755/22637/14991/54215/240354/19260/11350/69727/18803/22284
GO:0006909	phagocytosis	159	0.54019085189423	180716967163814	0.00294985250737463	0.00860566448801743	0.00220322046947434	1475	tags=23%, list=9%, signal=21%	227753/12798/12725/16416/16410/107817/12721/16185/19401/105855/246177/19264/70450/57912/13057/18439/227541/16414/16186/17304/21926/16971/17886/110279/13430/12988/17921/19271/94176/21803/109905/27403/73182/17972/12317/104759/21817
GO:0007160	cell-matrix adhesion	159	0.571157330010607	191076579862386	0.00294985250737463	0.00860566448801743	0.00220322046947434	2411	tags=29%, list=15%, signal=25%	16421/22339/17127/11482/83436/16416/16410/12125/18708/22288/244895/140476/19229/192897/11426/22793/18787/16401/12501/16414/218397/16403/16971/235431/19271/56637/434204/20779/13144/11490/230379/26921/16825/18015/13829/381921/100952/12568/19211/12631/50932/12305/18720/16202/15442/23790
GO:0010977	negative regulation of neuron projection development	140	0.535697273539456	175965918566882	0.00294985250737463	0.00860566448801743	0.00220322046947434	2516	tags=34%, list=15%, signal=29%	22352/192176/14581/13844/20354/76089/20351/171207/26456/11845/380711/14567/14964/11512/64294/269473/20352/74132/16971/74117/19664/56637/19055/19347/68585/56294/18846/15205/26921/240057/360213/17246/20350/20360/76893/16852/231580/12568/19211/29869/14972/20353/20358/218203/18472/20615/259277
GO:0030217	T cell differentiation	229	0.494828384910879	173745841379911	0.00294985250737463	0.00860566448801743	0.00220322046947434	2105	tags=33%, list=13%, signal=29%	19883/16453/74131/19419/20850/20848/14462/74734/210757/12505/107817/22778/14369/11977/16362/19401/105855/16205/20351/74256/20851/19264/320790/67596/23882/16428/22433/16658/16450/12477/320404/21940/277360/21813/66494/12501/80859/16186/12399/20852/56532/20677/12192/15001/12487/19219/22165/12769/12500/94176/319817/21803/58185/11774/56218/20185/381305/56468/13653/268564/11789/20737/20663/328365/11776…
GO:0032496	response to lipopolysaccharide	229	0.508697262496431	178615529293087	0.00294985250737463	0.00860566448801743	0.00220322046947434	2503	tags=28%, list=15%, signal=24%	22352/14581/11535/16477/21929/108155/268857/19401/16452/20851/238871/16476/22433/18578/18439/18787/16478/108960/18035/207728/22695/18569/19222/18754/19216/110651/21926/12802/110279/19015/19219/17319/12523/11433/16523/21803/76959/387160/106759/22169/18033/22260/70310/14469/22121/68652/26417/387206/21934/17130/216161/102626/100689/60533/17874/74337/14598/240354/11421/58205/15975/236193/19260/100503…
GO:0043405	regulation of MAP kinase activity	229	0.540716248466963	189858145576273	0.00294985250737463	0.00860566448801743	0.00220322046947434	2632	tags=32%, list=16%, signal=27%	21809/22339/20597/19419/217410/19735/109689/13844/26401/16452/75547/19264/67603/23882/19229/30957/18439/101809/665113/14466/228355/26399/21899/72699/51791/16337/17873/26412/21926/26408/12988/12484/26400/17319/19252/18213/19271/216965/56637/21803/240672/18753/78943/330177/20779/23939/21812/21943/19062/12520/26365/19882/21934/18015/26390/15259/114229/381921/16653/26395/15170/18596/23938/327826/1620…
GO:0043409	negative regulation of MAPK cascade	140	0.485771748256768	159566374738225	0.00294985250737463	0.00860566448801743	0.00220322046947434	2737	tags=39%, list=17%, signal=32%	20597/29811/13449/19735/109689/13844/74256/108995/19264/18626/16878/67603/57912/22433/18439/101809/14466/51791/26941/12988/19252/19271/56637/240672/18753/192195/18518/56458/330177/20185/16396/23939/11789/19062/26365/18015/15259/100952/15170/19211/20358/64384/15502/18472/19260/11350/12162/216805/13383/114716/101568/19023/20660/329659
GO:0050731	positive regulation of peptidyl-tyrosine phosphorylation	140	0.527850814158217	173388512444587	0.00294985250737463	0.00860566448801743	0.00220322046947434	2316	tags=30%, list=14%, signal=26%	22339/16416/18413/12505/11600/16452/20354/19264/16878/19229/50754/21936/12501/218397/18003/11603/21682/21926/216869/56708/16800/78757/21937/19219/13385/12484/17319/19271/21803/20779/15894/224105/12520/15205/80285/230979/56013/15163/14460/16191/11421/56716
GO:0001649	osteoblast differentiation	147	0.47167010881191	156023365934187	0.0029585798816568	0.00860566448801743	0.00220322046947434	2707	tags=28%, list=17%, signal=23%	22339/17127/15902/16477/15213/20354/12006/22057/16478/226551/15081/20481/56233/21926/17966/19219/54411/21814/16905/56637/100201/18018/17261/11789/387206/18015/17130/12168/54393/12393/15951/29806/11481/16202/68728/56417/18747/26427/12162/208727/67399
GO:0001659	temperature homeostasis	147	0.511344197081351	16914712484221	0.0029585798816568	0.00860566448801743	0.00220322046947434	1647	tags=23%, list=10%, signal=21%	22339/104263/30878/20848/16592/108155/13819/105171/16452/240028/23882/11770/26399/108097/11555/216850/21833/20852/21926/14245/50721/19645/19664/22368/11865/329910/14373/18627/22260/13653/21943/11789/21934/231507
GO:0001666	response to hypoxia	165	0.568573201103808	191085034143087	0.0029585798816568	0.00860566448801743	0.00220322046947434	1712	tags=28%, list=10%, signal=26%	74747/21809/22339/19883/18655/17127/112405/228026/18453/13482/12176/108155/14284/13819/12177/16439/56295/17684/268420/15368/11555/22346/18754/328572/18806/22278/20677/12192/70186/19015/12013/19155/12484/231207/19664/108058/78688/68585/15468/68943/22027/13653/64383/110213/12325/231002/18015
GO:0006733	oxidoreduction coenzyme metabolic process	147	0.511944187855919	169345595295242	0.0029585798816568	0.00860566448801743	0.00220322046947434	1322	tags=22%, list=8%, signal=21%	74747/15277/14751/56421/18655/433182/20848/14433/18648/11674/18746/15937/108155/15275/54683/21991/18641/353204/13807/16828/107029/18439/79459/16337/15483/16969/14571/17319/50721/14635/18642/69564/20185
GO:0006898	receptor-mediated endocytosis	183	0.541600419084379	184253591809799	0.0029585798816568	0.00860566448801743	0.00220322046947434	1990	tags=25%, list=12%, signal=22%	13429/22339/30878/11535/16416/12306/109689/51801/11600/12331/13169/18787/269774/16401/21813/11555/14784/16414/18806/16337/74015/17999/12492/14251/64009/16971/216869/71770/13430/68423/13385/68421/74775/27008/11838/64383/544817/12520/12752/277463/18222/218503/73178/16976/231580/12527
GO:0007254	JNK cascade	151	0.504324216908668	167631867010956	0.0029585798816568	0.00860566448801743	0.00220322046947434	2585	tags=28%, list=16%, signal=24%	19419/26401/74256/18626/23882/57912/19229/30957/665113/52065/21940/21899/17873/26412/21926/26408/19219/26400/216965/140577/78943/330177/20185/16396/107607/21943/12421/26365/21934/76108/26921/26390/15259/224938/381921/266632/17874/50932/15502/18472/19260/11596/59009
GO:0045619	regulation of lymphocyte differentiation	151	0.511650283779878	170066971704115	0.0029585798816568	0.00860566448801743	0.00220322046947434	2105	tags=33%, list=13%, signal=29%	16453/74131/15902/19419/20850/16331/14462/57757/12505/22778/16362/19401/105855/74256/20851/19264/67596/22433/14256/12477/320404/21940/21813/66494/80859/16186/12399/12192/15001/12487/12484/65113/319817/21803/11774/67588/381305/56468/268564/20663/252838/328365/11776/13024/22724/15170/22637/14991/12479/14102
GO:0048771	tissue remodeling	147	0.691444440253035	228722335609736	0.0029585798816568	0.00860566448801743	0.00220322046947434	1814	tags=29%, list=11%, signal=26%	22339/192176/11482/20850/16331/16416/16410/23849/13819/11977/14595/18129/16878/320790/19229/12333/18439/16401/11555/226551/19354/110279/19219/12988/54411/12484/19664/21814/11433/56637/19055/78688/100201/20779/12751/13710/21817/21943/26365/21934/18015/17246/12168
GO:0071560	cellular response to transforming growth factor beta stimulus	165	0.546812542919112	183771752222437	0.0029585798816568	0.00860566448801743	0.00220322046947434	1984	tags=30%, list=12%, signal=27%	21809/17127/11482/14815/26401/16476/102141/17684/22433/68010/22793/18787/93836/21813/20481/53618/328572/12633/14281/12192/216869/56320/13390/13430/11479/16969/74117/434215/21814/14828/75901/21803/66313/20482/20340/18550/20779/68939/23939/21812/353310/18099/75788/17130/246154/12168/58250/108075/12914/100952
GO:1904018	positive regulation of vasculature development	152	0.55410113943214	184160700051021	0.0029585798816568	0.00860566448801743	0.00220322046947434	1481	tags=21%, list=9%, signal=19%	15277/22339/11482/11535/20848/16416/18746/58861/16451/76089/23871/19229/228852/223864/12226/22433/13601/15368/20866/18787/11852/21813/16414/12633/56233/21937/50721/109905/68585/18176/13653/18132
GO:1905475	regulation of protein localization to membrane	151	0.542970816395242	180477575006637	0.0029585798816568	0.00860566448801743	0.00220322046947434	2003	tags=30%, list=12%, signal=26%	227753/108155/93730/18708/13844/11845/14567/12323/11461/226849/665113/76709/104215/21926/16971/56374/56320/53330/170770/12297/12988/228880/74117/108058/56637/21803/109905/56212/20909/54673/18412/56294/20742/19062/12520/53869/18222/12325/54645/13829/207304/26395/226744/17913/12568
GO:0010810	regulation of cell-substrate adhesion	167	0.519390569225818	174497971013071	0.0029673590504451	0.00860566448801743	0.00220322046947434	2076	tags=26%, list=13%, signal=23%	22339/192176/17127/11482/83436/16416/18708/14369/16452/22288/244895/70450/19229/11426/18787/277360/12501/76709/18754/218397/20440/18003/16403/16971/56320/235431/19354/68750/13430/19271/56637/20779/13144/12317/11490/230379/26921/16825/18015/13829/16852/100952/19211/12631
GO:0043406	positive regulation of MAP kinase activity	167	0.557613338533676	187339551291789	0.0029673590504451	0.00860566448801743	0.00220322046947434	1899	tags=26%, list=12%, signal=23%	21809/22339/19419/109689/26401/16452/75547/19264/23882/19229/30957/18439/665113/228355/26399/21899/16337/17873/26412/21926/26408/12988/12484/26400/17319/18213/216965/21803/18753/78943/330177/20779/21812/21943/12520/26365/19882/21934/26390/114229/381921/16653/26395
GO:0010038	response to metal ion	211	0.465560982543266	162095935661921	0.00297619047619048	0.00860566448801743	0.00220322046947434	2114	tags=23%, list=13%, signal=20%	227753/381853/15902/16477/12576/12176/16440/11977/16476/11513/11747/14567/12323/15368/20866/18439/16478/320404/11770/11979/328572/74772/56737/12925/14281/64177/11750/13385/56637/74096/19055/59287/18145/70568/107766/26417/105787/232341/13829/17258/12368/17967/56012/98396/15194/14102/14282/22782
GO:0016236	macroautophagy	180	0.528043171551497	17858528715672	0.00297619047619048	0.00860566448801743	0.00220322046947434	3251	tags=41%, list=20%, signal=33%	240752/70381/12176/60599/140742/12177/192652/230895/15368/14466/13033/56486/11555/75909/11975/104009/74772/17281/71742/17966/75747/329015/93739/67526/230784/52639/66734/56048/54673/18145/217695/67588/68943/107607/75608/18412/76559/12421/26417/12752/225020/75788/67443/20773/245860/244962/67474/75669/15194/213948/29869/72512/74302/94178/20615/68728/76308/16151/257632/73683/320528/56480/237782/29810…
GO:0019318	hexose metabolic process	189	0.586133759464034	200654090101077	0.00297619047619048	0.00860566448801743	0.00220322046947434	1708	tags=28%, list=10%, signal=25%	15277/14751/56421/19883/18655/228026/17691/244416/14815/72157/14433/11674/16592/18746/108155/18708/15275/21991/18641/14595/59090/16828/69181/17160/77590/384783/212980/14583/17159/328572/16337/67078/22278/21926/28146/14571/77781/230784/14635/18642/56458/20779/100705/18627/11364/66848/19062/54128/70974/12091/14447/105787
GO:0045165	cell fate commitment	189	0.488891584518014	16736469187381	0.00297619047619048	0.00860566448801743	0.00220322046947434	1646	tags=16%, list=10%, signal=14%	19883/15902/57810/14581/20848/14462/16911/13819/14369/19401/74256/18129/16450/216850/20471/20852/16800/13390/19165/18213/19664/94222/21803/13392/50523/16798/21812/11789/20737/15205
GO:0051251	positive regulation of lymphocyte activation	211	0.479109836282165	166813285711222	0.00297619047619048	0.00860566448801743	0.00220322046947434	2087	tags=32%, list=13%, signal=28%	16453/74131/19419/20850/16331/14462/16161/13482/17101/16783/13848/320484/22778/12721/16362/19401/105855/78317/74256/20851/19264/67596/18761/54167/15040/22433/14256/384783/320404/21940/21813/12501/80859/16186/12399/20852/192236/56708/12487/12484/17319/21803/56048/106759/11774/76088/329559/56468/232946/268564/21943/20737/18019/12520/26365/252838/15205/328365/11776/230979/14252/16852/60533/22724/178…
GO:1903039	positive regulation of leukocyte cell-cell adhesion	168	0.551560015672765	185668395282805	0.00297619047619048	0.00860566448801743	0.00220322046947434	2087	tags=36%, list=13%, signal=32%	16453/74131/19419/20850/14462/16161/13482/12505/13848/320484/22778/12721/16362/19401/105855/78317/74256/20851/19264/67596/23871/18761/54167/15040/22433/12333/16401/320404/21940/21813/12501/16414/80859/16186/12399/21926/12487/12484/54446/21803/56048/11774/76088/15894/56468/268564/21943/20737/12520/26365/15205/328365/11776/230979/14252/16852/60533/22724/22637/14991/12479
GO:0006401	RNA catabolic process	209	-0.469087089305508	-153204832486839	0.0029806259314456	0.00860566448801743	0.00220322046947434	2960	tags=44%, list=18%, signal=37%	66373/56190/74133/56335/236511/13211/19819/15568/229663/213550/380773/19317/15381/67710/320720/192119/210529/66094/11991/105083/13207/112403/68134/66441/229512/22687/14000/68092/234344/236732/13555/77134/338359/27998/19704/213541/72162/67724/50912/53422/17876/16549/433702/211948/66446/50783/74326/109075/21379/68209/69577/66362/67493/60365/14904/67153/72544/71701/78651/73158/51810/230753/17149/724…
GO:0003018	vascular process in circulatory system	142	0.511906051883266	168346713099364	0.00298507462686567	0.00860566448801743	0.00220322046947434	2039	tags=22%, list=12%, signal=19%	22339/30878/14815/11535/58861/19735/11600/12333/11512/11555/26433/207728/21926/110279/19015/74840/19271/21814/229877/21803/240672/15894/14629/18627/26365/17130/12168/12288/26395/12000/18519
GO:0030041	actin filament polymerization	142	0.613846782501401	20187119843681	0.00298507462686567	0.00860566448801743	0.00220322046947434	3098	tags=45%, list=19%, signal=37%	227753/19241/12721/26401/105855/11845/67771/22323/19229/12333/101497/19240/544963/277360/14026/14784/76709/18754/50875/218397/20740/56320/78757/104252/74117/211401/27361/68089/434204/18753/19200/23789/23999/15894/73910/16798/20742/74569/12332/13829/22376/73178/17913/15163/12631/319262/30948/56716/18643/20259/12345/11518/57748/13383/17974/13860/66713/230101/18693/102774/66824/11848/12340/329165
GO:0030100	regulation of endocytosis	232	0.469764755528627	16535990438579	0.00298507462686567	0.00860566448801743	0.00220322046947434	1412	tags=19%, list=9%, signal=17%	13429/22339/30878/12798/16416/16410/12306/109689/11600/16185/105855/19264/13057/18787/269774/227541/16186/18806/17304/17999/14251/108800/64009/21926/16971/216869/53330/110279/13430/12988/235406/68423/13385/19271/94176/21803/19055/109905/27403/11838/20779/22260/12317
GO:0034404	nucleobase-containing small molecule biosynthetic process	142	0.498762755170481	164024375450206	0.00298507462686567	0.00860566448801743	0.00220322046947434	1322	tags=24%, list=8%, signal=22%	74747/15277/14751/56421/18655/433182/20848/14433/18648/11674/18746/15937/108155/15275/21991/18641/353204/13807/238871/16828/18439/79459/207728/16337/75686/23917/16969/17319/50721/50773/14635/18642/11666/20185
GO:0045765	regulation of angiogenesis	230	0.496558504248687	174276046340629	0.00298507462686567	0.00860566448801743	0.00220322046947434	600	tags=13%, list=4%, signal=13%	15277/22339/18655/112405/11482/11535/20848/16416/18746/58861/16451/20351/18576/16878/16598/23871/19229/228852/50754/223864/12226/22433/13601/15368/20866/18787/11852/21813/11555/16414
GO:0046328	regulation of JNK cascade	142	0.504502318602523	165911902731539	0.00298507462686567	0.00860566448801743	0.00220322046947434	2585	tags=29%, list=16%, signal=25%	19419/26401/74256/18626/23882/57912/19229/30957/665113/52065/21940/21899/17873/26412/21926/26408/26400/216965/140577/78943/330177/20185/16396/107607/21943/12421/26365/21934/76108/26921/26390/15259/224938/381921/17874/50932/15502/18472/19260/11596/59009
GO:0050770	regulation of axonogenesis	170	0.531247745897515	178937408646044	0.00298507462686567	0.00860566448801743	0.00220322046947434	2503	tags=29%, list=15%, signal=25%	22352/22339/13844/20354/20351/171207/26456/14567/328572/14810/11603/105689/20352/74132/16971/56320/67263/13430/74117/18213/22368/56637/16554/71955/20482/23999/68585/319740/18846/99412/53869/240057/268721/360213/235611/20350/12168/26395/20360/212168/83431/12568/19211/29869/54214/20353/20358/16202/18472/11350
GO:0051216	cartilage development	142	0.527669417886201	173530693332091	0.00298507462686567	0.00860566448801743	0.00220322046947434	2338	tags=24%, list=14%, signal=21%	17127/19411/17132/11749/20855/12306/11977/19401/12006/13601/21813/328572/12399/21833/12835/16969/70661/109181/21803/13392/20340/21812/17261/18763/26417/69890/12815/12168/58250/102607/12393/13666/52028/16974
GO:0097191	extrinsic apoptotic signaling pathway	184	0.522902761622678	177913617518431	0.00298507462686567	0.00860566448801743	0.00220322046947434	2152	tags=34%, list=13%, signal=30%	22339/16453/17127/16432/16410/56484/21929/12125/14049/18708/16452/74256/97998/19264/15368/18439/18787/21940/228355/56486/64294/217356/17210/12399/16403/12633/21926/11479/19165/56772/12211/12370/58231/16905/56637/21803/78688/14827/107449/216439/20909/20482/67588/20779/15894/14629/14373/224105/13144/23939/21812/66813/12421/12385/18015/12050/17347/80751/19211/15194/14102/14460/23938
GO:0002685	regulation of leukocyte migration	144	0.508175663360312	167602829780858	0.0029940119760479	0.00860566448801743	0.00220322046947434	2524	tags=31%, list=15%, signal=27%	22339/16416/105855/19229/13601/12333/20868/18787/13143/16401/21936/227541/106512/56532/18600/19354/110279/170756/19219/17319/19252/19271/21803/50931/76088/68585/15894/12317/57781/17698/26417/20737/12520/232341/12913/230979/17874/100952/12527/18654/68050/17395/19260/11596/15139
GO:0031345	negative regulation of cell projection organization	166	0.5065770135818	169914550661698	0.0029940119760479	0.00860566448801743	0.00220322046947434	2583	tags=33%, list=16%, signal=28%	22352/192176/14581/13844/20354/76089/20351/171207/26456/11845/380711/14567/14964/11512/64294/14026/269473/20352/74132/16971/13430/74117/19664/56637/19055/18753/23789/19347/68585/56294/18846/15205/26921/240057/360213/17246/20350/20360/76893/16852/231580/12568/19211/12631/29869/14972/20353/20358/218203/12345/18472/20615/259277/17758
GO:0031348	negative regulation of defense response	166	0.473444382584095	158801302414587	0.0029940119760479	0.00860566448801743	0.00220322046947434	1589	tags=23%, list=10%, signal=21%	19883/17127/14462/21929/15937/12505/93694/268857/11513/23871/15040/13011/19043/52065/11555/22695/18569/12702/216869/12802/110279/19015/21937/19219/12484/20723/19645/65113/11433/192195/11666/16396/18033/74136/56468/57781/64383/20737/26365
GO:0042098	T cell proliferation	166	0.562493524621404	188669899982992	0.0029940119760479	0.00860566448801743	0.00220322046947434	2694	tags=39%, list=16%, signal=33%	16453/74131/20850/16161/12505/13848/320484/12721/16362/105855/78317/20851/19264/16409/18761/56501/15040/18439/12477/21813/12501/16414/56532/19171/12487/19354/19084/12484/434215/65113/94176/319817/21803/59287/76088/16396/381305/17698/20737/12520/20663/26365/15205/57438/230979/60533/12476/22724/15170/22637/14991/12479/240354/58205/19260/12445/11350/108723/11596/20662/59009/13383/67245/17974/21950
GO:0044262	cellular carbohydrate metabolic process	227	0.524751993779826	183928280964326	0.0029940119760479	0.00860566448801743	0.00220322046947434	1560	tags=21%, list=10%, signal=19%	74747/15277/19883/74185/228026/17691/244416/14815/20848/72157/114663/18648/15937/108155/14936/15275/21991/14595/59090/77559/14385/19229/69181/384783/212980/27357/14583/18754/328572/16337/67078/12492/15483/77781/50721/230784/56637/14635/18642/56458/20779/100705/18627/214505/11364/12421/19062/108099
GO:0071222	cellular response to lipopolysaccharide	166	0.512626571779911	171943675425307	0.0029940119760479	0.00860566448801743	0.00220322046947434	2503	tags=25%, list=15%, signal=22%	22352/14581/21929/108155/19401/16452/238871/22433/18578/18787/108960/18035/207728/22695/18569/18754/21926/110279/19015/17319/12523/21803/76959/387160/106759/22169/18033/22260/70310/14469/26417/387206/216161/100689/60533/17874/240354/58205/236193/19260/100503545/11350
GO:0002262	myeloid cell homeostasis	145	0.544957864200915	179667776416616	0.003003003003003	0.00860566448801743	0.00220322046947434	1088	tags=27%, list=7%, signal=25%	14751/22339/16453/15902/20850/20848/16331/14462/56484/12125/13819/12505/107817/22778/16452/105855/20851/17684/50794/16598/23871/14385/69188/16658/15368/18578/320404/238247/52065/22695/50875/21833/12192/11479/16969/12484/67017/19645/21814
GO:0003007	heart morphogenesis	205	0.511185959463238	176501835896782	0.003003003003003	0.00860566448801743	0.00220322046947434	2679	tags=27%, list=16%, signal=23%	22339/192176/17127/112405/11482/15902/14462/15213/11600/19401/18129/12006/16476/17684/320790/21813/225876/18569/20471/16337/17999/20677/50721/19664/21814/22290/21803/12831/68585/18018/68018/11490/21812/20602/15205/328365/17130/17246/12168/74025/75302/22040/245866/20190/16974/16202/22289/71175/20662/17248/12162/244349/207607/233199/24069
GO:0005996	monosaccharide metabolic process	205	0.571660424739364	197382405772606	0.003003003003003	0.00860566448801743	0.00220322046947434	1708	tags=26%, list=10%, signal=24%	15277/14751/56421/19883/18655/228026/17691/244416/14815/72157/14433/11674/16592/18746/108155/18708/15275/21991/18641/14595/59090/16828/69181/17160/77590/384783/212980/14583/17159/18754/328572/16337/67078/22278/21926/28146/14571/77781/230784/14635/18642/56458/20779/14629/100705/18627/11364/66848/19062/54128/70974/12091/14447/105787
GO:0006109	regulation of carbohydrate metabolic process	145	0.549363495887336	181120274124802	0.003003003003003	0.00860566448801743	0.00220322046947434	1708	tags=28%, list=10%, signal=25%	74747/19883/228026/17691/244416/14815/20848/18648/15937/108155/59090/19229/69181/384783/212980/14583/18439/18754/328572/16337/67078/12492/15483/19219/16969/77781/17319/50721/230784/21803/56458/20185/20779/100705/18033/11364/19062/108099/14447/105787
GO:0008064	regulation of actin polymerization or depolymerization	145	0.61132286639181	201547729269496	0.003003003003003	0.00860566448801743	0.00220322046947434	3250	tags=46%, list=20%, signal=37%	227753/19241/22388/12721/26401/105855/11845/67771/22323/19229/12333/101497/19240/544963/277360/14026/14784/76709/18754/50875/218397/20740/57028/56320/78757/104252/74117/68089/434204/18753/23789/23999/15894/56431/73910/16798/20742/12332/13829/22376/73178/17913/15163/12631/319262/30948/56716/18643/20259/12345/11518/57748/13383/17974/13860/66713/230101/18693/102774/66824/11848/12340/329165/11840/126…
GO:0018108	peptidyl-tyrosine phosphorylation	243	0.532781746123174	189677178445517	0.003003003003003	0.00860566448801743	0.00220322046947434	2548	tags=34%, list=16%, signal=29%	22339/16453/20850/16416/16161/18413/12505/15275/13844/11600/16362/16452/16451/20354/20491/19264/16878/16428/19229/50754/69181/72065/21936/12501/16414/18754/67742/12702/16337/78388/218397/18003/11603/21682/21926/216869/12747/56708/16800/78757/21937/19219/22165/19165/13385/12484/17319/19271/21803/18753/11804/20779/15894/15468/224105/56468/26417/12520/15205/225849/13829/80285/230979/260299/229007/56…
GO:0032102	negative regulation of response to external stimulus	249	0.462650682213093	164931563986244	0.003003003003003	0.00860566448801743	0.00220322046947434	1921	tags=24%, list=12%, signal=22%	19883/17127/14462/12576/21929/15937/12505/12306/268857/20354/20351/11513/11747/26456/23871/13011/18787/19043/52065/11555/22695/18569/12702/14810/20440/269473/20352/12802/18600/56320/110279/19015/21937/19219/12297/12484/17319/19252/19645/65113/11433/18753/192195/23789/11666/68585/16396/18033/74136/56468/57781/64383/20737/18846/26365/26390/20350/69769/20360/13024/76893
GO:0036293	response to decreased oxygen levels	181	0.563252711011866	190531097070758	0.003003003003003	0.00860566448801743	0.00220322046947434	1712	tags=27%, list=10%, signal=25%	74747/21809/22339/19883/18655/17127/112405/228026/18453/13482/12176/108155/14284/13819/12177/16439/56295/17684/268420/15368/11555/67579/22346/18754/328572/18806/22278/20677/12192/70186/19015/12013/19155/12484/231207/19664/108058/78688/387160/68585/15468/68943/22027/13653/64383/110213/12325/231002/18015
GO:0043010	camera-type eye development	250	0.482788168853752	172127553730918	0.003003003003003	0.00860566448801743	0.00220322046947434	2382	tags=21%, list=15%, signal=18%	22352/22339/17127/11482/57810/14462/12576/19411/17132/107817/22778/13844/19401/26401/18129/16476/231051/17684/16878/320790/19672/21813/20481/22346/192236/13390/14571/18213/21803/13392/20482/21812/11789/101023/268451/18015/14790/214058/12168/230824/12288/14561/19881/18596/100121/83429/16886/11481/218756/327826/16974/69743
GO:0051402	neuron apoptotic process	249	0.426909721484722	152190174471582	0.003003003003003	0.00860566448801743	0.00220322046947434	1343	tags=18%, list=8%, signal=17%	112407/21809/14751/22339/14815/14433/14462/12227/56484/12176/12125/12721/109689/11977/11600/16452/16476/13002/19229/50754/15368/67579/17210/20471/14810/11603/21926/16971/216869/56708/70186/13390/21937/170770/26400/19645/56637/107449/216439/14809/59287/20817/56876/68943/14629
GO:0070661	leukocyte proliferation	250	0.460845025921286	164304206437423	0.003003003003003	0.00860566448801743	0.00220322046947434	2694	tags=36%, list=16%, signal=30%	16453/74131/20850/16331/16161/12505/13848/320484/12721/16362/105855/78317/20851/19264/16409/18761/56501/15040/14256/384783/18439/12477/21940/320795/21813/12501/16414/20440/56532/56708/19171/12487/19354/23917/19084/12484/17319/434215/65113/94176/319817/56637/21803/18753/59287/106759/76088/16396/381305/329559/17698/21943/20737/545652/18019/12520/20663/26365/19290/15205/57438/230979/545650/60533/124…
GO:0070663	regulation of leukocyte proliferation	181	0.506041620288965	171178341785362	0.003003003003003	0.00860566448801743	0.00220322046947434	2694	tags=35%, list=16%, signal=29%	16453/74131/20850/16331/16161/12505/320484/12721/16362/105855/78317/20851/19264/18761/15040/14256/384783/12477/320795/21813/12501/20440/56532/56708/12487/19354/19084/12484/17319/434215/65113/56637/21803/106759/16396/381305/329559/20737/18019/12520/20663/26365/15205/57438/230979/60533/22724/17874/15170/22637/14991/12479/16191/58205/19260/108723/11596/20662/59009/13383/67245/17974/21950
GO:0032943	mononuclear cell proliferation	239	0.459232172205217	162795768349681	0.00301204819277108	0.00860566448801743	0.00220322046947434	2694	tags=36%, list=16%, signal=31%	16453/74131/20850/16331/16161/12505/13848/320484/12721/16362/105855/78317/20851/19264/16409/18761/56501/15040/384783/18439/12477/21940/320795/21813/12501/16414/20440/56532/56708/19171/12487/19354/23917/19084/12484/17319/434215/65113/94176/319817/21803/18753/59287/106759/76088/16396/381305/329559/17698/20737/545652/18019/12520/20663/26365/19290/15205/57438/230979/545650/60533/12476/22724/17874/151…
GO:0001818	negative regulation of cytokine production	207	0.54758429275113	189128221983115	0.00302114803625378	0.00860566448801743	0.00220322046947434	1419	tags=23%, list=9%, signal=21%	21809/16453/217410/16331/14462/29811/21929/57757/109689/268857/11600/19401/105855/19264/11513/16598/17472/14385/15368/19043/14466/21899/24058/22695/18569/56233/21926/216869/21937/19219/12988/19073/12484/12257/434215/65113/12523/11433/21803/50931/21942/11666/18550/11746/18033/56468/57781
GO:0051648	vesicle localization	209	0.45718036662778	158214210878176	0.00302114803625378	0.00860566448801743	0.00220322046947434	2618	tags=29%, list=16%, signal=25%	13429/382018/68404/19419/22317/72194/64933/18439/16401/228355/11555/18754/17281/26412/13430/22318/76787/11777/17921/52639/56637/66251/14809/109905/16561/20909/11774/19157/13852/56041/232946/67511/12752/227648/53869/54645/11776/360213/73178/26395/19339/67474/111173/17913/83431/12568/50907/19211/15194/74732/231570/216856/64051/18472/215449/20615/110784/53334/104015/16573/16151
GO:0090596	sensory organ morphogenesis	207	0.470778070365753	162600389703623	0.00302114803625378	0.00860566448801743	0.00220322046947434	1043	tags=11%, list=6%, signal=11%	22339/57810/14581/16206/20848/14462/235542/19411/22778/13844/140476/18129/17684/320790/16658/22295/20481/22346/20471/110279/26941/72999/17921
GO:0002064	epithelial cell development	186	0.481036483831043	163534872844557	0.00303030303030303	0.00860566448801743	0.00220322046947434	1770	tags=21%, list=11%, signal=19%	22352/192176/19411/14284/20855/14595/19401/26401/76089/140476/18129/71602/228852/223864/22433/72065/238247/22295/26433/207728/100986/21926/21937/26941/108829/17921/109905/11865/68585/214597/15894/94246/18132/17698/319448/74206/66705/22589/17341
GO:0002366	leukocyte activation involved in immune response	210	0.479586318859905	166277557535608	0.00303030303030303	0.00860566448801743	0.00220322046947434	2372	tags=33%, list=14%, signal=29%	19883/16453/19419/20848/14462/21929/57757/16783/12721/11977/16362/19401/20351/18129/19264/16409/23882/70450/19229/20911/22433/15368/16414/80859/18754/18806/20852/17688/56708/12487/235587/19354/110279/19219/19165/22318/65113/12523/94176/319817/21803/50931/16431/56048/20909/106759/17916/54519/15894/381305/56468/20737/545652/12520/53314/545650/216161/210293/16852/22724/22040/69150/14991/74732/18826/…
GO:0045444	fat cell differentiation	190	0.550714850422352	187805878087409	0.00303030303030303	0.00860566448801743	0.00220322046947434	2345	tags=28%, list=14%, signal=24%	50527/20341/22339/19883/17127/15902/11861/217410/14462/12176/19735/22433/24014/11770/14773/11555/22695/328572/81703/237542/16403/12192/21926/19015/14245/16969/58231/229227/56637/21803/100201/56458/11865/18627/17385/12443/64383/20602/15205/231507/67528/17130/75302/22724/268752/13666/215210/71538/67043/52028/67544/16974/20318
GO:0051146	striated muscle cell differentiation	226	0.441014208257722	154298943177783	0.00303030303030303	0.00860566448801743	0.00220322046947434	1996	tags=23%, list=12%, signal=20%	22339/57810/17691/14815/19735/22388/14369/19401/13052/75547/11465/56376/22433/13549/14256/20866/69597/12508/20481/216850/328572/20471/50875/21833/103806/12633/11443/14251/216869/17886/12334/19084/19645/19664/108058/16905/56637/21803/19055/13400/11364/18019/12520/13831/66860/17341/12175/17258/11739/16653/12527/77578
GO:0099003	vesicle-mediated transport in synapse	190	0.518322728579936	176759452008534	0.00303030303030303	0.00860566448801743	0.00220322046947434	2887	tags=32%, list=18%, signal=27%	13429/382018/68404/16416/22317/11465/11845/72194/64933/18439/11461/228355/11555/18754/17999/108800/64009/71770/53330/13430/22318/76787/12484/11777/229227/56637/14809/109905/11838/20909/11774/19157/13852/232946/64383/53869/18222/218503/11776/360213/19339/67474/72961/111173/12568/74732/30948/231570/216856/64051/232227/215449/20615/110784/69727/104015/110524/17920/109880/19877/18693
GO:0002263	cell activation involved in immune response	213	0.482038338653325	16790306504963	0.00303951367781155	0.00860566448801743	0.00220322046947434	2372	tags=33%, list=14%, signal=29%	19883/16453/19419/20848/14462/21929/57757/16783/12721/11977/16362/19401/20351/18129/19264/16409/23882/70450/19229/20911/22433/15368/16414/80859/18754/18806/20852/17688/16971/56708/12487/235587/19354/110279/19219/19165/22318/65113/12523/94176/319817/21803/50931/16431/56048/20909/106759/17916/54519/15894/381305/56468/20737/545652/12520/53314/545650/216161/210293/16852/22724/22040/69150/14991/74732/…
GO:0030336	negative regulation of cell migration	195	0.457358323573712	157124309521961	0.00303951367781155	0.00860566448801743	0.00220322046947434	2596	tags=29%, list=16%, signal=24%	11482/12798/20848/56484/60599/20855/171207/17684/11857/72065/18787/11852/14026/64652/237542/16971/18600/110279/19015/26941/19219/228880/17319/19252/54608/19664/19271/21814/56637/21803/50931/70415/23789/56218/67588/12317/57781/11490/192662/76108/18015/114229/76893/100952/19211/14102/23938/79264/20317/259302/16202/23790/11596/15139/72674/216805
GO:0034330	cell junction organization	201	0.532361127645931	182992366724136	0.00303951367781155	0.00860566448801743	0.00220322046947434	2600	tags=32%, list=16%, signal=28%	21809/22339/192176/17127/11482/16416/16410/18810/22388/13052/244895/76089/11845/19229/192897/11426/75909/21894/22330/14251/56233/21926/16971/235431/12988/235442/11853/211401/19271/21803/434204/109905/20779/13144/54135/21812/353310/26365/12385/239096/18222/26921/16825/270163/212307/13829/381921/14086/17913/12527/18755/19211/12631/56460/11421/18720/232227/16582/23790/215449/11518/11350/18747/216805…
GO:0048167	regulation of synaptic plasticity	244	0.429224254696816	15262734748488	0.00303951367781155	0.00860566448801743	0.00220322046947434	3262	tags=19%, list=20%, signal=16%	382018/14815/16440/13844/19401/76089/19229/12323/51791/14810/56320/19165/22318/76787/13385/20972/56637/59287/11838/20909/56876/13653/18412/53869/240057/18015/16653/19339/12568/19211/15194/12631/387141/17395/11350/11596/243931/17920/109880/18693/13116/66673/214162/17257/11840/69017/319984
GO:0048705	skeletal system morphogenesis	188	0.4868847302205	165862447199391	0.00303951367781155	0.00860566448801743	0.00220322046947434	2761	tags=26%, list=17%, signal=22%	21809/22339/17127/19411/11749/20855/12306/19401/12006/17684/18439/21813/215418/20481/99929/20471/21833/12835/237928/72999/70661/109181/11433/270685/13392/20340/111970/21812/17261/18763/59024/414758/12815/77087/58250/75302/12393/18596/71375/11481/16974/17937/71175/15932/12162/13383/12836/30791/213081
GO:0050863	regulation of T cell activation	252	0.477750345876482	170643325754141	0.00303951367781155	0.00860566448801743	0.00220322046947434	2087	tags=29%, list=13%, signal=26%	227753/16453/74131/19419/20850/14462/16161/13482/12505/13848/320484/22778/12721/16362/19401/105855/78317/74256/20851/19264/67596/18761/54167/15040/22433/12477/320404/21940/21813/66494/12501/80859/16186/12399/56532/15001/12487/19354/12988/19084/12484/434215/65113/319817/21803/56048/11774/76088/16396/381305/56468/268564/21943/20737/12520/20663/26365/94212/15205/328365/57438/11776/230979/14252/69769…
GO:0050954	sensory perception of mechanical stimulus	191	0.477421695186657	162940308620341	0.00303951367781155	0.00860566448801743	0.00220322046947434	1336	tags=10%, list=8%, signal=10%	13429/16206/12576/22388/140476/320790/17196/16450/15212/22295/20471/269473/21926/26941/12297/12289/17921/225055/66540/15894
GO:0051650	establishment of vesicle localization	195	0.461826357128613	158659291288007	0.00303951367781155	0.00860566448801743	0.00220322046947434	2618	tags=30%, list=16%, signal=25%	13429/382018/68404/19419/22317/72194/64933/18439/16401/228355/11555/18754/17281/26412/13430/22318/76787/11777/17921/52639/56637/66251/14809/109905/16561/20909/11774/19157/13852/232946/67511/12752/227648/53869/54645/11776/360213/73178/26395/19339/67474/111173/17913/83431/12568/50907/15194/74732/231570/64051/18472/215449/20615/110784/53334/104015/16573/16151
GO:0061448	connective tissue development	195	0.493715939970675	169614877808987	0.00303951367781155	0.00860566448801743	0.00220322046947434	2338	tags=25%, list=14%, signal=22%	17127/15902/16416/19411/17132/11749/20855/12306/105171/11977/19401/12006/22433/13549/13601/21813/328572/12399/21833/12633/12835/19015/16969/70661/109181/16905/229227/21803/13392/12831/20340/93691/21812/13653/17261/18763/26417/69890/12815/20773/12168/58250/102607/12393/13666/18596/52028/68427/16974
GO:0072330	monocarboxylic acid biosynthetic process	213	0.453685817616839	158027346041036	0.00303951367781155	0.00860566448801743	0.00220322046947434	1404	tags=19%, list=9%, signal=17%	74747/15277/14751/56421/18655/433182/20848/14433/18648/11674/16592/18746/15937/108155/15275/21991/18641/94180/353204/13807/16828/212980/18439/68738/79459/108097/16337/16969/72999/17319/50721/54608/14635/18642/11666/20185/329910/100705/18627/22260
GO:0090287	regulation of cellular response to growth factor stimulus	191	0.45625535588814	155716401763082	0.00303951367781155	0.00860566448801743	0.00220322046947434	1984	tags=23%, list=12%, signal=20%	21809/22339/30878/17127/11482/14462/11600/18129/102141/17684/22057/22433/68010/93836/20481/328572/17999/12633/13390/13430/16969/76884/19664/21814/14828/21803/66313/54673/20482/20340/18550/68939/353310/15205/225849/75788/17130/246154/12168/58250/260299/12914/17913/100952
GO:0110053	regulation of actin filament organization	213	0.548376997938666	191010074040678	0.00303951367781155	0.00860566448801743	0.00220322046947434	2887	tags=38%, list=18%, signal=32%	227753/21809/192176/17127/19241/18708/22388/12721/26401/105855/234094/11845/67771/22323/18761/19229/223864/12333/101497/19240/544963/277360/14026/14784/76709/18754/50875/218397/20740/69710/57028/56320/235431/78757/104252/19219/74117/11853/211401/68089/434204/18753/23789/23999/15894/56431/73910/16798/21812/20742/19062/12332/21754/13829/22376/73178/114229/17913/15163/12631/319262/30948/56716/18643/…
GO:0002699	positive regulation of immune effector process	193	0.472690414785116	1617572589974	0.00304878048780488	0.00860566448801743	0.00220322046947434	2257	tags=30%, list=14%, signal=26%	14751/74131/19419/20850/14462/16783/230073/15275/16362/19401/20851/19264/16409/70450/12493/20911/15040/22433/15368/14964/18439/14980/16414/80859/18806/20852/21926/52118/56708/12487/19354/12484/17319/12523/19271/21803/109905/20909/106759/58185/68585/56468/268564/26417/12520/26365/230979/15042/100689/78781/69150/14991/12479/14972/54215/16191/240354
GO:0002757	immune response-activating signal transduction	257	0.506462305932039	180856449235092	0.00304878048780488	0.00860566448801743	0.00220322046947434	2050	tags=26%, list=13%, signal=23%	14581/14462/23880/210757/21929/230073/16362/105855/246177/74256/107321/19264/11845/16822/67596/16428/16534/13057/18578/12477/52065/21899/108960/72699/18035/12501/54123/80859/18754/76438/329260/77647/21682/384059/14251/110651/21926/216869/12487/223752/69368/12297/12988/22165/19165/19271/319817/109905/106759/58185/68585/381305/18176/74136/20737/18019/12520/232341/13709/224938/102626/78781/17874/151…
GO:0016050	vesicle organization	216	0.49118594302168	171182205292201	0.00304878048780488	0.00860566448801743	0.00220322046947434	3207	tags=38%, list=20%, signal=31%	13429/382018/12725/209086/17101/12306/12721/22317/235627/18439/269338/320191/56494/192236/74349/53330/13430/218811/235442/228960/235406/22318/67091/13385/19073/17921/218035/69470/66251/14809/20909/330401/209018/11774/13852/56389/56041/18412/232946/67511/227648/53869/19344/11776/20334/73178/19339/67474/72961/102607/50907/108672/74732/56491/20362/102058/231570/20431/23790/18472/545192/20615/53334/7…
GO:0018212	peptidyl-tyrosine modification	246	0.525838286110027	187001656470576	0.00304878048780488	0.00860566448801743	0.00220322046947434	2548	tags=33%, list=16%, signal=29%	22339/16453/20850/16416/16161/18413/12505/15275/13844/11600/16362/16452/16451/20354/20491/19264/16878/16428/19229/50754/69181/72065/21936/12501/16414/18754/67742/12702/16337/78388/218397/18003/11603/21682/21926/216869/12747/56708/16800/78757/21937/19219/22165/19165/13385/12484/17319/19271/21803/18753/11804/20779/15894/15468/224105/56468/26417/12520/15205/225849/13829/80285/230979/260299/229007/56…
GO:0019221	cytokine-mediated signaling pathway	246	0.535576974894159	190464985373377	0.00304878048780488	0.00860566448801743	0.00220322046947434	3041	tags=35%, list=19%, signal=29%	16154/16453/14581/20850/20848/56484/18413/23849/11600/16185/16362/16452/16451/74256/20851/19264/19229/13601/77128/22234/108960/18035/24058/54123/20849/16186/20852/21926/18600/21937/22165/12484/229615/58203/240690/56489/78688/56613/15468/56468/13653/73086/21943/319190/26417/545652/26365/21934/232341/80285/545650/57914/26457/266632/16653/17874/74337/22040/15170/16191/545649/16202/545648/15975/18472…
GO:0040013	negative regulation of locomotion	246	0.469399806120057	16693067737759	0.00304878048780488	0.00860566448801743	0.00220322046947434	2339	tags=29%, list=14%, signal=25%	11482/12798/20848/14462/56484/60599/20855/105171/20354/20351/171207/17684/26456/11857/72065/18787/22670/11852/14026/64652/237542/20440/20352/16971/18600/93679/56320/110279/19015/26941/19219/384309/228880/17319/19252/54608/19664/19271/21814/56637/21803/50931/70415/23789/56218/67588/20821/12317/57781/11490/192662/18846/12385/76108/18015/20350/22376/114229/20360/76893/100952/19211/12631/14102/56491/…
GO:0046879	hormone secretion	259	0.432165811256754	154507779716956	0.00304878048780488	0.00860566448801743	0.00220322046947434	2438	tags=23%, list=15%, signal=20%	30878/381853/11535/14462/13924/18413/109689/18641/16452/59090/18576/16878/11747/320790/384783/228355/18754/75605/380714/20677/64177/21926/16971/277978/56708/19015/28146/170756/19219/235442/22318/12289/19055/18642/378435/20909/227737/11865/214597/93691/18627/109552/21943/20912/26921/74370/54393/114229/108075/12288/102607/69150/15194/14645/64384/11481/216856/75387/545192/70093
GO:0051924	regulation of calcium ion transport	193	0.528226667211012	180762069940065	0.00304878048780488	0.00860566448801743	0.00220322046947434	2577	tags=28%, list=16%, signal=24%	16453/16416/66395/20855/12306/12721/14579/238871/320790/66109/19229/223864/20866/13057/18578/18439/18787/72699/11555/18754/14810/216869/170756/19739/12297/19165/12289/12257/12523/108058/22368/67887/21803/78688/56437/15894/109552/19062/15205/110213/12913/12288/15170/15194/22782/18596/30948/11421/14678/19260/15512/11350/18803/74166
GO:0002237	response to molecule of bacterial origin	245	0.510583118377653	181540393091248	0.00305810397553517	0.00860566448801743	0.00220322046947434	3210	tags=35%, list=20%, signal=29%	22352/14581/11535/16477/16410/21929/108155/268857/19401/16452/20851/238871/16476/22433/18578/18439/18787/16478/21899/108960/18035/207728/22695/18569/19222/18754/19216/110651/21926/12802/110279/19015/19219/12484/17319/12523/11433/16523/21803/76959/387160/106759/22169/18033/22260/70310/14469/22121/68652/26417/64383/387206/21934/17130/216161/102626/100689/60533/17874/74337/14991/14598/240354/11421/5…
GO:0002696	positive regulation of leukocyte activation	247	0.477008749141052	169586480210888	0.00305810397553517	0.00860566448801743	0.00220322046947434	2087	tags=31%, list=13%, signal=27%	16453/74131/19419/20850/16331/14462/16161/13482/17101/16783/13848/320484/22778/12721/16362/19401/105855/78317/74256/20851/19264/16409/67596/18761/20911/54167/15040/22433/14256/384783/320404/21940/21899/21813/12501/16414/80859/16186/18806/12399/20852/192236/56708/12487/12484/17319/21803/56048/20909/106759/11774/76088/329559/56468/232946/268564/21943/20737/18019/12520/26365/252838/15205/328365/1177…
GO:0009101	glycoprotein biosynthetic process	219	0.462147775305978	161709878967387	0.00305810397553517	0.00860566448801743	0.00220322046947434	2149	tags=24%, list=13%, signal=21%	16453/16432/108155/51801/11977/14595/14583/52463/64294/26433/53618/328572/16337/20440/56737/217119/56374/28146/68292/109181/14423/74126/50935/107895/27403/20442/16431/59287/20316/218271/17309/18145/101351/171212/54128/230379/99412/20444/76483/72727/20652/54616/72297/217203/56398/58250/223774/338337/22040/17423/14460/320011
GO:0043270	positive regulation of ion transport	225	0.445306049672501	155549556287205	0.00305810397553517	0.00860566448801743	0.00220322046947434	2124	tags=20%, list=13%, signal=18%	16453/192176/14815/11980/20855/12306/13844/223864/20866/73389/18439/18787/26399/66494/11555/100986/14810/216869/26941/13430/19739/12297/12289/17319/12257/22368/18753/27403/11838/68585/68943/109552/21943/16511/21934/232341/12913/56398/246198/54393/11739/12288/69150/15194/12631/18596
GO:0045055	regulated exocytosis	194	0.469330306304854	160997932732177	0.00305810397553517	0.00860566448801743	0.00220322046947434	2464	tags=26%, list=15%, signal=23%	382018/68404/19419/16783/12721/22317/16409/72194/70450/20911/15368/18439/11555/16414/18754/18806/380714/19354/17886/110279/22318/76787/12523/20972/218035/56637/14809/109905/20909/17916/19157/13852/20912/13829/56398/12288/239556/19339/67474/111173/12568/69150/74732/54215/14678/20318/64051/545192/215449/20615/110784
GO:0050714	positive regulation of protein secretion	225	0.473139127856141	165271910081312	0.00305810397553517	0.00860566448801743	0.00220322046947434	1589	tags=21%, list=10%, signal=19%	21809/14751/381853/19419/14433/14462/18413/230073/109689/15275/16452/11845/18761/50905/16534/15040/22433/17196/384783/18439/18754/328572/74772/380714/20677/21926/16971/94092/19015/28146/19219/11785/69146/12289/17319/55991/12523/21803/18642/20909/20779/16172/22260/109552/20742/26417/26365
GO:0050727	regulation of inflammatory response	266	0.459792704368501	164413117256757	0.00305810397553517	0.00860566448801743	0.00220322046947434	1633	tags=22%, list=10%, signal=20%	19883/17127/20850/14462/21929/18413/57757/15937/12505/268857/16452/74256/20851/18626/11513/23871/50905/100182/15040/13011/18787/11770/52065/21899/18035/11555/106512/207728/80859/22695/18569/12702/21926/56708/12802/12487/110279/78757/19015/21937/19219/12484/17319/24110/19645/65113/11433/192195/106759/11666/16172/18033/56468/57781/21817/21943/20737/12520/21934
GO:0050806	positive regulation of synaptic transmission	225	0.441855033307263	154344084085003	0.00305810397553517	0.00860566448801743	0.00220322046947434	2678	tags=16%, list=16%, signal=14%	382018/16440/13844/19229/12323/11555/51791/18754/14810/14251/21926/216869/56320/19219/12297/22318/13385/56637/59287/11838/20909/68943/18412/18015/114229/19339/111173/19211/387141/14645/216856/545192/11350/11596/16573/243931
GO:0070371	ERK1 and ERK2 cascade	219	0.461203513141469	161379472702346	0.00305810397553517	0.00860566448801743	0.00220322046947434	1529	tags=20%, list=9%, signal=18%	22339/19419/16416/16410/29811/12505/109689/13844/11600/19401/76089/18129/16476/108995/19264/16878/67603/19229/50754/22433/384009/52065/51791/12633/12192/16971/216869/56708/26941/19219/12988/54411/26400/17319/19252/108058/21803/109905/27403/20779/15894/107607/21943/26417
GO:0071216	cellular response to biotic stimulus	194	0.499984445755581	171513454561797	0.00305810397553517	0.00860566448801743	0.00220322046947434	2503	tags=26%, list=15%, signal=23%	56338/22352/14581/21929/108155/12125/19401/16452/238871/22433/18578/18787/21899/108960/18035/207728/22695/18569/18754/21926/71711/110279/19015/17319/12523/14828/56637/21803/76959/387160/106759/22169/18033/22260/70310/14469/26417/64383/387206/216161/100689/60533/17874/13666/240354/67163/58205/236193/19260/100503545/11350
GO:1904062	regulation of cation transmembrane transport	247	0.458444694551753	162986574691522	0.00305810397553517	0.00860566448801743	0.00220322046947434	2600	tags=25%, list=16%, signal=21%	192176/16416/66395/19735/12721/13844/11977/14579/238871/320790/66109/19229/223864/20866/13057/18578/72699/11555/75785/18754/100986/17999/11603/18301/26941/13430/19739/12297/19165/22318/13385/12289/108058/21803/78688/11838/56437/68943/109552/16511/232341/56398/11739/12288/15170/19211/15194/12631/22782/50932/30948/20530/216856/17395/19260/15512/11350/11596/18803/74166/16573/13383
GO:0009100	glycoprotein metabolic process	263	0.445396616417667	159360324005429	0.00306748466257669	0.00860566448801743	0.00220322046947434	2149	tags=24%, list=13%, signal=21%	16453/16432/108155/51801/11977/17155/14595/66967/17160/14583/52463/17159/64294/26433/53618/328572/16337/20440/56737/217119/56374/19015/28146/68292/109181/14423/74126/53627/50935/107895/27403/20442/16431/59287/20316/218271/17309/18145/101351/50762/171212/108687/54128/230379/99412/20444/76483/72727/27029/20652/54616/72297/217203/56398/58250/223774/338337/22040/50760/17423/14460/320011
GO:0009914	hormone transport	263	0.427182206959357	152843314028591	0.00306748466257669	0.00860566448801743	0.00220322046947434	2438	tags=23%, list=15%, signal=20%	30878/381853/11535/14462/13924/18413/109689/18641/16452/59090/18576/16878/11747/320790/384783/228355/18754/75605/380714/20677/64177/21926/16971/277978/56708/19015/28146/170756/19219/235442/22318/12289/19055/18642/378435/20909/227737/11865/214597/93691/18627/109552/21943/20912/26921/74370/54393/114229/108075/12288/102607/69150/15194/14645/64384/11481/216856/75387/545192/70093
GO:0031589	cell-substrate adhesion	265	0.527372041716315	1883994661992	0.00306748466257669	0.00860566448801743	0.00220322046947434	2156	tags=25%, list=13%, signal=22%	16421/22339/192176/17127/11482/83436/16416/16410/12125/18708/12721/14369/11600/16452/22288/246177/244895/140476/108101/70450/19229/192897/11426/22793/18787/16401/277360/12501/16414/76709/18754/218397/20440/18003/16403/16971/56320/235431/19354/19015/68750/13430/19271/56637/434204/20779/13144/12317/11490/230379/26921/16825/18015/17130/13829/381921/16852/16776/100952/56013/12568/19211/12631/19108/50…
GO:0050678	regulation of epithelial cell proliferation	265	0.436754416776021	156027040631418	0.00306748466257669	0.00860566448801743	0.00220322046947434	1814	tags=21%, list=11%, signal=19%	22339/30878/17127/11482/20850/20848/14462/12576/15213/16416/21929/14369/11977/268857/14595/12444/13052/18129/16476/73447/228852/22433/13601/15368/13057/16401/22695/22346/20471/75605/12399/12633/12192/21926/78757/19015/68750/50721/19645/211401/21814/21803/216439/68585/18176/69745/21812/12443/11789/353310/26365/15205/18015/74370/12168
GO:0070482	response to oxygen levels	218	0.547203628890691	191050459707069	0.00306748466257669	0.00860566448801743	0.00220322046947434	1712	tags=24%, list=10%, signal=22%	74747/21809/22339/19883/18655/17127/112405/228026/18453/13482/12176/108155/14284/13819/12177/16439/56295/17684/268420/15368/11555/67579/22346/18754/328572/18806/22278/20677/12192/70186/19015/12013/54411/19155/12484/231207/19664/108058/78688/387160/56458/11972/68585/15468/68943/22027/13653/64383/110213/12325/231002/18015
GO:0002793	positive regulation of peptide secretion	242	0.494313472785078	175357290977596	0.00307692307692308	0.00860566448801743	0.00220322046947434	1589	tags=21%, list=10%, signal=20%	21809/14751/30878/381853/19419/14433/14462/18413/230073/109689/15275/16452/16878/11845/18761/50905/16534/15040/22433/17196/384783/18439/18754/328572/74772/380714/20677/21926/16971/56708/94092/19015/28146/19219/235442/11785/69146/12289/17319/55991/12523/21803/18642/20909/20779/16172/22260/109552/20742/21943/26417/26365
GO:0006836	neurotransmitter transport	206	0.436541041968181	150317689928762	0.00307692307692308	0.00860566448801743	0.00220322046947434	2883	tags=25%, list=18%, signal=21%	382018/30878/68404/14664/19735/22317/72194/22433/18439/11555/18754/14251/65106/21926/56708/19219/215335/22318/76787/56637/14809/109905/20909/19157/13852/18627/74136/21943/18015/54393/19339/67474/72961/111173/69150/13195/15194/74732/22782/64051/545192/215449/20615/110784/104015/102857/22343/17920/21366/109880/75209
GO:0007159	leukocyte cell-cell adhesion	260	0.531587290147587	19000895605719	0.00307692307692308	0.00860566448801743	0.00220322046947434	2087	tags=31%, list=13%, signal=28%	16421/16453/74131/19419/20850/14462/16161/13482/12505/13848/320484/22778/12721/16362/19401/105855/20354/78317/74256/20851/19264/108101/16409/67596/23871/18761/54167/15040/22433/12333/20868/12477/16401/320404/21940/21813/12501/16414/80859/16186/12399/21926/12487/19354/19084/12484/434215/65113/54446/319817/21803/56048/11774/76088/16396/15894/381305/56468/17698/268564/21943/20737/12520/26365/94212/1…
GO:0050867	positive regulation of cell activation	260	0.48286747174557	172594691259224	0.00307692307692308	0.00860566448801743	0.00220322046947434	2124	tags=31%, list=13%, signal=28%	16453/74131/19419/20850/16331/14462/16161/13482/17101/16783/13848/320484/22778/12721/16362/19401/16452/105855/78317/74256/20851/19264/16409/67596/18761/20911/54167/15040/22433/14256/20111/384783/320404/21940/21899/21813/12501/16414/80859/16186/18806/12399/20852/192236/56708/12487/12484/17319/19271/21803/56048/20909/106759/11774/76088/329559/56468/232946/268564/21943/20737/18019/12520/26365/252838…
GO:0070372	regulation of ERK1 and ERK2 cascade	206	0.47518155230112	163623087800926	0.00307692307692308	0.00860566448801743	0.00220322046947434	2737	tags=30%, list=17%, signal=25%	22339/19419/16416/29811/12505/109689/13844/11600/19401/76089/18129/16476/108995/19264/16878/67603/19229/50754/22433/384009/52065/51791/12633/16971/216869/56708/26941/12988/54411/26400/17319/19252/108058/21803/109905/27403/20779/15894/107607/21943/26417/21934/26395/100952/15170/19211/18596/20358/64384/14678/327826/20416/19260/215449/11350/11596/216805/13383/101568/257632/329659
GO:0070588	calcium ion transmembrane transport	206	0.537316138395565	185018389842373	0.00307692307692308	0.00860566448801743	0.00220322046947434	2772	tags=29%, list=17%, signal=25%	50527/16416/16410/66395/16440/12721/16439/14579/238871/19264/320790/66109/19229/223864/20866/13057/18578/18439/18796/69597/72699/11555/18754/14810/64177/53313/170756/170770/12297/19165/12289/55991/108058/22368/21803/78688/56437/109552/18763/17341/252972/12288/111173/22333/15170/15194/20190/30948/94178/233979/19260/15512/11350/18803/74166/319734/11937/56808/76137/12335
GO:2000146	negative regulation of cell motility	206	0.452773931456427	155907291396108	0.00307692307692308	0.00860566448801743	0.00220322046947434	2596	tags=29%, list=16%, signal=25%	11482/12798/20848/14462/56484/60599/20855/171207/17684/11857/72065/18787/11852/14026/64652/237542/16971/18600/110279/19015/26941/19219/228880/17319/19252/54608/19664/19271/21814/56637/21803/50931/70415/23789/56218/67588/12317/57781/11490/192662/12385/76108/18015/22376/114229/76893/100952/19211/12631/14102/23938/79264/20317/259302/16202/23790/11596/15139/72674/216805
GO:0002460	adaptive immune response based on somatic recombination of immune receptors built from immunoglobulin superfamily domains	241	0.469959926770549	166525806787979	0.00308641975308642	0.00860566448801743	0.00220322046947434	2120	tags=28%, list=13%, signal=25%	22339/19883/16453/74131/20848/16331/14462/16161/21929/13482/17101/13848/16362/246177/20351/19264/23882/70450/18761/15040/14964/18439/320795/14980/54123/80859/76438/329260/20852/17688/56532/21926/52118/56708/12487/235587/12484/20723/65113/319817/21803/50931/18753/58185/15894/381305/18176/56468/268564/20737/12520/18646/53314/57914/22376/68137/15042/60533/22724/17874/69379/22040/15170/14991/12479/74…
GO:0007162	negative regulation of cell adhesion	224	0.471915451157884	165086220706233	0.00308641975308642	0.00860566448801743	0.00220322046947434	2076	tags=28%, list=13%, signal=25%	22339/16453/11482/21929/12505/18708/14369/11600/16362/16452/20354/74256/18576/107321/19264/100182/17196/18787/12477/11555/218397/12399/16971/235431/19084/12484/19252/434215/65113/319817/21803/18753/17916/20779/16396/381305/56468/11490/23939/20737/353310/18846/26365/94212/230379/57438/18015/232341/13829/235611/230979/69769/26395/16852/60533/22724/12527/56013/15170/19211/14991/12631
GO:0022409	positive regulation of cell-cell adhesion	197	0.537746066433975	184456608467496	0.00308641975308642	0.00860566448801743	0.00220322046947434	2087	tags=34%, list=13%, signal=30%	16453/74131/19419/20850/14462/16161/13482/12505/13848/320484/22778/12721/16362/19401/105855/78317/74256/20851/19264/17684/67596/23871/18761/54167/15040/22433/12333/16401/320404/21940/21813/12501/16414/80859/16186/12399/16403/14251/21926/12487/12484/54446/21803/56048/11774/76088/15894/56468/268564/21943/20737/12520/26365/15205/328365/11776/13829/230979/14252/11492/16852/60533/22724/22637/14991/124…
GO:0042060	wound healing	256	0.542043618415088	193169902971142	0.00308641975308642	0.00860566448801743	0.00220322046947434	2054	tags=24%, list=13%, signal=22%	192176/17127/11482/12798/12576/16416/18810/18746/12505/17101/11749/12306/14674/14369/14595/26401/27027/13052/18129/108101/11747/18761/235627/22433/15368/11426/18787/16336/11555/14026/18754/21682/12633/192236/17886/19015/68750/19219/13713/19271/21803/18753/23789/12831/11774/73182/246694/232946/12520/26365/20912/18015/13829/230824/260299/19339/12476/12527/77578/20170/15170/19211
GO:0050730	regulation of peptidyl-tyrosine phosphorylation	197	0.51691804219434	177312220154628	0.00308641975308642	0.00860566448801743	0.00220322046947434	2548	tags=33%, list=16%, signal=28%	22339/16416/18413/12505/11600/16362/16452/20354/19264/16878/19229/50754/72065/21936/12501/16414/18754/67742/12702/78388/218397/18003/11603/21682/21926/216869/56708/16800/78757/21937/19219/19165/13385/12484/17319/19271/21803/18753/11804/20779/15894/15468/224105/56468/12520/15205/225849/13829/80285/230979/260299/229007/56013/15170/15163/18596/14460/16191/11421/56716/15975/19260/11350/320664/24056
GO:0051480	regulation of cytosolic calcium ion concentration	256	0.556766661106469	198416803094143	0.00308641975308642	0.00860566448801743	0.00220322046947434	2066	tags=21%, list=13%, signal=19%	50527/16453/381853/17127/11535/16416/16410/16440/67168/12721/14674/16439/16452/238871/19264/320790/23833/19229/12773/13057/18439/18796/72699/11555/22295/19222/18754/14810/19216/64177/16971/170756/170770/19219/12297/12769/13385/12484/108058/21803/78688/100201/80901/21817/109552/18763/12752/110213/331493/12288/239556/111173/15170/15194
GO:0072593	reactive oxygen species metabolic process	224	0.479213068516415	167639084925712	0.00308641975308642	0.00860566448801743	0.00220322046947434	1406	tags=20%, list=9%, signal=19%	74747/15277/19883/17127/12725/20848/56484/15937/12176/108155/140742/11977/54683/16452/16409/16598/19229/13057/73389/18439/21899/277360/21813/14784/16414/16337/14810/12633/56532/21926/110279/13430/19219/12257/230784/11433/21803/18753/56458/106759/11666/67588/15894/68943/17972
GO:0072659	protein localization to plasma membrane	241	0.476023504320457	16867437751923	0.00308641975308642	0.00860566448801743	0.00220322046947434	2338	tags=26%, list=14%, signal=23%	192176/83671/23880/18708/12306/13844/51801/76089/11845/12323/12215/11461/11512/226849/665113/104215/14251/21926/16971/56374/53330/21937/26941/12297/12988/235442/22318/74117/108058/21803/109905/56212/67268/20909/107975/329877/18412/56294/20742/19062/319740/12520/12752/227648/53869/18222/12325/76108/218503/54645/20334/207304/14252/19339/226744/16776/231580/12568/56460/54214/52028/18720/16974
GO:1901342	regulation of vasculature development	256	0.491074716856654	175005944510794	0.00308641975308642	0.00860566448801743	0.00220322046947434	2596	tags=27%, list=16%, signal=23%	15277/22339/18655/112405/11482/11535/20848/15213/16416/18746/58861/16451/76089/20351/18576/16878/16598/23871/19229/228852/50754/223864/12226/22433/13601/15368/20866/18787/11852/21813/11555/16414/18569/12633/56233/21937/19219/50721/109905/68585/18018/18176/23939/13653/18132/18019/26365/18015/107702/100952/14991/23938/54215/80898/79264/20317/14645/18654/20358/60611/17395/20416/11518/11350/15139/264…
GO:1902105	regulation of leukocyte differentiation	241	0.527773766153283	187011588018048	0.00308641975308642	0.00860566448801743	0.00220322046947434	2105	tags=32%, list=13%, signal=29%	16453/74131/15902/21847/19419/20850/16331/14462/16416/57757/12505/93694/18708/22778/16362/19401/105855/65963/74256/18129/20851/16476/19264/16878/67596/50754/22433/14256/16658/12477/320404/21940/66058/21813/66494/102791/80859/16186/99375/12399/14281/12192/21926/15001/12487/16969/54411/12484/12370/229615/19645/65113/319817/56637/21803/100201/11774/67588/381305/56468/268564/21943/11789/20663/26365/2…
GO:0002764	immune response-regulating signaling pathway	262	0.50429464105307	180389347484713	0.00309597523219814	0.00860566448801743	0.00220322046947434	2055	tags=26%, list=13%, signal=23%	14581/14462/23880/210757/21929/230073/16362/105855/246177/74256/107321/19264/11845/16822/67596/16428/16534/13057/18578/12477/52065/21899/108960/72699/18035/12501/54123/80859/18754/76438/329260/77647/21682/384059/14251/110651/21926/216869/12487/223752/69368/12297/12988/22165/19165/19271/319817/109905/106759/58185/68585/381305/18176/74136/20737/18019/12520/232341/13709/224938/102626/78781/17874/151…
GO:0007178	transmembrane receptor protein serine/threonine kinase signaling pathway	262	0.460507942045014	164726571362249	0.00309597523219814	0.00860566448801743	0.00220322046947434	1998	tags=22%, list=12%, signal=19%	22352/21809/17127/11482/26401/18129/16476/102141/17684/240028/22057/22433/68010/22793/93836/21813/20481/18569/53618/328572/14281/216869/13390/13430/11479/16969/434215/19664/21814/14828/75901/21803/66313/20482/20340/18550/20779/68939/21812/13653/11416/20742/26417/353310/387206/15205/18099/75788/17130/246154/12168/58250/108075/12914/17874/100952/14561
GO:0030198	extracellular matrix organization	198	0.4696961290301	161257111288181	0.00309597523219814	0.00860566448801743	0.00220322046947434	2587	tags=22%, list=16%, signal=19%	50527/18451/17127/18822/16416/13482/12306/11977/14595/71602/23871/26433/102693/22346/104009/12633/14251/21926/21937/11785/19645/21803/12831/11804/17385/21812/13710/12815/18015/74025/14086/100952/58859/58223/18826/12305/102058/17395/321007/11350/15932/26427/380664/12841
GO:0032147	activation of protein kinase activity	199	0.4757865454072	163475485913534	0.00309597523219814	0.00860566448801743	0.00220322046947434	1899	tags=22%, list=12%, signal=20%	21809/22339/16416/109689/11600/26401/16452/19264/23882/19229/30957/20868/18439/665113/26405/228355/26399/21813/16337/237542/17873/18004/56532/26412/21926/26408/26400/58231/18213/216965/18753/70415/78943/330177/20779/224105/21812/21943/12520/26921/26390/114229/381921/26395
GO:0048872	homeostasis of number of cells	262	0.455441569639639	162914298262516	0.00309597523219814	0.00860566448801743	0.00220322046947434	1361	tags=23%, list=8%, signal=21%	14751/22339/16453/74131/15902/20850/20848/16331/14462/14605/56484/21929/12125/13819/12505/107817/22778/12721/54683/16452/105855/74256/20851/17684/50794/16598/23871/14385/69188/12773/14256/16658/15368/18578/18439/320404/238247/52065/320795/22695/22346/50875/21833/56532/12192/110279/11479/16969/12484/17319/67017/19645/21814/319817/21803/59287/14055/20482/20185/381305
GO:0051235	maintenance of location	255	0.541510780161934	192853170660152	0.00309597523219814	0.00860566448801743	0.00220322046947434	1506	tags=25%, list=9%, signal=23%	50527/227753/15277/192176/69573/20850/19241/16416/16410/268903/16440/11749/12721/16439/15275/20851/238871/19264/11747/66573/320790/19229/230895/13057/18439/11512/18796/19240/15212/11979/72699/18035/21894/18754/100986/237542/21833/64009/21926/56320/19015/14667/216440/170756/170770/19073/12257/108058/11520/56489/14828/229227/21803/77053/78688/14809/14325/23999/68943/100705/22260/16798/109552/18763
GO:0007204	positive regulation of cytosolic calcium ion concentration	223	0.589125511026925	205988532761908	0.0031055900621118	0.00860566448801743	0.00220322046947434	1506	tags=19%, list=9%, signal=18%	50527/16453/381853/11535/16416/16410/16440/67168/12721/14674/16439/16452/238871/19264/320790/23833/19229/12773/13057/18439/18796/72699/11555/19222/18754/14810/19216/64177/16971/170756/170770/19219/12297/12769/13385/12484/108058/21803/78688/80901/21817/109552/18763
GO:0010506	regulation of autophagy	222	0.498255066451728	174265960044167	0.0031055900621118	0.00860566448801743	0.00220322046947434	3010	tags=36%, list=18%, signal=30%	16154/15277/235439/20848/56484/21929/12176/60599/12125/140742/12177/50754/230895/22433/15368/14466/210376/11555/17210/11975/104009/74772/17281/71742/56374/93679/230674/75747/12257/230784/56637/19025/56458/106759/54673/18145/67588/83669/68943/20821/170822/338364/52187/21425/107607/75608/26417/64383/230379/99412/225020/105787/75788/20773/252972/223453/26395/67171/22333/15194/29869/72512/74302/23397…
GO:0010631	epithelial cell migration	220	0.491892205801299	171907697734887	0.0031055900621118	0.00860566448801743	0.00220322046947434	2568	tags=30%, list=16%, signal=26%	14751/22339/11482/18710/20850/14462/16416/16410/13482/20855/11600/20351/16476/11845/23871/19229/50754/15368/11426/18787/16336/384009/320795/11852/21813/14026/16414/22346/18754/269608/56233/17886/19015/68750/21814/21803/23789/56048/56218/68585/20779/12317/21812/26365/53869/26921/18015/212307/12168/19211/19108/23938/79264/20317/332397/14645/17395/18643/232227/23790/11350/11596/72674/15370/380664/18…
GO:0048562	embryonic organ morphogenesis	222	0.4491550864432	15709311880189	0.0031055900621118	0.00860566448801743	0.00220322046947434	2761	tags=21%, list=17%, signal=17%	21809/17127/15902/14581/16206/14462/19411/13844/140476/18129/17684/320790/16658/21813/22295/225876/20471/110279/26941/72999/17921/19664/270685/13392/111970/21812/59024/26417/15205/230824/58250/74025/75302/245866/12393/327826/16974/22289/71175/12162/13383/207607/24069/17920/30791/213081
GO:0071902	positive regulation of protein serine/threonine kinase activity	222	0.483370471276452	169060035523298	0.0031055900621118	0.00860566448801743	0.00220322046947434	1899	tags=23%, list=12%, signal=21%	21809/22339/19419/12576/109689/56295/26401/16452/12444/76089/75547/19264/23882/19229/30957/18439/665113/228355/26399/21899/11555/16337/17873/26412/21926/26408/12988/12484/26400/17319/18213/216965/21803/18753/78943/330177/20779/21812/18763/21943/12443/12520/26365/19882/21934/26390/74370/26457/114229/381921/16653/26395
GO:0090130	tissue migration	223	0.490611214900054	171542875706804	0.0031055900621118	0.00860566448801743	0.00220322046947434	2568	tags=30%, list=16%, signal=25%	14751/22339/11482/18710/20850/14462/16416/16410/13482/20855/11600/20351/16476/11845/23871/19229/50754/15368/11426/18787/16336/384009/320795/11852/21813/14026/16414/22346/18754/269608/56233/17886/19015/68750/21814/21803/23789/56048/56218/68585/20779/12317/21812/26365/53869/26921/18015/212307/12168/19211/19108/23938/79264/20317/332397/14645/17395/18643/232227/23790/11350/11596/72674/15370/380664/18…
GO:0090132	epithelium migration	222	0.490849878162489	171675976853987	0.0031055900621118	0.00860566448801743	0.00220322046947434	2568	tags=30%, list=16%, signal=25%	14751/22339/11482/18710/20850/14462/16416/16410/13482/20855/11600/20351/16476/11845/23871/19229/50754/15368/11426/18787/16336/384009/320795/11852/21813/14026/16414/22346/18754/269608/56233/17886/19015/68750/21814/21803/23789/56048/56218/68585/20779/12317/21812/26365/53869/26921/18015/212307/12168/19211/19108/23938/79264/20317/332397/14645/17395/18643/232227/23790/11350/11596/72674/15370/380664/18…
GO:0016125	sterol metabolic process	107	-0.55823878153759	-168625273445558	0.003125	0.00860566448801743	0.00220322046947434	1726	tags=23%, list=11%, signal=21%	20788/15360/20787/226144/98386/235293/73166/13360/17855/68603/231070/18194/192156/20778/15490/74754/16835/15357/20775/66234/14137/13121/16987/110196
GO:0010876	lipid localization	271	0.473249504889848	168929819652193	0.00315457413249211	0.00860566448801743	0.00220322046947434	1633	tags=21%, list=10%, signal=20%	69573/11980/20850/16416/16410/23943/268903/12306/65107/76295/18739/20851/16534/384783/73389/18439/71795/11770/22234/11981/26399/15212/66494/18035/69981/75605/74114/237542/52857/12492/54667/19679/21926/16971/19015/14667/17250/67963/17319/12257/11520/56489/229227/27410/26569/18753/27403/11666/18145/20185/100705/68018/22260/21943/50771/50790/241633/21934
GO:0001654	eye development	285	0.473666659618987	170397374216687	0.00317460317460317	0.00860566448801743	0.00220322046947434	2382	tags=21%, list=15%, signal=18%	22352/22339/17127/11482/57810/20848/14462/12576/235542/19411/17132/107817/22778/13844/19401/26401/18129/16476/231051/17684/16878/320790/19672/21813/20481/22346/192236/13390/226641/14571/18213/21803/13392/12831/20482/21812/232946/11789/101023/74206/268451/18015/14790/214058/12168/230824/12288/12368/14561/19881/18596/100121/83429/16886/11481/218756/327826/16974/69743
GO:0032956	regulation of actin cytoskeleton organization	285	0.534827050109897	192399281537124	0.00317460317460317	0.00860566448801743	0.00220322046947434	2503	tags=33%, list=15%, signal=28%	227753/21809/192176/17127/19241/16416/74734/18708/22388/12721/26401/105855/234094/75547/18129/11845/67771/11857/22323/18761/19229/223864/23912/12333/101497/19240/544963/11852/277360/14026/14784/76709/18754/328572/104215/50875/218397/20740/69710/57028/16971/56320/235431/78757/104252/19219/74117/18213/11853/211401/216965/68089/21803/434204/18753/23789/56212/17916/23999/15894/56431/13144/73910/16798…
GO:0060562	epithelial tube morphogenesis	286	0.428327861991519	154226206193392	0.00317460317460317	0.00860566448801743	0.00220322046947434	2679	tags=23%, list=16%, signal=20%	22339/17127/11482/14815/11535/14462/16911/15213/19411/12505/14674/11600/14595/19401/18129/104156/74533/17684/22323/17979/11852/21813/20481/654470/225876/20471/75605/20677/21926/12370/58231/50721/19664/211401/270685/21803/20779/18018/18132/18763/59024/15205/18749/230824/207304/16653/74025/22414/16776/56044/245866/12631/19108/20353/12305/18654/18643/16974/16202/22289/11350/18747/329795/12162/13383/…
GO:1902903	regulation of supramolecular fiber organization	286	0.462000938824651	166350728905238	0.00317460317460317	0.00860566448801743	0.00220322046947434	2887	tags=33%, list=18%, signal=28%	227753/21809/192176/17127/12576/19241/18708/22388/12721/26401/105855/234094/75547/11845/67771/22323/18761/19229/223864/12333/101497/19240/544963/277360/14026/14784/76709/18754/328572/72205/50875/218397/20740/69710/57028/56320/235431/16800/78757/104252/19219/74117/19645/11853/211401/216965/68089/434204/18753/23789/23999/15894/56431/73910/16798/21812/20742/11789/19062/12332/21754/13829/22376/73178/…
GO:0150063	visual system development	287	0.473156639096313	170450527559856	0.00318471337579618	0.00860566448801743	0.00220322046947434	2382	tags=21%, list=15%, signal=18%	22352/22339/17127/11482/57810/20848/14462/12576/235542/19411/17132/107817/22778/13844/19401/26401/18129/16476/231051/17684/16878/320790/19672/21813/20481/22346/192236/13390/226641/14571/18213/21803/13392/12831/20482/21812/232946/11789/101023/74206/268451/18015/14790/214058/12168/230824/12288/12368/14561/19881/18596/100121/83429/16886/11481/218756/327826/16974/69743
GO:1990778	protein localization to cell periphery	287	0.425199770539444	153174486455901	0.00318471337579618	0.00860566448801743	0.00220322046947434	2003	tags=22%, list=12%, signal=20%	192176/83671/23880/93730/18708/12306/13844/51801/76089/11845/12323/12215/11461/11512/226849/665113/104215/14810/14251/21926/16971/56374/53330/21937/26941/12297/12988/235442/22318/13385/74117/108058/56637/21803/109905/56212/16561/67268/20909/107975/329877/18412/56294/20742/19062/319740/12520/12752/227648/53869/18222/12325/76108/218503/54645/20334/207304/14252/26395/19339/226744/16776/231580/12568
GO:0002443	leukocyte mediated immunity	284	0.439197311665736	157496182903347	0.00323624595469256	0.00860566448801743	0.00220322046947434	2120	tags=27%, list=13%, signal=24%	16453/74131/19419/20850/16331/14462/13482/17101/16783/13848/93694/230073/22388/12721/246177/20851/19264/16409/70450/69188/20911/15040/15368/14964/18439/14980/16414/54123/18806/76438/329260/20852/17688/56532/21926/216869/52118/56708/12487/235587/19354/110279/22318/12484/20723/65113/12523/21803/50931/18753/20909/106759/17916/58185/15894/268564/20737/12520/26365/18646/53314/57914/22376/68137/266632/…
GO:0031349	positive regulation of defense response	275	0.431910297881753	154289224473302	0.00323624595469256	0.00860566448801743	0.00220322046947434	2278	tags=24%, list=14%, signal=21%	14581/19419/20850/21929/18413/16783/230073/16362/16452/20851/11845/23871/50905/15040/13057/18787/11770/52065/21899/108960/18035/106512/207728/54123/80859/18569/18754/76438/384059/14251/110651/21926/216869/52118/12487/223752/21937/19219/69368/22165/12484/17319/58203/56489/106759/58185/68585/16172/74136/107607/21817/21943/26417/12520/21934/80285/224938/102626/78781/17874/69150/14991/15951/72512/542…
GO:0010769	regulation of cell morphogenesis involved in differentiation	290	0.46895943800251	168615096712234	0.00324675324675325	0.00860566448801743	0.00220322046947434	2570	tags=27%, list=16%, signal=23%	22352/22339/192176/16416/13844/20354/76089/20351/171207/26456/56376/70450/14567/12323/665113/277360/76709/328572/14810/20440/17999/18003/11603/105689/20352/64009/74132/16971/56320/67263/68750/13430/74117/18213/22368/56637/67287/19055/16554/11838/54673/71955/20482/56876/23999/68585/12317/319740/18846/99412/53869/18222/76108/240057/268721/360213/13829/235611/20350/12168/26395/20360/212168/83431/560…
GO:0015711	organic anion transport	289	0.420003074413739	151107113338647	0.00324675324675325	0.00860566448801743	0.00220322046947434	2066	tags=21%, list=13%, signal=19%	20527/20525/80879/14815/11980/215113/14664/19735/104681/76295/18739/14385/16534/384783/18439/11770/11981/26399/66494/69981/74114/72055/237542/12492/54667/65106/19679/21926/19015/26941/215335/17250/17319/11520/26569/18753/27403/11666/18627/224661/21943/50771/50790/241633/12752/21934/18015/241296/94280/56857/26457/54393/13723/11739/114229/224674/72961/22232/79196/625098/15194
GO:0048880	sensory system development	289	0.472358508628763	16994335291348	0.00324675324675325	0.00860566448801743	0.00220322046947434	2382	tags=20%, list=15%, signal=18%	22352/22339/17127/11482/57810/20848/14462/12576/235542/19411/17132/107817/22778/13844/19401/26401/18129/16476/231051/17684/16878/320790/19672/21813/20481/22346/192236/13390/226641/14571/18213/21803/13392/12831/20482/21812/232946/11789/101023/74206/268451/18015/14790/214058/12168/230824/12288/12368/14561/19881/18596/100121/83429/16886/11481/218756/327826/16974/69743
GO:0006887	exocytosis	291	0.430519209144028	154505663082064	0.00326797385620915	0.00860566448801743	0.00220322046947434	2464	tags=24%, list=15%, signal=21%	382018/68404/19419/83671/16783/12721/22317/246177/16409/72194/70450/20911/15368/18439/11555/16414/18754/18806/74772/380714/228993/277978/19354/17886/110279/235442/76338/54411/22318/76787/12523/20972/218035/56637/269589/14809/109905/20909/17916/19157/13852/217325/53869/20912/13829/56398/68953/12288/239556/19339/67474/111173/102607/56013/12568/17967/69150/56044/74732/107371/54215/102058/75914/14678…
GO:0042692	muscle cell differentiation	291	0.4236654508598	152045971514725	0.00326797385620915	0.00860566448801743	0.00220322046947434	1872	tags=21%, list=11%, signal=19%	22339/19883/57810/17691/14815/11535/19241/15213/19735/22388/14369/19401/13052/75547/11465/56376/22433/13549/14256/20866/69597/12508/15081/20481/216850/18569/328572/20471/50875/21833/103806/12633/11443/14251/64009/216869/17886/12334/19084/19645/19664/108058/16905/56637/21803/19055/18018/13400/11364/18019/12520/72949/13831/15205/17130/66860/17341/12175/17258/11739/16653
GO:0001503	ossification	293	0.430325006883224	154370151538915	0.0033003300330033	0.00860566448801743	0.00220322046947434	2534	tags=24%, list=15%, signal=21%	22339/17127/15902/21847/16477/15213/20855/20354/12006/22057/19229/13601/18439/16478/11555/226551/15081/20481/21833/71458/56233/21926/17966/237928/19219/54411/19073/70661/19664/211401/21814/16905/11433/56637/21803/100201/58185/18018/73016/17261/21943/26417/11789/387206/21934/18015/75788/17130/235611/12168/216161/54393/75302/433938/12393/13666/15951/14460/29806/20190/11481/17395/16974/16202/17937/6…
GO:0019932	second-messenger-mediated signaling	294	0.536324367104265	191993565477016	0.0033003300330033	0.00860566448801743	0.00220322046947434	1847	tags=22%, list=11%, signal=20%	22339/381853/112405/11535/14433/70461/19735/14674/105171/51801/76089/75547/18576/238871/108995/19264/11513/19229/14680/12773/69181/18578/16336/11512/26364/14773/11555/13611/207728/12501/19222/77647/11515/19216/21926/26941/19219/12769/382045/51799/19084/12289/12484/17237/330814/54446/19271/56637/19055/378435/80901/18018/104111/23939/13400/109552/21943/18019/18577/26365/105787/14767/17341/13829/563…
GO:0003012	muscle system process	295	0.402197476887399	143948701459053	0.0033112582781457	0.00860566448801743	0.00220322046947434	1949	tags=18%, list=12%, signal=16%	227753/192176/17127/14815/16468/11674/56484/11749/20855/19735/75547/238871/56376/13057/18578/26399/11555/328572/17904/50875/11603/12633/11443/230674/56320/21937/19219/19165/12289/67731/108058/16905/16523/229877/56637/22290/19055/78688/56458/18018/68018/13400/109552/16511/12325/57080/14790/216874/17258/11739/12288/26395/216459
GO:0010959	regulation of metal ion transport	306	0.471146091128309	169321076252065	0.00334448160535117	0.00860566448801743	0.00220322046947434	2600	tags=25%, list=16%, signal=22%	16453/192176/17691/16416/66395/20855/12306/12721/11977/14579/238871/18626/320790/66109/19229/223864/20866/13057/18578/73389/18439/18787/72699/11555/75785/18754/100986/14810/17999/11603/18301/216869/170756/26941/13430/19739/12297/19165/22318/12289/17319/12257/12523/108058/22368/67887/21803/78688/56437/15894/13400/109552/19062/16511/15205/110213/232341/12913/56398/246198/12288/15170/19211/15194/227…
GO:0051090	regulation of DNA-binding transcription factor activity	320	0.429145830623978	154667552451528	0.00337837837837838	0.00860566448801743	0.00220322046947434	2054	tags=25%, list=13%, signal=22%	20893/22339/192176/112405/15902/17691/14581/217410/20848/21929/70461/230073/109689/268857/83396/16452/74256/18761/15368/22670/214899/74735/233490/17979/21899/108960/227541/18035/24058/16414/328572/21833/671535/12633/14251/56532/21926/216869/93679/16800/15460/16969/12289/12523/21814/21803/19055/67525/106759/16978/67588/16396/15894/15468/68943/11746/20821/327987/107607/109552/73086/18763/21943/6749…
GO:0001667	ameboidal-type cell migration	319	0.485971442492133	175116152328108	0.00338983050847458	0.00860566448801743	0.00220322046947434	2590	tags=29%, list=16%, signal=24%	16421/14751/22339/11482/18710/20850/14462/16416/16410/13482/11749/20855/11600/20354/12331/20351/171207/16476/26456/11845/23871/11857/19229/192897/50754/15368/11426/18787/16336/384009/16401/320795/11852/21813/14026/16414/22346/18754/269608/20352/56233/17886/19015/68750/11479/74117/21814/21803/66313/23789/56048/56218/68585/20779/12317/21812/26365/53869/26921/18015/212307/13829/20350/12168/20360/167…
GO:0002253	activation of immune response	303	0.436125719407162	1561841995285	0.00338983050847458	0.00860566448801743	0.00220322046947434	3195	tags=32%, list=20%, signal=26%	14581/14462/23880/210757/21929/230073/16362/105855/246177/74256/107321/19264/11845/16822/67596/16428/16534/13057/18578/12477/52065/21899/108960/72699/18035/12501/54123/80859/18754/76438/329260/77647/21682/384059/14251/110651/21926/216869/12487/223752/69368/12297/12988/22165/19165/19271/319817/109905/106759/58185/68585/381305/18176/74136/20737/18019/12520/232341/13709/224938/102626/78781/17874/693…
GO:0032970	regulation of actin filament-based process	321	0.535838415956683	193237268581888	0.00338983050847458	0.00860566448801743	0.00220322046947434	2503	tags=31%, list=15%, signal=27%	227753/21809/192176/17127/12798/19241/16416/74734/18708/20855/22388/12721/26401/105855/234094/75547/18129/238871/11845/67771/11857/22323/18761/19229/223864/23912/12333/18578/101497/19240/544963/11852/277360/14026/14784/76709/18754/328572/104215/50875/218397/20740/69710/57028/16971/56320/235431/17886/78757/104252/19219/74117/18213/11853/211401/216965/68089/21803/434204/18753/23789/56212/17916/2399…
GO:0048638	regulation of developmental growth	311	0.435289189074565	156495609106143	0.00338983050847458	0.00860566448801743	0.00220322046947434	2117	tags=25%, list=13%, signal=22%	22339/382018/74131/14815/20850/20848/16468/12576/235542/12125/19735/22778/13052/20354/20351/171207/20851/17684/26456/320790/67603/14567/18787/69597/21813/11555/328572/20471/19377/16337/11603/20352/74132/16971/56320/19015/28146/13430/19219/74117/58231/18213/19664/21814/22368/216233/56637/54673/71955/20185/23999/68585/50523/100705/16798/21812/20403/109241/11789/319740/18846/53869/231507/75788/36021…
GO:0006816	calcium ion transport	309	0.52173665091764	187483795272767	0.00340136054421769	0.00860566448801743	0.00220322046947434	2772	tags=30%, list=17%, signal=25%	50527/16453/16416/16410/66395/16440/11749/20855/58861/12306/12721/16439/51801/14579/238871/19264/320790/66109/19229/223864/16534/12323/20866/13057/18578/18439/18787/18796/69597/72699/11555/22295/18754/14810/269717/64177/216869/53313/170756/170770/19739/12297/19165/12289/12257/55991/12523/108058/22368/67887/21803/19055/78688/56437/15894/18018/109552/18763/19062/15205/110213/12325/14767/17341/12913…
GO:0009896	positive regulation of catabolic process	371	0.379915707871548	139562828036783	0.00340136054421769	0.00860566448801743	0.00220322046947434	2066	tags=24%, list=13%, signal=21%	15277/217410/12227/235542/56484/21929/15937/12176/60599/12125/140742/12177/108089/22057/19229/50754/230895/22433/15368/384783/18439/14466/30945/77128/11555/99929/22695/18754/231464/16337/17999/99375/17281/12192/21926/16971/56374/93679/53312/75747/19165/235406/17319/213988/230784/65113/56637/18753/66313/56458/106759/54673/11666/67588/16396/68943/14629/381305/20821/56389/338364/21425/56468/107607/1…
GO:0023061	signal release	371	0.434633022247054	159663347648373	0.00340136054421769	0.00860566448801743	0.00220322046947434	2638	tags=24%, list=16%, signal=21%	382018/30878/381853/68404/11535/14462/13924/18413/14664/109689/22317/18641/16452/59090/18576/16878/11747/320790/72194/22433/384783/18439/228355/11555/18754/75605/380714/20677/64177/21926/16971/277978/56708/19015/28146/170756/19219/235442/22318/76787/12289/56637/19055/18642/378435/14809/109905/20909/227737/19157/11865/214597/93691/13852/18627/109552/21943/20912/26921/18015/74370/54393/114229/10807…
GO:1901214	regulation of neuron death	309	0.418434036166429	150362450162942	0.00340136054421769	0.00860566448801743	0.00220322046947434	1502	tags=18%, list=9%, signal=16%	74747/112407/21809/14751/22339/112405/14815/20848/14462/12227/56484/12125/12721/109689/11977/11600/16452/16476/13002/19229/50754/15368/14466/21899/67579/17210/20471/14810/11603/14281/56233/21926/16971/216869/56708/26408/13390/21937/170770/12334/17250/26400/12370/56637/107449/216439/14809/20817/56876/68943/14629/57781/13653/75608/105827
GO:0002697	regulation of immune effector process	318	0.480395028864206	173057978960737	0.00341296928327645	0.00860566448801743	0.00220322046947434	2218	tags=28%, list=14%, signal=25%	21809/14751/16453/74131/19419/20850/14462/16161/21929/13482/57757/16783/93694/230073/15275/11600/16362/19401/27027/20851/19264/16409/17472/70450/12493/20911/15040/22433/15368/14964/18439/19043/320795/14980/16414/80859/18806/20852/56532/21926/216869/52118/56708/12487/235587/19354/110279/12484/20723/17319/65113/12523/19271/319817/21803/50931/109905/20909/106759/58185/68585/16396/381305/74136/56468/…
GO:0050673	epithelial cell proliferation	310	0.419393743606099	150745943589082	0.00341296928327645	0.00860566448801743	0.00220322046947434	1594	tags=19%, list=10%, signal=18%	22339/30878/17127/11482/15902/20850/20848/14462/12576/13924/15213/16416/21929/14369/11977/268857/14595/12444/13052/18129/16476/73447/228852/22433/13601/20111/15368/13057/16401/22695/22346/20471/75605/12399/20852/12633/12192/21926/78757/19015/68750/50721/19645/211401/21814/21803/216439/59287/78943/68585/214597/18176/69745/21812/21943/12443/11789/353310/26365/19290
GO:0001558	regulation of cell growth	346	0.384381287637743	140225630557171	0.00343642611683849	0.00860566448801743	0.00220322046947434	2560	tags=26%, list=16%, signal=23%	22339/382018/17127/11482/14815/12576/55942/12505/140742/19735/20354/20351/171207/16199/26456/19229/71839/14567/22433/13057/17979/170742/217356/328572/20352/58172/74132/16971/56320/407786/19015/170770/13430/11479/11785/77980/74117/19645/230784/18213/52808/19271/22368/229227/216233/56637/21803/54673/56437/71955/23999/68585/11490/21812/20403/76500/50790/319740/12520/18846/53869/233805/75788/54616/36…
GO:0007015	actin filament organization	323	0.521022222689777	187685856746961	0.00343642611683849	0.00860566448801743	0.00220322046947434	3098	tags=36%, list=19%, signal=30%	227753/21809/192176/17127/215280/19241/74734/18708/22388/12721/109689/26401/105855/234094/12331/11845/67771/22323/18761/19229/223864/23912/12333/22793/101497/19240/544963/11852/277360/14026/14784/76709/18754/104215/50875/218397/326618/18003/20740/69710/57028/56320/235431/19354/16800/78757/104252/19219/74117/11853/211401/27361/68089/434204/18753/78885/19200/23789/56212/23999/20779/15894/22027/5643…
GO:0007265	Ras protein signal transduction	357	0.390489105342552	142411618165478	0.00343642611683849	0.00860566448801743	0.00220322046947434	1913	tags=24%, list=12%, signal=21%	19419/74734/233046/108155/67168/320484/13449/14674/109689/13844/234094/76089/75547/18129/16476/73341/11845/11857/57912/58222/30938/223864/72065/23912/13169/213498/101497/320404/228355/11852/277360/114713/14784/69632/64652/104215/241694/229541/215632/269608/14251/215821/19354/16800/110279/104252/13430/235442/76338/72318/56289/76281/11853/69834/108058/94176/19346/16801/109905/56212/19336/19157/6858…
GO:0007517	muscle organ development	315	0.383500113891631	137872863767549	0.00343642611683849	0.00860566448801743	0.00220322046947434	2077	tags=20%, list=13%, signal=18%	17127/112405/57810/14815/12227/16468/14605/15213/19735/14369/11600/13052/244059/17133/17684/16878/320790/67040/22433/21813/11555/20481/328572/20471/17904/12633/14281/14251/56233/216869/28146/74182/50721/19645/19664/211401/21814/13346/16905/56637/21803/19055/60406/20482/11865/18176/21812/13653/17261/64383/11789/72949/105787/18015/11739/216459/16776/77578/12568/17967/286940/19211/12651
GO:0030098	lymphocyte differentiation	325	0.499078464493156	179962996812376	0.00343642611683849	0.00860566448801743	0.00220322046947434	2105	tags=32%, list=13%, signal=28%	19883/16453/74131/15902/19419/20850/20848/16331/14462/74734/210757/21929/57757/12505/107817/18708/22778/14369/11977/16362/19401/105855/16205/20351/74256/18129/20851/19264/320790/67596/23882/16428/19229/22433/14256/16658/270110/16450/12477/320404/21940/277360/21813/66494/12501/80859/328572/16186/12399/20852/56532/20677/12192/56233/56708/15001/12487/19219/22165/16969/12769/12484/65113/54125/19664/1…
GO:0045860	positive regulation of protein kinase activity	357	0.390719182593118	142495527481021	0.00343642611683849	0.00860566448801743	0.00220322046947434	2536	tags=26%, list=15%, signal=23%	21809/22339/19419/12576/16416/109689/56295/11600/26401/16452/12444/76089/75547/12006/19264/23882/19229/50754/30957/20868/18439/665113/26405/228355/26399/21899/21813/11555/16337/237542/17873/18003/11603/18004/56532/26412/21926/216869/26408/12988/13385/12484/26400/17319/58231/18213/216965/21803/18753/70415/216439/109905/78943/330177/20779/224105/21812/13653/18763/21943/68652/12443/108099/12520/2636…
GO:0071900	regulation of protein serine/threonine kinase activity	346	0.427640806032737	156007078405003	0.00343642611683849	0.00860566448801743	0.00220322046947434	2517	tags=29%, list=15%, signal=25%	21809/22339/12452/20597/19419/217410/12576/21929/19735/109689/13844/56295/26401/16452/12444/76089/75547/19264/67603/23882/19229/30957/18439/11461/101809/665113/14466/228355/26399/21899/72699/11555/51791/16337/17873/69171/12453/26412/21926/26408/12988/19084/12484/26400/17319/19252/230784/18213/19271/218630/216965/56637/21803/240672/18753/78943/330177/50523/20779/16798/23939/21812/18763/21943/12443…
GO:0002250	adaptive immune response	335	0.46368414725517	167940144071571	0.00344827586206897	0.00860566448801743	0.00220322046947434	2372	tags=31%, list=14%, signal=27%	22339/19883/16453/74131/20848/16331/14462/210757/16161/21929/13482/12505/17101/13848/16362/16452/246177/20351/19264/11513/23882/16428/70450/18761/19229/15040/13169/14964/18439/12477/320795/72699/14980/12501/54123/80859/67742/76438/329260/17999/77647/20852/21682/17688/56532/21926/52118/56708/12487/235587/12988/22165/12484/20723/17319/65113/12523/12500/319817/21803/50931/18753/58185/15894/381305/18…
GO:0002791	regulation of peptide secretion	389	0.439222326601993	161970820003185	0.00344827586206897	0.00860566448801743	0.00220322046947434	1829	tags=22%, list=11%, signal=20%	21809/14751/30878/381853/19419/14433/14462/13924/21929/18413/230073/109689/15275/11600/18641/16452/59090/18576/16878/11747/11845/320790/18761/50905/16534/15040/22433/17196/384783/18439/228355/21899/99889/18754/328572/74772/380714/20677/21926/16971/56708/94092/19015/28146/170756/19219/235442/11785/69146/19073/12289/17319/434215/55991/12523/21803/19055/50931/18642/21942/20909/58185/11865/214597/207…
GO:0007409	axonogenesis	358	0.428648380747983	156333351855164	0.00344827586206897	0.00860566448801743	0.00220322046947434	2346	tags=22%, list=14%, signal=20%	22352/22339/68404/14462/13848/13844/20354/20351/171207/26456/22323/14567/30957/22152/12215/11461/16401/69597/14026/654470/328572/14810/22330/12399/11603/105689/20352/14251/74132/16971/56320/19354/67263/13430/11785/76884/74117/18213/22368/56637/107449/16554/71955/20482/23999/68585/93691/170822/77300/11789/319740/18846/99412/53869/18222/240057/268721/231876/14790/360213/235611/20350/12168/13723/381…
GO:0008015	blood circulation	343	0.484751101790113	176259543865734	0.00344827586206897	0.00860566448801743	0.00220322046947434	1899	tags=19%, list=12%, signal=17%	22339/30878/192176/17127/11482/15902/14815/11535/15937/13819/18708/20855/58861/19735/11600/16452/13052/238871/320790/15368/13057/12333/18578/11512/26399/11555/26433/207728/14247/12873/21833/11603/21926/235431/110279/19015/19165/74840/12289/17319/108058/19271/21814/16523/229877/22290/21803/240672/20688/15894/14629/18627/13400/109552/26365/16511/232341/17130/17246/17258/74868/12168/12288/26395
GO:0009611	response to wounding	364	0.495645541733865	18153786862474	0.00344827586206897	0.00860566448801743	0.00220322046947434	2236	tags=25%, list=14%, signal=22%	192176/17127/11482/12798/11535/12576/16416/21929/18810/18746/12505/17101/11749/12306/14674/14369/11977/14595/26401/16452/27027/13052/18129/16476/108101/66961/11747/18761/192897/100042498/30957/235627/22433/15368/11426/18787/16336/11555/14026/22695/18754/21682/269473/12633/12192/16971/192236/17886/19015/68750/19219/12484/26400/17319/18213/54608/13713/19271/21803/18753/78688/23789/12831/11774/68585…
GO:0043410	positive regulation of MAPK cascade	364	0.469814988333912	172077027731829	0.00344827586206897	0.00860566448801743	0.00220322046947434	2517	tags=26%, list=15%, signal=22%	21809/22339/57810/19419/16416/18413/12505/109689/11600/19401/26401/16452/76089/75547/18129/16476/19264/16878/23882/19229/50754/30957/18439/384009/665113/52065/21940/228355/26399/21899/11555/18754/16337/17873/12633/65106/26412/21926/16971/216869/26408/12988/54411/12484/26400/17319/18213/12523/108058/19271/216965/21803/18753/140577/109905/27403/78943/330177/20779/15894/107607/21812/21943/12421/2641…
GO:0048568	embryonic organ development	356	0.4387059300702	159893074893936	0.00344827586206897	0.00860566448801743	0.00220322046947434	2133	tags=18%, list=13%, signal=16%	21809/22339/17127/112405/15902/14581/11535/16477/16206/14462/15213/16410/19411/13819/13844/19401/140476/18129/17684/16878/320790/14256/16658/16401/17979/21813/22295/14784/225876/20471/12702/12192/110279/26941/72999/12211/58231/17921/19664/270685/22290/21803/17977/13392/111970/21425/21812/18763/217325/59024/26417/15205/16825/230824/207304/58250/207165/74025/26395/75302/217351/245866/12393/18596/14…
GO:0051047	positive regulation of secretion	362	0.485621351886644	177528913462314	0.00344827586206897	0.00860566448801743	0.00220322046947434	2541	tags=26%, list=16%, signal=22%	21809/14751/382018/30878/381853/14815/19419/83671/14433/14462/18413/16783/230073/109689/15275/16452/16878/11845/16409/70450/18761/50905/20911/16534/15040/22433/17196/384783/13057/18439/26399/16414/18754/328572/18806/74772/380714/20677/21926/16971/56708/94092/19015/28146/19219/235442/11785/69146/76338/54411/12289/17319/55991/12523/21803/18642/20909/68585/20779/16172/68943/22260/109552/20742/21943/…
GO:0051222	positive regulation of protein transport	343	0.380152515795964	138226625553127	0.00344827586206897	0.00860566448801743	0.00220322046947434	2541	tags=27%, list=16%, signal=23%	21809/14751/192176/381853/215280/19419/14433/14462/18413/18708/230073/109689/15275/16452/11845/18761/50905/50754/223864/16534/15040/22433/17196/384783/18439/76157/77128/76709/18754/69981/328572/74772/380714/20677/21926/16971/94092/19015/28146/19219/12297/11785/69146/22318/12289/74117/17319/55991/12523/56637/21803/18753/18642/20909/20779/16172/22260/109552/20742/26417/108687/12520/26365/227648/727…
GO:0051249	regulation of lymphocyte activation	343	0.466369550442902	16957585847742	0.00344827586206897	0.00860566448801743	0.00220322046947434	2105	tags=29%, list=13%, signal=26%	227753/16453/74131/15902/19419/20850/16331/14462/16161/21929/13482/57757/12505/17101/16783/13848/320484/22778/12721/16362/19401/105855/78317/74256/20851/108995/19264/67596/18761/54167/15040/22433/14256/384783/12477/320404/21940/320795/21813/66494/12501/80859/67742/16186/12399/20852/56532/12192/192236/56708/15001/12487/235587/19354/12988/19084/12484/17319/434215/65113/319817/21803/50931/56048/1067…
GO:0061564	axon development	388	0.413409221086029	152478234731953	0.00344827586206897	0.00860566448801743	0.00220322046947434	2346	tags=22%, list=14%, signal=20%	22352/22339/68404/14462/13848/13844/16452/20354/20351/171207/16476/26456/22323/14567/30957/22152/12215/11461/16401/69597/14026/654470/328572/14810/22330/12399/11603/269473/105689/20352/14251/74132/16971/56320/19354/67263/13430/11785/76884/74117/17319/18213/22368/56637/107449/16554/71955/20482/23999/68585/93691/170822/77300/11789/319740/18846/99412/53869/18222/240057/268721/231876/14790/360213/235…
GO:0072507	divalent inorganic cation homeostasis	368	0.514388923426027	188699089424111	0.00344827586206897	0.00860566448801743	0.00220322046947434	2776	tags=27%, list=17%, signal=23%	50527/16453/381853/17127/11535/16416/16410/12176/16440/67168/11749/20855/12721/14674/16439/16452/238871/19264/11747/320790/23833/14385/19229/12773/20866/13057/18439/66168/18796/69597/15212/11979/72699/11555/217356/22295/19222/18754/14810/74772/19216/64177/16971/11750/53313/170756/170770/19219/12297/12769/19165/13385/12484/211401/108058/229877/21803/78688/109108/100201/80901/13400/21817/109552/942…
GO:0001819	positive regulation of cytokine production	341	0.484344883886069	175903744460085	0.00347222222222222	0.00860566448801743	0.00220322046947434	1575	tags=19%, list=10%, signal=18%	19883/74131/17127/69573/19419/20850/20848/14433/14462/16161/18413/18708/230073/15275/16362/19401/16452/17951/78317/20851/16994/19264/18761/50905/15040/22433/17196/13057/18578/18439/18787/21940/21899/106512/12501/54123/14251/21926/16971/94092/12487/16800/21937/19219/22165/69146/17319/55991/12523/19271/21803/50931/106759/58185/18550/68585/20779/16172/18176/74136/107607/13653/20742/26417/20737/12520
GO:0022407	regulation of cell-cell adhesion	317	0.508789307616086	18297486238558	0.00347222222222222	0.00860566448801743	0.00220322046947434	2156	tags=30%, list=13%, signal=26%	22339/16453/74131/19419/20850/14462/16161/21929/13482/12505/13848/18708/320484/22778/12721/16362/19401/16452/105855/78317/74256/20851/19264/108101/17684/67596/23871/18761/54167/100182/15040/22433/17196/12333/12477/16401/320404/21940/21813/11555/12501/16414/80859/16186/12399/16403/14251/21926/12487/19084/12484/434215/65113/54446/319817/21803/18753/56048/11774/76088/20779/16396/15894/381305/56468/2…
GO:0045785	positive regulation of cell adhesion	334	0.539249658723838	195013567534816	0.00347222222222222	0.00860566448801743	0.00220322046947434	2087	tags=30%, list=13%, signal=27%	22339/16453/192176/74131/17127/83436/19419/20850/14462/16416/16410/16161/13482/12505/13848/320484/22778/12721/11600/16362/19401/16452/22288/105855/78317/74256/20851/19264/17684/67596/23871/70450/18761/19229/54167/15040/22433/12333/16401/320404/21940/21936/277360/21813/12501/16414/76709/80859/18754/16186/18806/12399/18003/16403/14251/21926/12487/56320/68750/13430/19219/12484/54446/19271/56637/2180…
GO:0050708	regulation of protein secretion	365	0.42801114627374	156647926353462	0.00347222222222222	0.00860566448801743	0.00220322046947434	3184	tags=33%, list=19%, signal=28%	21809/14751/381853/19419/14433/14462/13924/21929/18413/230073/109689/15275/11600/18641/16452/59090/18576/11747/11845/18761/50905/16534/15040/22433/17196/384783/18439/228355/21899/99889/18754/328572/74772/380714/20677/21926/16971/94092/19015/28146/170756/19219/11785/69146/19073/12289/17319/434215/55991/12523/21803/19055/50931/18642/21942/20909/58185/11865/214597/20779/16172/93691/11746/18627/22260…
GO:1903532	positive regulation of secretion by cell	341	0.48574862943293	176413554940544	0.00347222222222222	0.00860566448801743	0.00220322046947434	2541	tags=26%, list=16%, signal=22%	21809/14751/382018/30878/381853/14815/19419/14433/14462/18413/16783/230073/109689/15275/16452/16878/11845/16409/70450/18761/50905/20911/16534/15040/22433/17196/384783/18439/16414/18754/328572/18806/74772/380714/20677/21926/16971/56708/94092/19015/28146/19219/235442/11785/69146/76338/54411/12289/17319/55991/12523/21803/18642/20909/68585/20779/16172/68943/22260/109552/20742/21943/26417/26365/68953/…
GO:2001233	regulation of apoptotic signaling pathway	347	0.398040290483351	145064218563646	0.00347222222222222	0.00860566448801743	0.00220322046947434	1464	tags=21%, list=9%, signal=20%	227753/22339/16453/17127/18453/16410/21929/18413/15937/12176/60599/12125/12505/14049/56295/16452/74256/97998/19264/50754/22433/12323/15368/18787/13143/66168/228355/64294/66494/217356/17210/22346/12399/16403/12633/56532/22070/21926/216869/70186/170770/26941/19165/217558/56772/12211/17319/12370/58231/16905/240690/56637/74126/18753/78688/14827/18518/107449/216439/20909/54673/20482/20779/15894/68943/…
GO:0006874	cellular calcium ion homeostasis	330	0.536233846578115	193835033545443	0.00348432055749129	0.00860566448801743	0.00220322046947434	1506	tags=19%, list=9%, signal=17%	50527/16453/381853/17127/11535/16416/16410/12176/16440/67168/11749/20855/12721/14674/16439/16452/238871/19264/11747/320790/23833/14385/19229/12773/20866/13057/18439/66168/18796/69597/15212/11979/72699/11555/22295/19222/18754/14810/74772/19216/64177/16971/11750/53313/170756/170770/19219/12297/12769/19165/13385/12484/108058/229877/21803/78688/100201/80901/13400/21817/109552/18763
GO:0055074	calcium ion homeostasis	340	0.528837021267034	191911474935719	0.00348432055749129	0.00860566448801743	0.00220322046947434	1516	tags=19%, list=9%, signal=17%	50527/16453/381853/17127/11535/16416/16410/12176/16440/67168/11749/20855/12721/14674/16439/16452/238871/19264/11747/320790/23833/14385/19229/12773/20866/13057/18439/66168/18796/69597/15212/11979/72699/11555/22295/19222/18754/14810/74772/19216/64177/16971/11750/53313/170756/170770/19219/12297/12769/19165/13385/12484/108058/229877/21803/78688/100201/80901/13400/21817/109552/18763/21943
GO:0070997	neuron death	338	0.422712076983087	153213846776701	0.00348432055749129	0.00860566448801743	0.00220322046947434	1502	tags=18%, list=9%, signal=16%	74747/112407/21809/14751/22339/112405/14815/20848/14433/14462/12227/56484/12176/12125/12721/109689/11977/11600/16452/16476/13002/19229/50754/15368/14466/21899/67579/17210/20471/14810/11603/14281/56233/21926/16971/216869/56708/26408/70186/13390/21937/170770/12334/17250/26400/12370/19645/56637/107449/216439/14809/59287/20817/56876/68943/14629/57781/13653/75608/105827
GO:0001933	negative regulation of protein phosphorylation	337	0.435469880408269	157669871449818	0.0034965034965035	0.00860566448801743	0.00220322046947434	2738	tags=32%, list=17%, signal=28%	74747/20597/12576/29811/21929/108155/13449/19735/109689/13844/11600/16362/20354/74256/97998/238871/16476/108995/19264/102141/18626/16878/17872/67603/17472/23882/57912/100037258/22433/18439/11461/101809/11770/14466/320795/51791/67742/12702/16337/78388/17873/216869/26941/12988/19165/19084/19249/19252/19645/18213/19271/56637/21803/240672/18753/192195/18518/56458/330177/20185/50523/16396/56468/16798/…
GO:0006914	autophagy	339	0.495755762891903	179476833553608	0.0034965034965035	0.00860566448801743	0.00220322046947434	3178	tags=39%, list=19%, signal=32%	16154/15277/235439/20848/240752/56484/70381/21929/12176/60599/12125/140742/12177/192652/192897/50754/230895/22433/15368/14466/13033/210376/56486/11555/75909/17210/11975/269338/104009/74772/17281/71742/56374/93679/230674/11750/17966/75747/329015/93739/12257/67526/230784/12523/218035/52639/56637/19025/66734/19336/56048/56458/106759/54673/18145/217695/67588/76681/319934/83669/68943/20821/170822/3383…
GO:0010256	endomembrane system organization	326	0.417036246889447	150112066872851	0.0034965034965035	0.00860566448801743	0.00220322046947434	2900	tags=31%, list=18%, signal=26%	17988/227753/13429/17101/11749/19264/235627/20932/18439/22234/75909/100986/74015/320191/11603/54667/14251/64009/54194/74349/53330/17886/13430/52250/228960/235406/19073/109181/69834/211401/16905/20972/77053/434204/69470/18753/27008/78885/12831/27403/54673/330401/11666/68585/13852/56389/68018/70310/56041/13400/75608/18412/232946/20742/26417/319740/241633/67511/227648/99412/53869/19344/101187/218503…
GO:0048608	reproductive structure development	329	0.410291149017649	148009454049827	0.0034965034965035	0.00860566448801743	0.00220322046947434	1540	tags=19%, list=9%, signal=17%	22339/192176/112405/11535/20850/16477/14462/12576/15213/16410/56484/19411/268903/12125/13819/12505/109689/11600/19401/18129/20851/17684/16878/320790/18787/16336/65247/16401/238247/17979/14784/15081/99929/75605/12702/16337/100986/12192/216869/19015/19219/108829/12211/58231/19664/17977/192195/56218/20779/15894/236899/94246/21425/75410/21812/18763/217325/319448/26417/12443/11789
GO:0048732	gland development	329	0.43112786670021	155526143639086	0.0034965034965035	0.00860566448801743	0.00220322046947434	1712	tags=23%, list=10%, signal=21%	21809/22339/17127/15902/14815/20850/14462/16911/16468/12576/21929/18746/19411/12125/12505/22778/14595/19401/16452/18129/20851/104156/16476/17684/11845/22433/20111/16658/15368/384783/12333/17979/11979/21813/20471/75605/16337/21833/20852/12633/56532/16004/21926/68750/26941/19165/19664/21814/216233/21803/192195/216439/52609/14055/68585/20779/16798/54135/21812/13710/11364/21817/18132/17698/18763/2685…
GO:0061919	process utilizing autophagic mechanism	339	0.495755762891903	179476833553608	0.0034965034965035	0.00860566448801743	0.00220322046947434	3178	tags=39%, list=19%, signal=32%	16154/15277/235439/20848/240752/56484/70381/21929/12176/60599/12125/140742/12177/192652/192897/50754/230895/22433/15368/14466/13033/210376/56486/11555/75909/17210/11975/269338/104009/74772/17281/71742/56374/93679/230674/11750/17966/75747/329015/93739/12257/67526/230784/12523/218035/52639/56637/19025/66734/19336/56048/56458/106759/54673/18145/217695/67588/76681/319934/83669/68943/20821/170822/3383…
GO:1903706	regulation of hemopoiesis	339	0.38999383025136	141188187809769	0.0034965034965035	0.00860566448801743	0.00220322046947434	1712	tags=24%, list=10%, signal=22%	22339/16453/74131/15902/21847/19419/20850/20848/16331/14462/16416/56484/57757/19411/12505/93694/18708/22778/16362/19401/105855/65963/74256/18129/20851/16476/19264/50794/16878/67596/23871/19229/50754/22433/14256/16658/12477/320404/21940/66058/21813/66494/102791/18035/80859/22695/16186/99375/12399/14281/12192/21926/15001/12487/11479/16969/54411/12484/12370/229615/67017/19645/65113/319817/56637/2180…
GO:0014706	striated muscle tissue development	336	0.420092484601172	151801217916607	0.00350877192982456	0.00860566448801743	0.00220322046947434	2054	tags=21%, list=13%, signal=18%	22339/17127/112405/15902/57810/17691/14815/12227/16468/14605/15213/14049/19735/14369/11600/19401/13052/75547/17133/17684/320790/67040/56376/21813/11555/20481/216850/328572/20471/17904/103806/12633/14281/14251/56233/216869/19084/12370/74182/50721/19645/19664/108058/21814/16905/56637/21803/19055/60406/20482/11865/18176/21812/13653/11364/17261/64383/11789/72949/105787/18015/17258/11739/216459/77578/…
GO:0033674	positive regulation of kinase activity	386	0.385444529823446	14187893124772	0.00350877192982456	0.00860566448801743	0.00220322046947434	2536	tags=26%, list=15%, signal=22%	21809/22339/19419/16911/12576/16416/12505/109689/56295/11600/26401/16452/12444/76089/75547/12006/19264/23882/19229/50754/30957/20868/18439/665113/26405/228355/26399/21899/21813/11555/16337/237542/17873/18003/11603/18004/56532/26412/21926/216869/26408/12988/13385/12484/26400/17319/58231/18213/216965/21803/18753/70415/216439/109905/78943/54673/330177/20779/224105/21812/13653/18763/21943/68652/12443…
GO:0042326	negative regulation of phosphorylation	374	0.437897402119442	16050159203242	0.00350877192982456	0.00860566448801743	0.00220322046947434	2738	tags=33%, list=17%, signal=28%	74747/20597/20848/12576/29811/21929/15937/108155/216505/13449/19735/109689/13844/11600/16362/20354/59090/74256/97998/238871/16476/108995/19264/102141/18626/16878/17872/67603/17472/23882/57912/100037258/22433/384783/18439/11461/101809/20238/226849/11770/14466/320795/207728/51791/67742/12702/16337/78388/17873/216869/246103/26941/12988/19165/19084/19249/19252/50721/19645/18213/19271/56637/21803/2406…
GO:0050808	synapse organization	327	0.414457770696803	149313716765769	0.00350877192982456	0.00860566448801743	0.00220322046947434	2076	tags=17%, list=13%, signal=16%	17988/16154/382018/192176/112405/29811/13844/22288/20354/20351/104156/11845/56376/12323/13169/11461/26364/69597/72289/22346/20471/16337/14810/17999/11603/11443/21926/56320/12297/11785/228880/13385/19073/74117/330814/18213/56637/107932/11838/13400/75608/105827/104418/18222/240057/54645/66860/235611/20350/73178/210293/29867/19339/56013/12568/19211/12631
GO:0070838	divalent metal ion transport	352	0.506048603486421	184410648540958	0.00350877192982456	0.00860566448801743	0.00220322046947434	2772	tags=30%, list=17%, signal=25%	50527/16453/70701/16416/16410/66395/16440/11749/20855/58861/12306/12721/16439/51801/14579/238871/19264/320790/66109/19229/223864/16534/12323/20866/13057/18578/18439/18787/18796/69597/72699/11555/74552/22295/18754/14810/269717/64177/216869/53313/170756/170770/19739/12297/19165/12289/12257/55991/12523/108058/22368/67887/21803/19055/78688/109108/56437/11774/15894/18018/109552/94219/18763/19062/15205…
GO:0072511	divalent inorganic cation transport	354	0.506625157771561	184450238773256	0.00350877192982456	0.00860566448801743	0.00220322046947434	2772	tags=30%, list=17%, signal=25%	50527/16453/70701/16416/16410/66395/16440/11749/20855/58861/12306/12721/16439/51801/14579/238871/19264/320790/66109/19229/223864/16534/12323/20866/13057/18578/18439/18787/18796/69597/72699/11555/74552/22295/18754/14810/269717/64177/216869/53313/170756/170770/19739/12297/19165/12289/12257/55991/12523/108058/22368/67887/21803/19055/78688/109108/56437/11774/15894/18018/109552/94219/18763/19062/15205…
GO:0002683	negative regulation of immune system process	376	0.378378483544592	13874662285334	0.00352112676056338	0.00860566448801743	0.00220322046947434	1155	tags=18%, list=7%, signal=17%	21809/16453/15902/20850/16331/14605/21929/57757/12505/93694/18708/268857/11600/16362/19401/27027/65963/74256/20851/107321/108995/19264/50794/19229/12493/50754/15040/16658/15368/13011/19043/12477/320404/52065/320795/66058/21899/102791/18035/22695/67742/99375/12399/20852/12192/21926/216869/12802/18600/15001/223752/235587/110279/19219/213233/19084/12484/20723/17319/19252/229615/434215/65113/12523/19…
GO:0003013	circulatory system process	351	0.486058653524426	177348114389844	0.00352112676056338	0.00860566448801743	0.00220322046947434	2085	tags=20%, list=13%, signal=18%	22339/30878/192176/17127/11482/15902/14815/11535/15937/13819/18708/20855/58861/19735/11600/16452/13052/75547/238871/320790/15368/13057/12333/18578/11512/26399/11555/26433/207728/14247/12873/21833/11603/21926/235431/110279/19015/19165/74840/12289/17319/108058/19271/21814/16523/229877/22290/21803/240672/20688/20779/15894/14629/18627/13400/109552/26365/16511/232341/17130/17246/17258/74868/12168/1228…
GO:0006820	anion transport	375	0.381390447538461	1397729020749	0.00352112676056338	0.00860566448801743	0.00220322046947434	2066	tags=19%, list=13%, signal=17%	20527/20525/80879/12725/14815/11980/215113/20855/14664/19735/104681/15275/76295/18739/14385/16534/384783/18439/107723/11770/11981/26399/66494/69981/74114/72055/237542/12492/54667/65106/19679/21926/19015/26941/215335/17250/17319/12257/11520/26569/18753/27403/11666/18627/224661/18400/21943/50771/76500/50790/241633/12752/21934/18015/241296/94280/14767/20498/56857/26457/54393/13723/11739/114229/22467…
GO:0030099	myeloid cell differentiation	331	0.408623353767057	147577640953392	0.00352112676056338	0.00860566448801743	0.00220322046947434	1356	tags=21%, list=8%, signal=20%	22339/16453/15902/21847/20850/16477/20848/16331/14462/16416/56484/19411/13819/107817/93694/18708/12306/22778/22388/19401/16452/105855/18129/20851/16476/29809/17684/50794/16878/16409/16598/23871/19229/69188/50754/235627/16658/320404/238247/52065/21813/102791/18035/22695/14247/328572/50875/99375/21833/14281/12192/21926/17886/11479/16969/19165/54411/12370/229615/67017/19645/65113/19664/21814/56637/2…
GO:0032535	regulation of cellular component size	331	0.532426417384103	192290122271388	0.00352112676056338	0.00860566448801743	0.00220322046947434	2503	tags=32%, list=15%, signal=27%	227753/22339/12725/19241/108155/22388/12721/11977/26401/105855/20354/20351/171207/97998/26456/11845/67771/17872/22323/19229/380711/223864/16534/14567/12333/18439/107723/101497/19240/544963/277360/14026/14784/76709/18754/328572/50875/218397/74772/20740/20352/57028/74132/16971/56320/11750/78757/104252/26941/13430/74117/18213/22368/56637/68089/434204/18753/23789/71955/23999/68585/15894/56431/73910/1…
GO:0060537	muscle tissue development	353	0.418180765497567	152382807911384	0.00352112676056338	0.00860566448801743	0.00220322046947434	2678	tags=25%, list=16%, signal=22%	22339/17127/112405/15902/57810/17691/14815/12227/16468/14605/15213/14049/19735/14369/11600/19401/13052/75547/17133/17684/320790/67040/56376/21813/11555/20481/99929/216850/328572/20471/17904/103806/12633/14281/14251/56233/216869/19084/12370/74182/50721/19645/19664/108058/21814/16905/56637/21803/19055/60406/20482/11865/18176/21812/13653/11364/17261/64383/11789/414758/72949/105787/18015/17258/11739/…
GO:0072503	cellular divalent inorganic cation homeostasis	351	0.515298806333777	1880169625373	0.00352112676056338	0.00860566448801743	0.00220322046947434	2136	tags=22%, list=13%, signal=19%	50527/16453/381853/17127/11535/16416/16410/12176/16440/67168/11749/20855/12721/14674/16439/16452/238871/19264/11747/320790/23833/14385/19229/12773/20866/13057/18439/66168/18796/69597/15212/11979/72699/11555/22295/19222/18754/14810/74772/19216/64177/16971/11750/53313/170756/170770/19219/12297/12769/19165/13385/12484/108058/229877/21803/78688/109108/100201/80901/13400/21817/109552/18763/12752/11021…
GO:0034765	regulation of ion transmembrane transport	332	0.426692667998947	154126438615378	0.00353356890459364	0.00860566448801743	0.00220322046947434	2600	tags=22%, list=16%, signal=19%	192176/16416/66395/19735/22388/12721/15275/13844/11977/14579/238871/320790/66109/19229/223864/20866/384783/13057/18578/18439/72699/11555/75785/18754/100986/17999/11603/65106/21926/18301/26941/13430/19739/12297/19165/22318/13385/12289/108058/16523/74096/21803/78688/11838/56437/68943/18627/109552/16511/232341/56398/252972/11739/12288/15170/19211/15194/12631/22782/50932/30948/20530/16491/216856/1739…
GO:0043254	regulation of protein complex assembly	385	0.376871074685254	138736056452037	0.00353356890459364	0.00860566448801743	0.00220322046947434	2226	tags=24%, list=14%, signal=21%	227753/22339/382018/16911/12576/19241/12125/22778/12721/268857/26401/105855/16476/11845/67771/22323/19229/12333/101497/14466/19240/544963/21899/277360/14026/217356/14784/76709/15081/18754/328572/231464/72205/50875/218397/21833/20740/21926/56320/16800/78757/170770/104252/19219/19165/12484/74117/11853/218035/56637/68089/21803/434204/18753/78688/23789/54673/23999/20779/15894/68943/73910/22260/16798/…
GO:0061458	reproductive system development	332	0.411387053259433	148597869536178	0.00353356890459364	0.00860566448801743	0.00220322046947434	1540	tags=19%, list=9%, signal=17%	22339/192176/112405/11535/20850/16477/14462/12576/15213/16410/56484/19411/268903/12125/13819/12505/109689/11600/19401/18129/20851/17684/16878/320790/109135/18787/16336/65247/16401/238247/17979/14784/15081/99929/75605/12702/16337/100986/12192/216869/19015/19219/108829/12211/58231/19664/17977/192195/56218/20779/15894/236899/94246/21425/75410/21812/18763/217325/319448/26417/12443/11789
GO:0001501	skeletal system development	384	0.45780580254745	168311254740474	0.00354609929078014	0.00860566448801743	0.00220322046947434	2360	tags=22%, list=14%, signal=19%	21809/22339/17127/19411/17132/11749/20855/12306/11977/19401/20354/75547/18129/12006/19264/29809/17684/320790/50754/235627/13601/18439/16450/15212/21813/215418/20481/99929/14247/328572/20471/19377/72055/12399/21833/20677/12835/13390/28146/237928/19219/16969/72999/54411/70661/109181/11433/270685/21803/13392/192195/20340/20779/111970/21812/17261/18763/21943/59024/26417/69890/414758/12815/77087/11432…
GO:0006935	chemotaxis	398	0.460653475318733	170150017196515	0.00354609929078014	0.00860566448801743	0.00220322046947434	2007	tags=21%, list=12%, signal=19%	22339/17127/14462/16416/16410/17101/13848/58861/12721/13844/11600/105855/13052/20354/20351/238871/26456/16409/22323/14385/18761/19229/12773/30957/22152/12215/18578/18787/13143/277360/227541/14026/106512/16414/20440/12399/269608/11603/105689/20352/14251/16971/216869/12802/18600/19354/67263/170756/11785/12769/17250/76884/17319/19252/18213/19271/94176/21803/18753/107449/23789/56212/20909/80901/16172…
GO:0001525	angiogenesis	382	0.490178220013051	179791938224571	0.00357142857142857	0.00860566448801743	0.00220322046947434	1481	tags=17%, list=9%, signal=16%	15277/22339/19883/30878/18655/192176/112405/11482/18710/11535/20848/16416/16410/18746/13819/107817/58861/12306/14674/13844/51801/11600/14595/16451/20351/18576/18129/16476/16878/16598/23871/19229/228852/50754/223864/12226/22433/13601/15368/20866/18787/11852/21813/11555/16414/22346/17304/50767/56233/17886/21937/12370/58231/50721/13713/19664/107449/20817/68585/18176/11490/23939/21812/18132
GO:0016049	cell growth	404	0.386247916873389	142552629402163	0.003584229390681	0.00860566448801743	0.00220322046947434	1837	tags=21%, list=11%, signal=19%	22339/382018/17127/11482/68404/14815/12576/55942/19411/12505/140742/19735/20354/75547/20351/171207/16199/26456/56376/19229/71839/14567/22433/13057/16401/17979/170742/21813/217356/328572/22330/20352/58172/381022/74132/16971/56320/407786/19015/170770/13430/11479/11785/76884/77980/74117/50721/19645/230784/18213/52808/108058/19271/22368/229227/216233/56637/21803/54673/56437/71955/23999/68585/15468/11…
GO:0032870	cellular response to hormone stimulus	404	0.409497481938355	151133353045403	0.003584229390681	0.00860566448801743	0.00220322046947434	1577	tags=22%, list=10%, signal=20%	74747/104263/18710/14815/20850/16477/20848/13924/56484/18746/19411/268903/108155/18708/51801/16362/19401/16452/75547/18576/20851/16476/18626/11747/67040/18761/22433/384783/16478/11512/77128/22234/17979/14784/22695/18754/328572/20471/12702/104215/16337/237542/67488/21833/20852/22278/381022/12192/74132/216869/18600/19015/19219/14245/12988/75747/235442/16969/22318/68421/67017/67731/231207/54608/2162…
GO:0034762	regulation of transmembrane transport	404	0.438215570163513	16173234609898	0.003584229390681	0.00860566448801743	0.00220322046947434	2600	tags=23%, list=16%, signal=20%	15277/192176/16416/16592/66395/19735/22388/12721/15275/13844/11977/14579/238871/320790/66109/19229/223864/20866/384783/13057/24014/18578/18439/11461/72699/11555/75785/18754/104215/16337/100986/237542/218397/17999/11603/65106/21926/18301/26941/13430/19739/12297/19165/17250/22318/13385/12289/68421/17319/50721/108058/16523/74096/21803/18753/78688/109905/11838/56437/68943/18627/109552/19062/16511/209…
GO:0042330	taxis	401	0.470802718620595	173678065056979	0.003584229390681	0.00860566448801743	0.00220322046947434	2346	tags=24%, list=14%, signal=21%	22339/17127/15902/14462/16416/16410/17101/13848/58861/12721/13844/11600/105855/13052/20354/20351/238871/26456/16409/22323/14385/18761/19229/12773/30957/22152/12215/18578/18787/13143/277360/227541/14026/106512/16414/328572/20440/12399/269608/11603/105689/20352/14251/16971/216869/12802/18600/19354/67263/170756/11785/12769/17250/76884/17319/19252/18213/19271/94176/21803/18753/107449/23789/56212/2090…
GO:0048871	multicellular organismal homeostasis	378	0.454826851778886	166561761161896	0.003584229390681	0.00860566448801743	0.00220322046947434	1988	tags=21%, list=12%, signal=19%	22339/104263/30878/74131/12725/20848/16331/16416/16410/16592/70461/108155/13819/12721/105171/54683/16452/13052/240028/23882/19229/14256/18439/11512/11770/14466/76157/22234/26399/108097/11555/22295/216850/22346/21833/20852/21926/19354/19219/14245/12988/54411/50721/19645/19664/11433/22368/100201/11865/20779/329910/14373/12751/100705/18627/22260/13653/75608/21943/11789/19062/26365/21934/231507/12815…
GO:0002009	morphogenesis of an epithelium	402	0.430665162953619	158778293219932	0.00359712230215827	0.00860566448801743	0.00220322046947434	2638	tags=24%, list=16%, signal=21%	22339/192176/17127/11482/14815/11535/20850/14462/16911/15213/19411/12505/22388/14674/11977/11600/14595/19401/26401/18129/104156/74533/17684/16878/22323/16450/17979/11852/21813/26433/14784/20481/654470/225876/20471/75605/12702/22330/12399/20677/21926/68750/26941/12370/58231/50721/19664/211401/270685/21803/140577/12831/20779/18018/21817/18132/17698/18763/217325/59024/15205/18749/18222/270163/230824…
GO:0010035	response to inorganic substance	381	0.371286586494099	135990201730909	0.00359712230215827	0.00860566448801743	0.00220322046947434	2124	tags=20%, list=13%, signal=18%	227753/381853/112405/15902/16477/12576/16410/56484/21929/12176/16440/11977/16476/11513/11747/19229/14567/12323/15368/20866/12333/18439/16478/320404/11770/11979/11852/216850/328572/18806/74772/56737/12925/20852/12633/14281/56532/64177/21926/26408/11750/52231/13385/56637/74096/19055/18753/70415/78688/59287/56458/18145/20779/68943/70568/23939/107766/26417/105787/232341/22589/13829/17258/13070/230676…
GO:0010817	regulation of hormone levels	381	0.391389144417431	143353114927195	0.00359712230215827	0.00860566448801743	0.00220322046947434	2327	tags=19%, list=14%, signal=17%	30878/381853/14581/14815/11535/14462/13924/18413/109689/18641/16452/59090/18576/20851/16878/11747/320790/384783/228355/99929/18754/75605/12873/380714/54381/20677/64177/21926/15483/16971/277978/56708/19015/28146/170756/19219/235442/22318/12289/19055/18642/378435/20909/227737/11865/18550/214597/93691/18627/18033/13653/109552/21943/20912/26921/74370/13070/54393/114229/108075/12288/102607/69150/15194…
GO:0042110	T cell activation	400	0.516458514194748	190494947900483	0.0036101083032491	0.00860566448801743	0.00220322046947434	2514	tags=36%, list=15%, signal=31%	227753/19883/16453/74131/17127/19419/20850/20848/14462/74734/16410/210757/16161/13482/12505/107817/13848/320484/22778/12721/14369/11977/268857/16362/19401/105855/13052/16205/78317/20351/74256/20851/19264/320790/16409/67596/23882/16428/18761/56501/54167/15040/22433/16658/18439/16450/12477/320404/21940/277360/21813/66494/12501/16414/80859/16186/17999/12399/20852/56532/20677/12192/19171/15001/12487/…
GO:0051345	positive regulation of hydrolase activity	406	0.371624246748823	136880504507815	0.00366300366300366	0.00860566448801743	0.00220322046947434	2124	tags=23%, list=13%, signal=21%	227753/22339/17127/19419/20848/12125/14674/109689/16452/20354/234094/76089/108995/19264/207592/29809/17872/16428/19229/223864/12323/17196/13033/210376/277360/66494/11555/51791/14810/329260/218397/241694/14020/18003/16403/11603/69710/17688/170625/56532/65106/21926/26408/223752/217201/110279/70186/170770/13430/22165/76884/12370/76281/18213/11853/240690/229877/56637/76795/18753/109905/56212/76088/15…
GO:0006875	cellular metal ion homeostasis	418	0.478161567720304	176640352761711	0.00367647058823529	0.00860566448801743	0.00220322046947434	1506	tags=17%, list=9%, signal=16%	50527/16453/381853/17127/112405/11535/16416/16410/12176/16440/67168/11749/20855/12721/14674/16439/11977/16452/238871/19264/11747/320790/23833/14385/19229/12773/15368/20866/13057/18439/66168/18796/69597/15212/11979/72699/11555/22295/19222/18754/14810/74772/19216/64177/16971/11750/53313/170756/170770/19219/12297/12769/19165/54411/13385/12484/65113/108058/229877/21803/78688/109108/100201/14325/11804…
GO:0030335	positive regulation of cell migration	416	0.506620344476489	18722467230213	0.00367647058823529	0.00860566448801743	0.00220322046947434	1971	tags=25%, list=12%, signal=23%	14751/22339/192176/17127/11980/20850/20848/14462/19241/16416/11674/16410/18708/12721/11977/11600/16452/105855/20354/76089/20351/16476/19264/108101/26456/11845/23871/19229/223864/30957/22433/15368/384783/12333/18787/13143/16336/384009/16401/21936/11852/277360/21813/227541/106512/76709/18754/18806/16337/14810/18003/16403/20352/56233/16971/19354/16800/68750/19219/11479/17250/74117/17319/18213/11853/…
GO:0060627	regulation of vesicle-mediated transport	447	0.431717150658336	16131016941904	0.00367647058823529	0.00860566448801743	0.00220322046947434	3010	tags=29%, list=18%, signal=24%	13429/22339/382018/30878/12798/68404/16416/16410/16783/12306/12721/109689/11600/16185/22317/105855/19264/16409/72194/70450/20911/15368/13057/18787/269774/227541/11555/16414/18754/16186/18806/17304/17999/74772/380714/14251/108800/64009/21926/16971/216869/53330/19354/110279/13430/12988/235442/235406/76338/54411/22318/68423/13385/12523/19271/94176/218035/56637/21803/19055/14809/109905/27403/11838/20…
GO:0071363	cellular response to growth factor stimulus	447	0.451211157189781	168594062337002	0.00367647058823529	0.00860566448801743	0.00220322046947434	2596	tags=27%, list=16%, signal=24%	74747/21809/22339/30878/17127/11482/14815/14462/16416/12505/12721/11977/11600/26401/76089/18129/77480/20851/16476/102141/17684/11845/22057/22433/68010/22793/18787/93836/21813/14784/76709/20481/22695/18569/53618/18754/328572/16337/218397/17999/12633/14281/12192/216869/19248/56320/13390/13430/11479/16969/76884/74117/434215/18213/19664/21814/14828/56637/75901/21803/27008/66313/109905/23789/78618/789…
GO:0071396	cellular response to lipid	407	0.388683179134849	143429878918498	0.00367647058823529	0.00860566448801743	0.00220322046947434	1624	tags=18%, list=10%, signal=17%	74747/22352/19883/104263/14581/14815/21929/19411/268903/108155/19401/16452/75547/238871/18626/67040/19229/22433/18578/18787/11512/77128/17979/108960/18035/207728/22695/18569/18754/328572/67488/52857/381022/12192/74132/21926/216869/18600/110279/19015/19219/16969/17319/67017/12523/67731/54608/21803/14827/76959/387160/106759/18145/11865/20185/23999/20779/15468/22169/18033/22260/12317/70310/104111/16…
GO:0050865	regulation of cell activation	444	0.492447695349609	18362314478146	0.0037037037037037	0.00860566448801743	0.00220322046947434	2124	tags=30%, list=13%, signal=26%	227753/19883/16453/74131/15902/19419/20850/16331/14462/16911/16161/21929/13482/57757/12505/17101/16783/13848/320484/22778/12721/16362/19401/16452/27027/105855/78317/74256/20851/108995/19264/16409/67596/70450/18761/12493/20911/54167/15040/22433/14256/20111/15368/384783/13011/12477/320404/52065/21940/320795/21899/21813/66494/11555/12501/16414/80859/67742/16186/18806/12399/20852/21682/56532/12192/19…
GO:0051272	positive regulation of cellular component movement	444	0.486269683312491	18131949708554	0.0037037037037037	0.00860566448801743	0.00220322046947434	1971	tags=24%, list=12%, signal=22%	14751/22339/192176/17127/11980/20850/20848/14462/19241/16416/11674/16410/18708/12721/11977/11600/16452/105855/20354/76089/20351/20851/16476/19264/108101/26456/11845/23871/19229/223864/30957/22433/15368/384783/12333/18787/13143/16336/384009/16401/21936/11852/277360/21813/227541/106512/76709/18754/18806/16337/14810/18003/16403/20352/56233/16971/19354/16800/68750/19219/11479/17250/74117/17319/18213/…
GO:0002694	regulation of leukocyte activation	411	0.480834078131421	177494111814391	0.00371747211895911	0.00860566448801743	0.00220322046947434	2105	tags=29%, list=13%, signal=26%	227753/19883/16453/74131/15902/19419/20850/16331/14462/16161/21929/13482/57757/12505/17101/16783/13848/320484/22778/12721/16362/19401/27027/105855/78317/74256/20851/108995/19264/16409/67596/70450/18761/12493/20911/54167/15040/22433/14256/15368/384783/13011/12477/320404/52065/21940/320795/21899/21813/66494/12501/16414/80859/67742/16186/18806/12399/20852/56532/12192/192236/56708/12802/15001/12487/2…
GO:0051051	negative regulation of transport	412	0.396158462759137	146144241110037	0.00371747211895911	0.00860566448801743	0.00220322046947434	2054	tags=22%, list=13%, signal=20%	12798/13924/16416/16410/16592/21929/18413/15937/108155/20855/19735/12721/13844/11977/11600/18641/14579/59090/18576/16878/11747/17472/19229/14567/15368/384783/73389/228355/21899/18754/104215/16337/17999/77647/11603/65106/21926/110279/216440/21937/26941/19219/12297/12988/235406/68423/13385/19073/68421/50721/434215/65113/12523/108058/21803/19055/50931/78688/109905/27403/21942/56437/58185/15894/93691…
GO:0044089	positive regulation of cellular component biogenesis	439	0.364246189724319	135550344986428	0.00373134328358209	0.00860566448801743	0.00220322046947434	2331	tags=22%, list=14%, signal=20%	227753/21809/22339/192176/17127/12576/12125/234776/22778/12721/13844/11977/26401/105855/20354/234094/20351/16476/66573/11845/67771/22323/18761/19229/223864/18439/26364/544963/21899/14026/14784/76709/102693/18754/328572/231464/104215/53860/74772/11603/69710/14251/21926/19354/78757/170770/104252/13430/228880/12484/74117/50721/330814/18213/11853/211401/19271/56637/68089/21803/434204/23789/54673/2399…
GO:0090066	regulation of anatomical structure size	441	0.518689313318926	193154944527431	0.00373134328358209	0.00860566448801743	0.00220322046947434	2503	tags=29%, list=15%, signal=25%	227753/22339/30878/12725/11535/19241/108155/58861/19735/22388/12721/11977/26401/105855/20354/20351/171207/97998/26456/11845/67771/17872/22323/19229/380711/223864/16534/14567/12333/18439/11512/107723/101497/19240/544963/277360/11555/14026/26433/14784/76709/18754/328572/50875/218397/74772/20740/20352/57028/74132/21926/16971/56320/11750/78757/19015/104252/26941/13430/74840/74117/18213/21814/22368/22…
GO:0007169	transmembrane receptor protein tyrosine kinase signaling pathway	419	0.42002196264298	154764095531323	0.00374531835205993	0.00860566448801743	0.00220322046947434	2568	tags=24%, list=16%, signal=21%	74747/56338/22339/30878/18710/20850/20848/14462/16416/56484/108155/13848/18708/13449/13844/11600/16452/76089/20851/16822/71602/18761/19229/50754/22433/384783/20238/215418/51791/14784/99929/19222/12702/104215/16337/78388/237542/17999/20852/269473/16971/246103/19248/110279/26941/75747/19165/76884/68421/18213/19664/19271/216233/56637/21803/18753/11804/56458/54673/68585/20779/70568/56468/109241/64383…
GO:0007264	small GTPase mediated signal transduction	419	0.396244973248829	146003067334396	0.00374531835205993	0.00860566448801743	0.00220322046947434	1913	tags=24%, list=12%, signal=21%	57810/19419/74734/233046/108155/67168/226652/320484/13449/14674/109689/13844/234094/76089/75547/18129/16476/73341/11845/11857/57912/58222/380711/30938/223864/14567/72065/23912/15368/13169/213498/101497/320404/228355/11852/277360/114713/14784/69632/64652/104215/19730/241694/229541/215632/269608/14251/215821/19354/16800/110279/104252/13430/235442/76338/72318/56289/76281/11853/69834/108058/94176/193…
GO:0030031	cell projection assembly	410	0.366554371608161	135284800922283	0.00374531835205993	0.00860566448801743	0.00220322046947434	2995	tags=27%, list=18%, signal=23%	227753/21809/192176/234776/11977/105855/76089/74256/73341/66573/11845/18761/192897/30938/13732/433956/13169/18439/665113/14026/76709/654470/104215/53860/22330/16403/11603/20399/69710/18004/64009/56320/19354/231148/104252/26941/13430/228880/76884/74117/218630/434204/18753/70415/101100/56212/106840/70314/23999/20779/15894/13852/232944/21812/73834/11789/19062/12752/239985/12332/76108/219140/13829/22…
GO:0032787	monocarboxylic acid metabolic process	422	0.363115780192218	133970587453344	0.00374531835205993	0.00860566448801743	0.00220322046947434	1404	tags=14%, list=9%, signal=13%	74747/15277/14751/56421/18655/433182/228026/20848/14433/18648/11674/16592/18746/15937/108155/14073/15275/21991/18641/94180/353204/13807/14385/16828/107029/384783/212980/18439/67111/68738/11770/79459/108097/18754/74114/16337/11430/80911/66887/19015/21937/14245/16969/72999/76238/17319/50721/230784/54608/270685/51798/14635/26569/18642/11666/20185/329910/100705/18627/22260
GO:0005975	carbohydrate metabolic process	424	0.510691228407367	188394927236731	0.00377358490566038	0.00860566448801743	0.00220322046947434	2098	tags=25%, list=13%, signal=22%	74747/15277/14751/56421/19883/74185/18655/433182/228026/17691/244416/14815/20848/72157/14433/114663/18648/11674/16592/18746/15937/108155/14936/18708/15275/21991/18641/14595/353204/59090/13807/77559/14385/19229/16828/69181/17160/77590/384783/212980/27357/14583/18439/79459/17159/15212/18754/328572/16337/67078/22278/12492/21926/15483/14667/28146/19219/16969/14571/54371/77781/17319/50721/230784/56637…
GO:0022604	regulation of cell morphogenesis	424	0.497401110801301	183492178569653	0.00377358490566038	0.00860566448801743	0.00220322046947434	2570	tags=31%, list=16%, signal=27%	22352/22339/382018/192176/58194/16416/74734/11674/12505/22388/12721/14674/13844/20354/76089/20351/171207/76117/26456/56376/70450/57912/19229/14567/23912/68010/12323/665113/15212/11852/277360/76007/76709/328572/104215/14810/57778/20440/17999/18003/11603/69710/105689/20352/64009/74132/16971/56320/67263/17886/11750/68750/104252/26941/13430/13385/74117/382236/18213/11853/22368/56637/67287/19055/23789…
GO:0002790	peptide secretion	484	0.440953049911923	165417362834107	0.00378787878787879	0.00860566448801743	0.00220322046947434	3184	tags=34%, list=19%, signal=28%	21809/14751/30878/381853/19419/14433/14462/13924/16410/21929/18413/17101/13848/230073/109689/15275/11600/18641/16452/59090/18576/18129/16878/11747/11845/320790/16822/18761/50905/16534/15040/22433/17196/384783/18439/21940/228355/21899/99889/18754/328572/74772/380714/20677/21926/16971/277978/192236/56708/94092/19015/28146/170756/19219/235442/11785/69146/19073/12289/17319/434215/55991/12523/19664/21…
GO:0009617	response to bacterium	488	0.418135745564194	157136090776785	0.00378787878787879	0.00860566448801743	0.00220322046947434	3184	tags=29%, list=19%, signal=24%	22352/14581/11535/16477/16410/21929/57757/12176/108155/17101/268857/14938/19401/16452/17951/18129/20851/238871/16476/320790/23833/17952/15040/22433/236573/13057/18578/18439/18787/17948/16478/11770/21899/108960/18035/207728/22695/18569/19222/18754/12633/19216/76074/110651/21926/12802/110279/19015/21937/19219/69146/100504486/12484/20723/17319/14109/24110/12523/19664/11433/16523/268567/21803/109032/…
GO:0045087	innate immune response	487	0.397227293222514	149221125901665	0.00378787878787879	0.00860566448801743	0.00220322046947434	2212	tags=25%, list=14%, signal=22%	227753/22352/16453/14581/19419/20850/14433/14462/16161/21929/17101/16783/93694/230073/12721/268857/16362/16452/17951/11465/74256/20851/11845/17472/70450/56501/20911/17952/15040/236573/13057/22793/22670/17948/52065/74735/21899/108960/18035/14026/54123/18754/57444/76438/384059/76074/14251/110651/26412/21926/216869/52118/26408/93679/223752/53330/16800/104252/69368/22165/384309/69146/12484/328833/207…
GO:0099177	regulation of trans-synaptic signaling	453	0.434689313724591	162139904197864	0.00378787878787879	0.00860566448801743	0.00220322046947434	2586	tags=19%, list=16%, signal=17%	13429/382018/112405/68404/14815/20848/16592/16440/14664/13844/22317/19401/16452/76089/72194/19229/12323/30945/11555/51791/22346/18754/14810/17999/269608/14251/64009/21926/216869/12802/56320/110279/19219/12297/19165/22318/228880/76787/13385/19073/20972/56637/19055/14809/109905/59287/11838/20909/19157/56876/20779/68943/13653/13400/18412/18577/53869/240057/67808/18015/54393/114229/227120/16653/19339…
GO:0010563	negative regulation of phosphorus metabolic process	454	0.408492667692171	152278726854959	0.00383141762452107	0.00860566448801743	0.00220322046947434	2738	tags=30%, list=17%, signal=26%	74747/20597/83671/20848/12576/29811/21929/15937/108155/216505/13449/19735/109689/13844/11600/16362/105855/20354/59090/192652/74256/97998/238871/16476/108995/19264/102141/18626/16878/17872/67603/17472/23882/57912/228852/100037258/22433/384783/18439/11461/101809/20238/226849/11770/52065/14466/320795/207728/51791/67742/12702/16337/78388/17873/215821/21926/216869/246103/26941/12988/19165/19084/19249/…
GO:0040017	positive regulation of locomotion	454	0.475748529701186	177350503780913	0.00383141762452107	0.00860566448801743	0.00220322046947434	2366	tags=27%, list=14%, signal=24%	14751/22339/192176/17127/11980/20850/20848/14462/19241/16416/11674/16410/18708/12721/11977/11600/16452/105855/20354/76089/20351/16476/19264/108101/26456/11845/23871/19229/12773/223864/30957/22433/15368/384783/12333/18787/13143/16336/384009/16401/21936/11852/277360/21813/227541/106512/76709/18754/18806/16337/14810/18003/16403/20352/56233/16971/19354/16800/68750/19219/11479/17250/74117/17319/18213/…
GO:0045936	negative regulation of phosphate metabolic process	454	0.408492667692171	152278726854959	0.00383141762452107	0.00860566448801743	0.00220322046947434	2738	tags=30%, list=17%, signal=26%	74747/20597/83671/20848/12576/29811/21929/15937/108155/216505/13449/19735/109689/13844/11600/16362/105855/20354/59090/192652/74256/97998/238871/16476/108995/19264/102141/18626/16878/17872/67603/17472/23882/57912/228852/100037258/22433/384783/18439/11461/101809/20238/226849/11770/52065/14466/320795/207728/51791/67742/12702/16337/78388/17873/215821/21926/216869/246103/26941/12988/19165/19084/19249/…
GO:0072657	protein localization to membrane	455	0.432955705582237	161485954354667	0.00383141762452107	0.00860566448801743	0.00220322046947434	2003	tags=21%, list=12%, signal=19%	227753/16421/192176/83671/23880/108155/93730/18708/12306/13844/51801/76089/104156/11845/14567/12323/11426/12215/11461/11512/226849/16401/665113/16414/76709/104215/76438/14810/11603/14251/21926/16971/56374/56320/53330/21937/170770/26941/75965/12297/12988/208884/235442/52250/22318/228880/13385/67398/74117/108058/14828/56637/21803/27008/14809/109905/56212/67268/20909/54673/18145/107975/72265/52348/7…
GO:0007423	sensory organ development	427	0.441124473125398	163158510219183	0.00384615384615385	0.00860566448801743	0.00220322046947434	2338	tags=19%, list=14%, signal=17%	22352/22339/17127/11482/57810/14581/16206/20848/14462/12576/15213/235542/19411/17132/12125/107817/22778/13844/65107/19401/26401/140476/18129/16476/231051/17684/16878/320790/15040/16658/19672/16450/21813/22295/20481/22346/20471/192236/110279/13390/26941/226641/72999/14571/109181/17921/18213/19664/21803/13392/12831/20482/21812/232946/26417/11789/101023/74206/15205/268451/18015/14790/214058/12168/23…
GO:0007610	behavior	498	0.363994801348315	137105652873029	0.00384615384615385	0.00860566448801743	0.00220322046947434	2566	tags=19%, list=16%, signal=17%	13429/30878/15902/12725/14581/14815/11980/20848/12227/18413/13482/16440/105171/13844/11977/12444/104156/16476/320790/72194/18574/239102/20238/17159/77128/15212/11555/22295/51791/229599/18754/328572/17134/14810/21833/11443/216869/56320/71722/14667/19219/11785/19165/12334/13385/72108/17319/12257/17977/27403/59287/11804/11838/18145/20185/104111/75410/13653/109241/12752/240057/105787/18015/14790/6686…
GO:0043086	negative regulation of catalytic activity	498	0.372519794722736	14031675582837	0.00384615384615385	0.00860566448801743	0.00220322046947434	2590	tags=27%, list=16%, signal=23%	14751/22339/20597/112405/14581/83671/14433/12576/21929/216505/12505/19735/109689/13844/11977/54683/14938/105855/20354/17035/59090/192652/97998/19264/17872/67603/23882/100037258/13601/20111/384783/13011/11461/18787/101809/17948/214899/226849/11770/14466/320795/51791/22695/328572/100986/78388/12380/17873/11603/12633/215821/110651/21926/216869/12802/56320/235587/12988/19165/19084/20723/12211/19252/1…
GO:0050804	modulation of chemical synaptic transmission	452	0.427561029893497	159322593797123	0.00386100386100386	0.00860566448801743	0.00220322046947434	2586	tags=19%, list=16%, signal=17%	13429/382018/112405/68404/14815/20848/16440/14664/13844/22317/19401/16452/76089/72194/19229/12323/30945/11555/51791/22346/18754/14810/17999/269608/14251/64009/21926/216869/12802/56320/110279/19219/12297/19165/22318/228880/76787/13385/19073/20972/56637/19055/14809/109905/59287/11838/20909/19157/56876/20779/68943/13653/13400/18412/18577/53869/240057/67808/18015/54393/114229/227120/16653/19339/11117…
GO:0098662	inorganic cation transmembrane transport	456	0.401677244932358	149769426667136	0.00386100386100386	0.00860566448801743	0.00220322046947434	2772	tags=22%, list=17%, signal=19%	50527/192176/12725/331004/16416/16410/66395/16440/12721/16439/11977/14579/238871/19264/320790/66109/19229/223864/16534/20866/13057/18578/18439/107723/18796/69597/11979/72699/11555/75785/11975/18754/100986/14810/17999/11603/64177/114143/18301/53313/170756/170770/26941/13430/12297/215335/19165/54411/22318/12289/55991/108058/22368/16523/74096/21803/78688/11972/56437/109552/18763/16511/232341/20498/1…
GO:0006897	endocytosis	496	0.542288841851091	203805035830893	0.00387596899224806	0.00860566448801743	0.00220322046947434	2005	tags=26%, list=12%, signal=24%	16154/227753/13429/22339/30878/12798/12725/58194/215280/11535/16416/16410/107817/12306/12721/109689/51801/11600/320435/16185/19401/105855/246177/12331/11465/19264/70785/29809/11845/71602/70450/57912/13057/13169/18439/11461/18787/269774/16401/11981/210376/69178/21813/227541/11555/14784/16414/239393/16186/18806/104215/16337/17304/74015/329260/17999/12492/170625/14251/108800/64009/21926/16971/216869…
GO:0030855	epithelial cell differentiation	428	0.518819383068788	191774669954527	0.00387596899224806	0.00860566448801743	0.00220322046947434	1728	tags=22%, list=11%, signal=21%	56338/22352/22339/192176/17127/11482/15902/70350/14581/20850/14462/12576/15213/19411/14284/17132/20855/12306/14369/21346/14595/19401/26401/76089/140476/18129/20851/17133/16476/16878/71602/16598/228852/223864/12226/22433/72065/18787/16450/238247/22234/17979/22295/26433/207728/216850/22695/225876/22346/20471/17134/100986/21833/20677/12192/21926/94092/11750/21937/26941/108829/58231/17921/18213/19664…
GO:0070848	response to growth factor	459	0.447696110199978	166604914334422	0.00387596899224806	0.00860566448801743	0.00220322046947434	2596	tags=27%, list=16%, signal=24%	74747/21809/22339/30878/17127/11482/14815/14462/16416/12505/12721/11977/11600/26401/76089/18129/77480/20851/16476/102141/17684/11845/22057/22433/68010/22793/18787/93836/21813/14784/76709/20481/22695/18569/53618/18754/328572/16337/218397/17999/12399/12633/14281/12192/216869/19248/56320/15936/13390/13430/11479/16969/76884/74117/434215/18213/19664/21814/14828/56637/75901/21803/27008/66313/109905/237…
GO:2000147	positive regulation of cell motility	428	0.499404464076386	184598203917467	0.00387596899224806	0.00860566448801743	0.00220322046947434	1971	tags=25%, list=12%, signal=22%	14751/22339/192176/17127/11980/20850/20848/14462/19241/16416/11674/16410/18708/12721/11977/11600/16452/105855/20354/76089/20351/16476/19264/108101/26456/11845/23871/19229/223864/30957/22433/15368/384783/12333/18787/13143/16336/384009/16401/21936/11852/277360/21813/227541/106512/76709/18754/18806/16337/14810/18003/16403/20352/56233/16971/19354/16800/68750/19219/11479/17250/74117/17319/18213/11853/…
GO:0007507	heart development	480	0.446127921788415	166672797553322	0.00389105058365759	0.00860566448801743	0.00220322046947434	2648	tags=26%, list=16%, signal=23%	22339/30878/192176/17127/112405/11482/15902/17691/14815/11535/14462/16911/16468/12576/15213/107817/14936/12306/19735/14369/11600/19401/13052/75547/18129/12006/16476/17684/320790/67603/56376/16401/21813/207728/216850/225876/18569/328572/20471/16337/17999/103806/20677/71458/12192/16971/216869/71770/21937/13430/19084/12370/109181/58231/50721/19645/18213/19664/108058/19271/21814/16905/16523/56637/222…
GO:0031347	regulation of defense response	481	0.423589879015996	158400400524945	0.00389105058365759	0.00860566448801743	0.00220322046947434	2278	tags=25%, list=14%, signal=22%	19883/17127/14581/19419/20850/14462/16161/21929/18413/57757/15937/12505/16783/93694/230073/268857/16362/16452/27027/74256/20851/18626/11513/11845/17472/23871/12493/50905/100182/15040/13057/13011/18787/19043/11770/52065/21899/108960/18035/11555/106512/207728/54123/80859/22695/18569/18754/12702/76438/384059/14251/110651/21926/216869/52118/56708/12802/12487/223752/110279/78757/19015/21937/19219/6936…
GO:0055065	metal ion homeostasis	480	0.468870179879058	175169274894288	0.00389105058365759	0.00860566448801743	0.00220322046947434	2681	tags=24%, list=16%, signal=21%	50527/16453/381853/17127/112405/11535/16416/16410/12176/16440/13819/67168/11749/20855/12721/14674/16439/11977/16452/238871/19264/11747/320790/23833/14385/19229/12773/15368/20866/13057/18439/107723/66168/18796/69597/15212/11979/72699/11555/217356/22295/19222/18754/14810/74772/19216/64177/16971/11750/53313/170756/170770/19219/12297/12769/19165/54411/13385/12484/65113/211401/108058/229877/21803/7868…
GO:0098660	inorganic ion transmembrane transport	480	0.390164190166913	145764821936179	0.00389105058365759	0.00860566448801743	0.00220322046947434	2772	tags=22%, list=17%, signal=19%	50527/192176/12725/331004/16416/16410/66395/16440/12721/16439/11977/14579/238871/19264/320790/14385/66109/19229/223864/16534/20866/13057/18578/18439/107723/18796/69597/11979/72699/11555/75785/11975/18754/100986/14810/17999/11603/64177/114143/18301/53313/170756/170770/26941/13430/12297/215335/19165/54411/22318/12289/55991/108058/22368/16523/74096/21803/78688/11972/56437/109552/18763/16511/232341/2…
GO:0006954	inflammatory response	490	0.47827214015515	179369282314316	0.00390625	0.00860566448801743	0.00220322046947434	1575	tags=21%, list=10%, signal=19%	19883/17127/19419/20850/20848/14462/16410/21929/18413/57757/15937/12505/13848/58861/268857/14595/16452/17951/17035/74256/18129/20851/16476/18626/11513/16409/23871/70450/18761/50905/12773/100182/17952/15040/13601/15368/13057/13011/18439/18787/17948/11770/52065/21899/108960/227541/18035/11555/106512/207728/24058/16414/216850/80859/22695/328417/18569/19222/12702/384059/19216/56233/21926/16971/56708/…
GO:0009306	protein secretion	458	0.433638527590197	161276326007073	0.00390625	0.00860566448801743	0.00220322046947434	3184	tags=34%, list=19%, signal=28%	21809/14751/381853/19419/14433/14462/13924/16410/21929/18413/17101/13848/230073/109689/15275/11600/18641/16452/59090/18576/18129/11747/11845/16822/18761/50905/16534/15040/22433/17196/384783/18439/21940/228355/21899/99889/18754/328572/74772/380714/20677/21926/16971/192236/94092/19015/28146/170756/19219/235442/11785/69146/19073/12289/17319/434215/55991/12523/19664/21803/19055/50931/18642/378435/219…
GO:1902532	negative regulation of intracellular signal transduction	429	0.418076570665058	154478428618985	0.00390625	0.00860566448801743	0.00220322046947434	1916	tags=23%, list=12%, signal=21%	74747/19883/20597/112405/17691/74734/29811/21929/70461/216505/12505/140742/320484/13449/19735/109689/105171/13844/268857/16362/74256/18576/97998/238871/108995/19264/18626/16878/67603/57912/69181/22433/12333/18578/18439/101809/19043/66168/14466/14773/114713/207728/51791/17210/22346/12702/22070/56233/26941/12988/75747/217558/17237/68421/17319/19252/12370/230784/19271/216233/56637/69470/74126/240672…
GO:0048667	cell morphogenesis involved in neuron differentiation	494	0.420381981207113	157852531640694	0.00392156862745098	0.00860566448801743	0.00220322046947434	2346	tags=22%, list=14%, signal=20%	22352/22339/15902/68404/14462/13848/13844/11977/20354/76089/20351/140476/171207/77480/26456/22323/56376/14567/30957/12323/22152/12215/11461/16401/665113/69597/14026/22295/654470/328572/14810/17999/22330/12399/11603/105689/20352/14251/64009/74132/16971/56320/19354/67263/26941/13430/11785/13385/76884/68703/74117/17921/19645/18213/22368/56637/67287/19055/107449/16554/11838/54673/71955/20482/56876/23…
GO:0048729	tissue morphogenesis	491	0.433404743501058	16248533852243	0.00392156862745098	0.00860566448801743	0.00220322046947434	2648	tags=23%, list=16%, signal=20%	14751/22339/192176/17127/112405/11482/14815/11535/20850/14462/16911/15213/19411/12505/20855/22388/14674/11977/11600/14595/19401/26401/18129/104156/74533/17684/16878/320790/22323/11426/16450/17979/11852/21813/26433/14784/20481/216850/654470/225876/20471/75605/12702/22330/12399/20677/21926/12835/68750/26941/19084/12370/58231/50721/19664/211401/21814/270685/21803/140577/12831/20779/18018/21812/21817…
GO:1901137	carbohydrate derivative biosynthetic process	491	0.351127853110696	131639371587096	0.00392156862745098	0.00860566448801743	0.00220322046947434	1801	tags=19%, list=11%, signal=18%	74747/15277/14751/56421/16453/18655/433182/228026/16432/20848/14433/18648/11674/18746/15937/108155/15275/51801/11977/11600/21991/18641/14595/353204/13807/11513/225651/14583/18439/107652/11512/68738/52463/79459/22234/64294/26433/53618/328572/16337/20440/56737/217119/11515/56374/23917/28146/68292/19219/16969/17319/109181/50721/14423/21803/14635/74126/18642/50935/107895/27403/20442/16431/59287/20316…
GO:0044057	regulation of system process	431	0.388519672024557	143548650919744	0.00395256916996047	0.00864157017173753	0.00221241303530732	1899	tags=17%, list=12%, signal=16%	30878/192176/17127/14815/11535/16468/56484/16592/13819/11749/18708/20855/58861/19735/16452/13052/238871/16878/19229/239102/13057/13011/18578/14466/228355/11555/328572/14810/21833/11603/19216/64009/21926/56320/235431/21937/26941/19219/12297/235442/228880/13385/12289/67731/108058/16905/56637/19055/240672/78688/20688/56458/68585/20779/15894/18018/18627/22260/13400/109552/19062/16511/12325/232341/570…
GO:0006873	cellular ion homeostasis	476	0.458331751877876	170710160944845	0.00398406374501992	0.00864157017173753	0.00221241303530732	1529	tags=16%, list=9%, signal=15%	50527/16453/381853/17127/112405/331004/11535/16416/16410/12176/16440/67168/11749/20855/12721/14674/16439/11977/16452/238871/19264/11747/320790/23833/14385/19229/12709/12773/15368/20866/13057/18439/66168/18796/69597/15212/11979/72699/11555/22295/11975/19222/18754/17134/14810/74772/19216/64177/16971/11750/53313/170756/170770/26941/19219/12297/12769/19165/54411/13385/12484/65113/108058/229877/21803/…
GO:0007600	sensory perception	474	0.384662775161895	143211431036709	0.004	0.00864157017173753	0.00221241303530732	2799	tags=14%, list=17%, signal=12%	13429/16206/12576/16592/16440/13819/22388/17035/140476/320790/14680/17196/239102/18439/16450/18796/15212/11555/22295/20471/14810/269473/21926/216869/12802/26941/19739/12297/226641/243923/12289/17921/225055/66540/68585/15894/104111/26417/18577/12815/29867/19339/67171/110326/12568/19881/17967/229776/171166/387141/11421/71960/52028/216856/218756/71175/67466/171209/319734/243931/19023/244646/17920/68…
GO:0010975	regulation of neuron projection development	475	0.411898523040204	153293837398489	0.004	0.00864157017173753	0.00221241303530732	2448	tags=25%, list=15%, signal=22%	22352/22339/382018/192176/14581/14815/14462/19735/13844/20354/76089/20351/171207/77480/16878/26456/11845/56376/19229/380711/14567/12323/14964/13803/11512/665113/277360/64294/227541/69981/328572/14810/17999/16403/11603/269473/12633/105689/12492/20352/64009/74132/16971/56320/67263/13430/11785/228880/13385/12484/74117/17319/140500/18213/19664/14828/22368/56637/67287/19055/16570/109905/16554/11838/54…
GO:0031400	negative regulation of protein modification process	475	0.379883537772706	141379009664495	0.004	0.00864157017173753	0.00221241303530732	2738	tags=30%, list=17%, signal=26%	74747/104263/20597/193796/16468/12576/29811/21929/108155/13449/19735/109689/13844/11600/16362/105855/20354/74256/97998/238871/16476/108995/19264/102141/18626/16878/17872/67603/17472/23882/57912/228852/100037258/22433/18439/11461/101809/214899/11770/52065/14466/320795/51791/18754/67742/12702/16337/78388/17873/671535/20677/71458/21926/216869/56374/230674/26941/12988/14897/19165/19084/19249/19252/22…
GO:0048598	embryonic morphogenesis	475	0.441309659588596	164239606153562	0.004	0.00864157017173753	0.00221241303530732	2104	tags=18%, list=13%, signal=16%	21809/14751/30878/17127/15902/57810/14581/11535/16206/14462/16911/16410/21929/19411/12125/14369/13844/19401/140476/18129/17684/320790/22323/16658/17196/11426/16450/16401/17979/21813/22295/14784/20481/216850/654470/225876/102693/226442/20471/12702/20677/12192/110279/26941/72999/19165/19084/12370/58231/17921/19664/270685/21803/17977/13392/12831/50523/111970/381373/16798/23939/21812/18515/217325/590…
GO:0050778	positive regulation of immune response	468	0.42018048938795	156258186071515	0.004	0.00864157017173753	0.00221241303530732	2126	tags=24%, list=13%, signal=21%	74131/14581/19419/20850/14462/23880/210757/16161/21929/12505/16783/230073/15275/16362/19401/105855/246177/74256/20851/107321/19264/11845/16409/16822/67596/16428/18761/20911/16534/15040/22433/13057/14964/18578/18439/12477/52065/21899/108960/72699/18035/14980/12501/16414/54123/80859/18754/18806/76438/329260/77647/20852/21682/384059/14251/110651/21926/216869/52118/56708/12487/223752/69368/12297/1298…
GO:0002521	leukocyte differentiation	464	0.503195007094918	18681817239029	0.00401606425702811	0.00864157017173753	0.00221241303530732	2514	tags=33%, list=15%, signal=29%	22339/19883/16453/74131/15902/21847/19419/20850/16477/20848/16331/14462/16416/74734/210757/21929/57757/12505/107817/93694/18708/12306/22778/14369/11977/16362/19401/105855/16205/20351/65963/74256/18129/20851/16476/19264/17684/16878/320790/16409/67596/23882/16428/19229/50754/22433/14256/16658/270110/16450/12477/320404/21940/66058/277360/21813/66494/102791/12501/80859/328572/16186/99375/12399/20852/…
GO:0030003	cellular cation homeostasis	464	0.455026307926371	168934870254527	0.00401606425702811	0.00864157017173753	0.00221241303530732	2503	tags=22%, list=15%, signal=19%	50527/16453/381853/17127/112405/331004/11535/16416/16410/12176/16440/67168/11749/20855/12721/14674/16439/11977/16452/238871/19264/11747/320790/23833/14385/19229/12773/15368/20866/13057/18439/66168/18796/69597/15212/11979/72699/11555/22295/11975/19222/18754/17134/14810/74772/19216/64177/16971/11750/53313/170756/170770/19219/12297/12769/19165/54411/13385/12484/65113/108058/229877/21803/78688/109108…
GO:0048514	blood vessel morphogenesis	465	0.494480622776604	1837370407421	0.00401606425702811	0.00864157017173753	0.00221241303530732	1492	tags=18%, list=9%, signal=17%	15277/22339/19883/30878/18655/192176/112405/11482/18710/11535/16477/20848/15213/16416/16410/18746/13819/107817/58861/12306/14674/13844/51801/11600/14595/16451/76089/20351/18576/18129/16476/17684/16878/320790/71602/16598/23871/19229/228852/50754/223864/12226/22433/13601/15368/20866/18787/11852/21813/11555/16414/99929/22346/20471/17304/218397/17999/50767/20677/12192/56233/16971/17886/21937/19219/12…
GO:0043414	macromolecule methylation	238	-0.441315210504968	-14577487433505	0.00451127819548872	0.00968829841594277	0.00248039618719768	2910	tags=42%, list=18%, signal=35%	71241/110147/12151/69544/56335/240174/52575/68845/15278/20587/213464/67332/228866/69726/67278/238505/76357/116940/74322/22083/228019/108943/210529/66317/331623/59035/20586/214575/210009/17299/93759/53892/84505/66083/226830/234728/224481/17283/13436/14911/27374/75339/23808/54624/66354/72722/13626/52686/17193/14791/73473/66310/218214/14582/12387/100609/54632/66926/64707/67493/24116/77305/71974/6064…
GO:0000082	G1/S transition of mitotic cell cycle	158	-0.495469269995269	-156333734711078	0.00454545454545455	0.00974277660324172	0.00249434368161418	2096	tags=34%, list=13%, signal=30%	72290/76454/12322/13555/53317/18854/22059/50496/70601/208643/52679/72584/72508/57913/21423/66214/13685/67941/28036/12580/26992/12448/69274/244879/13684/13205/12122/19192/12366/12567/12566/225182/19684/381293/17863/12530/319651/12447/269424/105837/14056/234736/11792/19650/27401/404710/27214/100088/12544/106795/19891/18973/50927
GO:0046165	alcohol biosynthetic process	115	-0.539906606717241	-163262024498498	0.00474683544303797	0.0101156069364162	0.00258979562757776	1455	tags=22%, list=9%, signal=20%	20787/69718/226144/98386/235293/73166/110391/14718/57320/13360/17855/68603/231070/18194/192156/15490/74551/74754/13361/15357/14137/13121/16987/110196
GO:1902652	secondary alcohol metabolic process	104	-0.548298739444633	-164889119617239	0.00474683544303797	0.0101156069364162	0.00258979562757776	1726	tags=23%, list=11%, signal=21%	20788/15360/20787/226144/98386/235293/73166/13360/17855/68603/231070/18194/192156/20778/15490/74754/16835/15357/20775/14137/13121/16987/110196
GO:2000278	regulation of DNA biosynthetic process	104	-0.542166476482374	-163044972679874	0.00474683544303797	0.0101156069364162	0.00258979562757776	2215	tags=43%, list=14%, signal=38%	15516/229512/21749/26413/72400/234344/17283/18854/53379/22059/67459/216853/50912/12387/12461/51810/18148/12464/98956/17869/11920/72107/22791/208084/12465/72151/68964/19718/21454/106344/12468/12462/12466/18005/12469/53817/56351/15519/214901/21781/12649/245474/69263/20877
GO:0008203	cholesterol metabolic process	100	-0.55157929206321	-164352362298344	0.00481540930979133	0.0102420051858254	0.00262215608164751	1726	tags=24%, list=11%, signal=22%	20788/15360/20787/226144/98386/235293/73166/13360/17855/68603/231070/18194/192156/20778/15490/74754/16835/15357/20775/14137/13121/16987/110196
GO:0022612	gland morphogenesis	102	0.513441173925158	161023434809618	0.00531914893617021	0.0112917058030792	0.00289090021988037	1589	tags=25%, list=10%, signal=22%	14815/20850/21929/19411/12505/14595/18129/104156/22433/20111/12333/17979/21813/75605/20852/12633/21926/26941/21803/68585/20779/13710/21817/17698/26365
GO:0003279	cardiac septum development	101	0.525975814479674	164394898931606	0.00533333333333333	0.0113001277139208	0.00289305639577872	1879	tags=27%, list=11%, signal=24%	112405/15902/14462/16911/15213/19401/18129/17684/320790/21813/207728/103806/20677/16971/71770/13430/109181/19664/21814/18018/21812/15205/17130/17246/12168/207304/74025
GO:0010608	posttranscriptional regulation of gene expression	403	-0.400973705588167	-138795656524927	0.00553250345781466	0.0116997109452065	0.00299535761326788	2924	tags=35%, list=18%, signal=30%	230709/12539/98985/224045/56335/236511/15467/52575/19045/13211/212508/67728/12877/228866/11652/15568/11428/19317/19652/64930/69163/15381/67710/17975/320720/228994/192119/210529/73826/68966/11991/76793/13207/112403/68134/27979/78913/20286/52846/68036/243574/108989/14000/72068/217980/26413/66399/68092/234344/236732/75619/213753/13555/77134/18854/53379/19704/74203/22059/209354/270086/213541/232164/7…
GO:0043433	negative regulation of DNA-binding transcription factor activity	136	0.466786140183823	15245855490794	0.00571428571428571	0.0120610687022901	0.00308787235263732	1517	tags=21%, list=9%, signal=19%	20893/192176/112405/15902/17691/14581/217410/21929/109689/268857/83396/74256/15368/108960/18035/24058/21833/671535/216869/15460/16396/15468/11746/20821/327987/109552/18763/67490
GO:0090092	regulation of transmembrane receptor protein serine/threonine kinase signaling pathway	164	0.469467287223626	158080714625406	0.00576368876080692	0.0121190870141682	0.00310272618902754	2596	tags=29%, list=16%, signal=24%	21809/17127/11482/18129/102141/17684/22057/22433/68010/93836/20481/328572/13390/13430/11479/16969/19664/21814/14828/21803/66313/20482/20340/18550/68939/21812/20742/353310/387206/15205/75788/17130/246154/12168/58250/12914/100952/14561/11481/16202/223642/80288/11350/380664/65112/12162/216805
GO:2000377	regulation of reactive oxygen species metabolic process	163	0.458921731611466	154467683776907	0.00576368876080692	0.0121190870141682	0.00310272618902754	1342	tags=22%, list=8%, signal=20%	15277/17127/12725/20848/56484/15937/12176/108155/16452/16409/16598/19229/13057/73389/21899/21813/14784/16414/16337/14810/12633/56532/21926/110279/13430/19219/12257/11433/21803/18753/56458/106759/11666/67588/15894/68943
GO:0008406	gonad development	153	0.463447861413454	154686600354607	0.00583090379008746	0.0121581215372439	0.00311271979967507	1535	tags=21%, list=9%, signal=19%	22339/192176/20850/14462/16410/56484/268903/12125/109689/11600/19401/20851/17684/18787/16336/238247/15081/99929/16337/100986/216869/19219/108829/56218/20779/15894/236899/94246/75410/21812/319448/12443
GO:0033673	negative regulation of kinase activity	176	0.441288541919438	149690695653706	0.00583090379008746	0.0121581215372439	0.00311271979967507	2703	tags=35%, list=17%, signal=30%	20597/12576/21929/216505/19735/13844/59090/97998/19264/67603/23882/100037258/384783/11461/101809/226849/11770/14466/320795/51791/78388/17873/12988/19165/19084/19252/19645/19271/56637/240672/18753/50523/56468/16798/23939/11789/19062/108099/26365/21754/18015/232341/56398/15259/229007/56013/15170/18519/19211/192231/16974/16202/15502/23790/19260/11350/56417/24056/12162/114716/66787/20660
GO:0060047	heart contraction	153	0.451356994175643	150650989654729	0.00583090379008746	0.0121581215372439	0.00311271979967507	1889	tags=18%, list=12%, signal=16%	30878/192176/11535/13819/18708/20855/19735/16452/13052/238871/18578/26399/11555/21833/11603/19165/12289/108058/16523/22290/20688/13400/109552/16511/17246/17258/74868/12288
GO:1903305	regulation of regulated secretory pathway	135	0.465468644785045	151407247803788	0.00583090379008746	0.0121581215372439	0.00311271979967507	2464	tags=26%, list=15%, signal=22%	382018/68404/16783/22317/16409/72194/70450/20911/15368/11555/16414/18754/18806/380714/19354/110279/22318/12523/56637/14809/109905/20909/19157/20912/239556/19339/111173/12568/69150/54215/14678/545192/215449/20615/110784
GO:0050920	regulation of chemotaxis	149	0.458410093214663	152531206012242	0.00586510263929619	0.0121581215372439	0.00311271979967507	2346	tags=29%, list=14%, signal=25%	22339/17127/105855/20354/20351/26456/19229/12773/18787/13143/227541/106512/20440/11603/105689/20352/18600/19354/67263/170756/17319/19252/18213/19271/21803/23789/20909/12317/26417/18846/232341/268721/12913/20350/12168/20360/212168/18596/20353/18654/20358/68050/11876
GO:0033002	muscle cell proliferation	174	0.459161112803876	155034289138808	0.00588235294117647	0.0121581215372439	0.00311271979967507	1540	tags=22%, list=9%, signal=21%	21809/22339/30878/15902/20848/16468/12576/16416/29811/21929/18708/11600/16452/13052/20851/16476/17684/15368/13057/21813/18569/19222/20471/12633/21926/26408/19015/19084/19664/108058/21814/56637/78688/78943/21812/13653/21817/17261/11789
GO:0060348	bone development	174	0.465003660858373	157007006904163	0.00588235294117647	0.0121581215372439	0.00311271979967507	2428	tags=24%, list=15%, signal=21%	19411/11749/20855/12306/19401/20354/75547/18129/12006/19264/29809/17684/50754/235627/21813/20481/14247/328572/72055/12835/237928/19219/72999/54411/70661/109181/11433/20340/20779/17261/21943/77087/235611/75302/19035/15170/12393/20190/71375/16974/17937/18472
GO:0002285	lymphocyte activation involved in immune response	152	0.475979913744401	158196379482683	0.00591715976331361	0.0121581215372439	0.00311271979967507	2433	tags=35%, list=15%, signal=30%	19883/16453/20848/14462/21929/57757/16783/12721/11977/16362/19401/20351/18129/19264/23882/70450/19229/22433/80859/20852/17688/56708/12487/235587/19219/19165/65113/319817/21803/50931/16431/56048/54519/15894/381305/56468/20737/545652/12520/53314/545650/210293/16852/22724/14991/74732/18826/54215/240354/545649/54644/545648/545645
GO:0022408	negative regulation of cell-cell adhesion	152	0.465520633613761	154720139832892	0.00591715976331361	0.0121581215372439	0.00311271979967507	2152	tags=26%, list=13%, signal=22%	22339/16453/21929/12505/18708/16362/16452/74256/100182/17196/12477/11555/12399/19084/12484/434215/65113/319817/21803/18753/16396/381305/56468/23939/20737/353310/26365/94212/57438/232341/230979/69769/26395/60533/22724/12527/15170/14991/23938
GO:0043062	extracellular structure organization	234	0.418305626480611	147740367034352	0.00591715976331361	0.0121581215372439	0.00311271979967507	2590	tags=21%, list=16%, signal=18%	50527/18451/17127/18822/16416/13482/12306/11977/14595/71602/23871/26433/102693/22346/104009/12633/14251/21926/21937/11785/19645/21803/12831/27403/11804/22260/17385/21812/13710/12815/18015/20652/74025/14086/100952/58859/58223/18826/12305/102058/17395/321007/11350/15932/26427/380664/12841/12162
GO:0043542	endothelial cell migration	152	0.47505793359679	157889950750933	0.00591715976331361	0.0121581215372439	0.00311271979967507	1455	tags=18%, list=9%, signal=17%	14751/22339/11482/18710/20850/14462/16416/16410/13482/20855/11600/20351/23871/19229/50754/15368/11852/16414/22346/269608/56233/17886/21803/23789/56048/56218/12317/21812
GO:0043583	ear development	167	0.455570462647297	153056536055195	0.00593471810089021	0.0121581215372439	0.00311271979967507	1075	tags=13%, list=7%, signal=12%	14581/16206/14462/12576/15213/17132/12125/13844/65107/140476/320790/15040/16658/16450/22295/20471/110279/26941/72999/109181/17921/19664
GO:0031503	protein-containing complex localization	213	-0.445000483183684	-145775277747655	0.00594353640416048	0.0121581215372439	0.00311271979967507	1910	tags=23%, list=12%, signal=21%	12322/53319/67042/97112/13436/66231/53379/67045/225160/73666/71514/16418/73473/353258/223527/67979/433702/68475/65114/99167/105782/19069/103573/74470/51810/74412/18148/56149/59014/20823/170762/71805/20383/68278/59015/73192/24015/72787/53817/74190/103468/234865/108911/11799/276770/445007/14228/19384
GO:0007626	locomotory behavior	180	0.447463481027912	151333070015322	0.00595238095238095	0.0121581215372439	0.00311271979967507	1459	tags=13%, list=9%, signal=12%	13429/15902/12725/13482/105171/11977/12444/104156/320790/18574/20238/15212/22295/229599/18754/14810/216869/56320/13385/72108/11804/18145/20185/13653
GO:0032409	regulation of transporter activity	189	0.446349192867773	15280094298634	0.00595238095238095	0.0121581215372439	0.00311271979967507	2600	tags=25%, list=16%, signal=21%	66395/15275/13844/11977/14579/238871/19229/223864/20866/18578/11461/11555/75785/16337/100986/17999/11603/18301/26941/13430/19739/12297/22318/13385/12289/65113/108058/18753/11838/56437/68943/109552/232341/56398/11739/19211/15194/12631/50932/216856/17395/76273/15512/11596/18803/16573/13383
GO:0031098	stress-activated protein kinase signaling cascade	230	0.430746660767452	15117820834941	0.00597014925373134	0.0121581215372439	0.00311271979967507	2640	tags=29%, list=16%, signal=25%	22339/19419/26401/74256/18626/23882/57912/19229/30957/20868/665113/26405/52065/21940/26399/21899/68339/22695/17873/18004/12192/65106/26412/21926/26408/17966/19219/26400/19252/58231/216965/70415/18518/140577/78943/56458/330177/20185/16396/224105/107607/21943/12421/26417/26365/21934/76108/26921/26390/15259/224938/381921/266632/26395/17874/14102/23938/50932/20353/15502/18472/53859/19260/11596/59009/…
GO:1903522	regulation of blood circulation	166	0.461539935306578	154808348222423	0.00598802395209581	0.0121581215372439	0.00311271979967507	1899	tags=18%, list=12%, signal=16%	30878/192176/11535/13819/18708/20855/58861/19735/16452/13052/238871/18578/11555/21833/11603/12289/240672/20688/15894/18627/13400/109552/16511/17130/17246/17258/74868/12168/12288/26395
GO:0050663	cytokine secretion	181	0.458807067211357	15520034284887	0.00600600600600601	0.0121581215372439	0.00311271979967507	2541	tags=29%, list=16%, signal=25%	19419/14433/14462/16410/21929/18413/13848/230073/15275/11600/18129/16822/50905/22433/17196/18439/21899/21926/16971/94092/19219/69146/19073/17319/434215/55991/12523/19664/50931/21942/20779/16172/11746/20196/57781/20742/26417/217203/26390/230979/57914/60533/22724/54215/54644/15975/19260/11350/108723/11596/15139/171095
GO:0050803	regulation of synapse structure or activity	205	0.426542805913314	147276322713004	0.00600600600600601	0.0121581215372439	0.00311271979967507	2076	tags=20%, list=13%, signal=17%	16154/13429/112405/13844/20354/20351/104156/11845/56376/12323/26364/72289/22346/20471/14810/17999/11603/21926/56320/13430/228880/19073/74117/330814/18213/56637/11838/13400/75608/105827/18222/240057/54645/66860/20350/72961/56013/12568/19211/12631
GO:0006869	lipid transport	239	0.432576919893496	153346599621358	0.00602409638554217	0.0121581215372439	0.00311271979967507	1847	tags=21%, list=11%, signal=19%	11980/16416/16410/23943/12306/65107/76295/18739/16534/384783/73389/18439/71795/11770/22234/11981/26399/66494/18035/69981/75605/74114/237542/52857/12492/54667/19679/16971/19015/17250/67963/17319/12257/11520/27410/26569/18753/27403/11666/18145/20185/68018/22260/21943/50771/50790/241633/21934/20652/26457/114229
GO:0017157	regulation of exocytosis	182	0.442624981177893	150001823949479	0.00602409638554217	0.0121581215372439	0.00311271979967507	3694	tags=35%, list=23%, signal=27%	382018/68404/16783/22317/16409/72194/70450/20911/15368/11555/16414/18754/18806/74772/380714/19354/110279/235442/76338/54411/22318/12523/56637/14809/109905/20909/19157/20912/68953/239556/19339/111173/12568/17967/69150/56044/54215/14678/545192/215449/20615/110784/17920/109880/20907/56715/18571/66482/22320/53357/11840/69017/64143/56632/18952/19340/53378/23821/19712/56216/18645/14389/20619
GO:0045665	negative regulation of neuron differentiation	204	0.433483119425777	149444367905266	0.00602409638554217	0.0121581215372439	0.00311271979967507	2590	tags=29%, list=16%, signal=25%	22352/192176/15902/14581/15213/56484/13844/20354/76089/20351/171207/26456/11845/380711/14567/14964/11512/64294/269473/20352/74132/16971/13390/11785/12484/74117/19664/56637/19055/13392/19347/68585/12317/56294/18846/15205/26921/240057/360213/17246/20350/20360/76893/16852/231580/14561/12568/19211/29869/14972/20353/20358/69743/218203/18472/20615/259277/22129/12162
GO:0002703	regulation of leukocyte mediated immunity	186	0.453350349363086	15412259616293	0.00606060606060606	0.012165209261398	0.00311453439736943	1589	tags=24%, list=10%, signal=22%	16453/74131/19419/20850/14462/13482/16783/93694/230073/20851/19264/16409/70450/20911/15040/15368/14964/18439/14980/16414/18806/20852/56532/21926/216869/52118/56708/12487/235587/19354/110279/12484/20723/65113/12523/21803/50931/20909/106759/58185/268564/20737/12520/26365
GO:0043523	regulation of neuron apoptotic process	226	0.417393746623789	146034782524353	0.00606060606060606	0.012165209261398	0.00311453439736943	1343	tags=18%, list=8%, signal=16%	112407/21809/14751/22339/14815/14462/12227/56484/12125/12721/109689/11977/11600/16452/16476/13002/19229/50754/15368/67579/17210/20471/14810/11603/21926/16971/216869/56708/13390/21937/170770/26400/56637/107449/216439/14809/20817/56876/68943/14629
GO:0060485	mesenchyme development	190	0.449751627225663	153375198085866	0.00606060606060606	0.012165209261398	0.00311453439736943	2590	tags=29%, list=16%, signal=25%	21809/22339/192176/17127/11482/15213/11749/20354/20351/12006/17684/26456/67040/100182/68010/384009/16401/21813/102693/18569/20471/17999/20352/12192/19664/21814/56637/21803/67525/68585/18018/11490/21812/26417/353310/15205/17246/20350/246154/12168/20360/16776/19211/15194/12631/20353/20358/16974/23790/80288/11596/72674/629378/17248/12162
GO:0060326	cell chemotaxis	188	0.434570238609919	148040960790086	0.0060790273556231	0.0121731090957119	0.00311655691134149	1798	tags=22%, list=11%, signal=20%	22339/17101/12721/105855/13052/238871/16409/14385/18761/19229/12773/18578/18787/13143/277360/227541/106512/16414/269608/216869/12802/18600/19354/170756/12769/17250/17319/19252/19271/18753/23789/56212/80901/16172/12317/22121/21943/26417/232341/70045/12913
GO:0001655	urogenital system development	259	0.396855958101682	141883812547372	0.00609756097560976	0.0121731090957119	0.00311655691134149	2339	tags=21%, list=14%, signal=18%	22339/17127/15902/70350/20850/14462/12576/15213/16416/19411/12125/12505/107817/13844/11600/83396/19401/18129/74533/16878/71602/192897/99929/20471/16403/12633/18004/20677/211401/21803/11746/21812/13653/18763/11789/414758/15205/18015/17130/74025/22414/16776/14561/72135/22040/19211/18596/19108/20317/18654/11421/11481/17395/327826/16202
GO:0050768	negative regulation of neurogenesis	259	0.413356151291615	147782956228506	0.00609756097560976	0.0121731090957119	0.00311655691134149	2120	tags=24%, list=13%, signal=22%	22352/192176/15902/14581/20848/15213/56484/13844/20354/76089/20351/171207/26456/11845/380711/14567/14964/11512/64294/20481/320191/269473/20352/74132/16971/230674/16800/13390/11785/12484/74117/12257/18213/19664/56637/21803/19055/13392/19347/68585/12317/56294/64383/18846/12385/15205/26921/240057/18015/360213/17246/20350/20360/76893/16852/231580/14561/12568/19211/67838/14102/29869/14972
GO:0043087	regulation of GTPase activity	241	0.413297062478034	146447862576715	0.00617283950617284	0.0122234256537212	0.00312943894627486	2428	tags=28%, list=15%, signal=24%	19419/320484/109689/20354/234094/76089/108995/76117/207592/29809/19229/223864/544963/277360/114713/51791/329260/218397/241694/14020/18003/16403/11603/69710/170625/216869/217201/110279/78757/67091/77980/76281/18213/229877/56637/76795/109905/56212/76088/319934/15894/242406/544817/18846/103724/26921/240057/18015/232341/270163/212307/235611/230824/213027/381605/210293/26395/83431/105445/30948/56716/1…
GO:0001505	regulation of neurotransmitter levels	262	0.392798277111858	140506400689416	0.00619195046439629	0.0122234256537212	0.00312943894627486	2114	tags=19%, list=13%, signal=17%	382018/19883/17127/68404/14664/19735/11977/22317/16452/72194/18574/16598/19229/22433/18439/21899/11555/16414/18754/16337/218865/14251/65106/21926/13430/19219/22318/76787/12257/11433/56637/14809/109905/20909/106759/19157/15894/13852/18627/12752/18015/217203/19339/67474/72961/111173/14991/13195/74732/22782
GO:0043484	regulation of RNA splicing	124	-0.5182851109609	-158258089573227	0.00619195046439629	0.0122234256537212	0.00312943894627486	2703	tags=41%, list=17%, signal=35%	11652/68035/19652/67010/13207/108014/54633/22687/236732/72692/53379/66354/101214/13046/269966/72486/53890/433702/57317/107701/15387/76938/74111/60365/59013/51810/230753/17149/15388/18148/192170/22185/14265/19826/67996/12261/20383/20462/72462/14105/171170/70248/19656/28000/19205/15481/110809/225027/98758/20382
GO:0051302	regulation of cell division	119	-0.508195518444912	-15428396838322	0.00619195046439629	0.0122234256537212	0.00312943894627486	1371	tags=25%, list=8%, signal=23%	227937/73139/26370/23988/17869/12531/226747/381293/101565/12144/12190/56452/108961/20878/19650/12316/16319/71819/240641/70218/13605/18817/22608/18226/233406/23834/19348/20877/26934
GO:0002449	lymphocyte mediated immunity	220	0.414501676545878	144861065253465	0.0062111801242236	0.0122234256537212	0.00312943894627486	2120	tags=26%, list=13%, signal=23%	74131/19419/20850/16331/14462/13482/17101/16783/13848/93694/12721/246177/20851/19264/70450/15040/14964/18439/14980/54123/76438/329260/20852/17688/56532/21926/216869/52118/56708/12487/235587/12484/20723/65113/21803/50931/18753/58185/15894/268564/20737/12520/26365/18646/53314/57914/22376/68137/15042/17874/69379/22040/15170/14991/12479/74732/14102/14972
GO:0045088	regulation of innate immune response	222	0.412768689715665	144366885221511	0.0062111801242236	0.0122234256537212	0.00312943894627486	3184	tags=32%, list=19%, signal=26%	14581/19419/20850/21929/16783/93694/230073/268857/16362/20851/11845/15040/13057/52065/21899/108960/18035/54123/18754/76438/384059/14251/110651/21926/216869/52118/223752/69368/22165/328833/20723/58203/56489/106759/17916/58185/68585/21425/74136/26365/80285/224938/102626/78781/17874/22040/14991/15951/72512/231712/54215/192231/22324/19260/66294/56417/67245/257632/434341/84544/21355/56480/80861/21897/…
GO:0051188	cofactor biosynthetic process	220	0.419468747501249	146596969425869	0.0062111801242236	0.0122234256537212	0.00312943894627486	1708	tags=19%, list=10%, signal=17%	74747/15277/14751/56421/18655/433182/228026/20848/14433/18648/11674/18746/15937/108155/15275/21991/18641/353204/13807/13057/18439/68738/79459/16337/16969/17319/50721/319945/270685/14635/18642/69564/20185/14629/100705/107766/108099/50790/216792/14447/19286/105787
GO:0071496	cellular response to external stimulus	222	0.417574679015144	146047792041386	0.0062111801242236	0.0122234256537212	0.00312943894627486	2326	tags=26%, list=14%, signal=22%	20525/12798/21847/17691/240752/140742/56295/16476/19264/16828/22433/18439/16401/14466/56486/207728/67579/16403/22278/14281/57028/26408/19219/75747/69146/93739/230784/14828/52639/56637/17977/70415/14827/66734/56458/54673/217695/170822/22027/52187/192662/26417/105787/67443/17341/74370/21848/230676/223453/22414/75669/14102/13666/20190/14645/74302/17395
GO:0051961	negative regulation of nervous system development	280	0.403598391808432	144691681895925	0.00641025641025641	0.0125906446728823	0.00322345428476762	2590	tags=28%, list=16%, signal=24%	22352/192176/15902/14581/20848/15213/56484/13844/20354/76089/20351/171207/26456/11845/380711/14567/14964/11512/64294/20481/320191/269473/20352/74132/21926/16971/230674/16800/13390/11785/12484/74117/12257/18213/19664/56637/21803/19055/13392/19347/68585/12317/56294/64383/18846/12385/15205/18749/26921/240057/18015/360213/17246/20350/20360/76893/16852/231580/14561/12568/19211/67838/14102/13666/29869/…
GO:0006413	translational initiation	100	-0.53936217888836	-16071206716826	0.00642054574638844	0.0125906446728823	0.00322345428476762	2866	tags=51%, list=18%, signal=42%	56335/15467/13669/67710/16898/228994/27979/13667/108989/218629/68092/108067/76366/209354/213541/232164/68184/16418/75705/66235/13690/224742/208643/433702/13664/72508/216877/68969/13681/16865/13685/26905/54709/73158/223691/74412/56347/108954/13684/13205/18148/55944/53356/13665/217869/14265/22384/69860/24015/67204
GO:0062012	regulation of small molecule metabolic process	281	0.385568668190615	138253715605934	0.00645161290322581	0.0126291749928633	0.00323331880944153	1708	tags=21%, list=10%, signal=19%	74747/19883/18655/228026/17691/14581/244416/14815/20848/18648/16592/15937/108155/11977/59090/19229/69181/107029/384783/212980/14583/18439/207728/18754/328572/16337/67078/20463/66887/21926/15483/19219/16969/72999/77781/17319/50721/12257/230784/21803/56458/11666/20185/20779/68943/100705/18033/22260/13653/11364/11789/19062/108099/50790/20602/76483/14447/105787
GO:0010721	negative regulation of cell development	291	0.391946583101867	140662635786465	0.0065359477124183	0.0127716575440541	0.00326979716317747	2120	tags=23%, list=13%, signal=20%	22352/192176/15902/14581/20848/15213/56484/19735/13844/20354/76089/20351/171207/26456/11845/380711/50754/14567/14964/11512/64294/20481/320191/269473/20352/74132/16971/230674/16800/13390/11785/12484/74117/12257/18213/19664/56637/21803/19055/13392/19347/68585/12317/56294/64383/18846/12385/15205/26921/240057/18015/360213/13829/17246/20350/20360/76893/16852/231580/14561/12568/19211/67838/14102/29869/…
GO:0006091	generation of precursor metabolites and energy	305	0.372727023526103	133970530325604	0.00664451827242525	0.0129609121857184	0.00331825009799015	677	tags=13%, list=4%, signal=12%	74747/15277/14751/56421/74185/18655/433182/244416/20848/72157/14433/18648/11674/18746/15937/12176/108155/14936/15275/11977/21991/18641/353204/13807/77559/14385/16828/69181/384783/27357/14583/18439/79459/66494/78330/207728/74114/16337/11430
GO:0031346	positive regulation of cell projection organization	366	0.374870582107377	137614926228441	0.0068259385665529	0.013291352208816	0.00340284928540165	2432	tags=25%, list=15%, signal=22%	21809/22339/382018/14815/234776/19735/11977/20354/76089/77480/16878/66573/18761/19229/14567/12323/18439/13803/227541/76709/69981/328572/104215/53860/14810/16403/11603/12633/69710/12492/16971/56320/19354/68750/104252/13430/235442/11785/228880/13385/12484/74117/17319/18213/14828/22368/56637/67287/16570/109905/23789/54673/71955/20482/23999/68585/20779/232944/21812/20403/11789/319740/18846/99412/5386…
GO:0007389	pattern specification process	315	0.37341360626338	134246644004514	0.00687285223367698	0.0133357448604329	0.00341421468302697	2104	tags=16%, list=13%, signal=14%	20893/17127/11482/57810/12227/15213/235542/19411/20855/18129/12006/17684/16658/93836/21813/20481/654470/225876/328572/20471/71458/13390/81898/11479/19165/14296/19664/13392/11838/21812/18515/59024/11789/15205/18749/240057/16825/17130/20350/12168/230824/207165/74025/22414/14561/70122/15194/245866/68151
GO:0031331	positive regulation of cellular catabolic process	312	0.377901152560985	135713091008176	0.00687285223367698	0.0133357448604329	0.00341421468302697	2066	tags=24%, list=13%, signal=22%	15277/217410/12227/56484/21929/12176/60599/12125/140742/12177/108089/22057/19229/50754/230895/22433/15368/384783/18439/14466/30945/11555/22695/231464/16337/17281/12192/21926/16971/56374/93679/53312/75747/19165/235406/17319/213988/230784/56637/18753/56458/106759/54673/11666/16396/68943/14629/381305/20821/338364/21425/56468/107607/108705/70797/17698/26417/64383/108687/12520/231600/14447/105787/2310…
GO:0016569	covalent chromatin modification	390	-0.383669026574725	-132516392015057	0.00702247191011236	0.0136021960290443	0.00348243145694576	3087	tags=41%, list=19%, signal=34%	93765/224836/71777/14050/17191/235497/11793/22194/14479/230709/71241/110147/81004/12151/69544/24075/208146/16364/68845/13619/20587/213464/223775/223770/69726/67278/17192/116870/74322/22083/228019/30941/58230/27878/66317/331623/59035/225895/210766/20586/102162/77035/68606/12053/66464/93759/70088/15185/15161/84505/69612/13016/66083/16842/15183/66979/226830/17283/382207/13436/13163/18854/27374/75339…
GO:0006417	regulation of translation	288	-0.41052285574903	-138422245749855	0.00722543352601156	0.0139708557338615	0.00357681563948677	2866	tags=37%, list=18%, signal=31%	56335/236511/15467/52575/19045/13211/212508/67728/12877/228866/11652/15568/11428/19317/19652/64930/67710/17975/228994/210529/73826/68966/11991/68134/27979/78913/52846/68036/243574/108989/72068/217980/26413/66399/68092/75619/213753/18854/19704/74203/209354/270086/213541/232164/72162/53422/16418/13690/224742/16549/208643/433702/67843/74326/69635/72508/218506/69577/67267/67493/13685/67941/68537/7220…
GO:0051170	import into nucleus	133	-0.505676301746442	-156528434598692	0.00766871165644172	0.0148020856754355	0.00378962695982883	2298	tags=39%, list=14%, signal=34%	13207/213990/56453/19014/108989/22687/26413/15183/319757/18854/69723/22059/69482/75751/269966/17381/16646/26356/234549/226432/19069/320938/12550/269113/18141/218210/16648/76582/68051/170762/11640/230908/71805/56488/227699/12034/15481/233726/16647/103468/13605/16211/18226/234865/18969/21849/72565/110750/445007/19384/70572
GO:0006606	protein import into nucleus	129	-0.50872702611902	-156353741240687	0.00771604938271605	0.014867509786209	0.00380637682734388	2298	tags=40%, list=14%, signal=35%	13207/213990/56453/19014/108989/22687/26413/15183/319757/18854/69723/22059/69482/75751/269966/17381/16646/26356/234549/226432/19069/320938/12550/269113/18141/218210/16648/76582/68051/170762/11640/230908/71805/56488/227699/12034/15481/233726/16647/103468/13605/16211/18226/234865/18969/21849/72565/110750/445007/19384/70572
GO:0050671	positive regulation of lymphocyte proliferation	103	0.512761672567238	160533199341337	0.008	0.0153611111111111	0.0039327485380117	2694	tags=37%, list=16%, signal=31%	16453/74131/20850/16161/320484/12721/105855/78317/20851/19264/18761/15040/384783/21813/12501/56708/12487/12484/17319/106759/329559/20737/18019/12520/26365/15205/60533/17874/22637/12479/16191/58205/19260/108723/11596/67245/17974/21950
GO:0072073	kidney epithelium development	103	0.508839137298122	159305149020946	0.008	0.0153611111111111	0.0039327485380117	640	tags=12%, list=4%, signal=11%	22339/17127/70350/14462/15213/12505/19401/18129/74533/16878/71602/20471
GO:0045667	regulation of osteoblast differentiation	104	0.5132982009076	160516566881024	0.00810810810810811	0.0155417115555764	0.00397898582702013	2707	tags=31%, list=17%, signal=26%	22339/17127/15902/15213/20354/12006/22057/16478/226551/20481/56233/21926/17966/19219/54411/16905/56637/100201/18018/11789/387206/17130/12168/12393/15951/29806/11481/16202/18747/12162/208727/67399
GO:0071248	cellular response to metal ion	116	0.487871372346652	155197369260767	0.00817438692098093	0.0156033971953387	0.00399477857194834	2108	tags=24%, list=13%, signal=21%	227753/15902/16477/12576/12176/11977/16476/11513/11747/15368/16478/320404/11770/11979/74772/14281/13385/74096/59287/70568/26417/105787/232341/13829/17258/98396/14102/14282
GO:0001935	endothelial cell proliferation	106	0.497404222656877	156190533018901	0.00819672131147541	0.0156033971953387	0.00399477857194834	1814	tags=22%, list=11%, signal=19%	22339/30878/11482/20850/20848/16416/16476/228852/22433/13601/15368/13057/16401/21926/78757/50721/78943/18176/69745/21812/18015/74370/12168
GO:0032273	positive regulation of protein polymerization	106	0.508576045767527	159698611412616	0.00819672131147541	0.0156033971953387	0.00399477857194834	3250	tags=39%, list=20%, signal=31%	227753/12576/12721/26401/105855/11845/67771/22323/19229/544963/14026/14784/76709/18754/78757/104252/74117/68089/434204/23789/15894/11789/22376/73178/17913/319262/30948/56716/18643/20259/57748/13383/17974/66713/18693/66824/11848/329165/17257/11840/56378
GO:0098693	regulation of synaptic vesicle cycle	106	0.495709986124342	15565852364901	0.00819672131147541	0.0156033971953387	0.00399477857194834	3058	tags=29%, list=19%, signal=24%	13429/382018/68404/22317/72194/13002/11555/18754/53330/22318/56637/14809/109905/19157/54645/19339/67474/72961/111173/19211/216856/215449/20615/110784/104015/110524/17920/109880/19877/20907/12217
GO:0072594	establishment of protein localization to organelle	330	-0.401541307880139	-137068808012803	0.00839160839160839	0.0159418827565331	0.00408143757638471	2363	tags=32%, list=14%, signal=28%	17714/381038/107939/13207/213990/56453/76687/30055/15505/11983/19014/108989/22687/67067/67105/21749/66865/26413/15183/319757/21856/73078/239739/21855/67952/18854/223696/69723/70160/22059/216853/70478/71735/69482/75751/67003/269966/53333/68512/20787/53600/67384/17381/16646/105782/26356/234549/68653/226432/19069/56428/64113/320938/12550/269113/72170/30056/12461/18141/218210/606496/16648/12464/30058…
GO:0008016	regulation of heart contraction	125	0.476819445211758	15342849217822	0.00840336134453781	0.0159418827565331	0.00408143757638471	1889	tags=18%, list=12%, signal=16%	30878/192176/11535/13819/18708/20855/19735/16452/13052/238871/18578/11555/21833/11603/12289/20688/13400/109552/16511/17246/17258/74868/12288
GO:0001906	cell killing	119	0.478294671132734	152294479800447	0.00842696629213483	0.0159592889025704	0.004085893894348	2212	tags=25%, list=14%, signal=22%	19419/20850/14433/12125/17101/16783/93694/12721/20851/19264/70450/20911/15040/14964/18439/14980/56532/216869/52118/20723/319190/26365/18646/15042/15170/14991/12479/74732/14972/54215
GO:0106106	cold-induced thermogenesis	123	0.472666305256429	151748261781794	0.00847457627118644	0.0159946780817956	0.00409495422480538	1647	tags=23%, list=10%, signal=21%	22339/104263/16592/108155/13819/105171/16452/240028/23882/11770/26399/108097/11555/216850/21833/20852/14245/50721/19645/19664/22368/11865/329910/14373/18627/22260/11789/231507
GO:0120161	regulation of cold-induced thermogenesis	123	0.472666305256429	151748261781794	0.00847457627118644	0.0159946780817956	0.00409495422480538	1647	tags=23%, list=10%, signal=21%	22339/104263/16592/108155/13819/105171/16452/240028/23882/11770/26399/108097/11555/216850/21833/20852/14245/50721/19645/19664/22368/11865/329910/14373/18627/22260/11789/231507
GO:0003015	heart process	160	0.455471243065581	152800893735005	0.0087463556851312	0.0164158280642384	0.0042027769575332	1889	tags=19%, list=12%, signal=17%	30878/192176/11535/13819/18708/20855/19735/16452/13052/75547/238871/18578/26399/11555/21833/11603/19165/12289/108058/16523/22290/20688/20779/13400/109552/16511/17246/17258/74868/12288
GO:0050707	regulation of cytokine secretion	155	0.455629250910022	152419232314644	0.0087463556851312	0.0164158280642384	0.0042027769575332	2733	tags=30%, list=17%, signal=25%	19419/14433/14462/21929/18413/230073/15275/11600/50905/22433/17196/18439/21899/21926/16971/94092/19219/69146/19073/17319/434215/55991/12523/50931/21942/20779/16172/11746/57781/20742/26417/26390/230979/57914/60533/54215/54644/15975/19260/11350/11596/15139/171095/19094/244202/257632
GO:2001235	positive regulation of apoptotic signaling pathway	160	0.445971306215737	149613867411868	0.0087463556851312	0.0164158280642384	0.0042027769575332	1464	tags=22%, list=9%, signal=21%	227753/16453/17127/18413/12176/60599/12125/16452/74256/19264/50754/12323/64294/17210/12399/56532/70186/170770/26941/19165/56772/12370/58231/240690/56637/18753/14827/107449/54673/20482/68943/14373/224105/13144/21812/66813
GO:0045137	development of primary sexual characteristics	154	0.463085255579293	15467706646125	0.0087719298245614	0.0164158280642384	0.0042027769575332	1535	tags=21%, list=9%, signal=19%	22339/192176/20850/14462/16410/56484/268903/12125/109689/11600/19401/20851/17684/18787/16336/238247/15081/99929/16337/100986/216869/19219/108829/56218/20779/15894/236899/94246/75410/21812/319448/12443
GO:0060291	long-term synaptic potentiation	156	0.459844650099266	15355869744089	0.0087719298245614	0.0164158280642384	0.0042027769575332	2933	tags=13%, list=18%, signal=11%	382018/16440/13844/19229/12323/51791/22318/56637/59287/11838/20909/18412/18015/19339/19211/387141/11350/11596/243931/109880/13116
GO:0010770	positive regulation of cell morphogenesis involved in differentiation	159	0.452956761065468	151533429026161	0.00884955752212389	0.0164984336930038	0.00422392563378512	1991	tags=23%, list=12%, signal=20%	22339/192176/16416/20354/70450/14567/12323/277360/76709/328572/18003/16971/56320/68750/13430/74117/18213/22368/56637/67287/54673/71955/20482/23999/68585/12317/319740/18846/99412/53869/18222/13829/235611/12168/26395/83431
GO:0016197	endosomal transport	183	0.418700737803531	142442863992124	0.00887573964497041	0.0164984336930038	0.00422392563378512	4036	tags=45%, list=25%, signal=35%	67064/17101/108995/70785/11845/69178/269338/329260/14020/80877/170625/56494/53330/381201/228960/235406/67213/72477/27008/19346/216439/78618/76959/330401/19347/11774/52348/56389/242406/71817/53869/103724/268451/231876/54645/11776/320982/68953/22376/111173/69150/211499/15194/225861/231570/68192/94178/231855/23790/545192/53334/234852/270192/20660/215445/245886/67581/230514/54399/66530/68942/245944/2…
GO:0048762	mesenchymal cell differentiation	152	0.450313766546478	149665995227516	0.00887573964497041	0.0164984336930038	0.00422392563378512	2590	tags=30%, list=16%, signal=26%	21809/22339/192176/17127/15213/11749/20354/20351/12006/17684/26456/67040/100182/68010/384009/21813/102693/18569/20352/19664/21814/56637/21803/67525/68585/18018/11490/21812/26417/353310/15205/20350/246154/20360/16776/19211/12631/20353/20358/16974/23790/80288/11596/72674/629378/12162
GO:0090276	regulation of peptide hormone secretion	165	0.442046535341862	148562185369709	0.00887573964497041	0.0164984336930038	0.00422392563378512	1516	tags=21%, list=9%, signal=19%	30878/381853/13924/109689/18641/16452/59090/18576/16878/11747/320790/384783/228355/18754/380714/20677/21926/16971/56708/19015/28146/170756/19219/235442/12289/19055/18642/20909/11865/214597/93691/18627/109552/21943
GO:0006790	sulfur compound metabolic process	213	-0.438389750783989	-143609704027855	0.00891530460624071	0.0165133779264214	0.00422775165338094	2918	tags=30%, list=18%, signal=25%	107869/20683/79464/18618/68263/238505/246277/15488/15356/20916/246221/50887/55951/67096/20216/26426/14732/210009/18041/20655/14869/23972/109801/14782/235339/14854/14297/26897/104923/109006/30926/67870/15360/69065/12974/14870/13382/52538/67493/20656/66902/22021/57320/217698/20917/232087/72043/17855/15926/68603/433256/26570/14104/26425/107476/192156/60525/269378/15526/108156/104112/236539/13433
GO:0002819	regulation of adaptive immune response	168	0.442917965002842	149096862475965	0.00892857142857143	0.0165133779264214	0.00422775165338094	2257	tags=29%, list=14%, signal=25%	16453/74131/14462/16161/21929/13482/12505/16362/19264/11513/18761/15040/14964/18439/320795/14980/54123/80859/67742/20852/56532/21926/52118/56708/12487/235587/12484/17319/65113/319817/21803/50931/58185/381305/56468/268564/20737/12520/230979/22376/15042/60533/22724/15170/14991/12479/14972/54215/240354
GO:0022898	regulation of transmembrane transporter activity	180	0.436535214591195	14763710781967	0.00892857142857143	0.0165133779264214	0.00422775165338094	2600	tags=24%, list=16%, signal=20%	66395/15275/13844/11977/14579/238871/19229/223864/20866/18578/11461/11555/75785/100986/17999/11603/18301/26941/13430/19739/12297/22318/13385/12289/108058/11838/56437/68943/109552/232341/56398/11739/19211/15194/12631/50932/216856/17395/15512/11596/18803/16573/13383
GO:0048738	cardiac muscle tissue development	184	0.438974213109723	149357578470801	0.00895522388059702	0.0165350210549922	0.00423329272274949	1137	tags=16%, list=7%, signal=15%	22339/112405/15902/17691/14815/16468/15213/19735/14369/11600/19401/13052/75547/17684/320790/56376/21813/216850/328572/103806/216869/19084/12370/50721/19664/108058/21814/16905/56637/21803
GO:0072001	renal system development	227	0.400235585671799	140284637554424	0.00898203592814371	0.0165568862275449	0.00423889063977309	2339	tags=21%, list=14%, signal=18%	22339/17127/15902/70350/14462/15213/16416/12125/12505/107817/11600/83396/19401/18129/74533/16878/71602/192897/99929/20471/16403/12633/18004/20677/211401/21803/11746/21812/13653/18763/11789/414758/15205/18015/17130/74025/22414/16776/14561/72135/22040/18596/19108/18654/11421/11481/17395/16202
GO:0046883	regulation of hormone secretion	214	0.419761317075124	146298445367974	0.00900900900900901	0.0165789749816372	0.0042445457980969	1847	tags=19%, list=11%, signal=17%	30878/381853/13924/18413/109689/18641/16452/59090/18576/16878/11747/320790/384783/228355/18754/75605/380714/20677/21926/16971/56708/19015/28146/170756/19219/235442/12289/19055/18642/20909/11865/214597/93691/18627/109552/21943/26921/74370/54393/114229
GO:0031668	cellular response to extracellular stimulus	182	0.422172576508132	14307067876998	0.00903614457831325	0.0165916591659166	0.00424779320037267	2326	tags=29%, list=14%, signal=25%	20525/21847/17691/240752/140742/56295/16476/19264/16828/22433/18439/16401/14466/56486/67579/16403/22278/14281/57028/26408/75747/69146/93739/230784/14828/52639/17977/70415/14827/66734/56458/54673/217695/170822/22027/52187/26417/105787/67443/17341/74370/21848/230676/223453/22414/75669/14102/13666/20190/14645/74302/17395
GO:1901617	organic hydroxy compound biosynthetic process	179	-0.448067486783386	-143492367072063	0.00904977375565611	0.0165916591659166	0.00424779320037267	1455	tags=17%, list=9%, signal=16%	20787/69718/226144/98386/65114/235293/73166/110391/14718/170459/57320/16832/13360/17855/68603/231070/26570/18194/192156/15490/74551/74754/13361/15357/20775/66234/14137/13121/16987/110196
GO:0051495	positive regulation of cytoskeleton organization	185	0.425913267274544	144548863144247	0.00906344410876133	0.0165916591659166	0.00424779320037267	1847	tags=22%, list=11%, signal=20%	227753/21809/192176/17127/12576/22388/12721/26401/105855/234094/11845/67771/22323/18761/19229/223864/544963/14026/14784/76709/18754/328572/57028/78757/104252/74117/18213/11853/211401/68089/434204/23789/15894/56431/21812/11789/18846/21754/22376/73178/114229
GO:0021700	developmental maturation	226	0.398137373728709	139297498483355	0.00909090909090909	0.0165916591659166	0.00424779320037267	2207	tags=19%, list=13%, signal=17%	22339/382018/15902/12725/14462/56484/13819/20354/16598/19229/22433/12323/16336/14810/12399/237928/16969/13385/68703/67017/330814/19645/54608/19664/56637/224661/232946/64383/15205/18015/11776/17341/235611/19339/75302/72961/102607/14561/19211/108672/12393/230257/20190
GO:0034976	response to endoplasmic reticulum stress	210	0.406905916859053	141078507333056	0.00909090909090909	0.0165916591659166	0.00424779320037267	3145	tags=33%, list=19%, signal=27%	50527/18453/12125/18708/30940/16476/66967/17872/100037258/22433/66168/77128/328572/14251/26408/216440/28146/68292/170770/226641/52231/74840/230784/67118/14828/56637/74126/14827/67819/78943/20316/14950/12304/68018/22027/50762/67490/12443/108687/227648/110213/17341/12913/11993/50760/13666/56491/320011/12282/64295/67163/67878/20338/26427/231630/329795/16151/17974/11937/66753/11783/104771/67812/19255…
GO:0051403	stress-activated MAPK cascade	200	0.418751422362463	143975134236106	0.00911854103343465	0.0166105971404542	0.00425264169675661	2640	tags=28%, list=16%, signal=24%	22339/19419/26401/74256/18626/23882/57912/19229/30957/665113/52065/21940/21899/22695/17873/12192/65106/26412/21926/26408/17966/19219/26400/19252/216965/18518/140577/78943/56458/330177/20185/16396/107607/21943/12421/26417/26365/21934/76108/26921/26390/15259/224938/381921/266632/26395/17874/14102/50932/20353/15502/18472/19260/11596/59009/13383/19094
GO:0001822	kidney development	216	0.409425649670513	142688093194672	0.00914634146341463	0.0166105971404542	0.00425264169675661	2339	tags=21%, list=14%, signal=18%	22339/17127/15902/70350/14462/15213/16416/12125/12505/107817/11600/83396/19401/18129/74533/16878/71602/99929/20471/12633/18004/20677/211401/21803/11746/21812/13653/18763/11789/414758/15205/18015/17130/74025/22414/16776/14561/72135/22040/18596/19108/18654/11421/11481/17395/16202
GO:0007548	sex differentiation	193	0.423202048915908	144822068088351	0.00914634146341463	0.0166105971404542	0.00425264169675661	1535	tags=18%, list=9%, signal=17%	22339/192176/20850/14462/16410/56484/268903/12125/109689/11600/19401/20851/17684/320790/18787/16336/65247/238247/17979/15081/99929/16337/100986/216869/19219/108829/56218/20779/15894/236899/94246/75410/21812/319448/12443
GO:0051056	regulation of small GTPase mediated signal transduction	219	0.405998847514927	142062837907355	0.00917431192660551	0.016634080312829	0.00425865385376511	1899	tags=26%, list=12%, signal=23%	57810/19419/233046/108155/67168/320484/109689/13844/234094/75547/18129/73341/11845/11857/57912/380711/30938/101497/320404/228355/277360/114713/69632/241694/229541/215632/269608/14251/215821/16800/110279/13430/72318/108058/94176/16801/19157/68585/20779/73910/192662/20403/74206/20663/102098/104418/232201/26921/240057/18015/219140/212307/12175/331493/260299/16653/26395
GO:0018105	peptidyl-serine phosphorylation	260	0.384439562570335	137412916570657	0.00923076923076923	0.0166545363282721	0.00426389099867249	2879	tags=35%, list=18%, signal=29%	74747/22339/228026/18413/108155/12505/109689/15275/11600/238871/16878/17872/18761/223864/12323/546071/320795/21813/18754/100986/21926/216869/12747/104175/78757/214897/17319/11836/58231/18213/108058/56489/56637/21803/18753/78943/56613/50523/20779/68943/224105/16798/23939/21812/13400/73086/18763/26417/19062/545652/18099/105787/16589/232341/231876/13829/74370/545650/15259/102626/227120/17347/18193/1…
GO:0048588	developmental cell growth	206	0.414145493617646	142606050543007	0.00923076923076923	0.0166545363282721	0.00426389099867249	2339	tags=26%, list=14%, signal=23%	22339/382018/68404/14815/19411/19735/20354/75547/20351/171207/26456/56376/14567/16401/21813/328572/22330/20352/381022/74132/16971/56320/13430/76884/74117/50721/18213/108058/22368/56637/54673/71955/23999/68585/15468/77300/20403/319740/18846/53869/75788/360213/20350/12168/11739/20360/83431/12568/29869/54214/20353/12305/20358/16202
GO:0060560	developmental growth involved in morphogenesis	206	0.412413505091267	142009660996002	0.00923076923076923	0.0166545363282721	0.00426389099867249	2339	tags=26%, list=14%, signal=22%	22339/382018/68404/235542/19411/20354/20351/171207/26456/14567/16401/21813/328572/20471/75605/22330/20352/74132/16971/56320/13430/76884/74117/50721/18213/22368/56637/21803/54673/71955/23999/68585/77300/20403/59024/319740/18846/53869/75788/360213/20350/12168/20360/83431/12568/12631/29869/54214/20353/12305/20358/16974/16202
GO:1901653	cellular response to peptide	241	0.4023149839627	142556468053906	0.00925925925925926	0.016678730848112	0.00427008527471411	2076	tags=26%, list=13%, signal=23%	22352/18710/20850/20848/13924/56484/18746/108155/18708/16362/16452/18576/20851/11747/18761/22433/384783/11512/16401/21899/11555/14784/12702/104215/16337/237542/20852/22278/12192/16971/16800/14245/12988/75747/235442/22318/68421/231207/216233/56637/18753/76959/56458/20779/15894/18033/107607/56041/329877/109241/11789/19062/105787/17246/13070/17913/22724/83431/12568/18519/19211/12631
GO:0030072	peptide hormone secretion	199	0.418415584394862	143763399013742	0.00928792569659443	0.0167031639356641	0.00427634062881284	2615	tags=27%, list=16%, signal=23%	30878/381853/13924/109689/18641/16452/59090/18576/16878/11747/320790/384783/228355/18754/380714/20677/21926/16971/277978/56708/19015/28146/170756/19219/235442/12289/19055/18642/378435/20909/11865/214597/93691/18627/109552/21943/20912/26921/74370/54393/12288/102607/15194/14645/64384/11481/216856/75387/545192/70093/56205/16573/15107
GO:0045926	negative regulation of growth	223	0.401573040967352	140410557610061	0.0093167701863354	0.0167278373800113	0.00428265751900927	2640	tags=29%, list=16%, signal=24%	17127/11482/16468/12576/55942/140742/19735/13052/20354/20351/171207/18129/17684/26456/71839/170742/21813/11555/19377/20352/58172/74132/21926/19015/170770/11479/11785/74117/58231/230784/52808/19271/216233/21803/56437/68585/11490/18412/11789/76500/18846/231507/233805/360213/20350/12168/28019/20360/17874/12568/19211/67155/12631/29869/20353/20358/68755/240514/78926/83813/72674/629378/216805/19094
GO:0015980	energy derivation by oxidation of organic compounds	209	-0.431386527815563	-140891749608608	0.0104321907600596	0.0187001669053905	0.00478761292238512	2794	tags=39%, list=17%, signal=33%	67530/68263/11652/66694/100126824/11428/66052/75597/320720/20916/18021/70383/12867/380601/66218/66841/19046/56412/75406/110078/71804/75619/12862/235339/230075/12850/14297/17448/407785/68202/22059/72900/66925/52637/12398/67472/68197/13063/12974/12858/66945/12861/21379/13382/56428/67680/69577/20656/66414/66152/72170/71701/17449/225887/227197/11429/22272/22273/606496/57320/67264/12122/15925/17869/67…
GO:0098542	defense response to other organism	337	0.375400253157206	135920559194665	0.0104895104895105	0.0187724896462761	0.0048061289757764	3049	tags=33%, list=19%, signal=27%	74747/14433/16161/57757/12176/17101/230073/12177/16362/27027/13052/17951/78317/18129/19264/17472/67040/70450/12493/17952/15040/236573/13057/24014/18439/18787/19043/17948/54123/57444/384059/76074/21926/21937/384309/69146/20723/14109/58203/19664/11433/16523/21803/50931/18753/56048/106759/17916/58185/76681/16396/16172/18176/21425/74136/107607/14469/319190/26417/64383/20737/103213/94094/231507/72042/…
GO:0001909	leukocyte mediated cytotoxicity	100	0.504697636983126	157602000465965	0.0105540897097625	0.0188575496268132	0.00482790601466903	2212	tags=27%, list=14%, signal=23%	19419/20850/17101/16783/93694/12721/20851/19264/70450/20911/15040/14964/18439/14980/56532/216869/52118/20723/26365/18646/15042/15170/14991/12479/74732/14972/54215
GO:0120031	plasma membrane bounded cell projection assembly	399	0.361956039510498	133628800984656	0.0107142857142857	0.0191129032258065	0.00489328159107446	2995	tags=27%, list=18%, signal=23%	227753/21809/192176/234776/11977/76089/74256/73341/66573/11845/18761/192897/30938/13732/433956/13169/18439/665113/14026/76709/654470/104215/53860/22330/16403/11603/20399/69710/18004/64009/56320/19354/231148/104252/26941/13430/228880/74117/218630/434204/18753/70415/101100/56212/106840/70314/23999/15894/13852/232944/21812/73834/11789/19062/12752/239985/76108/219140/13829/22376/73178/74025/14086/674…
GO:0009791	post-embryonic development	109	0.498335883488818	157100077118896	0.0108695652173913	0.0193586781488483	0.00495620483681373	3244	tags=35%, list=20%, signal=28%	22339/14462/12125/16452/71602/14385/30957/22295/215418/99929/75605/28146/17921/319817/192195/21812/11364/217325/414758/22589/14790/230676/58250/19339/72135/11481/67163/109900/11350/13498/22284/12142/269209/214162/17257/14683/20437/54711
GO:0007292	female gamete generation	110	-0.487699534367249	-147194226463734	0.0110410094637224	0.0196324058953006	0.0050262845587093	1755	tags=22%, list=11%, signal=20%	213541/53422/12387/114714/17149/15499/53975/11920/12531/236266/52683/66634/12190/67121/69716/22137/20878/12316/268697/67141/18817/215387/21973
GO:0045580	regulation of T cell differentiation	126	0.472642333544827	152589515160428	0.0111111111111111	0.0197253433208489	0.00505007837946927	2087	tags=31%, list=13%, signal=27%	16453/74131/19419/20850/14462/12505/22778/16362/19401/105855/74256/20851/19264/67596/22433/12477/320404/21940/21813/66494/80859/16186/12399/15001/12487/319817/21803/11774/381305/56468/268564/20663/328365/11776/13024/22724/22637/14991/12479
GO:0048660	regulation of smooth muscle cell proliferation	127	0.478503262605172	154510361925773	0.0112676056338028	0.0199711087035031	0.00511299918268043	2404	tags=30%, list=15%, signal=26%	21809/22339/30878/15902/12576/16416/29811/21929/18708/16452/20851/16476/15368/13057/21813/18569/19222/21926/26408/19015/19664/108058/56637/78943/13653/21817/17261/17246/266632/17874/19211/18596/60611/14678/17395/327826/16202/20416
GO:0071417	cellular response to organonitrogen compound	425	0.351591583838164	129856593025183	0.0114068441064639	0.0201855513307985	0.00516790074044427	2076	tags=22%, list=13%, signal=19%	22352/18710/20850/20848/13924/56484/18746/108155/16440/140742/18708/16439/11977/16362/16452/76089/18576/20851/238871/11747/18761/223864/22433/384783/18578/11461/11512/16401/21899/11555/207728/14784/67579/76709/20471/12702/104215/16337/237542/20852/22278/57028/12192/21926/16971/16800/13430/14245/12988/75747/235442/12334/22318/68421/230784/231207/216233/56637/18753/109905/76959/56458/56876/20779/15…
GO:0051493	regulation of cytoskeleton organization	450	0.341506639412572	127289467689785	0.0114503816793893	0.0202302270565568	0.00517933861065365	1853	tags=22%, list=11%, signal=20%	227753/21809/67064/192176/17127/12576/19241/16416/74734/18708/22388/12721/26401/105855/234094/75547/74256/18129/11845/67771/11857/22323/18761/19229/223864/23912/12333/101497/19240/544963/11852/277360/14026/14784/76709/70292/102693/18754/328572/104215/72205/50875/218397/20740/11603/69710/105689/57028/16971/56320/235431/235587/16800/78757/104252/19219/12334/74117/56289/18213/11853/211401/216965/566…
GO:0030522	intracellular receptor signaling pathway	163	0.433831181332051	146022498205197	0.0115273775216138	0.0203337791689073	0.00520585000136678	1959	tags=25%, list=12%, signal=22%	19883/104263/14815/20848/16592/21929/19411/230073/19401/16452/18626/17684/67040/17979/18035/328572/67488/21833/381022/74132/216869/94092/18600/16969/17977/11865/20185/20779/15468/22260/12317/74136/16798/67490/20602/21848/80751/75302/77889/78781
GO:0031669	cellular response to nutrient levels	160	0.411984992504012	138212183575679	0.0116618075801749	0.020435501602875	0.00523189295819299	2285	tags=28%, list=14%, signal=24%	20525/21847/17691/240752/140742/56295/16476/22433/14466/56486/67579/22278/57028/26408/75747/93739/230784/14828/52639/17977/70415/14827/66734/56458/54673/217695/170822/22027/52187/26417/105787/67443/17341/74370/21848/230676/223453/22414/75669/14102/13666/20190/14645/74302
GO:0032412	regulation of ion transmembrane transporter activity	176	0.429029869950439	145532397940268	0.0116618075801749	0.020435501602875	0.00523189295819299	2600	tags=23%, list=16%, signal=20%	66395/15275/13844/11977/14579/238871/19229/223864/20866/18578/11555/75785/100986/17999/11603/18301/26941/13430/19739/12297/22318/13385/12289/108058/11838/56437/68943/109552/232341/56398/19211/15194/12631/50932/216856/17395/15512/11596/18803/16573/13383
GO:0099173	postsynapse organization	157	0.437385868971378	146260024241273	0.0116618075801749	0.020435501602875	0.00523189295819299	2076	tags=21%, list=13%, signal=19%	17988/112405/29811/13844/104156/11845/56376/12323/11461/22346/16337/14810/11603/11443/56320/228880/13385/19073/74117/18213/11838/75608/104418/18222/240057/66860/20350/73178/210293/56013/12568/19211/12631
GO:0030308	negative regulation of cell growth	156	0.443382429655281	148061368880435	0.0116959064327485	0.020435501602875	0.00523189295819299	2596	tags=30%, list=16%, signal=26%	17127/11482/12576/55942/140742/19735/20354/20351/171207/26456/71839/170742/20352/58172/74132/19015/170770/11479/11785/74117/230784/52808/19271/21803/56437/68585/11490/76500/18846/233805/360213/20350/12168/20360/12568/67155/12631/29869/20353/20358/68755/240514/78926/83813/72674/629378/216805
GO:0035265	organ growth	158	0.419301981999613	140215205515621	0.0116959064327485	0.020435501602875	0.00523189295819299	1540	tags=20%, list=9%, signal=19%	74131/14815/16468/19411/12125/11749/20855/12306/19735/19401/13052/75547/17684/67603/56376/13601/21813/328572/12835/28146/19084/58231/50721/19664/108058/21814/56637/50523/100705/16798/21812/11789
GO:0048545	response to steroid hormone	158	0.423643275005572	141666940344375	0.0116959064327485	0.020435501602875	0.00523189295819299	1517	tags=24%, list=9%, signal=22%	74747/21809/104263/14815/18708/16452/94180/14608/75547/18626/77559/67040/14466/77128/17979/22695/328572/67488/381022/12192/74132/21926/216869/18600/16969/67731/54608/21803/17977/71904/18145/11865/20185/20779/15468/12317/16798/67490
GO:0043547	positive regulation of GTPase activity	174	0.422840819463248	142770857627825	0.0117647058823529	0.0205232881796252	0.00525436805969275	2411	tags=30%, list=15%, signal=26%	19419/20354/234094/76089/108995/207592/29809/19229/223864/277360/51791/329260/218397/241694/14020/18003/16403/11603/69710/170625/217201/110279/76281/18213/229877/56637/76795/109905/56212/76088/15894/242406/544817/103724/26921/18015/270163/212307/235611/230824/213027/381605/210293/26395/83431/105445/30948/18720/22324/232227/230837/23790
GO:0003205	cardiac chamber development	146	0.453462624804541	150051945557664	0.0117994100294985	0.0205474998374407	0.00526056672339539	1879	tags=20%, list=11%, signal=18%	112405/15902/14462/16911/15213/19401/18129/17684/320790/21813/207728/103806/20677/16971/71770/13430/109181/19664/21814/21803/18018/21812/15205/17130/17246/74868/12168/207304/74025
GO:0002822	regulation of adaptive immune response based on somatic recombination of immune receptors built from immunoglobulin superfamily domains	152	0.42834484190329	142364417494245	0.0118343195266272	0.0205474998374407	0.00526056672339539	2120	tags=27%, list=13%, signal=24%	16453/74131/14462/16161/21929/13482/16362/19264/18761/15040/14964/18439/320795/14980/80859/20852/56532/21926/52118/56708/12487/235587/12484/65113/319817/21803/50931/58185/381305/56468/268564/20737/12520/22376/15042/60533/22724/15170/14991/12479/14972
GO:1990138	neuron projection extension	152	0.434260183518256	1443304366473	0.0118343195266272	0.0205474998374407	0.00526056672339539	2503	tags=29%, list=15%, signal=25%	22339/382018/68404/20354/20351/171207/26456/14567/16401/328572/22330/20352/74132/16971/56320/13430/76884/74117/18213/22368/56637/54673/23999/68585/77300/20403/319740/18846/53869/75788/360213/20350/12168/20360/83431/12568/29869/54214/20353/12305/20358/16202/18472/11350
GO:0006402	mRNA catabolic process	185	-0.430519457617721	-138501733643507	0.0119225037257824	0.0206681647660115	0.00529145933383183	2960	tags=42%, list=18%, signal=34%	66373/56190/74133/56335/236511/13211/15568/229663/19317/15381/67710/320720/192119/210529/66094/11991/105083/13207/112403/68134/66441/229512/68092/236732/13555/77134/338359/27998/19704/213541/72162/50912/53422/17876/16549/433702/211948/66446/50783/74326/109075/21379/69577/66362/67493/60365/14904/72544/71701/78651/73158/51810/230753/17149/78893/18148/192170/69639/11920/69902/14265/76936/14852/19826…
GO:1901699	cellular response to nitrogen compound	470	0.34733104489788	129134477172181	0.0120967741935484	0.0209374526730274	0.00536040236893916	2076	tags=21%, list=13%, signal=19%	22352/18710/20850/20848/13924/56484/18746/108155/16440/140742/18708/230073/16439/11977/16362/16452/76089/18576/20851/238871/11747/18761/223864/22433/384783/18578/18439/11461/11512/16401/21899/11555/207728/14784/67579/76709/20471/12702/104215/16337/237542/20852/12633/22278/14251/57028/12192/21926/16971/26408/16800/13430/14245/12988/75747/235442/12334/22318/68421/230784/231207/216233/56637/18753/10…
GO:0046777	protein autophosphorylation	210	0.394002552774758	136604776995982	0.0121212121212121	0.0209469696969697	0.00536283891547049	2535	tags=33%, list=15%, signal=29%	22339/15275/16452/20491/244895/16476/19264/16428/19229/72065/12323/20868/269774/226849/665113/14773/98267/16337/78388/74772/21682/56532/71742/12747/110279/12988/22165/11479/214897/58231/108058/216965/56637/18753/70415/78943/330177/20779/68943/224105/13144/21812/26417/225849/18099/12325/76108/21754/16589/232341/231876/56398/102626/21848/17347/12568/22637/13666/29869/18596/19108/50932/12305/11421/1…
GO:0060541	respiratory system development	188	0.416785926011841	141982546084945	0.0121580547112462	0.0209778603910114	0.00537074754466743	2338	tags=23%, list=14%, signal=20%	21809/22339/19411/13819/107817/11977/19401/16878/320790/16598/50754/30957/20238/21813/26433/20481/328572/20471/21833/21926/15483/71722/19165/19664/319817/22121/26417/20602/15205/18222/12168/16653/74025/26395/19339/74178/22414/16776/18596/11421/11481/11790/16974
GO:0001824	blastocyst development	125	-0.482576907594607	-147548429839808	0.0124031007751938	0.0213673356033712	0.00547046090920992	2943	tags=42%, list=18%, signal=34%	81004/20683/14390/20587/18618/66923/22083/107829/192119/74778/105083/239083/12848/20586/22687/72068/17991/15161/84505/26554/66055/217011/17305/19363/71954/14791/66229/70998/69352/68510/11486/12550/107071/233826/23996/27354/225182/109145/19182/17184/69270/110109/28000/12190/56456/18005/20937/66929/12649/76044/50927
GO:0016570	histone modification	377	-0.374110287127071	-129076082648144	0.0125173852573018	0.0215306813290448	0.00551228064862763	3087	tags=41%, list=19%, signal=34%	93765/224836/71777/14050/235497/11793/22194/14479/230709/71241/110147/81004/12151/69544/24075/208146/16364/68845/13619/20587/213464/223775/223770/69726/67278/17192/116870/74322/22083/228019/30941/58230/27878/66317/331623/59035/225895/210766/20586/102162/77035/68606/12053/66464/93759/70088/15185/15161/84505/69612/13016/66083/16842/15183/66979/226830/17283/382207/13436/13163/18854/27374/23808/20466…
GO:1901652	response to peptide	305	0.371158564808402	133406773922281	0.0132890365448505	0.0227221366204417	0.00581731678966291	2546	tags=29%, list=16%, signal=25%	22352/18710/20850/20848/13924/56484/21929/18746/108155/18708/16362/16452/18576/20851/11747/18761/22433/384783/12333/11512/16401/21899/18035/11555/14784/20849/12702/18806/104215/16337/237542/20852/22278/12192/16971/94092/16800/14245/12988/75747/235442/22318/77781/68421/230784/231207/21814/216233/56637/18753/76959/56458/20779/15894/18033/107607/13653/56041/329877/109241/11789/19062/20912/105787/172…
GO:0003231	cardiac ventricle development	111	0.476838019019156	1508654512438	0.0133333333333333	0.0227221366204417	0.00581731678966291	1836	tags=22%, list=11%, signal=19%	112405/15902/14462/16911/15213/17684/320790/21813/207728/20677/71770/13430/109181/19664/21814/21803/18018/21812/15205/17130/17246/74868/12168/207304
GO:0048640	negative regulation of developmental growth	103	0.498871475288775	156184516653277	0.0133333333333333	0.0227221366204417	0.00581731678966291	2286	tags=29%, list=14%, signal=25%	16468/12576/19735/13052/20354/20351/171207/17684/26456/21813/11555/19377/20352/74132/74117/58231/216233/68585/11789/18846/231507/360213/20350/20360/12568/19211/12631/29869/20353/20358
GO:0048675	axon extension	111	0.481401865045884	152309393762574	0.0133333333333333	0.0227221366204417	0.00581731678966291	2503	tags=32%, list=15%, signal=28%	22339/20354/20351/171207/26456/14567/328572/22330/20352/74132/16971/56320/13430/74117/18213/22368/56637/23999/68585/77300/319740/18846/53869/360213/20350/12168/20360/83431/12568/29869/54214/20353/20358/16202/18472/11350
GO:0050715	positive regulation of cytokine secretion	111	0.489057575315154	15473156258783	0.0133333333333333	0.0227221366204417	0.00581731678966291	2733	tags=32%, list=17%, signal=26%	19419/14433/14462/18413/230073/15275/50905/22433/17196/18439/21926/16971/94092/19219/69146/17319/55991/12523/20779/16172/20742/26417/230979/57914/60533/54215/15975/19260/11350/11596/15139/171095/19094/244202/257632
GO:0061041	regulation of wound healing	103	0.49119213270922	153780301402629	0.0133333333333333	0.0227221366204417	0.00581731678966291	2054	tags=22%, list=13%, signal=20%	17127/12576/12306/11747/18761/22433/18787/16336/11555/18754/21682/17886/19015/68750/19219/19271/18753/26365/13829/260299/19339/12527/19211
GO:1901654	response to ketone	112	0.471960923364725	149817132494003	0.0133689839572193	0.0227478403948992	0.00582389746476434	1489	tags=18%, list=9%, signal=16%	74747/21809/14815/16452/11512/14466/76709/18754/328572/12633/19219/67731/54608/21814/21803/17977/20779/104111/11490/17698
GO:0002221	pattern recognition receptor signaling pathway	113	0.474471045207076	150525760745587	0.0135135135135135	0.0229150609548909	0.00586670923847497	1980	tags=25%, list=12%, signal=22%	14581/21929/230073/16362/11845/13057/52065/21899/108960/18035/54123/18754/76438/384059/14251/110651/21926/216869/223752/69368/106759/58185/68585/74136/224938/102626/78781/17874
GO:2001257	regulation of cation channel activity	113	0.487703594509808	154723782037967	0.0135135135135135	0.0229150609548909	0.00586670923847497	2600	tags=22%, list=16%, signal=19%	66395/13844/14579/238871/19229/20866/18578/11555/75785/19739/12297/22318/13385/11838/56437/68943/109552/15194/12631/50932/216856/17395/18803/16573/13383
GO:0002758	innate immune response-activating signal transduction	114	0.47446366437721	150664423712693	0.013550135501355	0.0229150609548909	0.00586670923847497	1980	tags=25%, list=12%, signal=22%	14581/21929/230073/16362/11845/13057/52065/21899/108960/18035/54123/18754/76438/384059/14251/110651/21926/216869/223752/69368/106759/58185/68585/74136/224938/102626/78781/17874
GO:1905952	regulation of lipid localization	114	0.481587292125782	15292650898932	0.013550135501355	0.0229150609548909	0.00586670923847497	1633	tags=22%, list=10%, signal=20%	69573/11980/16416/16410/12306/384783/73389/18439/26399/66494/18035/75605/237542/16971/19015/17319/56489/18753/27403/20185/100705/22260/21943/50790/21934
GO:0050864	regulation of B cell activation	110	0.488572914606585	153900088212391	0.0135869565217391	0.0229422502489213	0.0058736702359949	1575	tags=29%, list=10%, signal=26%	74131/15902/20850/16331/21929/22778/105855/74256/20851/108995/19264/22433/384783/12477/21940/320795/67742/16186/20852/12192/56708/12487/235587/12484/17319/65113/21803/50931/106759/381305/18019/12520
GO:1904892	regulation of STAT cascade	106	0.485884699623372	152573272929881	0.0136612021857923	0.0230324536851926	0.00589676410137699	2691	tags=32%, list=16%, signal=27%	16154/18413/16362/16452/16451/19264/16878/19229/21936/22346/12702/21926/56708/21937/19219/216233/216439/107895/15468/545652/15205/18099/80285/545650/57914/12568/15163/16191/545649/545648/545645/72674/107566/319146
GO:0007269	neurotransmitter secretion	128	0.472130909655504	153154547913509	0.0139275766016713	0.0234101819474901	0.00599347001415707	2730	tags=25%, list=17%, signal=21%	382018/68404/14664/22317/72194/22433/18439/11555/18754/19219/22318/76787/56637/14809/109905/20909/19157/13852/18015/19339/67474/111173/74732/22782/64051/545192/215449/20615/110784/104015/22343/17920
GO:1990845	adaptive thermogenesis	128	0.463923895706855	150492274621675	0.0139275766016713	0.0234101819474901	0.00599347001415707	1647	tags=22%, list=10%, signal=20%	22339/104263/16592/108155/13819/105171/16452/240028/23882/11770/26399/108097/11555/216850/21833/20852/14245/50721/19645/19664/22368/11865/329910/14373/18627/22260/11789/231507
GO:0007034	vacuolar transport	119	0.469545711074273	149508711107389	0.0140449438202247	0.0234600373324283	0.00600623397965472	3982	tags=50%, list=24%, signal=38%	67064/17101/16783/230895/11852/269338/17999/320191/12492/16004/56494/16971/74349/17237/65113/218035/76959/11972/11774/68943/52348/71817/75608/75788/11776/68953/231580/75669/30948/68192/76273/27057/209200/20615/73122/234852/20660/71900/170833/320528/71732/230514/193740/66530/68942/11840/245944/224705/57440/213326/105841/194309/14824/66914/70297/100504663/14339/52120/218441/330192
GO:0009267	cellular response to starvation	120	0.461350146078948	1473976950215	0.0140845070422535	0.0234600373324283	0.00600623397965472	2285	tags=31%, list=14%, signal=27%	20525/21847/17691/240752/140742/56295/16476/22433/14466/56486/67579/26408/75747/93739/230784/14828/52639/70415/66734/56458/54673/217695/170822/52187/26417/105787/67443/17341/74370/230676/223453/22414/75669/14102/13666/14645/74302
GO:0035150	regulation of tube size	120	0.462383408479638	147727814124113	0.0140845070422535	0.0234600373324283	0.00600623397965472	2039	tags=18%, list=12%, signal=16%	30878/11535/58861/19735/11512/11555/26433/21926/19015/74840/21814/229877/240672/15894/14629/18627/17130/12168/12288/26395/12000/18519
GO:0043271	negative regulation of ion transport	121	0.459716236065724	147192358794155	0.0140845070422535	0.0234600373324283	0.00600623397965472	2326	tags=26%, list=14%, signal=22%	20855/19735/13844/11977/14579/19229/384783/18754/17999/11603/65106/21926/26941/12297/108058/21803/56437/15894/109552/19062/50790/16511/15205/110213/232341/54393/19211/22782/30948/11421/17395
GO:0050880	regulation of blood vessel size	120	0.462383408479638	147727814124113	0.0140845070422535	0.0234600373324283	0.00600623397965472	2039	tags=18%, list=12%, signal=16%	30878/11535/58861/19735/11512/11555/26433/21926/19015/74840/21814/229877/240672/15894/14629/18627/17130/12168/12288/26395/12000/18519
GO:0071407	cellular response to organic cyclic compound	353	0.364221550218133	132720361870396	0.0140845070422535	0.0234600373324283	0.00600623397965472	1624	tags=20%, list=10%, signal=18%	74747/19883/104263/14815/20850/20848/12576/268903/16440/230073/16439/16452/76089/75547/238871/18626/67040/223864/18578/18439/11461/11512/77128/17979/18035/207728/76709/99929/22695/328572/20471/67488/52857/14251/57028/381022/12192/74132/21926/216869/18600/13430/16969/67017/67731/54608/21803/14827/109905/18145/11865/20185/20779/15468/22027/224105/18033/12317/104111/16798/13653/17698/67490/26417/643…
GO:0099643	signal release from synapse	129	0.470419247869122	152426837675531	0.0141242937853107	0.0234909307166221	0.00601414329758384	2730	tags=25%, list=17%, signal=21%	382018/68404/14664/22317/72194/22433/18439/11555/18754/19219/22318/76787/56637/14809/109905/20909/19157/13852/18015/19339/67474/111173/74732/22782/64051/545192/215449/20615/110784/104015/22343/17920
GO:0007369	gastrulation	130	0.469360791614577	152553921990772	0.0142450142450142	0.0235500534454197	0.00602927988656885	2682	tags=23%, list=16%, signal=19%	14751/30878/17127/16410/21929/14369/17196/11426/21813/216850/102693/19084/12831/23939/16825/232341/12168/74025/18193/217351/15194/68151/23938/11481/327826/16974/22289/18747/12162/19821
GO:0032874	positive regulation of stress-activated MAPK cascade	130	0.462681038575058	150382836245405	0.0142450142450142	0.0235500534454197	0.00602927988656885	2215	tags=25%, list=14%, signal=21%	22339/19419/26401/23882/19229/30957/665113/52065/21940/21899/17873/65106/26412/21926/26408/26400/216965/140577/78943/330177/107607/21943/12421/26365/21934/26921/26390/224938/381921/17874/50932/20353
GO:0034612	response to tumor necrosis factor	130	0.462304794077349	150260547433092	0.0142450142450142	0.0235500534454197	0.00602927988656885	1633	tags=22%, list=10%, signal=20%	19883/56484/16362/16452/74256/19229/11770/14466/18035/22695/16337/12192/21926/56320/65098/21937/26400/74117/12370/229615/240690/78688/18518/18033/21943/319190/26417/19062/21934
GO:0070304	positive regulation of stress-activated protein kinase signaling cascade	130	0.462681038575058	150382836245405	0.0142450142450142	0.0235500534454197	0.00602927988656885	2215	tags=25%, list=14%, signal=21%	22339/19419/26401/23882/19229/30957/665113/52065/21940/21899/17873/65106/26412/21926/26408/26400/216965/140577/78943/330177/107607/21943/12421/26365/21934/26921/26390/224938/381921/17874/50932/20353
GO:0006469	negative regulation of protein kinase activity	161	0.422946133601796	142006382816858	0.014367816091954	0.0237131438568807	0.00607103426049386	2703	tags=35%, list=17%, signal=29%	20597/12576/21929/19735/13844/97998/19264/67603/23882/100037258/11461/101809/11770/14466/320795/51791/78388/17873/19165/19084/19252/19645/19271/56637/240672/18753/50523/56468/16798/23939/11789/19062/108099/26365/21754/18015/56398/15259/229007/56013/15170/18519/19211/192231/16974/16202/15502/23790/19260/11350/56417/24056/12162/114716/66787/20660
GO:0006813	potassium ion transport	163	0.420722063386494	141610122529942	0.0144092219020173	0.0237131438568807	0.00607103426049386	2600	tags=17%, list=16%, signal=15%	192176/331004/12576/19229/223864/16534/73389/107723/11555/75785/100986/11603/13430/22318/12289/17319/16523/16511/232341/20498/19211/30948/16491/57138/11596/74166/16573/13383
GO:0007249	I-kappaB kinase/NF-kappaB signaling	163	0.423251017521762	142461338893746	0.0144092219020173	0.0237131438568807	0.00607103426049386	3178	tags=34%, list=19%, signal=27%	19883/74734/21929/268857/11600/16362/75547/18626/20198/19043/21899/108960/72699/18035/18754/56532/21926/93679/65098/12370/192195/67525/106759/68943/20196/107607/21817/18412/21943/103213/217203/26390/266632/111173/78781/17874/12000/240354/53859/11350/108723/67245/16151/257632/12335/19877/19766/66824/16150/11848/106025/217166/81897/19698/71648
GO:0002440	production of molecular mediator of immune response	175	0.41769672636189	141618766057479	0.0144508670520231	0.0237131438568807	0.00607103426049386	2257	tags=29%, list=14%, signal=25%	21809/14751/16453/74131/14462/21929/230073/15275/11600/19264/12493/15040/22433/15368/21940/320795/74552/329260/20852/17688/21926/56708/12487/235587/17319/65113/54125/21803/50931/16431/20909/106759/58185/68585/26417/103213/12520/26365/110213/53314/230979/57914/68137/100689/22040/14991/14102/54215/16191/240354
GO:0009410	response to xenobiotic stimulus	138	0.446262734923931	146153945336363	0.0144508670520231	0.0237131438568807	0.00607103426049386	1137	tags=14%, list=7%, signal=13%	74747/14751/19883/20597/14815/20850/16452/20851/18574/14680/14466/207728/18754/328572/14810/13385/19645/67731/21803
GO:0070085	glycosylation	168	0.415225913261713	139775050410613	0.0148809523809524	0.0243827160493827	0.00624245799684396	1987	tags=22%, list=12%, signal=20%	108155/51801/14595/14583/52463/14466/26433/53618/20440/110911/56737/67542/56374/28146/68292/109181/14423/74126/50935/107895/20442/20316/218271/17309/18145/101351/171212/54128/230379/99412/20444/76483/54616/72297/56398/223774/338337
GO:0071375	cellular response to peptide hormone stimulus	205	0.397859760978502	137372666330462	0.015015015015015	0.0245659861044476	0.00628937875901439	2076	tags=25%, list=13%, signal=22%	18710/20850/20848/13924/56484/18746/108155/18708/16362/16452/18576/20851/11747/18761/22433/384783/11512/14784/12702/104215/16337/237542/20852/22278/12192/14245/12988/75747/235442/22318/68421/231207/216233/56637/18753/56458/20779/18033/56041/329877/109241/11789/19062/105787/13070/17913/22724/83431/18519/19211/12631
GO:0019216	regulation of lipid metabolic process	258	0.374007623104286	133668193186402	0.0153374233128834	0.0250564109070149	0.006414937217081	1708	tags=18%, list=10%, signal=17%	19883/15902/228026/18710/17691/14581/14815/20850/16592/70461/216505/18708/192652/18576/20851/19229/19651/384783/212980/226849/210376/18754/21833/66887/21926/19015/72999/12334/12257/19645/21803/18753/54673/11666/20779/100705/18033/22260/54135/13653/108099/50790/12520/26365/76483/104418/105787
GO:0033500	carbohydrate homeostasis	199	0.402829048719333	138408021654163	0.0154798761609907	0.0251775632853761	0.00644595462431347	1899	tags=21%, list=12%, signal=19%	15277/14751/20848/13924/56484/16592/108155/18708/109689/15275/18576/14385/22433/18754/16337/380714/20677/16971/170756/75747/12289/50721/230784/19055/18642/78943/56458/20909/214597/15894/93691/70310/109552/109241/19062/20602/20912/26921/105787/17341/12288/26395
GO:0042593	glucose homeostasis	199	0.402829048719333	138408021654163	0.0154798761609907	0.0251775632853761	0.00644595462431347	1899	tags=21%, list=12%, signal=19%	15277/14751/20848/13924/56484/16592/108155/18708/109689/15275/18576/14385/22433/18754/16337/380714/20677/16971/170756/75747/12289/50721/230784/19055/18642/78943/56458/20909/214597/15894/93691/70310/109552/109241/19062/20602/20912/26921/105787/17341/12288/26395
GO:0052547	regulation of peptidase activity	270	0.375983276792503	134369066778944	0.0154798761609907	0.0251775632853761	0.00644595462431347	2244	tags=23%, list=14%, signal=20%	227753/14751/22339/17127/20848/14433/12125/12505/109689/16452/17035/13601/20111/17196/13011/18787/17948/13033/66494/328572/14810/12380/74772/12633/65106/110651/21926/216869/26408/223752/70186/170770/76884/20723/12211/12370/240690/78688/18518/18550/20779/224105/107607/26417/230379/103724/17246/17940/223453/80751/20731/20713/15511/15194/14102/13666/19703/23938/11796/30948/20317
GO:0042113	B cell activation	220	0.395780338438289	138318285972485	0.015527950310559	0.0252186681989402	0.00645647829591216	1575	tags=24%, list=10%, signal=22%	16453/74131/15902/20850/16331/21929/18708/22778/105855/16205/74256/18129/20851/108995/19264/19229/22433/384783/270110/12477/21940/320795/328572/67742/16186/20852/17688/12192/56233/56708/12487/235587/16969/12484/17319/65113/54125/19664/19271/21803/50931/18753/18518/16431/56048/106759/18018/381305/268564/545652/18019/12520
GO:0046425	regulation of JAK-STAT cascade	102	0.482674622218756	151374547878445	0.0159574468085106	0.0258782055281712	0.00662533290861146	2691	tags=30%, list=16%, signal=26%	16154/18413/16362/16452/19264/16878/19229/21936/22346/12702/21926/56708/21937/19219/216233/216439/15468/545652/15205/18099/80285/545650/12568/15163/16191/545649/545648/545645/72674/107566/319146
GO:0002456	T cell mediated immunity	104	0.471993282531255	147599857488027	0.0162162162162162	0.0262536347991217	0.00672145023409512	2120	tags=31%, list=13%, signal=27%	74131/14462/13482/17101/13848/246177/19264/15040/14964/18439/14980/76438/329260/56532/52118/12484/20723/58185/15894/268564/20737/12520/18646/57914/22376/68137/15042/22040/14991/12479/74732/14972
GO:0051896	regulation of protein kinase B signaling	114	0.45718660906728	145178149889934	0.016260162601626	0.0262536347991217	0.00672145023409512	2659	tags=31%, list=16%, signal=26%	22339/14462/18413/140742/11600/19401/52065/16337/237542/21926/216869/56708/12487/78757/26941/75747/68421/19271/21803/67588/68585/20779/21812/21943/19062/19882/15163/19211/14991/16202/17537/15442/216805/13383/234515
GO:0071356	cellular response to tumor necrosis factor	114	0.460408311222707	14620119113643	0.016260162601626	0.0262536347991217	0.00672145023409512	1633	tags=22%, list=10%, signal=20%	19883/56484/16362/16452/74256/19229/11770/14466/18035/22695/12192/21926/56320/65098/21937/74117/229615/240690/78688/18033/21943/319190/26417/19062/21934
GO:0045216	cell-cell junction organization	107	0.475406029410351	149297503351683	0.0165745856353591	0.0267222911263953	0.00684143553155072	3098	tags=28%, list=19%, signal=23%	21809/192176/17127/22388/13052/22330/56233/21926/11853/21803/54135/21812/26365/12385/239096/14086/17913/12527/18755/56460/11421/16582/18747/216805/13383/19877/16150/11848/18571/329165
GO:0060249	anatomical structure homeostasis	324	-0.382025788187994	-130294617606717	0.0168302945301543	0.0270936765090149	0.00693651754156753	2215	tags=23%, list=14%, signal=21%	15516/22174/74335/229512/20655/20869/21749/26413/319757/22594/72400/234344/17357/68501/18854/53379/15574/19704/216853/72162/50912/12387/71718/382406/12448/22042/114714/17535/12461/51810/225348/66181/17245/269400/12464/140917/98956/17869/11545/11920/27354/20901/67241/19360/208084/18436/12465/52530/19361/12447/68964/21454/12144/12190/14194/107476/11792/12468/12462/12466/18005/30877/12469/51869/3277…
GO:0048592	eye morphogenesis	124	0.461832629435309	14869992564175	0.0168539325842697	0.0270936765090149	0.00693651754156753	2590	tags=20%, list=16%, signal=17%	22339/57810/20848/235542/19411/22778/13844/18129/17684/20481/22346/12831/18015/14790/214058/12368/14561/19881/100121/218756/327826/16974/69743/71175/12162
GO:0031333	negative regulation of protein complex assembly	121	0.455506123441421	145844361139637	0.0169014084507042	0.027130562767023	0.00694596115383002	1771	tags=24%, list=11%, signal=22%	227753/16911/19241/268857/12333/14466/19240/14026/217356/76709/328572/72205/50875/21833/20740/16800/19219/19165/56637/18753/78688/23999/20779/22121/20742/64383/12332/17130/13829
GO:0001890	placenta development	134	0.454098534310265	147667225212158	0.0172910662824208	0.0277158250845759	0.00709579989316733	1899	tags=23%, list=12%, signal=21%	112405/11535/16477/12576/15213/16410/13819/18129/17684/16878/18787/16401/17979/14784/12702/12192/19015/12211/58231/19664/17977/192195/21425/18763/217325/26417/15205/12168/207304/207165/26395
GO:0009952	anterior/posterior pattern specification	153	0.417678673502022	139410059737033	0.0174927113702624	0.0279580040108529	0.00715780249254728	2338	tags=19%, list=14%, signal=16%	20893/17127/57810/12227/15213/235542/19411/12006/20481/328572/81898/19165/19664/11838/21812/59024/11789/15205/16825/12168/207165/22414/14561/70122/15194/68151/11481/327826/16974
GO:0019722	calcium-mediated signaling	153	0.421508066593514	140688209552932	0.0174927113702624	0.0279580040108529	0.00715780249254728	2109	tags=24%, list=13%, signal=21%	112405/238871/108995/19264/19229/12773/69181/12501/77647/21926/12769/12289/12484/330814/54446/19271/56637/19055/80901/18018/23939/13400/109552/21943/18019/26365/105787/14767/17341/13829/56398/114229/17967/22637/15194/13666
GO:0009152	purine ribonucleotide biosynthetic process	177	0.411640943088505	139361446628692	0.0175953079178886	0.0280814005154181	0.00718939444051344	1562	tags=23%, list=10%, signal=21%	74747/15277/14751/56421/18655/433182/228026/20848/14433/18648/11674/18746/15937/108155/15275/21991/18641/353204/13807/11513/18439/11512/68738/79459/16337/11515/23917/16969/17319/50721/21803/14635/18642/56248/20185/100705/104111/23971/108099/50790
GO:0010001	glial cell differentiation	179	0.406446868391418	137422587141322	0.0176991150442478	0.0281657859553066	0.00721099878364658	2360	tags=20%, list=14%, signal=17%	17988/22352/15902/20848/22388/234094/16878/16409/192897/212980/20481/20677/16971/56708/230674/13390/74117/18213/19271/21803/13392/59287/68585/59024/26417/64383/15205/18015/16653/26395/12568/19211/30948/16974/16202/17937
GO:0045089	positive regulation of innate immune response	179	0.406512731424168	13744485590278	0.0176991150442478	0.0281657859553066	0.00721099878364658	1417	tags=18%, list=9%, signal=17%	14581/19419/20850/21929/16783/230073/16362/20851/11845/15040/13057/52065/21899/108960/18035/54123/18754/76438/384059/14251/110651/21926/216869/52118/223752/69368/22165/58203/56489/106759/58185/68585/74136
GO:0032872	regulation of stress-activated MAPK cascade	180	0.412045467750425	139354625046332	0.0178571428571429	0.0283764367816092	0.00726492956529254	2600	tags=29%, list=16%, signal=25%	22339/19419/26401/74256/18626/23882/57912/19229/30957/665113/52065/21940/21899/17873/65106/26412/21926/26408/17966/26400/19252/216965/18518/140577/78943/56458/330177/20185/16396/107607/21943/12421/26417/26365/21934/76108/26921/26390/15259/224938/381921/26395/17874/14102/50932/20353/15502/18472/19260/11596/59009/13383
GO:0070302	regulation of stress-activated protein kinase signaling cascade	181	0.409615345498208	138560293859193	0.018018018018018	0.028591001331317	0.00731986233760756	2600	tags=29%, list=16%, signal=24%	22339/19419/26401/74256/18626/23882/57912/19229/30957/665113/52065/21940/21899/17873/65106/26412/21926/26408/17966/26400/19252/216965/18518/140577/78943/56458/330177/20185/16396/107607/21943/12421/26417/26365/21934/76108/26921/26390/15259/224938/381921/26395/17874/14102/50932/20353/15502/18472/19260/11596/59009/13383
GO:0006936	muscle contraction	217	0.384535772110323	13442715036664	0.0181268882175227	0.0287225478059886	0.00735354083926044	2678	tags=19%, list=16%, signal=16%	192176/11674/11749/20855/19735/238871/18578/26399/11555/17904/50875/11603/11443/56320/19219/19165/12289/108058/16523/229877/22290/68018/13400/109552/16511/14790/12288/26395/216459/56012/20190/30948/71960/233979/20416/74166/13383/208727/233199/11937/243931
GO:0034248	regulation of cellular amide metabolic process	326	-0.377662738263766	-12887331913015	0.0181564245810056	0.0287272727272727	0.00735475051264525	2866	tags=33%, list=18%, signal=28%	56335/236511/15467/52575/19045/13211/212508/67728/12877/228866/11652/15568/11428/19317/19652/64930/67710/17975/228994/210529/73826/68966/11991/68134/27979/78913/52846/68036/243574/108989/72068/217980/26413/66399/68092/75619/213753/18854/19704/74203/209354/270086/213541/232164/72162/53422/16418/13690/224742/16549/208643/433702/67843/74326/69635/72508/218506/69577/67267/67493/13685/67941/68537/7220…
GO:0052548	regulation of endopeptidase activity	226	0.380581964293265	133155335550229	0.0181818181818182	0.0287272727272727	0.00735475051264525	2244	tags=25%, list=14%, signal=22%	227753/14751/22339/17127/20848/14433/12125/12505/109689/16452/20111/17196/13011/18787/17948/13033/66494/328572/14810/12380/74772/12633/65106/110651/21926/216869/26408/223752/70186/170770/76884/20723/12370/240690/78688/18518/18550/20779/224105/107607/230379/103724/17246/17940/223453/80751/20713/15511/15194/14102/13666/19703/23938/11796/30948/20317
GO:0009615	response to virus	219	0.384125833409455	134409263330898	0.018348623853211	0.0289082307430931	0.00740107934699919	2672	tags=26%, list=16%, signal=22%	74747/16161/12176/12125/17101/230073/12177/16362/27027/13052/19264/17472/67040/70450/12493/24014/19043/233490/54123/57444/21926/384309/58203/56489/16523/56048/106759/58185/76681/16396/74136/20737/103213/94094/19882/18646/80285/12913/100689/12914/16363/78781/17874/22040/23961/72512/214150/15975/53859/209200/19260/56417/246727/27056/14349/19094/20847/276950
GO:0051091	positive regulation of DNA-binding transcription factor activity	194	0.396285191403281	13594071324868	0.018348623853211	0.0289082307430931	0.00740107934699919	3106	tags=34%, list=19%, signal=28%	22339/20848/70461/230073/16452/18761/22670/74735/17979/21899/108960/227541/16414/328572/12633/14251/56532/21926/93679/16800/16969/12289/12523/21814/21803/19055/67525/106759/16978/67588/15894/68943/20821/107607/73086/21943/21934/225849/266632/14252/16653/12914/17874/18755/15163/19211/72512/16191/240354/16974/57748/108723/11596/16151/208727/257632/12335/76510/269209/15184/19766/66824/16150/170720/1…
GO:0016241	regulation of macroautophagy	100	0.466607138407542	145707475240639	0.0184696569920844	0.0290575257940902	0.00743930183554797	4103	tags=46%, list=25%, signal=35%	12176/140742/12177/230895/15368/11555/11975/104009/74772/17281/75747/230784/54673/18145/67588/68943/107607/75608/26417/225020/75788/20773/15194/72512/74302/76308/16151/257632/320528/56480/237782/29810/227738/55978/71648/268656/64143/229722/15944/211134/20333/170731/54396/98732/22241/108083
GO:0090288	negative regulation of cellular response to growth factor stimulus	102	0.459801374112208	144201128288403	0.0186170212765957	0.0291600753295669	0.00746555654673407	2573	tags=30%, list=16%, signal=26%	21809/30878/14462/102141/22057/22433/68010/20481/17999/12633/13390/13430/16969/21814/14828/66313/20482/20340/68939/75788/17130/246154/58250/260299/100952/20358/80288/11350/26427/380664/65112
GO:0051258	protein polymerization	220	0.3834302683624	134002153111319	0.0186335403726708	0.0291600753295669	0.00746555654673407	2503	tags=28%, list=15%, signal=24%	227753/12576/19241/12721/26401/105855/11845/67771/22323/19229/12333/101497/19240/544963/277360/14026/14784/76709/18754/72205/50875/218397/20740/56320/78757/104252/74117/211401/27361/68089/434204/18753/19200/23789/23999/15894/73910/16798/20742/11789/74569/99412/12332/13829/68953/22376/73178/17913/83431/15163/12631/319262/30948/56716/18643/20259/12345/11518/104318/57748/11350
GO:0003206	cardiac chamber morphogenesis	103	0.461848802267868	144593618842101	0.0186666666666667	0.0291600753295669	0.00746555654673407	1814	tags=18%, list=11%, signal=17%	112405/15902/14462/15213/19401/18129/17684/320790/21813/20677/19664/21814/21803/18018/21812/15205/17130/17246/12168
GO:0046887	positive regulation of hormone secretion	111	0.459934618558948	145517431504876	0.0186666666666667	0.0291600753295669	0.00746555654673407	2436	tags=24%, list=15%, signal=21%	30878/381853/109689/16452/16878/384783/18754/380714/20677/16971/56708/19015/28146/19219/235442/12289/18642/20909/109552/21943/54393/114229/69150/14645/64384/216856/545192
GO:1904375	regulation of protein localization to cell periphery	111	0.455254926801529	144036836878388	0.0186666666666667	0.0291600753295669	0.00746555654673407	2003	tags=29%, list=12%, signal=25%	93730/18708/13844/11845/12323/11461/226849/665113/104215/21926/16971/56374/53330/12988/74117/108058/56637/21803/109905/56212/20909/18412/56294/20742/53869/18222/12325/54645/207304/26395/226744/12568
GO:1902806	regulation of cell cycle G1/S phase transition	116	-0.462216675506172	-13986305609338	0.0188976377952756	0.0294792488033495	0.00754727127448465	2081	tags=32%, list=13%, signal=28%	76454/17283/13555/53317/18854/22059/54624/70601/208643/52679/72584/57913/21423/66214/67941/28036/26992/69274/71878/13205/12122/19192/12366/19684/381293/12034/12447/269424/105837/14056/234736/11792/19650/27214/12544/19891
GO:0035296	regulation of tube diameter	110	0.461671517561586	145426169060333	0.0190217391304348	0.0295893719806763	0.00757546498791466	2039	tags=18%, list=12%, signal=16%	30878/11535/58861/19735/11512/11555/26433/21926/19015/74840/229877/240672/15894/18627/17130/12168/12288/26395/12000/18519
GO:0097746	regulation of blood vessel diameter	110	0.461671517561586	145426169060333	0.0190217391304348	0.0295893719806763	0.00757546498791466	2039	tags=18%, list=12%, signal=16%	30878/11535/58861/19735/11512/11555/26433/21926/19015/74840/229877/240672/15894/18627/17130/12168/12288/26395/12000/18519
GO:0018209	peptidyl-serine modification	273	0.368574495606844	131391067554118	0.0193548387096774	0.0300652410293585	0.00769729688483623	2879	tags=33%, list=18%, signal=28%	74747/22339/228026/18413/108155/12505/109689/15275/11600/238871/16878/17872/18761/223864/12323/546071/320795/21813/18754/100986/21926/216869/12747/104175/78757/214897/17319/11836/58231/18213/14423/108058/56489/56637/21803/18753/78943/56613/50523/20779/68943/224105/16798/23939/21812/13400/73086/18763/26417/19062/545652/18099/105787/16589/232341/231876/13829/74370/545650/15259/102626/227120/17347/1…
GO:0006937	regulation of muscle contraction	118	0.448917340608416	142646448568693	0.0196078431372549	0.0304155322718148	0.00778697837738476	2669	tags=19%, list=16%, signal=16%	192176/11749/20855/19735/238871/18578/11555/11603/56320/19219/13400/109552/14790/12288/26395/20190/30948/20416/74166/13383/208727/11937
GO:0010466	negative regulation of peptidase activity	136	0.441991296488538	144360229543218	0.02	0.0309803921568627	0.00793159369010762	2732	tags=30%, list=17%, signal=25%	14751/22339/14433/12505/109689/17035/13601/20111/13011/18787/17948/328572/12380/12633/110651/216869/20723/12211/78688/18518/20779/224105/17246/17940/80751/20731/20713/15511/15194/19703/23938/11796/30948/20317/17395/20708/216742/15370/59009/20660/12836
GO:0048639	positive regulation of developmental growth	163	0.40864698042836	137545790929415	0.0201729106628242	0.0311609485936921	0.00797781971229008	2007	tags=24%, list=12%, signal=21%	22339/382018/74131/14815/20850/22778/20354/20851/320790/14567/18787/11555/328572/16337/11603/16971/56320/19015/28146/19219/18213/19664/21814/22368/56637/54673/71955/23999/68585/100705/20403/319740/53869/75788/12168/11739/19035/83431/17967
GO:0071241	cellular response to inorganic substance	164	0.409201527201037	137787811006594	0.0201729106628242	0.0311609485936921	0.00797781971229008	2108	tags=20%, list=13%, signal=18%	227753/15902/16477/12576/12176/11977/16476/11513/11747/15368/16478/320404/11770/11979/74772/12633/14281/13385/74096/59287/56458/70568/26417/105787/232341/22589/13829/17258/224008/22040/98396/14102/14282
GO:1905114	cell surface receptor signaling pathway involved in cell-cell signaling	394	0.351692103902068	129882205584835	0.0206896551724138	0.0319145866397345	0.00817076597134157	2560	tags=23%, list=16%, signal=20%	17127/14462/235542/56484/29811/21929/12505/14369/74256/12006/19229/68010/11426/73389/20238/665113/14773/11555/68339/14810/67488/21833/20677/64009/16971/56320/26941/12297/114606/214897/228880/13385/14296/58231/76281/19664/56637/22290/19055/53627/14809/140577/100201/56458/17309/11865/50523/20779/13144/73016/18033/16798/13653/13400/56805/18763/59024/12443/11789/353310/19882/18099/16825/105787/232341…
GO:0034764	positive regulation of transmembrane transport	170	0.412707343422202	139010062878287	0.0208955223880597	0.0321872531492953	0.00824057399558431	2076	tags=19%, list=13%, signal=17%	192176/13844/223864/20866/384783/24014/18439/11555/104215/16337/100986/237542/218397/26941/13430/19739/12297/17250/12289/17319/18753/109905/11838/68943/109552/16511/232341/17258/56398/11739/12288/15194/12631
GO:0051348	negative regulation of transferase activity	204	0.38619993935995	133143375684741	0.0210843373493976	0.0324329306097827	0.00830347228898024	2703	tags=33%, list=17%, signal=28%	20597/12576/21929/216505/19735/13844/59090/97998/19264/67603/23882/100037258/384783/11461/101809/226849/11770/14466/320795/51791/22695/78388/17873/235587/12988/19165/19084/19252/19645/19271/56637/240672/18753/50523/20779/56468/16798/23939/11789/19062/108099/26365/21754/18015/232341/56398/15259/229007/56013/15170/18519/19211/65019/192231/16974/16202/15502/23790/209200/19260/100503670/11350/56417/2…
GO:0006650	glycerophospholipid metabolic process	193	0.392872417118461	13444310132173	0.0213414634146341	0.0326920478346058	0.00836981142810408	3174	tags=30%, list=19%, signal=25%	18710/240752/16331/114663/16592/18708/13139/75320/225651/71795/210376/12702/18806/56442/67078/50767/13026/12334/74182/216233/54673/67556/56468/56176/19062/76500/104418/26457/20975/19211/12651/67292/18596/219135/16329/52858/24057/74302/18720/27399/321007/230801/668212/104015/107650/234515/18706/110524/56703/83493/227733/66826/66459/54384/269615/380921/53357/17257
GO:0043434	response to peptide hormone	257	0.367342059228591	131176949811749	0.0213414634146341	0.0326920478346058	0.00836981142810408	2076	tags=24%, list=13%, signal=21%	18710/20850/20848/13924/56484/18746/108155/18708/16362/16452/18576/20851/11747/18761/22433/384783/12333/11512/14784/20849/12702/18806/104215/16337/237542/20852/22278/12192/94092/14245/12988/75747/235442/22318/77781/68421/230784/231207/21814/216233/56637/18753/56458/20779/18033/13653/56041/329877/109241/11789/19062/20912/105787/13070/26457/17913/22724/83431/18519/19211/12631
GO:0046578	regulation of Ras protein signal transduction	192	0.397024137258224	135644745818566	0.0213414634146341	0.0326920478346058	0.00836981142810408	1899	tags=26%, list=12%, signal=23%	19419/233046/108155/67168/320484/109689/13844/234094/75547/18129/73341/11845/11857/57912/30938/101497/320404/228355/277360/114713/69632/229541/215632/269608/14251/215821/16800/110279/13430/72318/108058/94176/16801/19157/68585/192662/20403/20663/102098/104418/26921/240057/18015/219140/212307/331493/260299/16653/26395
GO:0046034	ATP metabolic process	199	0.387576550815307	133167416323212	0.021671826625387	0.0331064091818757	0.0084758961358376	1342	tags=19%, list=8%, signal=17%	74747/15277/14751/56421/18655/433182/20848/14433/18648/11674/18746/15937/108155/15275/11977/21991/18641/353204/13807/16828/18439/79459/78330/207728/16337/20463/16969/17319/50721/12257/21803/14635/18642/56248/11666/20185/68943
GO:0050807	regulation of synapse organization	198	0.393066275929193	134948381056559	0.021671826625387	0.0331064091818757	0.0084758961358376	2076	tags=18%, list=13%, signal=16%	16154/112405/13844/20354/20351/104156/11845/56376/12323/26364/72289/22346/20471/14810/17999/11603/21926/56320/228880/19073/74117/330814/18213/56637/11838/13400/75608/105827/18222/54645/66860/20350/56013/12568/19211/12631
GO:0035690	cellular response to drug	286	0.364324531850502	131180797133386	0.0222222222222222	0.0339003831417625	0.00867916918733616	1728	tags=20%, list=11%, signal=18%	74747/22352/14815/56484/21929/12176/60599/16439/16452/11513/15368/12333/18578/11461/18787/11512/11852/207728/76709/216850/18754/20852/12633/56532/57028/21926/26408/16800/13430/52231/67731/21803/17977/19055/18753/70415/78688/12515/109905/76959/56458/20779/68943/22027/18033/104111/107607/11490/23939/17931/13653/26417/18577/12385/16511/76108/22589
GO:0045727	positive regulation of translation	103	-0.466558287931227	-139919886843002	0.0223285486443381	0.0340156677694738	0.00870868433424236	2866	tags=42%, list=18%, signal=35%	56335/52575/13211/12877/228866/15568/19652/67710/228994/73826/11991/68134/217980/26413/75619/213541/72162/16418/13690/224742/67843/72508/218506/69577/67267/67941/72201/56347/207214/13205/15388/18148/192170/55944/98956/12567/14265/12261/19205/12785/53817/276770
GO:0006941	striated muscle contraction	121	0.439938911152875	140860037078755	0.0225352112676056	0.034283278764748	0.00877719804674715	3202	tags=26%, list=20%, signal=21%	192176/11674/20855/19735/238871/18578/26399/11555/11603/11443/19165/12289/108058/16523/22290/13400/109552/16511/14790/12288/56012/30948/71960/74166/13383/208727/11937/21924/17896/66826/68667/98660
GO:0060041	retina development in camera-type eye	123	0.443597679406272	142415856666195	0.0225988700564972	0.0343328987396784	0.00878990174262253	2382	tags=19%, list=15%, signal=16%	22339/11482/57810/19411/107817/22778/16878/320790/20481/192236/13390/13392/11789/101023/268451/214058/12168/19881/18596/11481/218756/16974/69743
GO:0010821	regulation of mitochondrion organization	122	0.439846637271203	140887417758249	0.0226628895184136	0.0343829297769073	0.00880271067858387	2657	tags=32%, list=16%, signal=27%	15277/15937/12176/12125/12177/56295/50754/230895/14466/66494/207728/74772/216869/70186/170770/56772/72108/12257/16905/56637/78688/54673/67588/68943/105787/75788/26949/22333/15194/14102/70435/67749/17395/75387/239555/216742/75712/216805/20847
GO:0001764	neuron migration	136	0.426039277867749	139150088329873	0.0228571428571429	0.0346301369863014	0.00886600061798332	1128	tags=13%, list=7%, signal=12%	74747/22339/192176/20848/14462/76089/12773/30957/12323/239393/269473/16800/67263/11785/140500/18213/94222/56637
GO:0006338	chromatin remodeling	128	-0.450690571294796	-138040851348791	0.0233281493001555	0.0352953941531765	0.00903631962235127	2189	tags=34%, list=13%, signal=29%	108989/20588/12611/17283/13163/68058/23808/66126/18602/217031/12387/59001/64707/83796/73139/15354/56505/53893/66336/18148/20230/66578/74355/17869/70645/93762/20174/18150/17863/19646/56456/22385/15289/319177/66471/381280/19231/97165/245688/12649/15201/50927
GO:0042391	regulation of membrane potential	306	0.360568993015587	129581739316385	0.0234113712374582	0.0353729188369245	0.0090561674760947	1343	tags=14%, list=8%, signal=13%	192176/12176/12177/22388/13052/16476/19229/192287/16534/18439/20238/14466/66494/11555/18754/100986/14810/11603/11443/64009/65106/21926/12802/56320/170756/12297/228880/13385/12289/56772/229615/12257/18213/108058/16523/56637/19055/14809/11666/20779/68943/14629
GO:0060491	regulation of cell projection assembly	149	0.423804359525391	141016506897422	0.0234604105571848	0.0353986549471301	0.00906275642978775	2633	tags=34%, list=16%, signal=29%	21809/234776/11977/74256/66573/11845/18761/18439/14026/76709/104215/53860/11603/69710/64009/56320/19354/104252/13430/228880/74117/18753/56212/70314/23999/20779/15894/232944/21812/11789/12752/13829/22376/73178/14086/83431/114602/56044/15194/12631/225523/24057/68050/18643/12345/23790/385354/76816/329795/17758/208727
GO:0051017	actin filament bundle assembly	140	0.43032175234312	141352151990727	0.023598820058997	0.0355589849935296	0.00910380409561194	2503	tags=27%, list=15%, signal=23%	21809/192176/17127/18708/109689/234094/18761/19229/223864/23912/22793/11852/14026/69710/57028/56320/235431/19219/11853/211401/23789/20779/22027/21812/19062/21754/13829/22376/114229/14086/12631/18826/18643/234686/230837/385354/11518/11350
GO:0051607	defense response to virus	183	0.389638430895429	132555806587055	0.0236686390532544	0.0356156663848972	0.00911831565388535	2672	tags=26%, list=16%, signal=22%	74747/16161/12176/17101/230073/12177/16362/27027/13052/19264/17472/67040/70450/12493/24014/19043/54123/57444/384309/58203/16523/106759/58185/76681/16396/74136/20737/103213/94094/18646/80285/12913/100689/16363/78781/22040/23961/72512/15975/53859/209200/19260/56417/246727/27056/14349/20847/276950
GO:0019693	ribose phosphate metabolic process	374	-0.365963948443152	-126216544806418	0.0237099023709902	0.0356292826390152	0.00912180168449138	2452	tags=33%, list=15%, signal=29%	72106/105446/71679/12867/331623/66588/55951/74167/270166/67059/27425/66218/20216/11983/14732/67763/11958/54369/23972/76952/67126/12862/235339/230075/14923/12850/14297/407785/12866/22059/72900/66925/15452/26897/16434/12398/102060/72141/16418/56749/15360/68197/12499/13063/12974/211948/12858/66945/68087/12861/80914/18950/13382/105675/56428/52538/67267/66414/11950/67942/328099/66152/14904/67153/53893…
GO:0016311	dephosphorylation	301	0.357753401929768	128115516127774	0.0238095238095238	0.0356337392873252	0.009122942674684	2319	tags=23%, list=14%, signal=20%	20597/17127/244416/83671/16331/114663/13924/235542/14049/16452/105855/20354/19244/192652/19264/17872/67603/228852/71887/19043/226849/52065/14466/210376/67078/56532/57028/215821/21926/19248/19249/19252/19271/50773/11433/78887/21803/19055/240672/18753/18518/107895/217695/56876/68943/22027/17931/71474/56294/72102/19062/225849/320139/223989/232341/56398/105663/226744/15170/229776/20975/19211/15194/18…
GO:0045637	regulation of myeloid cell differentiation	180	0.389439270120135	131709162491698	0.0238095238095238	0.0356337392873252	0.009122942674684	1137	tags=22%, list=7%, signal=21%	15902/21847/20850/20848/16331/16416/56484/19411/93694/18708/22778/19401/105855/18129/20851/16476/50794/16878/23871/19229/50754/16658/320404/102791/18035/22695/99375/14281/12192/21926/11479/16969/54411/12370/229615/67017/19645/65113/56637/21803
GO:0061572	actin filament bundle organization	141	0.429835180867337	141130061332885	0.0238095238095238	0.0356337392873252	0.009122942674684	2503	tags=27%, list=15%, signal=23%	21809/192176/17127/18708/109689/234094/18761/19229/223864/23912/22793/11852/14026/69710/57028/56320/235431/19219/11853/211401/23789/20779/22027/21812/19062/21754/13829/22376/114229/14086/12631/18826/18643/234686/230837/385354/11518/11350
GO:0016042	lipid catabolic process	232	0.370386843650771	130378306016007	0.0238805970149254	0.0356918112141993	0.00913781023757457	1708	tags=19%, list=10%, signal=17%	20597/13924/70461/14073/18576/18807/433022/384783/18796/14466/216859/15212/18754/18806/74114/11430/21833/50767/80911/66887/21926/15483/16971/241274/19015/14667/14245/72108/74182/230784/54608/26569/18753/11666/18476/100705/105501/11364/104759/64383/230379/11409/105787
GO:0006164	purine nucleotide biosynthetic process	194	0.388140751401941	133146864256058	0.0244648318042813	0.0365156598860124	0.00934873180673582	1562	tags=21%, list=10%, signal=19%	74747/15277/14751/56421/18655/433182/228026/20848/14433/18648/11674/18746/15937/108155/15275/21991/18641/353204/13807/11513/18439/11512/68738/79459/16337/11515/23917/16969/17319/50721/21803/14635/18642/56248/20185/100705/104111/23971/108099/50790
GO:0051346	negative regulation of hydrolase activity	263	0.360274009860943	128903949482041	0.0245398773006135	0.0365783076744994	0.00936477088078455	2362	tags=22%, list=14%, signal=19%	14751/22339/112405/83671/14433/12505/19735/109689/14938/105855/20354/17035/192652/17872/13601/20111/13011/18787/17948/214899/328572/12380/11603/12633/215821/110651/21926/216869/56320/20723/12211/78887/78688/18518/107895/217695/20779/224105/110213/223989/232341/17246/17940/56398/80751/20731/226744/20713/15511/15194/19703/23938/11796/30948/20317/14678/17395/20708
GO:0072522	purine-containing compound biosynthetic process	199	0.380078448988827	130591143725037	0.0247678018575851	0.036868356466338	0.00943902911339577	1562	tags=21%, list=10%, signal=19%	74747/15277/14751/56421/18655/433182/228026/20848/14433/18648/11674/18746/15937/108155/15275/21991/18641/353204/13807/11513/18439/11512/68738/79459/16337/11515/23917/16969/17319/50721/270685/21803/14635/18642/56248/20185/100705/104111/23971/108099/50790
GO:0009127	purine nucleoside monophosphate biosynthetic process	126	0.443459408609888	1431679969198	0.025	0.0371140939597315	0.0095019427764041	1322	tags=24%, list=8%, signal=22%	74747/15277/14751/56421/18655/433182/20848/14433/18648/11674/18746/15937/108155/15275/21991/18641/353204/13807/18439/79459/16337/23917/16969/17319/50721/21803/14635/18642/56248/20185
GO:0009168	purine ribonucleoside monophosphate biosynthetic process	126	0.443459408609888	1431679969198	0.025	0.0371140939597315	0.0095019427764041	1322	tags=24%, list=8%, signal=22%	74747/15277/14751/56421/18655/433182/20848/14433/18648/11674/18746/15937/108155/15275/21991/18641/353204/13807/18439/79459/16337/23917/16969/17319/50721/21803/14635/18642/56248/20185
GO:0001701	in utero embryonic development	403	0.343514883787075	126806868678553	0.025089605734767	0.0371971902716519	0.00952321707725741	1551	tags=18%, list=9%, signal=17%	21809/14751/22339/17127/112405/11482/13806/11535/16477/14462/15213/16410/12125/13819/67168/14674/11600/18129/77480/17133/17684/16878/320790/71602/16598/17859/30957/19672/16450/16336/52463/16401/17979/21813/26433/14784/654470/225876/12702/17134/99375/68552/381022/71458/12192/17886/81898/218811/11479/12334/217558/12211/58231/19664/211401/21814/22290/74126/17977/20482/68585/50523/68018/329559/21425/…
GO:0016482	cytosolic transport	130	0.434364425808141	141179233361944	0.0256410256410256	0.0379638210963512	0.00971948974485436	2893	tags=31%, list=18%, signal=26%	192176/16783/12721/192652/108995/69178/14020/320191/56494/74349/228960/72477/52639/19346/16561/54673/19347/20779/56389/242406/17698/26417/103724/231876/360213/26395/111173/231580/211499/225861/545192/53334/16573/270192/20660/170833/71732/66713/245886/67581
GO:0007266	Rho protein signal transduction	161	0.398989284925808	13396274521413	0.0258620689655172	0.0382399041121151	0.00979017246231936	1865	tags=21%, list=11%, signal=19%	74734/67168/14674/109689/234094/75547/73341/11857/57912/30938/23912/213498/101497/11852/277360/69632/104215/269608/14251/19354/16800/110279/104252/76281/11853/16801/56212/192662/20403/20663/102098/219140/22376/331493
GO:0030324	lung development	164	0.393692948259615	132565706488124	0.0259365994236311	0.0382989038218104	0.00980527755597888	1979	tags=20%, list=12%, signal=18%	21809/22339/13819/107817/11977/16878/16598/50754/30957/20238/21813/26433/328572/21833/21926/15483/71722/19165/19664/319817/22121/26417/20602/15205/18222/12168/16653/74025/26395/19339/74178/22414/16776
GO:0034250	positive regulation of cellular amide metabolic process	120	-0.446296726361728	-135629624406947	0.0262751159196291	0.0386524079122108	0.00989578160120368	2866	tags=38%, list=18%, signal=31%	56335/52575/13211/12877/228866/15568/19652/67710/228994/73826/11991/68134/217980/26413/75619/213541/72162/16418/13690/224742/67843/72508/218506/69577/67267/67941/72201/56347/207214/13205/606496/15388/18148/192170/55944/98956/12567/14265/12261/19205/12367/12785/53817/276770
GO:0006486	protein glycosylation	158	0.398364436978653	133213659364787	0.0263157894736842	0.0386524079122108	0.00989578160120368	1987	tags=22%, list=12%, signal=19%	108155/51801/14595/14583/52463/26433/53618/20440/56737/56374/28146/68292/109181/14423/74126/50935/107895/20442/20316/218271/17309/18145/101351/171212/54128/230379/99412/20444/76483/54616/72297/56398/223774/338337
GO:0031032	actomyosin structure organization	158	0.397438071130873	132903881249478	0.0263157894736842	0.0386524079122108	0.00989578160120368	3093	tags=32%, list=19%, signal=26%	21809/17127/12798/18708/22388/109689/234094/75547/11465/18761/19229/223864/22793/14026/328572/50875/12633/69710/235431/17886/19219/19084/11853/20779/21812/19062/21754/17258/22376/114229/72041/18596/240505/71960/18643/234686/230837/20166/385354/11350/74103/233199/12335/14744/78321/109880/19877/102774/360013/11848/18571
GO:0043413	macromolecule glycosylation	158	0.398364436978653	133213659364787	0.0263157894736842	0.0386524079122108	0.00989578160120368	1987	tags=22%, list=12%, signal=19%	108155/51801/14595/14583/52463/26433/53618/20440/56737/56374/28146/68292/109181/14423/74126/50935/107895/20442/20316/218271/17309/18145/101351/171212/54128/230379/99412/20444/76483/54616/72297/56398/223774/338337
GO:0010951	negative regulation of endopeptidase activity	100	0.449416772363069	140339437273301	0.0263852242744063	0.0386630673321551	0.00989851062372678	2585	tags=35%, list=16%, signal=30%	14751/22339/14433/12505/109689/20111/13011/18787/17948/328572/12380/12633/110651/216869/20723/78688/18518/20779/224105/17246/17940/80751/20713/15511/15194/19703/23938/11796/30948/20317/17395/20708/216742/15370/59009
GO:0120032	regulation of plasma membrane bounded cell projection assembly	148	0.420116981667363	139190561655066	0.0263929618768328	0.0386630673321551	0.00989851062372678	2633	tags=34%, list=16%, signal=29%	21809/234776/11977/74256/66573/11845/18761/18439/14026/76709/104215/53860/11603/69710/64009/56320/19354/104252/13430/228880/74117/18753/56212/70314/23999/15894/232944/21812/11789/12752/13829/22376/73178/14086/83431/114602/56044/15194/12631/225523/24057/68050/18643/12345/23790/385354/76816/329795/17758/208727
GO:0002706	regulation of lymphocyte mediated immunity	146	0.416064032858475	137676655565367	0.0265486725663717	0.0388397246804326	0.00994373840205233	2257	tags=27%, list=14%, signal=23%	74131/19419/20850/14462/13482/16783/93694/20851/19264/15040/14964/18439/14980/20852/56532/21926/216869/52118/56708/12487/235587/12484/20723/65113/21803/50931/58185/268564/20737/12520/26365/22376/15042/15170/14991/12479/14972/54215/240354
GO:0008637	apoptotic mitochondrial changes	101	0.45083104287323	140908235109048	0.0266666666666667	0.038960810215764	0.00997473869614591	1343	tags=23%, list=8%, signal=21%	15277/15937/12176/12125/14049/12177/11977/56295/26401/16476/66494/17210/216869/70186/170770/12484/56772/16905/56637/78688/54673/68943/14629
GO:0030323	respiratory tube development	167	0.391702871556547	131599147879202	0.0267062314540059	0.0389671398260298	0.00997635920167698	1979	tags=20%, list=12%, signal=18%	21809/22339/13819/107817/11977/16878/16598/50754/30957/20238/21813/26433/328572/21833/21926/15483/71722/19165/19664/319817/22121/26417/20602/15205/18222/12168/16653/74025/26395/19339/74178/22414/16776
GO:2000045	regulation of G1/S transition of mitotic cell cycle	105	-0.459223099237862	-138189776155739	0.026813880126183	0.0390726632668753	0.0100033752915099	1794	tags=31%, list=11%, signal=28%	76454/13555/53317/18854/22059/70601/208643/52679/72584/57913/21423/66214/67941/28036/26992/69274/13205/12122/19192/12366/19684/381293/12447/269424/105837/14056/234736/11792/19650/27214/12544/19891
GO:0001763	morphogenesis of a branching structure	166	0.397704879926488	133396984381255	0.0269461077844311	0.0392136779073432	0.0100394778310415	2600	tags=23%, list=16%, signal=20%	22339/11535/12505/14674/11600/14595/104156/74533/17979/21813/14784/20471/75605/12702/21926/68703/58231/50721/21803/13392/68585/20779/18018/21817/18132/18763/217325/16653/22414/16776/12305/18654/327826/16974/16202/11350/329795/12162/13383
GO:0045927	positive regulation of growth	247	0.365858884362351	130070403456157	0.0275229357798165	0.0400004822240172	0.010240915311945	2007	tags=20%, list=12%, signal=18%	22339/382018/74131/14815/20850/22778/20354/16199/20851/320790/19229/14567/13057/18787/17979/11555/328572/16337/76438/11603/16971/56320/407786/19015/28146/19219/18213/19664/21814/22368/56637/54673/71955/23999/68585/100705/21812/20403/50790/319740/12520/53869/75788/54616/74370/12168/11739/19035/83431/17967
GO:0198738	cell-cell signaling by wnt	328	0.344479836755579	124217020619816	0.027972027972028	0.0405998201273792	0.0103943576798944	2560	tags=23%, list=16%, signal=20%	17127/14462/235542/56484/29811/21929/12505/14369/74256/12006/68010/11426/73389/665113/14773/68339/67488/21833/20677/16971/26941/114606/214897/14296/58231/76281/19664/56637/22290/53627/140577/100201/56458/17309/11865/50523/20779/13144/73016/18033/16798/13653/56805/18763/59024/12443/11789/353310/19882/18099/16825/105787/232341/17847/230824/207742/74025/22414/494504/77578/72135/21951/19211/70122/681…
GO:0002705	positive regulation of leukocyte mediated immunity	125	0.425820004451688	137018156198162	0.0280112044817927	0.0406033973222316	0.0103952735125919	1292	tags=21%, list=8%, signal=19%	74131/19419/20850/14462/16783/230073/20851/19264/16409/20911/15040/14964/18439/14980/16414/18806/20852/21926/52118/56708/12487/12484/21803/20909/106759/58185
GO:0017156	calcium ion regulated exocytosis	127	0.434434662897632	140280458344128	0.028169014084507	0.0407253981404768	0.0104265081372307	2566	tags=27%, list=16%, signal=23%	382018/68404/22317/72194/70450/18439/11555/18754/380714/22318/76787/56637/14809/109905/20909/19157/13852/20912/56398/12288/239556/19339/67474/111173/12568/74732/14678/20318/64051/545192/215449/20615/110784/104015
GO:0045666	positive regulation of neuron differentiation	353	0.346234637403533	126166028179116	0.028169014084507	0.0407253981404768	0.0104265081372307	2076	tags=20%, list=13%, signal=17%	22339/382018/57810/14815/19735/19401/20354/76089/77480/104156/16878/19229/14567/30957/12323/13803/227541/69981/328572/16403/12633/12492/16971/230674/56320/16800/13390/114606/11785/228880/13385/12484/74117/17319/18213/14828/22368/216233/56637/67287/17977/13392/16570/109905/54673/71955/20482/23999/68585/20403/76804/319740/18846/99412/53869/225849/18222/18015/75788/12175/235611/12168/67468/26395/207…
GO:0009156	ribonucleoside monophosphate biosynthetic process	130	0.43262010006739	140612284145616	0.0284900284900285	0.0411357330417383	0.0105315619950772	1322	tags=23%, list=8%, signal=21%	74747/15277/14751/56421/18655/433182/20848/14433/18648/11674/18746/15937/108155/15275/21991/18641/353204/13807/18439/79459/16337/23917/16969/17319/50721/21803/14635/18642/56248/20185
GO:0061138	morphogenesis of a branching epithelium	153	0.399669351853188	133399025977907	0.0291545189504373	0.0420402841710348	0.0107631449909664	2600	tags=24%, list=16%, signal=20%	22339/11535/12505/14674/11600/14595/104156/74533/17979/21813/14784/20471/75605/12702/21926/58231/50721/21803/20779/18018/21817/18132/18763/217325/16653/22414/16776/12305/18654/327826/16974/16202/11350/329795/12162/13383
GO:0055002	striated muscle cell development	140	0.420055644802256	137979939487948	0.0294985250737463	0.0424809488692232	0.0108759638772447	1152	tags=15%, list=7%, signal=14%	22339/14815/19735/22388/13052/75547/11465/56376/69597/20481/328572/20471/50875/103806/12633/11443/19084/108058/16905/56637/19055
GO:0007224	smoothened signaling pathway	113	0.436732793120324	138553314456293	0.0297297297297297	0.042758232875268	0.0109469540719968	3222	tags=25%, list=20%, signal=20%	19883/57810/83396/66573/69181/21813/20689/12501/654470/71742/17237/19645/12385/15205/18749/12589/245866/12393/50758/18747/67466/24069/213081/71393/269209/55978/104346/244585
GO:0031334	positive regulation of protein complex assembly	209	0.375382073991157	129906669117044	0.0302114803625378	0.0433946717934633	0.0111098950342073	2490	tags=26%, list=15%, signal=22%	227753/22339/12576/12125/22778/12721/26401/105855/16476/11845/67771/22323/19229/544963/21899/14026/14784/76709/18754/231464/21926/78757/170770/104252/12484/74117/11853/56637/68089/21803/434204/23789/54673/20779/15894/22260/17698/11789/225849/22376/73178/14086/224008/17913/14102/319262/18826/16191/30948/56716/18643/20259/57748/216742
GO:0003002	regionalization	247	0.360361750111326	128116058487524	0.0305810397553517	0.043840335559103	0.0112239937807164	2104	tags=15%, list=13%, signal=14%	20893/17127/57810/12227/15213/235542/19411/18129/12006/17684/16658/20481/654470/328572/20471/13390/81898/19165/19664/13392/11838/21812/18515/59024/11789/15205/18749/16825/17130/20350/12168/207165/22414/14561/70122/15194/245866/68151
GO:0007272	ensheathment of neurons	128	0.427355071605761	138629713606514	0.0306406685236769	0.043840335559103	0.0112239937807164	1277	tags=12%, list=8%, signal=12%	17988/19411/19401/234094/192897/17196/13011/69597/15212/20481/21926/19015/18213/21803/59287/11666
GO:0008366	axon ensheathment	128	0.427355071605761	138629713606514	0.0306406685236769	0.043840335559103	0.0112239937807164	1277	tags=12%, list=8%, signal=12%	17988/19411/19401/234094/192897/17196/13011/69597/15212/20481/21926/19015/18213/21803/59287/11666
GO:0035051	cardiocyte differentiation	125	0.417016754642629	134185492056555	0.030812324929972	0.0440289811014845	0.0112722907740548	1837	tags=22%, list=11%, signal=20%	22339/17691/14815/12306/19735/14369/19401/13052/75547/17684/56376/216850/18569/328572/103806/216869/19664/108058/21814/16905/56637/21803/11364/26417/15205/17130/17258/11739
GO:0042552	myelination	127	0.419111789394022	13533264938271	0.0309859154929577	0.0441940382002717	0.0113145486588685	1277	tags=12%, list=8%, signal=11%	17988/19411/19401/234094/192897/17196/13011/69597/15212/20481/21926/18213/21803/59287/11666
GO:0050769	positive regulation of neurogenesis	457	0.333432210890058	12427827592757	0.0310077519379845	0.0441940382002717	0.0113145486588685	2076	tags=19%, list=13%, signal=17%	22352/22339/382018/192176/15902/57810/14815/19735/13844/19401/20354/76089/77480/104156/16878/19229/14567/30957/12323/13803/20238/227541/51791/69981/328572/14810/16403/12633/12492/21926/16971/56708/230674/56320/16800/13390/114606/11785/228880/13385/12484/74117/17319/12257/18213/14828/22368/216233/56637/67287/21803/17977/13392/16570/109905/54673/71955/20482/56876/23999/68585/329559/67490/20403/7680…
GO:0071804	cellular potassium ion transport	133	0.415449696562647	134977535937906	0.0314285714285714	0.0446026192948673	0.0114191535074896	2600	tags=17%, list=16%, signal=14%	192176/331004/223864/16534/107723/75785/100986/11603/13430/22318/12289/16523/16511/232341/20498/19211/30948/16491/57138/11596/74166/13383
GO:0071805	potassium ion transmembrane transport	133	0.415449696562647	134977535937906	0.0314285714285714	0.0446026192948673	0.0114191535074896	2600	tags=17%, list=16%, signal=14%	192176/331004/223864/16534/107723/75785/100986/11603/13430/22318/12289/16523/16511/232341/20498/19211/30948/16491/57138/11596/74166/13383
GO:0006457	protein folding	144	-0.421783163758287	-132110341124555	0.031437125748503	0.0446026192948673	0.0114191535074896	2419	tags=30%, list=15%, signal=26%	17714/270166/15516/15505/56354/230866/66048/66087/83945/22327/56031/56445/56424/12499/105675/66101/14976/72170/12461/50497/52653/70356/12464/68015/15528/14229/18221/12465/67738/268373/21454/68816/12468/12462/12466/15481/12469/56351/15519/15526/14228/15510
GO:0016055	Wnt signaling pathway	326	0.345502559557567	124363538449921	0.0314685314685315	0.0446026192948673	0.0114191535074896	2560	tags=23%, list=16%, signal=20%	17127/14462/235542/56484/29811/21929/12505/14369/74256/12006/68010/11426/73389/665113/14773/68339/67488/21833/20677/16971/26941/114606/214897/14296/58231/76281/19664/56637/22290/53627/140577/100201/56458/17309/11865/50523/20779/13144/73016/18033/16798/13653/56805/18763/59024/12443/11789/353310/19882/18099/16825/105787/232341/17847/230824/207742/74025/22414/494504/77578/72135/21951/19211/70122/681…
GO:0070646	protein modification by small protein removal	116	-0.441821154268361	-133691535068497	0.031496062992126	0.0446026192948673	0.0114191535074896	3079	tags=37%, list=19%, signal=30%	224836/110616/14479/24075/68251/67561/235323/108679/26895/75826/30941/327799/210766/80886/73945/209318/26891/104416/223527/26754/53890/76179/228790/22225/93841/223870/59029/72201/59025/50933/28035/14534/26894/57320/26572/56207/22224/74158/252870/319651/230484/108037
GO:0007219	Notch signaling pathway	134	0.416968013340026	135592839174588	0.031700288184438	0.0447771631315306	0.0114638401850021	1681	tags=22%, list=10%, signal=20%	20848/12576/15213/109689/18129/50754/16450/269774/21813/433586/18035/103806/80904/215705/13390/16969/19165/19664/21803/13392/59287/208117/11746/73182/18132/217325/15205/328365/18222
GO:0030534	adult behavior	134	0.41369747912157	134529301910072	0.031700288184438	0.0447771631315306	0.0114638401850021	818	tags=9%, list=5%, signal=9%	13429/15902/12725/12444/320790/239102/20238/22295/17134/14810/11443/216869
GO:0022412	cellular process involved in reproduction in multicellular organism	287	-0.377154184567039	-127031842010144	0.0319767441860465	0.0450451498789797	0.0115324500975022	1862	tags=21%, list=11%, signal=19%	12009/74090/21843/12767/56436/380773/19317/240255/58230/192119/239083/19725/320244/214575/20869/17776/20744/15463/72504/213541/60534/53422/13046/218214/17864/12387/72508/13382/64707/114714/23980/15499/53975/11920/12531/236266/74041/214572/74360/52683/17685/228421/14087/12190/67121/69716/22137/237911/20878/12316/319177/214901/28114/268697/97165/67141/18817/60530/215387/21973
GO:0002065	columnar/cuboidal epithelial cell differentiation	101	0.430958428986536	134697005882393	0.032	0.0450451498789797	0.0115324500975022	1328	tags=16%, list=8%, signal=15%	14581/15213/19411/19401/140476/18787/16450/22295/225876/22346/20677/26941/17921/19664/11865/214597
GO:1901605	alpha-amino acid metabolic process	162	-0.413358894308601	-130783889532708	0.0320121951219512	0.0450451498789797	0.0115324500975022	1565	tags=23%, list=10%, signal=21%	69906/18602/67870/18263/14287/66194/19125/66902/11566/14719/66514/110391/14718/57320/58875/229363/50493/108682/20768/26912/26570/109079/14194/54375/56454/51797/12035/231327/69719/20425/237823/269378/108156/236539/14450/107272/108037
GO:0009913	epidermal cell differentiation	135	0.413384822398223	134465466029568	0.032069970845481	0.0450691076939035	0.0115385837723994	2044	tags=20%, list=12%, signal=18%	56338/14581/15213/14284/140476/17133/16450/22234/17979/22295/22695/17134/12192/94092/26941/58231/17921/19664/50523/93691/16798/66705/15205/26395/231580/18755/286940
GO:0009144	purine nucleoside triphosphate metabolic process	228	0.359974627395992	126414596787157	0.0323529411764706	0.0454090773365184	0.0116256227310588	1342	tags=18%, list=8%, signal=17%	74747/15277/14751/56421/18655/433182/20848/14433/18648/11674/18746/15937/108155/15275/11977/21991/18641/353204/13807/16828/18439/79459/78330/207728/104215/16337/75686/20463/23917/16969/17319/231932/50721/12257/21803/14635/18642/56248/11666/20185/68943
GO:0055001	muscle cell development	152	0.397142094239519	131993892251932	0.0325443786982249	0.0456198768570807	0.0116795915813788	1152	tags=14%, list=7%, signal=14%	22339/14815/11535/19735/22388/13052/75547/11465/56376/69597/20481/328572/20471/50875/103806/12633/11443/19084/108058/16905/56637/19055
GO:0042594	response to starvation	141	0.409475447701609	134445242317832	0.0327380952380952	0.0458333333333333	0.0117342406649535	2117	tags=28%, list=13%, signal=24%	20525/21847/17691/240752/56484/140742/56295/16476/22433/14466/56486/67579/22695/26408/75747/93739/230784/14828/52639/70415/66734/56458/54673/217695/170822/52187/11364/26417/105787/67443/17341/74370/230676/223453/22414/75669/14102/13666/29869
GO:0009991	response to extracellular stimulus	299	0.349153175217602	125325415436083	0.0328947368421053	0.0459913506320692	0.0117746962215919	2117	tags=22%, list=13%, signal=20%	20525/21847/17691/240752/56484/18810/233046/140742/56295/16476/19264/77559/16828/22433/18439/16401/14466/56486/11555/67579/12501/22695/14810/16403/22278/14281/57028/26408/75747/69146/93739/230784/55991/211389/14828/52639/17977/26569/70415/14827/66734/56458/54673/217695/170822/100705/22027/52187/11364/67490/26417/64383/110213/105787/67443/17341/74370/21848/230676/223453/22414/11883/75669/14102/136…
GO:0045861	negative regulation of proteolysis	227	0.361467324517402	126696162018119	0.0329341317365269	0.0459913506320692	0.0117746962215919	2732	tags=27%, list=17%, signal=23%	14751/22339/14433/108155/12505/18708/109689/17035/30940/13601/20111/13011/18787/17948/328572/12380/269473/12633/110651/216869/56374/216440/19165/20723/12211/93739/78688/18518/20340/20779/20821/224105/22260/12752/57438/17246/17940/80751/13024/20731/20713/12568/15511/15194/19703/23938/11796/30948/20317/65019/17395/75387/20708/100503670/216742/15370/59009/24069/20660/66753/12836
GO:0051092	positive regulation of NF-kappaB transcription factor activity	108	0.436517657097861	137086939015197	0.0331491712707182	0.0462332703977483	0.0118366324707284	3164	tags=40%, list=19%, signal=32%	20848/18761/74735/21899/108960/16414/12633/14251/56532/21926/93679/16800/16969/12523/21814/21803/67525/106759/16978/15894/107607/73086/21943/21934/266632/14252/16653/17874/18755/240354/108723/11596/16151/257632/12335/76510/19766/66824/16150/170720/12753/11501/81897
GO:0009260	ribonucleotide biosynthetic process	186	0.385644633519763	131105120350895	0.0333333333333333	0.046431570109152	0.0118874011224535	1562	tags=22%, list=10%, signal=20%	74747/15277/14751/56421/18655/433182/228026/20848/14433/18648/11674/18746/15937/108155/15275/21991/18641/353204/13807/11513/18439/11512/68738/79459/16337/11515/23917/16969/17319/50721/21803/14635/18642/56248/20185/100705/104111/23971/108099/50790
GO:0090257	regulation of muscle system process	188	0.381803156970843	13006529478745	0.033434650455927	0.0465141174896293	0.0119085348859906	1899	tags=18%, list=12%, signal=16%	192176/17127/14815/16468/56484/11749/20855/19735/238871/18578/11555/328572/11603/56320/21937/19219/67731/108058/16905/56637/19055/78688/56458/18018/13400/109552/12325/57080/14790/17258/11739/12288/26395
GO:0046700	heterocycle catabolic process	391	0.330343006087542	121816852000182	0.0344827586206897	0.0479119736614105	0.0122664137383834	1171	tags=13%, list=7%, signal=13%	74747/15277/22352/14751/56421/22339/18655/433182/20848/14433/12227/18648/11674/18746/15937/108155/15275/21991/18641/353204/13807/238871/12006/268420/22057/16828/229003/15368/24014/18439/52463/79459/207728/22695/231464/57444/16337/52502/75686/57028/12192/71711/16969/17319/50721/213988/52830/50773/75901/14635/56055/18642
GO:0009416	response to light stimulus	238	-0.391083334028611	-129182322556524	0.0345864661654135	0.0479957736247771	0.0122878681879367	1013	tags=18%, list=6%, signal=17%	69723/15574/22059/72162/408022/19049/19047/72584/13194/58186/70238/270627/18148/171543/15312/11545/13665/14265/74041/67967/17252/80905/20174/17685/226409/67738/12530/26570/12190/12367/66131/319162/15357/12649/72565/18538/52033/76843/20877/230484/18971/19373
GO:0043122	regulation of I-kappaB kinase/NF-kappaB signaling	138	0.40896756881955	133939536107102	0.0346820809248555	0.0480681472467295	0.0123063972678883	1980	tags=22%, list=12%, signal=20%	19883/74734/21929/268857/11600/75547/18626/20198/19043/21899/72699/18754/21926/93679/65098/12370/192195/67525/106759/68943/20196/107607/21817/18412/21943/103213/217203/26390/266632/78781/17874
GO:0009259	ribonucleotide metabolic process	357	-0.357197846580018	-122618103296426	0.0351617440225035	0.0486719510499235	0.0124609829946031	2452	tags=33%, list=15%, signal=29%	72106/105446/71679/12867/331623/66588/55951/74167/270166/67059/27425/66218/20216/11983/14732/11958/54369/23972/76952/67126/12862/235339/230075/14923/12850/14297/407785/12866/22059/72900/66925/15452/26897/16434/12398/102060/72141/16418/56749/15360/68197/12499/13063/12974/211948/12858/66945/68087/12861/80914/18950/13382/105675/56428/52538/67267/66414/11950/67942/66152/14904/67153/53893/109674/11566…
GO:0043524	negative regulation of neuron apoptotic process	147	0.397755399692575	131573180320573	0.0355029585798817	0.0490828402366864	0.0125661787605107	1343	tags=16%, list=8%, signal=15%	21809/14751/22339/12227/12721/109689/11977/11600/16452/16476/13002/19229/15368/67579/20471/14810/16971/216869/56708/13390/107449/216439/68943/14629
GO:0016331	morphogenesis of embryonic epithelium	142	0.397481432532871	130716744681492	0.0358208955223881	0.0494605623567556	0.0126628831007588	2679	tags=25%, list=16%, signal=21%	11535/14462/16911/19411/19401/17684/22323/16450/20481/654470/225876/20471/20677/12370/58231/270685/21803/217325/59024/18749/230824/207304/22414/16776/56044/15194/245866/12631/20353/18643/16974/22289/11350/18747/12162/24069
