# Supplementary material for: Hydroxylation of the NOTCH1 intracellular domain regulates Notch signaling dynamics
Source: Cell Death Dis. 2022 Jul 12;13(7):600. doi: 10.1038/s41419-022-05052-9 (PMC9276811; doi:10.1038/s41419-022-05052-9)
Supplement: Supplementary file 23 — Table S6 [file 41419_2022_5052_MOESM23_ESM.xlsx]

## Sheet: Table_S6_Hypoxia_GSEA_BP
ID	Description	setSize	enrichmentScore	NES	pvalue	p.adjust	qvalues	rank	leading_edge	core_enrichment
GO:0045785	positive regulation of cell adhesion	334	0.481444844616758	175102995627931	0.00186915887850467	0.00459783494354557	0.00121214455064445	2041	tags=27%, list=12%, signal=24%	22339/17127/83436/16453/20850/20851/74131/19419/78317/105855/22288/16161/16362/21936/16410/17684/14462/16403/320484/19401/74256/320404/23871/15040/16416/80859/16195/16414/15170/67596/21940/16452/12399/14114/14251/21926/76088/76709/15205/12520/110829/320664/12487/54446/18761/22778/216805/13482/11350/56048/56637/11789/68750/12333/21950/18806/13848/21813/328365/11596/11776/14998/12721/12042/18754/22…
GO:0070997	neuron death	338	0.430623156879031	156710401985173	0.0018796992481203	0.00459783494354557	0.00121214455064445	1391	tags=16%, list=8%, signal=15%	14751/22339/21809/74747/112407/14433/112405/20848/12176/56484/15368/56233/13002/70186/16476/14815/109689/11977/11603/12227/14462/17250/12125/12370/12368/13198/19645/67579/13390/606496/16452/68943/14810/21926/18015/14281/26400/14809/56708/13653/11350/56637/17210/170770/11911/16971/21981/11596/12721/66922/14466/11545/21937/12704/20910
GO:0001933	negative regulation of protein phosphorylation	337	0.408900810287407	148729559354397	0.00188323917137476	0.00459783494354557	0.00121214455064445	1787	tags=23%, list=11%, signal=21%	74747/12576/20597/29811/13844/320795/17872/108155/16476/20354/109689/21929/16362/18626/228775/102141/11770/74256/18753/100037258/12702/16337/23882/57912/17873/19645/15170/14114/16396/52468/19252/238871/18015/330177/56458/192231/192195/16878/20185/18518/108099/216805/11350/67603/56637/11789/78388/26941/97998/240672/11596/17472/16973/19211/14466/16798/67742/22210/17128/50523/19735/19260/108995/1843…
GO:0002250	adaptive immune response	335	0.377443768738373	137143437192214	0.00188679245283019	0.00459783494354557	0.00121214455064445	2452	tags=26%, list=15%, signal=23%	22339/16453/20848/19883/74131/17688/320795/12477/16161/21929/16362/17101/210757/16331/14462/18753/17319/20852/15040/23882/56532/80859/15170/16452/21926/21682/52118/54123/12520/12487/56708/18761/13482/545652/381305/22165/11513/72699/214855/13848/11596/14998/12042/12500/22637/67742/27103/70450/545649/246177/77647/18439/545650/319146/21803/16428/54644/17085/11491/14980/16842/545648/22040/60533/21355…
GO:0008015	blood circulation	343	0.467725829907143	170210978556358	0.00188679245283019	0.00459783494354557	0.00121214455064445	2329	tags=21%, list=14%, signal=19%	11482/22339/17127/30878/11535/15937/15368/15902/20855/59027/21833/14815/11603/26399/19015/26433/17319/11555/16523/22290/606496/16452/13819/26395/58861/238871/21926/16511/18708/320790/17246/235431/78286/207728/17896/333654/12289/18578/18627/20846/12333/240672/17248/14683/11596/16973/20787/13400/11512/381290/192176/13057/19735/232341/20688/27360/21803/19877/15357/14247/20416/11421/12767/12288/21924…
GO:0030099	myeloid cell differentiation	331	0.476504467403954	172925949077405	0.00188679245283019	0.00459783494354557	0.00121214455064445	1165	tags=19%, list=7%, signal=18%	22339/16453/20848/16477/20850/107817/56484/20851/15902/12306/21833/19411/16476/105855/21847/69188/17684/16331/14462/11479/19401/18035/50794/320404/12370/93694/23871/328572/18018/16416/16658/19645/22695/15170/16452/13819/229700/50875/16409/238247/21926/18015/18708/14281/29809/52065/98386/230257/12192/12520/16878/20185/22778/235627/70673/56637/11789/19664/16969/20846/21950/100038882/21813/14683
GO:0032535	regulation of cellular component size	331	0.460764153384506	167213707269015	0.00188679245283019	0.00459783494354557	0.00121214455064445	2503	tags=25%, list=15%, signal=22%	227753/22339/12725/26401/17872/11845/108155/20354/105855/11977/107723/26456/223864/18753/328572/57748/434204/104252/22323/50875/74132/19240/78757/241296/14567/76709/71955/319262/57028/11350/56637/20352/11750/16971/14026/26941/12333/101497/97998/67771/23789/329165/20350/14784/19211/12721/16534/11855/18754/16798/12934/12704/20361/20740/20353/18439/22368/13430/27360/12421/319740/277360/23999/20360/7…
GO:0034765	regulation of ion transmembrane transport	332	0.407670645047021	147985441311409	0.00188679245283019	0.00459783494354557	0.00121214455064445	1599	tags=17%, list=10%, signal=16%	13844/15275/14579/11977/11603/75785/384783/223864/11555/66395/65106/16416/16523/15170/11838/68943/238871/21926/16511/56437/13385/74096/320790/114584/100986/56632/11350/16491/20866/22318/12289/18578/12297/26941/18803/18627/72699/94221/216856/11596/18301/19211/12721/13830/12724/18754/226922/11932/381290/192176/13057/19735/19260/50932/18439/232341/13430/21803
GO:0050708	regulation of protein secretion	365	0.428722091378612	156597590438895	0.00188679245283019	0.00459783494354557	0.00121214455064445	2577	tags=26%, list=16%, signal=22%	14751/21809/381853/14433/15275/18641/19419/11845/109689/21929/17196/14462/19015/384783/18642/17319/18413/328572/15040/230073/59090/99889/16452/14114/380714/21926/11747/20677/110213/22260/13924/18761/11350/18576/12289/16971/18627/214855/15107/217166/216856/11596/16973/16534/11785/20787/170756/18754/11545/16172/20909/214597/11502/19219/19260/19726/18439/21803/93691/68151/54644/56013/387140/56205/15…
GO:0051222	positive regulation of protein transport	343	0.386688256250618	140720444080961	0.00188679245283019	0.00459783494354557	0.00121214455064445	2507	tags=24%, list=15%, signal=20%	14751/21809/381853/14433/15275/215280/19419/11845/109689/17196/77128/14462/19015/384783/223864/76157/18753/18642/17319/18413/328572/15040/230073/606496/16452/18536/380714/21926/18708/76709/20677/17246/12520/22260/18761/11350/56637/22318/12289/12297/16971/214855/227648/216856/11596/16534/11785/13830/18754/16172/20909/11502/192176/19219/19260/18439/20660/21803/69981/68151/387140/60533/56455/26417/1…
GO:0051249	regulation of lymphocyte activation	343	0.435342401646212	158426264818404	0.00188679245283019	0.00459783494354557	0.00121214455064445	2385	tags=29%, list=15%, signal=25%	227753/16453/20850/20851/74131/15902/320795/19419/78317/105855/12477/16161/21929/16362/17101/66494/57757/16331/14462/384783/320484/19401/74256/17319/320404/20852/15040/56532/80859/16195/15170/67596/21940/12399/16396/57438/20662/76088/15205/12192/12520/59009/12487/56708/18761/22778/13482/11350/56048/381305/20663/21950/13848/15001/21813/328365/11596/11776/14998/12721/12042/12193/22637/67742/18019/1…
GO:0061458	reproductive system development	332	0.454381819940051	164941712052763	0.00188679245283019	0.00459783494354557	0.00121214455064445	1943	tags=23%, list=12%, signal=21%	22339/112405/11535/12576/16477/20850/56484/20851/19411/15213/99929/109689/16410/18787/17684/14462/19015/19401/12125/268903/12702/16337/109135/16336/17979/13819/229700/26395/238247/75605/69260/192195/320790/15205/12192/16878/13875/65247/213081/20708/100986/94246/11797/11789/75410/19664/108829/224902/14784/236899/19211/58231/56218/12211/67231/17128/207165/192176/16401/19219/327826/71175/13030/13498…
GO:0009611	response to wounding	364	0.48171935791308	175921376375348	0.00189035916824197	0.00459783494354557	0.00121214455064445	1733	tags=21%, list=11%, signal=19%	11482/17127/18746/11535/12576/30957/14674/15368/26401/12306/14369/16476/11977/21929/17101/18787/18810/19015/18753/17319/11555/12798/16416/108101/66961/192897/16336/22695/15170/16452/14114/11749/26395/12527/21682/18015/11747/26400/11426/12192/269473/12520/12305/12633/18761/235627/100042498/68750/12614/14595/16971/20912/14026/73182/23789/14683/11596/19211/20170/18754/12193/17128/20910/11774/192176/…
GO:0043410	positive regulation of MAPK cascade	364	0.429638015666623	156901544058114	0.00189035916824197	0.00459783494354557	0.00121214455064445	2384	tags=24%, list=15%, signal=21%	22339/21809/30957/26401/19419/16476/109689/26399/18596/19401/18753/17319/18413/11555/76089/57810/65106/384009/16337/23882/16416/17873/21940/16452/26395/21926/75547/330177/52065/26400/16706/12520/16878/59009/665113/12633/11350/69534/16971/11596/19211/216965/18754/107607/14678/26412/54411/11502/100532/20361/19260/327826/50932/20353/18439/21803/13544/19877/12421/381921/11491/114229/15357/20416/27050…
GO:0072507	divalent inorganic cation homeostasis	368	0.479763010216836	175285437773922	0.00189035916824197	0.00459783494354557	0.00121214455064445	2023	tags=20%, list=12%, signal=18%	50527/381853/17127/16453/11535/12176/14674/16440/20855/69597/14385/16439/15212/22295/16410/67168/211401/11555/66168/11979/16416/109108/13198/16195/15170/16452/67163/11749/217356/14810/238871/13385/11747/320790/110213/11350/20866/170770/12297/11750/11911/66500/16971/18803/72699/94219/23833/14683/11596/11776/98396/12721/170756/18754/13400/56491/12773/381290/64209/13057/19219/16818/18439/21803/18763…
GO:0007265	Ras protein signal transduction	357	0.406246771625108	148173677466149	0.00189393939393939	0.00459783494354557	0.00121214455064445	2780	tags=29%, list=17%, signal=24%	13844/14674/74734/19419/11845/108155/16476/109689/104215/64652/19337/67168/223864/18596/320484/234094/213498/320404/56289/76089/57912/233046/11857/104418/241694/104252/72065/14251/26395/75547/18015/20662/16706/30938/16800/17925/269608/229541/20166/216805/11350/12614/23912/69632/19415/73341/56212/20663/101497/19336/20403/329165/114713/14784/66922/219140/215821/72318/20130/100169/16801/11852/13430/…
GO:0009896	positive regulation of catabolic process	371	0.434888247411559	158967131874743	0.00189393939393939	0.00459783494354557	0.00121214455064445	2768	tags=33%, list=17%, signal=28%	15277/12177/15937/30945/12176/56484/15368/99929/235542/230895/21929/228775/60599/12227/53312/77128/217410/384783/12125/18753/17319/11555/16337/13198/108705/22695/230784/606496/66313/56374/23807/213988/26395/16396/22057/68943/21926/54673/56458/17281/93687/209200/17246/12192/12520/320528/216805/381305/56637/11789/56371/16971/242960/217351/14447/11596/19211/14466/18754/12193/107607/27103/93679/78781…
GO:0014706	striated muscle tissue development	336	0.43015407899268	156282725674563	0.00189393939393939	0.00459783494354557	0.00121214455064445	1779	tags=18%, list=11%, signal=17%	22339/17127/112405/16468/17691/56233/14605/17133/15902/14369/15213/14815/12227/17684/18596/19401/60406/103806/12370/11555/57810/328572/216850/14049/19645/77044/606496/14251/75547/18015/14281/320790/12633/13653/80288/17904/72949/56637/11789/333654/19664/17261/67040/21813/19211/15184/11364/66978/56376/17128/19735/327826/50721/21803/20482/77578/13867/16842/15357/19084/16974
GO:0023061	signal release	371	0.417909285015448	152760716846552	0.00189393939393939	0.00459783494354557	0.00121214455064445	2237	tags=20%, list=14%, signal=18%	381853/68404/30878/11535/382018/14664/18641/109689/14462/19015/384783/22317/18642/18413/72194/11555/59090/16452/75605/380714/21926/18015/78808/11747/20677/14809/320790/16878/56708/13924/18576/56637/22318/12614/12289/16971/20912/18627/15107/217166/216856/14683/16973/20787/170756/18754/69017/11481/17128/20909/20910/214597/19219/19726/18439/93691/68151/19653/114229/56205/15357/235442/56455/12953/151…
GO:0031099	regeneration	112	0.485126426230251	155779886229606	0.00189393939393939	0.00459783494354557	0.00121214455064445	1188	tags=20%, list=7%, signal=18%	18746/11535/12576/30957/15368/14369/16476/18787/19015/17319/16452/26395/12527/21682/14055/269473/12520/16878/12633/326622/16971/19211
GO:0045860	positive regulation of protein kinase activity	357	0.436127673042279	159072380811591	0.00189393939393939	0.00459783494354557	0.00121214455064445	2439	tags=26%, list=15%, signal=22%	22339/21809/12576/30957/26401/56295/19419/109689/18004/11603/26399/18596/18753/17319/11555/76089/16337/23882/16416/56532/17873/16452/26405/26395/21926/75547/13385/330177/26400/12520/320664/108099/665113/13653/11350/237542/69534/26457/70415/12531/21813/11596/216965/58231/26412/11481/11502/381290/53310/327826/50932/18439/20868/13138/21803/13544/13867/56013/18763/381921/11491/114229/68652/20416/1200…
GO:0048568	embryonic organ development	356	0.523512336387581	19103981110377	0.00189393939393939	0.00459783494354557	0.00121214455064445	2401	tags=26%, list=15%, signal=23%	22339/21809/17127/112405/11535/16477/13844/15902/16206/19411/15213/270685/225876/22295/16410/17684/14462/18596/19401/12702/15903/16658/22290/17979/77044/99683/13819/26395/17921/30791/320790/15205/12192/16878/140476/13875/213081/13392/67581/22289/333654/14581/12614/111970/19664/26941/21813/74025/217351/14683/14784/72999/58231/12211/59024/207165/16401/100169/327826/71175/21417/21803/13544/230824/56…
GO:0006873	cellular ion homeostasis	476	0.418937431757124	156717806225661	0.00190114068441065	0.00459783494354557	0.00121214455064445	2869	tags=24%, list=18%, signal=20%	50527/381853/17127/16453/112405/11535/12176/14674/15368/16440/20855/69597/14385/11977/16439/15212/22295/16410/67168/331004/11972/11555/66168/11979/16416/109108/13198/16195/15170/16452/11749/12709/21871/14810/238871/13385/11747/320790/110213/11350/20866/170770/12297/11750/11911/66500/16971/26941/18803/72699/17134/23833/11776/98396/12721/170756/18754/13400/54411/17128/56491/11932/12773/381290/64209…
GO:0009306	protein secretion	458	0.424358727652987	157930156044832	0.00190114068441065	0.00459783494354557	0.00121214455064445	2577	tags=25%, list=16%, signal=22%	14751/21809/381853/14433/15275/18641/19419/11845/109689/21929/17101/17196/16410/14462/19015/384783/18642/17319/18413/328572/15040/230073/59090/99889/21940/16452/14114/103213/380714/21926/11747/20677/110213/76483/22260/13924/18761/56632/11350/18576/12289/19664/16971/20912/18803/18627/100038882/214855/13848/15107/217166/216856/11596/16973/16534/11785/20787/170756/18754/11545/16172/16822/11481/20909…
GO:0048871	multicellular organismal homeostasis	378	0.483090018863732	177051860120591	0.00190114068441065	0.00459783494354557	0.00121214455064445	1854	tags=20%, list=11%, signal=18%	22339/104263/12725/30878/20848/16592/14245/54683/74131/21833/108155/70461/27399/22295/16410/26399/240028/22346/16331/18596/11770/76157/20852/11555/23882/20249/16416/216850/13198/19645/16452/13819/21926/18015/77087/105171/108097/22260/13653/216805/70673/11789/333654/11911/26457/19664/18627/72674/74025/15107/217166/14683/12721/14466/11512/329910/100705/11481/54411/19219/18439/50721/22368/230824/127…
GO:2001233	regulation of apoptotic signaling pathway	347	0.416106179608409	151379617392348	0.00190114068441065	0.00459783494354557	0.00121214455064445	1769	tags=22%, list=11%, signal=20%	227753/22339/17127/16453/18453/217558/15937/12176/15368/56295/70186/21929/16410/60599/18787/66494/22346/16403/74256/12125/18753/17319/18413/13143/12370/66168/13198/108705/56532/14049/606496/16452/67379/12399/26395/217356/57438/68943/21926/54673/69260/18015/22070/17246/59009/18518/110213/12633/216805/56637/17210/170770/26941/97998/19211/12042/58231/64294/11545/14678/12211/80751/12581/20439/20909/6…
GO:0002683	negative regulation of immune system process	376	0.399360777134084	146265420889696	0.0019047619047619	0.00459783494354557	0.00121214455064445	2600	tags=24%, list=16%, signal=21%	21809/16453/20850/15368/20851/14605/15902/320795/12477/21929/16362/57757/16331/19401/74256/18035/50794/17319/320404/20852/19043/93694/15040/16658/22695/15170/229700/12399/16396/57438/19252/12802/21926/268857/18015/18708/52065/15205/12192/110213/65963/381305/70673/107321/19708/15001/217166/12042/66294/13709/67742/12493/66058/16423/69769/231712/19219/19260/108995/21803/13011/19255/22040/213233/6053…
GO:0010035	response to inorganic substance	381	0.401466002231188	14725406287815	0.0019047619047619	0.00459783494354557	0.00121214455064445	2211	tags=21%, list=14%, signal=18%	227753/381853/112405/12576/16477/12176/56484/15368/16440/15902/16476/11977/21929/16410/12925/18596/11770/18753/224008/320404/269254/52231/20852/11979/328572/16478/12368/216850/56532/606496/18145/68943/21926/13385/14567/11747/74096/56458/14281/12633/11350/20866/56637/11750/19415/11513/70415/12333/18806/98396/11545/56737/18023/11502/381290/16818/11852/20469/18439/266692/232341/70568/78688/22040/107…
GO:0010817	regulation of hormone levels	381	0.398933523703072	146325172884117	0.0019047619047619	0.00459783494354557	0.00121214455064445	2153	tags=18%, list=13%, signal=16%	381853/30878/11535/20851/18641/99929/14815/109689/14462/19015/384783/18642/18413/12036/59090/16452/75605/380714/21926/18984/11747/20677/320790/16878/56708/54381/13924/13653/18576/22318/14581/12289/16971/20912/18627/15107/217166/216856/14683/16973/20787/170756/12724/18754/11481/17128/20909/214597/14148/18033/19219/19726/20778/93691/19653/114229/56205/15357/235442/11863/56455/11421/12953/15194/2283…
GO:0033674	positive regulation of kinase activity	386	0.43159496730906	158598828806879	0.0019047619047619	0.00459783494354557	0.00121214455064445	2439	tags=26%, list=15%, signal=22%	22339/21809/12576/30957/26401/56295/19419/109689/16911/18004/11603/26399/18596/18753/17319/11555/76089/16337/23882/16416/56532/17873/104418/16452/26405/26395/21926/75547/13385/54673/330177/26400/12520/320664/108099/665113/13653/11350/237542/69534/26457/70415/12531/21813/11596/216965/58231/26412/11481/11502/381290/53310/327826/50932/18439/20868/13138/21803/13544/13867/56013/18763/381921/11491/1142…
GO:0051047	positive regulation of secretion	362	0.468171431286018	170777755548071	0.0019047619047619	0.00459783494354557	0.00121214455064445	2385	tags=25%, list=15%, signal=21%	14751/21809/381853/30878/14433/15275/382018/19419/11845/14815/109689/17196/26399/14462/19015/384783/18642/17319/18413/20911/328572/15040/230073/16414/16452/16409/380714/68943/21926/78808/20677/16878/56708/22260/18761/56632/11350/12289/16971/18806/214855/216856/11596/16534/11785/18754/67443/14678/16172/69017/12934/54411/17128/20909/70450/20910/11502/13057/19219/19260/18439/21803/68151/76867/387140…
GO:0070848	response to growth factor	459	0.436805703295821	162579922920193	0.0019047619047619	0.00459783494354557	0.00121214455064445	2181	tags=22%, list=13%, signal=19%	11482/22339/21809/74747/17127/30878/26401/20851/11845/16476/14815/11977/18787/17684/14462/102141/11479/18596/269254/77480/76089/328572/16337/16416/22695/20340/15936/13390/66313/12399/22057/54673/69260/68939/20662/14281/18569/76709/15205/12192/12633/13653/216805/93836/80288/11350/70673/56637/19664/18803/16969/12914/21813/75901/23789/353310/14784/12721/18754/12193/11545/11481/17128/11502/18033/2228…
GO:0001819	positive regulation of cytokine production	341	0.433388984971309	157617627354386	0.00190839694656489	0.00459783494354557	0.00121214455064445	2392	tags=26%, list=15%, signal=22%	17127/69573/14433/20848/15275/20850/19883/20851/74131/16994/19419/78317/16161/16362/17196/18787/14462/19401/17319/18413/15040/230073/13198/21940/16452/14251/21926/18708/16800/54123/12520/12487/18761/13653/11350/67581/22165/18578/11911/16971/20846/21950/214855/17951/106512/11596/12042/107607/16172/21937/78781/13057/20361/56490/19219/19260/67070/18439/21803/17085/387140/11491/60533/11863/27050/2641…
GO:0006820	anion transport	375	0.419199376685634	153362613186413	0.00190839694656489	0.00459783494354557	0.00121214455064445	2301	tags=20%, list=14%, signal=17%	20527/20525/12725/80879/15275/76295/14664/20855/14385/14815/107723/19679/66494/26399/19015/384783/17250/11770/11980/18753/17319/66350/65106/215113/22333/104681/241296/21926/18015/12492/26569/215335/114584/18739/237542/12257/22232/11911/26457/26941/18627/94221/76257/16534/12724/26372/12934/20910/18023/76500/19735/67452/18439/20778/241633/24115/79196/69981/114229/11981/11421/94280/15194/26889/64051…
GO:0006914	autophagy	339	0.482702148724352	175316621250039	0.00190839694656489	0.00459783494354557	0.00121214455064445	2839	tags=37%, list=17%, signal=31%	15277/16154/20848/12177/235439/240752/12176/56484/15368/210376/59027/70381/230895/21929/228775/60599/76559/12125/192652/11555/99412/245860/13198/22333/192897/67526/230784/606496/56374/18412/17966/18145/74302/26395/213948/13033/319934/68943/54673/52639/225020/56458/75909/52187/17281/56486/110213/320528/223453/216805/11350/56048/12257/56637/329015/110147/17210/217695/11750/71742/94221/230674/19336/…
GO:0007409	axonogenesis	358	0.407043908236186	148412054434965	0.00190839694656489	0.00459783494354557	0.00121214455064445	2215	tags=20%, list=14%, signal=18%	22339/68404/12215/13844/22352/30957/69597/20354/11603/26456/14462/22152/99412/654470/328572/22323/12399/14251/26395/74132/14810/14567/78808/71955/11350/56637/11789/20352/16971/14026/18222/13848/20350/19211/170822/11785/105689/226251/12934/17128/20910/16401/20361/22284/212168/20353/22368/13430/13138/20482/240057/93691/13518/16897/211187/381921/268721/67263/14790/319740/16554/23999/20360/217692/127…
GO:0030098	lymphocyte differentiation	325	0.482656539200957	174846184446415	0.00190839694656489	0.00459783494354557	0.00121214455064445	1826	tags=29%, list=11%, signal=26%	16453/20848/20850/19883/107817/56233/20851/74131/15902/74734/14369/19419/105855/11977/12477/21929/16362/270110/66494/210757/57757/16331/14462/19401/74256/320404/20852/328572/16205/23882/18018/56532/16658/80859/15170/67596/21940/12399/16431/18708/20662/20677/320790/12192/59009/20185/12487/56708/22778/13653/545652/11350/56048/381305/22165/11789/19934/19664/16969/16450/20663/21950/15001/21813/328365…
GO:0031347	regulation of defense response	481	0.378857943076685	141734171129358	0.00190839694656489	0.00459783494354557	0.00121214455064445	1512	tags=17%, list=9%, signal=16%	17127/15937/20850/19883/20851/19419/11845/16161/21929/16362/18626/18787/57757/14462/19015/11770/74256/18035/17319/18413/11555/19043/12702/100182/93694/23871/15040/230073/80859/19645/22695/16452/14251/16396/78757/103213/12802/21926/268857/52118/52065/18569/192231/209200/192195/54123/12520/78334/108960/12487/56708/207728/67581/22165/14581/11513/20846/106512/217166/11596/17472/12042/66294/18754/1076…
GO:0043254	regulation of protein complex assembly	385	0.3636998575122	13365263225665	0.00190839694656489	0.00459783494354557	0.00121214455064445	2203	tags=23%, list=13%, signal=20%	227753/22339/12576/382018/26401/11845/21833/16476/105855/16911/13685/12125/18753/224008/269254/245000/328572/57748/434204/104252/99683/22323/233871/72205/50875/19240/78757/217356/68943/381280/21926/268857/54673/78808/76709/16800/319262/22260/22778/11350/56637/11797/11789/170770/14026/12333/101497/67771/23789/329165/14784/12721/72587/14466/18754/83679/16798/11545/22121/69017/20910/216742/19219/207…
GO:0048608	reproductive structure development	329	0.454000135009913	16446874057054	0.00190839694656489	0.00459783494354557	0.00121214455064445	1943	tags=23%, list=12%, signal=21%	22339/112405/11535/12576/16477/20850/56484/20851/19411/15213/99929/109689/16410/18787/17684/14462/19015/19401/12125/268903/12702/16337/16336/17979/13819/229700/26395/238247/75605/69260/192195/320790/15205/12192/16878/13875/65247/213081/20708/100986/94246/11797/11789/75410/19664/108829/224902/14784/236899/19211/58231/56218/12211/67231/17128/207165/192176/16401/19219/327826/71175/13030/13498/15081/…
GO:0048732	gland development	329	0.486587743662435	176274118014247	0.00190839694656489	0.00459783494354557	0.00121214455064445	2191	tags=26%, list=13%, signal=23%	22339/21809/17127/18746/12576/16468/20850/15368/20851/15902/11845/21833/19411/16476/14815/16911/16004/21929/17684/14462/384783/18596/19401/12125/104156/20852/11979/16337/20249/56532/16658/17979/16452/52609/26395/75605/21926/18015/14055/192195/15205/110829/12305/12633/22778/11350/11789/68750/326622/14595/19664/26941/12333/140740/21813/238386/74025/353310/16973/19211/11364/11855/12724/16798/17128/2…
GO:0055074	calcium ion homeostasis	340	0.483566846437892	175679839028152	0.00190839694656489	0.00459783494354557	0.00121214455064445	2023	tags=20%, list=12%, signal=18%	50527/381853/17127/16453/11535/12176/14674/16440/20855/69597/14385/16439/15212/22295/16410/67168/11555/66168/11979/16416/13198/16195/15170/16452/67163/11749/14810/238871/13385/11747/320790/110213/11350/20866/170770/12297/11750/11911/16971/18803/72699/23833/14683/11596/12721/170756/18754/13400/56491/12773/381290/64209/13057/19219/16818/18439/21803/18763/78688/16974/15194/19222/12767/116873/20947/5…
GO:0061919	process utilizing autophagic mechanism	339	0.482702148724352	175316621250039	0.00190839694656489	0.00459783494354557	0.00121214455064445	2839	tags=37%, list=17%, signal=31%	15277/16154/20848/12177/235439/240752/12176/56484/15368/210376/59027/70381/230895/21929/228775/60599/76559/12125/192652/11555/99412/245860/13198/22333/192897/67526/230784/606496/56374/18412/17966/18145/74302/26395/213948/13033/319934/68943/54673/52639/225020/56458/75909/52187/17281/56486/110213/320528/223453/216805/11350/56048/12257/56637/329015/110147/17210/217695/11750/71742/94221/230674/19336/…
GO:0072511	divalent inorganic cation transport	354	0.45193324032132	164783907931887	0.00190839694656489	0.00459783494354557	0.00121214455064445	2023	tags=22%, list=12%, signal=19%	50527/16453/16440/20855/12306/14579/69597/16439/22295/16410/18787/70701/223864/18596/51801/11555/66395/18018/16416/109108/13198/22333/15170/74552/11749/58861/14810/238871/56437/30791/320790/15205/67887/110213/56632/11350/20866/12257/170770/12289/18578/12297/66500/18803/72699/94219/11776/98396/12721/16534/170756/18754/67075/14678/11774/381290/13057/19260/16818/18439/24115/22368/17341/21803/12913/1…
GO:1903532	positive regulation of secretion by cell	341	0.464295793982152	16885800972291	0.00190839694656489	0.00459783494354557	0.00121214455064445	2385	tags=25%, list=15%, signal=21%	14751/21809/381853/30878/14433/15275/382018/19419/11845/14815/109689/17196/14462/19015/384783/18642/17319/18413/20911/328572/15040/230073/16414/16452/16409/380714/68943/21926/78808/20677/16878/56708/22260/18761/56632/11350/12289/16971/18806/214855/216856/11596/16534/11785/18754/16172/69017/12934/54411/17128/20909/70450/20910/11502/19219/19260/18439/21803/68151/387140/114229/109685/235442/60533/53…
GO:1903706	regulation of hemopoiesis	339	0.459389423871014	166849478180094	0.00190839694656489	0.00459783494354557	0.00121214455064445	1524	tags=24%, list=9%, signal=22%	22339/16453/20848/20850/56484/20851/74131/15902/19419/19411/16476/105855/12477/21847/16362/66494/57757/16331/14462/11479/19401/74256/18035/50794/320404/12370/93694/23871/16416/16658/80859/19645/22695/15170/67596/21940/229700/12399/21926/18015/18708/20662/14281/15205/12192/16878/59009/12487/22778/216805/65963/11350/381305/70673/56637/11789/16969/20846/20663/19708/21950/100038882/15001/21813/328365…
GO:0003013	circulatory system process	351	0.472972853736108	172156313415109	0.00191204588910134	0.00459783494354557	0.00121214455064445	2329	tags=22%, list=14%, signal=19%	11482/22339/17127/30878/11535/15937/15368/15902/20855/59027/21833/14815/11603/26399/19015/26433/17319/11555/16523/22290/606496/16452/13819/26395/58861/238871/21926/16511/75547/18708/320790/17246/235431/78286/207728/17896/333654/12289/18578/18627/20846/12333/240672/17248/14683/11596/16973/20787/13400/14678/11512/381290/192176/13057/19735/232341/20688/27360/21803/19877/15357/22040/14247/20416/11421…
GO:0016055	Wnt signaling pathway	326	0.411051321882997	148796106248252	0.00191204588910134	0.00459783494354557	0.00121214455064445	2371	tags=26%, list=14%, signal=22%	17127/29811/56484/14369/21833/235542/21929/14462/74256/621976/73389/53627/13198/22290/68259/606496/67488/21951/214897/56458/20677/93687/11426/68339/665113/14296/13653/80288/11350/56637/22289/11789/212398/12614/19664/16971/26941/74025/353310/16973/73016/19211/58231/16798/22210/20439/70122/59024/50523/74493/18033/17847/232341/207742/56805/77578/13544/68151/230824/76281/18763/72135/16842/103583/1697…
GO:0018108	peptidyl-tyrosine phosphorylation	243	0.529706811846042	186698432169102	0.00191204588910134	0.00459783494354557	0.00121214455064445	2503	tags=31%, list=15%, signal=27%	22339/16453/13844/15275/20850/20354/11603/16161/16362/21936/18596/12747/18753/17319/18413/69181/12702/16337/102414/16416/16195/16414/15170/16451/16452/72065/14585/78757/21926/12750/21682/13385/15205/16800/12520/16878/320664/12305/56708/20491/11350/22165/78388/329165/18754/22637/67742/21937/53310/19219/19260/16818/21803/16428/13867/56013/19255/11491/11421/26417/80285/15468/12501/11538/20779/13543/…
GO:0061564	axon development	388	0.400925994630055	147205076241678	0.00191204588910134	0.00459783494354557	0.00121214455064445	2215	tags=20%, list=14%, signal=18%	22339/68404/12215/13844/22352/30957/69597/16476/20354/11603/26456/14462/22152/17319/99412/654470/328572/12368/16452/22323/12399/14251/26395/74132/14810/14567/78808/71955/269473/12305/11350/56637/11789/20352/16971/14026/18222/13848/20350/19211/170822/11785/105689/226251/12934/17128/20910/16401/20361/22284/212168/20353/22368/13430/13138/20482/240057/93691/13518/16897/211187/381921/11491/268721/6726…
GO:0072503	cellular divalent inorganic cation homeostasis	351	0.472603227379872	172021773958293	0.00191204588910134	0.00459783494354557	0.00121214455064445	2023	tags=19%, list=12%, signal=17%	50527/381853/17127/16453/11535/12176/14674/16440/20855/69597/14385/16439/15212/22295/16410/67168/11555/66168/11979/16416/109108/13198/16195/15170/16452/11749/14810/238871/13385/11747/320790/110213/11350/20866/170770/12297/11750/11911/66500/16971/18803/72699/23833/11776/98396/12721/170756/18754/13400/56491/12773/381290/64209/13057/19219/16818/18439/21803/18763/78688/16974/15194/19222/12767/116873/…
GO:0090066	regulation of anatomical structure size	441	0.454810107103583	168765366786553	0.00191204588910134	0.00459783494354557	0.00121214455064445	2503	tags=24%, list=15%, signal=21%	227753/22339/12725/30878/11535/26401/17872/11845/108155/20354/105855/11977/107723/26456/19015/223864/26433/18753/11555/328572/57748/434204/104252/22323/50875/26395/74132/19240/78757/241296/58861/21926/14567/76709/71955/319262/57028/11350/56637/20352/11750/16971/14026/26941/18627/12333/101497/97998/240672/67771/23789/329165/20350/14784/19211/12721/16534/11855/18754/16798/11512/12934/12704/20361/19…
GO:0198738	cell-cell signaling by wnt	328	0.409776847655395	148285156697418	0.00191204588910134	0.00459783494354557	0.00121214455064445	2371	tags=26%, list=14%, signal=22%	17127/29811/56484/14369/21833/235542/21929/14462/74256/621976/73389/53627/13198/22290/68259/606496/67488/21951/214897/56458/20677/93687/11426/68339/665113/14296/13653/80288/11350/56637/22289/11789/212398/12614/19664/16971/26941/74025/353310/16973/73016/19211/58231/16798/22210/20439/70122/59024/50523/74493/18033/17847/232341/207742/56805/77578/13544/68151/230824/76281/18763/72135/16842/103583/1697…
GO:0001558	regulation of cell growth	346	0.378183498039127	137433721600472	0.00191570881226054	0.00459783494354557	0.00121214455064445	2364	tags=23%, list=14%, signal=20%	11482/22339/17127/12576/55942/382018/20354/14815/71839/26456/170742/19015/11479/58172/328572/17979/19645/230784/606496/74132/217356/56437/54673/14567/71955/12520/52808/12305/56632/216805/11350/56637/20352/170770/16199/16971/19415/72674/20403/20350/11785/407786/217124/12581/12934/17128/76500/13057/229227/20361/19735/20353/22368/13430/21803/12913/387140/11491/16842/319740/53378/70925/23999/20360/12…
GO:0002793	positive regulation of peptide secretion	242	0.47244707755174	166652253964602	0.00191570881226054	0.00459783494354557	0.00121214455064445	2385	tags=25%, list=15%, signal=22%	14751/21809/381853/30878/14433/15275/19419/11845/109689/17196/14462/19015/384783/18642/17319/18413/328572/15040/230073/16452/380714/21926/20677/16878/56708/22260/18761/11350/12289/16971/214855/216856/11596/16534/11785/18754/16172/20909/11502/19219/19260/18439/21803/68151/387140/235442/60533/56455/26417/171095/67457/94092/20779/229593/69146/57914/192656/257632/74772/26365/230979
GO:0007507	heart development	480	0.475141417275933	177704046099775	0.00191570881226054	0.00459783494354557	0.00121214455064445	2602	tags=27%, list=16%, signal=23%	11482/22339/17127/30878/112405/11535/12576/16468/17691/14936/107817/15902/12306/14369/15213/16476/14815/225876/16911/17684/14462/18596/19401/103806/12370/328572/16337/15903/18018/216850/16523/22290/19645/77044/606496/99683/229700/26395/75547/18015/20662/18569/20677/192231/320790/15205/17246/12192/207728/71770/67603/56637/22289/11789/20602/333654/19664/16971/21813/74025/328365/17248/19211/15184/11…
GO:0030218	erythrocyte differentiation	108	0.586256209688641	187329786812559	0.00191570881226054	0.00459783494354557	0.00121214455064445	1524	tags=33%, list=9%, signal=30%	22339/16453/20848/20850/107817/56484/20851/15902/21833/105855/69188/17684/16331/14462/11479/50794/23871/16658/19645/22695/16452/13819/50875/238247/52065/230257/12192/20185/22778/16969/20846/100038882/16598/18023/217864/67017
GO:0031400	negative regulation of protein modification process	475	0.379731212927098	14188119641139	0.00191570881226054	0.00459783494354557	0.00121214455064445	2325	tags=26%, list=14%, signal=23%	74747/104263/193796/12576/20597/16468/29811/13844/320795/17872/108155/16476/20354/105855/109689/21929/16362/18626/228775/102141/11770/74256/18753/214899/100037258/12702/16337/23882/57912/17873/19645/15170/56374/76804/14114/16396/57438/52468/19252/238871/21926/18015/330177/56458/52065/20677/192231/209200/192195/16878/20185/18518/108099/56632/216805/11350/67603/12257/56637/11789/78388/26941/18627/1…
GO:0042326	negative regulation of phosphorylation	374	0.423039024580424	154573489796913	0.00191570881226054	0.00459783494354557	0.00121214455064445	1820	tags=24%, list=11%, signal=22%	74747/12576/20597/20848/29811/15937/13844/320795/17872/108155/16476/20354/109689/21929/16362/18626/228775/216505/102141/384783/11770/74256/18753/226849/100037258/12702/16337/23882/59090/57912/17873/19645/15170/14114/16396/52468/19252/238871/18015/330177/56458/192231/192195/16878/20185/18518/108099/207728/216805/11350/67603/56637/11789/78388/26941/246103/97998/240672/11596/17472/16973/19211/14466/…
GO:0048598	embryonic morphogenesis	475	0.474432744617029	177265084173964	0.00191570881226054	0.00459783494354557	0.00121214455064445	2237	tags=23%, list=14%, signal=20%	14751/21809/17127/30878/11535/13844/15902/14369/16206/19411/270685/225876/16911/21929/17196/22295/23872/16410/17684/14462/19401/12125/12370/12702/654470/57810/216850/16658/17979/99683/22323/17921/20662/20677/30791/11426/320790/15205/12192/140476/13875/213081/13392/11350/18515/22289/14581/12614/111970/19664/26941/16450/21813/74025/217351/14683/14784/72999/16973/12042/58231/19821/16798/381373/11481…
GO:0050865	regulation of cell activation	444	0.458423535959144	170164295345385	0.00191570881226054	0.00459783494354557	0.00121214455064445	2385	tags=29%, list=15%, signal=25%	227753/16453/20850/19883/15368/20851/74131/15902/320795/19419/78317/105855/16911/12477/16161/21929/16362/17101/66494/57757/16331/14462/384783/18596/320484/19401/74256/18753/17319/320404/20911/20852/11555/15040/56532/80859/16195/16414/15170/67596/21940/16452/12399/16409/16396/12527/57438/12802/21682/20662/76088/52065/15205/12192/12520/59009/12487/56708/18761/22778/56632/13482/11350/56048/381305/20…
GO:0051272	positive regulation of cellular component movement	444	0.48536925648046	180166398608888	0.00191570881226054	0.00459783494354557	0.00121214455064445	2385	tags=25%, list=15%, signal=22%	14751/22339/17127/11674/20848/20850/30957/15368/56233/20851/11845/16476/20354/105855/11977/21936/16410/18787/26456/14462/16403/11479/384783/223864/18596/17250/11980/17319/13143/223697/76089/23871/384009/16337/16416/108101/16195/16336/66313/16452/14114/26395/14810/18708/76088/76709/17246/16800/320664/13653/11350/11789/68750/20352/16971/18803/12333/18222/18806/21813/353310/106512/20350/11596/12721/…
GO:0055065	metal ion homeostasis	480	0.444206903786118	166134462789643	0.00191570881226054	0.00459783494354557	0.00121214455064445	1525	tags=16%, list=9%, signal=15%	50527/381853/17127/16453/112405/11535/12176/14674/15368/16440/20855/69597/14385/11977/16439/15212/107723/22295/16410/67168/11972/211401/11555/66168/11979/16416/109108/13198/16195/15170/16452/13819/67163/11749/217356/21871/14810/238871/16511/13385/11747/320790/110213/11350/20866/170770/12297/11750/11911/66500/16971/18803/72699/94219/242960/23833/14683/11596/11776/98396/12721/170756/18754/13400/146…
GO:0060402	calcium ion transport into cytosol	108	0.539650529421546	172437608266039	0.00191570881226054	0.00459783494354557	0.00121214455064445	1685	tags=23%, list=10%, signal=21%	50527/16440/16439/16410/11555/16416/13198/15170/14810/238871/320790/110213/11350/170770/12297/18803/72699/12721/170756/18754/13057/16818/18439/21803/78688
GO:0060537	muscle tissue development	353	0.431706214089349	157278700532371	0.00191570881226054	0.00459783494354557	0.00121214455064445	1779	tags=18%, list=11%, signal=16%	22339/17127/112405/16468/17691/56233/14605/17133/15902/14369/15213/99929/14815/12227/17684/18596/19401/60406/103806/12370/11555/57810/328572/216850/14049/19645/77044/606496/14251/75547/18015/14281/320790/12633/13653/216805/80288/17904/72949/56637/11789/333654/19664/17261/67040/21813/19211/15184/11364/66978/56376/17128/19735/327826/50721/21803/20482/77578/13867/16842/15357/19084/16974
GO:0070665	positive regulation of leukocyte proliferation	108	0.559266792697313	178705704632063	0.00191570881226054	0.00459783494354557	0.00121214455064445	2384	tags=32%, list=15%, signal=28%	16453/20850/20851/74131/78317/105855/16161/384783/320484/17319/15040/16195/15205/12520/12487/56708/18761/56637/21950/21813/11596/12721/22637/18019/19260/329559/20440/60533/27050/12501/22034/192656/19264/14256/26365
GO:0070838	divalent metal ion transport	352	0.45042832384007	163939720260151	0.00191570881226054	0.00459783494354557	0.00121214455064445	2023	tags=22%, list=12%, signal=19%	50527/16453/16440/20855/12306/14579/69597/16439/22295/16410/18787/70701/223864/18596/51801/11555/66395/18018/16416/109108/13198/22333/15170/74552/11749/58861/14810/238871/56437/30791/320790/15205/67887/110213/56632/11350/20866/12257/170770/12289/18578/12297/66500/18803/72699/94219/11776/98396/12721/16534/170756/18754/67075/14678/11774/381290/13057/19260/16818/18439/24115/22368/17341/21803/12913/1…
GO:0071407	cellular response to organic cyclic compound	353	0.413180053019606	150529271305254	0.00191570881226054	0.00459783494354557	0.00121214455064445	2243	tags=25%, list=14%, signal=22%	74747/104263/12576/20848/20850/19883/16440/99929/14815/16439/18626/77128/223864/13685/18035/52857/224008/268903/381022/76089/328572/230073/15903/12368/67731/17979/22695/606496/16452/18145/67488/14251/74132/238871/21926/75547/56404/76709/12192/20185/57028/207728/13653/110147/20602/18578/11911/22027/16969/20846/67040/353310/14683/224902/217124/12193/16798/11545/11512/67749/78781/18023/22378/14148/3…
GO:0071900	regulation of protein serine/threonine kinase activity	346	0.47611976984424	173024238859	0.00191570881226054	0.00459783494354557	0.00121214455064445	2622	tags=30%, list=16%, signal=26%	22339/12452/21809/12576/20597/13844/30957/26401/56295/19419/109689/21929/218630/228775/12453/26399/217410/18596/18753/17319/11555/76089/16337/23882/17873/15170/230784/16452/26395/19252/21926/75547/18015/330177/26400/192231/16706/69171/12520/108099/665113/11350/67603/56637/11789/69534/26457/72699/240672/11596/16973/19211/14466/216965/16798/26412/12581/50523/11502/381290/19735/19260/327826/18439/20…
GO:0001501	skeletal system development	384	0.45883197922013	168548584365608	0.00191938579654511	0.00459783494354557	0.00121214455064445	1908	tags=18%, list=12%, signal=17%	22339/21809/17127/20855/12306/21833/19411/99929/20354/270685/11977/15212/17684/18596/19401/17132/328572/19377/20340/15170/68259/13390/12399/11749/75547/18984/77087/29809/20677/30791/192195/320790/213081/13392/235627/71375/111970/215418/16969/16450/17261/214855/21813/14683/72999/16973/103537/12836/11481/54411/59024/13601/19219/71175/21417/18439/29813/12835/21803/18763/14247/109181/16974/242291/120…
GO:0001525	angiogenesis	382	0.489066146056739	179404153151105	0.00191938579654511	0.00459783494354557	0.00121214455064445	2598	tags=25%, list=16%, signal=21%	11482/22339/15277/18655/30878/112405/18746/11535/20848/13844/19883/107817/14674/15368/56233/12306/16476/16410/18787/22346/12226/223864/18596/51801/12370/11555/23871/16416/16414/16451/13819/229700/58861/50767/18015/16878/381823/216805/11350/20866/18576/14595/19664/18803/20846/18710/21813/20226/19211/15184/16598/58231/21937/13601/192176/20130/11852/239528/50721/19877/16842/21413/20416/54601/20683/1…
GO:0006874	cellular calcium ion homeostasis	330	0.481555520724525	174315791080839	0.00191938579654511	0.00459783494354557	0.00121214455064445	2074	tags=20%, list=13%, signal=18%	50527/381853/17127/16453/11535/12176/14674/16440/20855/69597/14385/16439/15212/22295/16410/67168/11555/66168/11979/16416/13198/16195/15170/16452/11749/14810/238871/13385/11747/320790/110213/11350/20866/170770/12297/11750/11911/16971/18803/72699/23833/12721/170756/18754/13400/56491/12773/381290/64209/13057/19219/16818/18439/21803/18763/78688/16974/15194/19222/12767/116873/20947/53313/12288/64051
GO:0048167	regulation of synaptic plasticity	244	0.399008713611807	140611107656664	0.00191938579654511	0.00459783494354557	0.00121214455064445	2376	tags=13%, list=15%, signal=11%	13844/382018/16440/14815/19401/76089/18412/11838/67869/14810/13385/18015/13653/11350/56637/22318/11596/19211/69017/27103/20909/20910/240057/214162/217692/15194/59287/20972/17920/76787/56876
GO:1901615	organic hydroxy compound metabolic process	355	0.385222463047376	140253498824907	0.00191938579654511	0.00459783494354557	0.00121214455064445	2072	tags=17%, list=13%, signal=15%	20597/21991/114663/16828/14385/67078/11977/27399/22346/14462/320404/76089/20652/67963/18574/18145/13819/21926/18984/14635/98386/67111/20788/54381/76483/57028/56632/110611/14581/67800/16971/18803/18627/192156/217166/72999/16973/56209/19211/20787/14466/12724/217837/18023/14148/76500/18033/70059/14149/20778/20660/170459/16329/15357/19062/15194/26889/230101/230379/68977/100017
GO:0001935	endothelial cell proliferation	106	0.524252586723887	166837929960069	0.00192307692307692	0.00459783494354557	0.00121214455064445	2250	tags=25%, list=14%, signal=22%	11482/22339/30878/20848/20850/15368/16476/16416/78757/21926/18015/69745/18803/20846/11596/13601/13057/16401/20778/50721/11491/20683/78943/18654/74370/79264/67122
GO:0003231	cardiac ventricle development	111	0.53520530680473	171136835529141	0.00192307692307692	0.00459783494354557	0.00121214455064445	2795	tags=31%, list=17%, signal=26%	112405/15902/15213/16911/17684/14462/18018/606496/229700/20677/320790/15205/17246/207728/71770/333654/19664/21813/17248/17128/327826/13430/21803/109181/16974/12767/12142/21924/17130/63958/18127/12168/24069/13857
GO:0009166	nucleotide catabolic process	111	0.637585617625973	203873884642202	0.00192307692307692	0.00459783494354557	0.00121214455064445	1551	tags=32%, list=9%, signal=29%	56421/14751/433182/15277/18655/74747/11674/14433/18746/20848/18648/15937/15275/21991/353204/18641/16828/108155/79459/18642/17319/16337/238871/14635/20185/108099/207728/13807/16969/14447/213484/75686/56490/18439/50721
GO:0018212	peptidyl-tyrosine modification	246	0.52157452251981	183896804971701	0.00192307692307692	0.00459783494354557	0.00121214455064445	2503	tags=31%, list=15%, signal=27%	22339/16453/13844/15275/20850/20354/11603/16161/16362/21936/18596/12747/18753/17319/18413/69181/12702/16337/102414/16416/16195/16414/15170/16451/16452/72065/14585/78757/21926/12750/21682/13385/15205/16800/12520/16878/320664/12305/56708/20491/11350/22165/78388/329165/18754/22637/67742/21937/53310/19219/19260/16818/21803/16428/13867/56013/19255/11491/11421/26417/80285/15468/12501/11538/20779/13543/…
GO:0019221	cytokine-mediated signaling pathway	246	0.49265905117043	173701784766894	0.00192307692307692	0.00459783494354557	0.00121214455064445	2508	tags=27%, list=15%, signal=23%	16154/16453/20848/20850/56484/20851/16362/23849/77128/74256/18035/18413/20852/20849/24058/16185/16195/15170/15979/16451/16452/229700/21926/54123/110829/108960/13653/545652/22165/14581/20847/26457/319190/20846/72674/21937/17128/545649/13601/67070/266692/56613/232341/545650/319146/78688/19255/11491/545648/22040/59004/22234/26417/12767/80285/15468/22034/13448/57914/192656/19264/15944/26365/56480/545…
GO:0040013	negative regulation of locomotion	246	0.442278451118751	155938587022302	0.00192307692307692	0.00459783494354557	0.00121214455064445	1712	tags=20%, list=10%, signal=18%	11482/20848/56484/20855/20354/60599/64652/18787/26456/17684/14462/19015/17319/12798/11857/77044/72065/14114/19252/18015/105171/216805/237542/56637/20352/19664/16971/14026/26941/70415/72674/23789/20350/11596/19211/15184/56218/93679/56491/20361/20130/19219/20821/20353/11852/13138/20440/21803/19255/114229
GO:0050808	synapse organization	327	0.381333425222589	137882979277463	0.00192307692307692	0.00459783494354557	0.00121214455064445	1675	tags=12%, list=10%, signal=11%	17988/16154/112405/29811/13844/382018/11845/69597/20354/22288/11603/22346/104156/16337/104418/11838/14810/21926/13385/66860/11350/56637/11443/12297/18222/233071/329165/216856/20350/19211/11785/56376/13400/72289/107932/192176/13138/240057/56013/211187
GO:1901699	cellular response to nitrogen compound	470	0.409394303168964	152738737500054	0.00192307692307692	0.00459783494354557	0.00121214455064445	2420	tags=26%, list=15%, signal=23%	18746/20848/22352/20850/56484/14245/20851/16440/108155/11977/16439/16362/104215/228775/384783/223864/13685/18753/224008/224826/20852/11555/76089/12702/230073/16337/22278/12368/230784/67579/606496/16452/14251/238871/21926/18708/11747/56458/76709/52187/17246/12192/16800/12633/13924/18761/57028/207728/13653/237542/18576/56637/110147/11789/22318/18578/11911/16971/22027/20846/18710/19267/72674/231207/…
GO:0044057	regulation of system process	431	0.386843078626741	143108733464054	0.00192678227360308	0.00459783494354557	0.00121214455064445	2320	tags=20%, list=14%, signal=18%	17127/30878/11535/16468/16592/56484/20855/21833/14815/11603/11555/14660/328572/18018/67731/606496/16452/13819/11749/26395/58861/14810/238871/21926/16511/13385/18708/56458/17246/235431/16878/22260/17896/239102/56637/12289/18578/12297/26941/18627/240672/216856/17248/14683/11596/19211/20787/14466/13400/11545/14678/21937/17128/381290/192176/13057/19735/19219/16818/232341/20688/13138/27360/12325/13011…
GO:0045598	regulation of fat cell differentiation	107	0.560023813531207	178394352250204	0.00192678227360308	0.00459783494354557	0.00121214455064445	1848	tags=26%, list=11%, signal=23%	22339/17127/19883/14245/15902/228775/14462/19015/217410/13198/22695/21926/56458/15205/12192/70673/20602/217166/16973/12193/58231/81703/17385/63856/29813/21803/16974/22410
GO:0071363	cellular response to growth factor stimulus	447	0.436380988818323	161775956640059	0.00192678227360308	0.00459783494354557	0.00121214455064445	2181	tags=21%, list=13%, signal=19%	11482/22339/21809/74747/17127/30878/26401/20851/11845/16476/14815/11977/18787/17684/14462/102141/11479/18596/269254/77480/76089/328572/16337/16416/22695/20340/13390/66313/22057/54673/69260/68939/20662/14281/18569/76709/15205/12192/12633/13653/216805/93836/80288/11350/70673/56637/19664/18803/16969/12914/21813/75901/23789/353310/14784/12721/18754/12193/11545/11481/17128/11502/18033/22284/327826/214…
GO:0005975	carbohydrate metabolic process	424	0.530409224003362	196002474238694	0.00193050193050193	0.00459783494354557	0.00121214455064445	1744	tags=23%, list=11%, signal=21%	56421/14751/74185/433182/15277/18655/74747/72157/228026/18563/11674/14433/18746/20848/18648/17691/16592/15937/14936/15275/19883/21991/244416/114663/353204/18641/77559/16828/14385/108155/67078/14815/15212/27399/79459/384783/18642/17319/69181/236900/328572/14594/16337/59090/22278/16195/212980/230784/606496/14667/21926/18708/56458/12492/14635/20185/108099/13807/56637/77781/14595/77590/11911/67800/16…
GO:0006754	ATP biosynthetic process	105	0.614183602745109	195172564979511	0.00193050193050193	0.00459783494354557	0.00121214455064445	903	tags=27%, list=6%, signal=25%	56421/14751/433182/15277/18655/74747/11674/14433/18746/20848/18648/15937/15275/21991/353204/18641/108155/79459/18642/17319/16337/26395/14635/20185/108099/56632/216805/13807
GO:0007188	adenylate cyclase-modulating G protein-coupled receptor signaling pathway	125	0.487672236018857	158588295842089	0.00193050193050193	0.00459783494354557	0.00121214455064445	1461	tags=20%, list=9%, signal=18%	11535/14674/51801/11555/76089/16416/16336/606496/382045/14680/75547/105171/13611/207728/12289/18578/11513/26941/14683/14678/11512/381290/192176/19735/19219
GO:0007224	smoothened signaling pathway	113	0.516022242230616	164981624576481	0.00193050193050193	0.00459783494354557	0.00121214455064445	3517	tags=32%, list=21%, signal=25%	19883/66573/69181/654470/57810/20689/19645/68259/83396/17237/18984/15205/213081/71742/21813/71393/22410/269878/12501/19206/67661/56350/68146/110350/24069/18747/18749/16568/50758/269209/245866/104346/12589/19376/76568/14184
GO:0008016	regulation of heart contraction	125	0.492896000710844	160287035034513	0.00193050193050193	0.00459783494354557	0.00121214455064445	2304	tags=23%, list=14%, signal=20%	30878/11535/20855/21833/11603/11555/606496/16452/13819/238871/16511/18708/17246/17896/12289/18578/17248/20787/13400/381290/192176/19735/20688/12288/208727/20544/13052/14528/238161
GO:0008360	regulation of cell shape	113	0.485574643504633	15524697771213	0.00193050193050193	0.00459783494354557	0.00121214455064445	3315	tags=35%, list=20%, signal=28%	22339/11674/14674/74734/20354/15212/104215/58194/57912/104252/76117/382236/69710/23912/11750/26941/56212/12721/11852/381921/57778/102098/73910/140570/11853/20351/16404/212073/17886/17909/93871/16568/16590/18844/13728/68010/16988/170736/223881
GO:0009206	purine ribonucleoside triphosphate biosynthetic process	113	0.583392138961652	186520996527174	0.00193050193050193	0.00459783494354557	0.00121214455064445	903	tags=26%, list=6%, signal=24%	56421/14751/433182/15277/18655/74747/11674/14433/18746/20848/18648/15937/15275/21991/353204/18641/108155/79459/18642/17319/16337/23917/26395/14635/20185/108099/56632/216805/13807
GO:0022604	regulation of cell morphogenesis	424	0.434921432900295	160716807118263	0.00193050193050193	0.00459783494354557	0.00121214455064445	2388	tags=25%, list=15%, signal=22%	22339/11674/13844/382018/22352/14674/74734/20354/15212/11603/104215/26456/58194/76007/67287/76089/99412/328572/16416/57912/22129/104252/11838/14114/26395/74132/270163/14810/56364/13385/54673/14567/76117/76709/71955/110829/320664/382236/665113/80288/11350/56637/68750/20352/69710/229707/23912/11750/16971/19415/26941/56212/18222/233071/20403/23789/329165/20350/19211/12721/105689/56376/12934/70450/12…
GO:0032946	positive regulation of mononuclear cell proliferation	105	0.553225360174976	175801522662718	0.00193050193050193	0.00459783494354557	0.00121214455064445	2384	tags=31%, list=15%, signal=27%	16453/20850/20851/74131/78317/105855/16161/384783/320484/17319/15040/16195/15205/12520/12487/56708/18761/21950/21813/11596/12721/22637/18019/19260/329559/20440/60533/27050/12501/22034/192656/19264/26365
GO:0048015	phosphatidylinositol-mediated signaling	125	0.610755718834662	198614359137013	0.00193050193050193	0.00459783494354557	0.00121214455064445	1092	tags=22%, list=7%, signal=21%	227753/240752/19419/108155/20354/19679/216505/14462/19015/18596/19401/18413/16337/15170/16452/21926/268857/18015/18708/243300/12192/20185/12487/26941/18803/72699/73182/18806
GO:0048754	branching morphogenesis of an epithelial tube	128	0.483695897339349	157856980254678	0.00193050193050193	0.00459783494354557	0.00121214455064445	2250	tags=23%, list=14%, signal=20%	22339/74533/14674/104156/18018/17979/229700/75605/21926/12305/11350/12614/14595/21813/16973/58231/17128/50721/13138/21803/18763/16842/16974/18654/12767/19206/18132/20779/56299/67122
GO:0050728	negative regulation of inflammatory response	113	0.482257185447766	154186326494229	0.00193050193050193	0.00459783494354557	0.00121214455064445	1704	tags=22%, list=10%, signal=20%	17127/15937/19883/21929/14462/19015/11555/12702/23871/19645/22695/12802/268857/52065/18569/192195/11513/217166/11596/21937/69769/18033/19219/13011/19255
GO:1902532	negative regulation of intracellular signal transduction	429	0.440157779423911	162861891165316	0.00193050193050193	0.00459783494354557	0.00121214455064445	1750	tags=24%, list=11%, signal=22%	74747/112405/20597/17691/29811/217558/13844/19883/56233/74734/109689/70461/21929/16362/18626/216505/22346/320484/74256/18753/17319/224826/69181/12370/19043/66168/12702/57912/13198/108705/75415/15170/104418/230784/606496/14114/26395/16396/57438/17237/19252/68943/238871/268857/54673/18015/330177/56458/105171/192195/22070/17246/16878/20185/18518/110213/207728/216805/11350/67603/18576/56637/11789/172…
GO:1990845	adaptive thermogenesis	128	0.627623623121251	204828633915231	0.00193050193050193	0.00459783494354557	0.00121214455064445	1923	tags=31%, list=12%, signal=28%	22339/104263/16592/14245/21833/108155/27399/26399/240028/11770/20852/11555/23882/20249/216850/13198/19645/16452/13819/105171/108097/22260/216805/70673/11789/11911/19664/18627/72674/15107/217166/14683/329910/11481/50721/22368/11491/14373/22410/12767
GO:2001257	regulation of cation channel activity	113	0.484720871704235	154974011457733	0.00193050193050193	0.00459783494354557	0.00121214455064445	1218	tags=15%, list=7%, signal=14%	13844/14579/75785/11555/66395/11838/68943/238871/56437/13385/20866/22318/18578/12297/18803/216856/13830
GO:0002237	response to molecule of bacterial origin	245	0.464527905447193	163503040206065	0.00193423597678917	0.00459783494354557	0.00121214455064445	2570	tags=27%, list=16%, signal=23%	11535/16477/22352/20851/108155/16476/21929/16410/18787/19015/19401/18035/17319/16478/16523/22695/16452/12802/238871/21926/268857/18569/108960/22260/207728/11350/14581/18578/20846/214855/217166/12042/211007/18754/22121/11502/18033/19219/19260/18439/20778/21803/11491/387206/60533/68652/21355/102626/11421/26417/19222/12142/22034/387160/21899/240354/21418/76959/192656/14528/17130/110279/257632/18127/…
GO:0006066	alcohol metabolic process	241	0.404383233404245	142430119807951	0.00193423597678917	0.00459783494354557	0.00121214455064445	2072	tags=19%, list=13%, signal=17%	20597/21991/114663/67078/27399/320404/20652/67963/18145/21926/18984/14635/98386/67111/20788/76483/56632/110611/14581/67800/16971/18803/192156/72999/16973/56209/19211/20787/14466/12724/217837/18023/14148/76500/18033/70059/14149/20778/20660/16329/15357/19062/26889/230101/230379/100017
GO:0007169	transmembrane receptor protein tyrosine kinase signaling pathway	419	0.417701430292571	15419999587521	0.00193423597678917	0.00459783494354557	0.00121214455064445	2704	tags=24%, list=17%, signal=20%	22339/74747/30878/20848/13844/20850/56338/56484/20851/108155/99929/104215/14462/384783/13685/18596/18753/269254/20852/76089/12702/16337/16416/606496/16452/14585/54673/18708/20662/56458/269473/71602/57330/12305/18761/11350/237542/56637/11789/215418/19664/16971/78388/26941/18803/246103/18710/19267/13848/72674/14784/19211/20787/14678/16822/20238/327826/16818/70568/21803/13867/19653/75747/19255/11491…
GO:0007264	small GTPase mediated signal transduction	419	0.413860481942155	152782059098273	0.00193423597678917	0.00459783494354557	0.00121214455064445	2509	tags=27%, list=15%, signal=23%	13844/14674/15368/74734/19419/11845/108155/16476/109689/104215/64652/19337/67168/223864/18596/320484/234094/213498/320404/56289/76089/57810/57912/233046/75415/11857/104418/241694/104252/72065/14251/26395/19730/75547/14567/18015/20662/76088/16706/30938/16800/17925/269608/229541/20166/216805/226652/14569/11350/12614/23912/69632/19415/73341/56212/20663/101497/233071/19336/20403/329165/114713/14784/6…
GO:0010563	negative regulation of phosphorus metabolic process	454	0.407425902388571	151141911283727	0.00193423597678917	0.00459783494354557	0.00121214455064445	1820	tags=24%, list=11%, signal=22%	74747/12576/20597/20848/29811/15937/13844/320795/17872/108155/16476/20354/105855/109689/21929/16362/18626/228775/216505/102141/384783/11770/74256/18753/226849/192652/100037258/12702/16337/23882/59090/57912/17873/19645/15170/223989/14114/16396/52468/19252/238871/21926/18015/330177/56458/52065/192231/192195/16878/20185/18518/108099/207728/216805/11350/67603/12257/56637/11789/217695/26457/78388/2694…
GO:0032635	interleukin-6 production	118	0.499657524234259	160221548858639	0.00193423597678917	0.00459783494354557	0.00121214455064445	2817	tags=31%, list=17%, signal=26%	20848/105855/109689/21929/17196/16331/230073/15170/21926/268857/192195/16800/56632/67581/21950/214855/11596/14466/16598/107607/21937/16423/13057/56490/19260/18439/171095/22034/21899/192656/257632/57781/15223/17164/332579/11629/22433
GO:0032787	monocarboxylic acid metabolic process	422	0.498363054946874	184111679386904	0.00193423597678917	0.00459783494354557	0.00121214455064445	1603	tags=19%, list=10%, signal=17%	56421/14751/433182/15277/18655/74747/107029/228026/18563/11674/14433/18746/20848/18648/16592/15937/15275/21991/14245/353204/18641/16828/14385/108155/270685/228775/79459/109672/60525/19015/384783/11770/20250/18642/17319/236900/76238/16337/20249/212980/230784/11430/68738/18984/14635/26569/67111/20185/108099/108097/22260/13807/67800/26457/16969/18627/80911/72674/18597/15107/217166/14447/72999/11364/…
GO:0034101	erythrocyte homeostasis	118	0.585910228055147	187879576866137	0.00193423597678917	0.00459783494354557	0.00121214455064445	1067	tags=29%, list=7%, signal=27%	14751/22339/16453/20848/20850/107817/56484/15368/20851/15902/21833/105855/69188/17684/16331/14462/11479/50794/23871/16658/19645/22695/16452/13819/50875/238247/52065/230257/12192/20185/22778/16969/20846/100038882
GO:0040017	positive regulation of locomotion	454	0.472407143527166	175247862637573	0.00193423597678917	0.00459783494354557	0.00121214455064445	2385	tags=25%, list=15%, signal=22%	14751/22339/18563/17127/11674/20848/20850/30957/15368/56233/11845/16476/20354/105855/11977/21936/16410/18787/26456/14462/16403/11479/384783/223864/18596/17250/11980/17319/13143/223697/76089/23871/384009/16337/16416/108101/16195/16336/66313/16452/14114/26395/14810/18708/76088/76709/17246/16800/320664/13653/11350/11789/68750/20352/16971/18803/12333/18222/18806/21813/353310/106512/20350/11596/12721/…
GO:0045936	negative regulation of phosphate metabolic process	454	0.407425902388571	151141911283727	0.00193423597678917	0.00459783494354557	0.00121214455064445	1820	tags=24%, list=11%, signal=22%	74747/12576/20597/20848/29811/15937/13844/320795/17872/108155/16476/20354/105855/109689/21929/16362/18626/228775/216505/102141/384783/11770/74256/18753/226849/192652/100037258/12702/16337/23882/59090/57912/17873/19645/15170/223989/14114/16396/52468/19252/238871/21926/18015/330177/56458/52065/192231/192195/16878/20185/18518/108099/207728/216805/11350/67603/12257/56637/11789/217695/26457/78388/2694…
GO:0051493	regulation of cytoskeleton organization	450	0.378243500652785	14036654550479	0.00193423597678917	0.00459783494354557	0.00121214455064445	2210	tags=22%, list=13%, signal=20%	227753/21809/17127/12576/26401/67064/74734/11845/105855/11603/104215/223864/18596/74256/234094/18753/211401/70292/56289/328572/57748/434204/16416/11857/104252/22323/72205/50875/19240/78757/75547/18708/76709/16800/235431/319262/18761/57028/11350/56637/11789/69710/12614/23912/16971/14026/56212/12333/101497/67771/23789/329165/14784/12721/105689/216965/18754/83679/16798/74201/16423/17128/232944/12704…
GO:0071417	cellular response to organonitrogen compound	425	0.423580999540253	156487855900991	0.00193423597678917	0.00459783494354557	0.00121214455064445	2420	tags=27%, list=15%, signal=23%	18746/20848/22352/20850/56484/14245/20851/16440/108155/11977/16439/16362/104215/228775/384783/223864/13685/18753/224008/224826/20852/11555/76089/12702/16337/22278/12368/230784/67579/606496/16452/238871/21926/18708/11747/56458/76709/52187/17246/12192/16800/13924/18761/57028/207728/13653/237542/18576/56637/110147/11789/22318/18578/11911/16971/22027/20846/18710/19267/72674/231207/14683/11596/14784/1…
GO:0106106	cold-induced thermogenesis	123	0.649099079260739	210168143123748	0.00193423597678917	0.00459783494354557	0.00121214455064445	1923	tags=33%, list=12%, signal=29%	22339/104263/16592/14245/21833/108155/27399/26399/240028/11770/20852/11555/23882/20249/216850/13198/19645/16452/13819/105171/108097/22260/216805/70673/11789/11911/19664/18627/72674/15107/217166/14683/329910/11481/50721/22368/11491/14373/22410/12767
GO:0120161	regulation of cold-induced thermogenesis	123	0.649099079260739	210168143123748	0.00193423597678917	0.00459783494354557	0.00121214455064445	1923	tags=33%, list=12%, signal=29%	22339/104263/16592/14245/21833/108155/27399/26399/240028/11770/20852/11555/23882/20249/216850/13198/19645/16452/13819/105171/108097/22260/216805/70673/11789/11911/19664/18627/72674/15107/217166/14683/329910/11481/50721/22368/11491/14373/22410/12767
GO:1901653	cellular response to peptide	241	0.473040533317515	166612298109498	0.00193423597678917	0.00459783494354557	0.00121214455064445	2420	tags=32%, list=15%, signal=28%	18746/20848/22352/20850/56484/14245/20851/108155/16362/104215/228775/384783/13685/18753/20852/11555/12702/16337/22278/606496/16452/18708/11747/56458/17246/12192/16800/13924/18761/237542/18576/56637/11789/22318/16971/20846/18710/19267/72674/231207/11596/14784/19211/211007/20787/107607/11545/14678/11512/67749/18033/16401/19260/19877/19653/75747/19255/65019/235442/192157/19062/20416/54601/20683/6842…
GO:1902105	regulation of leukocyte differentiation	241	0.477670636063961	168243092945742	0.00193423597678917	0.00459783494354557	0.00121214455064445	1506	tags=26%, list=9%, signal=24%	16453/20850/20851/74131/15902/19419/16476/105855/12477/21847/16362/66494/57757/16331/14462/19401/74256/320404/12370/93694/16416/16658/80859/19645/15170/67596/21940/12399/21926/18015/18708/20662/14281/12192/16878/59009/12487/22778/65963/11350/381305/70673/56637/11789/16969/20663/21950/15001/21813/328365/14683/11596/11776/14998/12193/22637/66058/54411/234069/11774/16818/21417
GO:0007259	JAK-STAT cascade	117	0.586187889728027	187783461212695	0.00193798449612403	0.00459783494354557	0.00121214455064445	2012	tags=31%, list=12%, signal=27%	16154/16453/20848/20850/20851/16362/21936/22346/18413/20852/12702/20849/16195/16451/16452/21926/15205/16878/56708/545652/20847/20846/72674/11596/21937/545649/19219/16818/545650/319146/18763/19255/545648/59004/80285/15468
GO:0007423	sensory organ development	427	0.47289259613413	17474320980343	0.00193798449612403	0.00459783494354557	0.00121214455064445	2237	tags=21%, list=14%, signal=19%	11482/22339/17127/12576/20848/13844/22352/107817/26401/16206/19411/15213/16476/235542/22295/17684/22346/14462/18596/19401/231051/12125/65107/17132/57810/15040/214058/12368/16658/13390/99683/17921/18015/20662/320790/15205/16878/140476/12305/213081/22778/13392/70673/11789/56371/333654/14581/12614/19664/26941/16450/21813/329165/72999/16973/14998/12724/67231/11481/16886/100169/74206/327826/71175/2141…
GO:0007599	hemostasis	109	0.526972999618686	167921176860965	0.00193798449612403	0.00459783494354557	0.00121214455064445	1830	tags=24%, list=11%, signal=21%	14674/12306/17101/18787/18753/11555/16416/108101/15170/14114/12527/21682/11747/18761/235627/11750/20912/14026/73182/14683/20170/20910/11774/29813/232946/192236
GO:0009145	purine nucleoside triphosphate biosynthetic process	114	0.578052995119709	184775490586727	0.00193798449612403	0.00459783494354557	0.00121214455064445	903	tags=25%, list=6%, signal=24%	56421/14751/433182/15277/18655/74747/11674/14433/18746/20848/18648/15937/15275/21991/353204/18641/108155/79459/18642/17319/16337/23917/26395/14635/20185/108099/56632/216805/13807
GO:0009791	post-embryonic development	109	0.555976318176895	177163152045067	0.00193798449612403	0.00459783494354557	0.00121214455064445	1943	tags=28%, list=12%, signal=25%	22339/30957/14385/99929/22295/14462/12125/16452/67163/75605/17921/192195/71602/11350/333654/215418/14683/11364/11481/22284/239528/13498/72135/14790/107503/214162/242291/22764/109900/12142/217325
GO:0010508	positive regulation of autophagy	109	0.579391773350547	184624541513484	0.00193798449612403	0.00459783494354557	0.00121214455064445	2392	tags=39%, list=15%, signal=33%	15277/12177/12176/56484/15368/230895/60599/12125/11555/13198/230784/606496/56374/26395/68943/54673/56458/17281/320528/216805/56637/11596/14466/107607/27103/93679/20821/237782/19877/75747/252972/18715/26417/15194/77040/228361/72512/192656/140742/257632/15944/56480
GO:0010634	positive regulation of epithelial cell migration	114	0.506713656896293	161971766136456	0.00193798449612403	0.00459783494354557	0.00121214455064445	1835	tags=21%, list=11%, signal=19%	14751/22339/20850/15368/56233/11845/16476/18787/14462/23871/384009/16416/16336/11350/68750/18803/21813/18754/11502/11852/21803/11491/20683/232227
GO:0019933	cAMP-mediated signaling	114	0.643998502691118	205855069131208	0.00193798449612403	0.00459783494354557	0.00121214455064445	1461	tags=26%, list=9%, signal=24%	381853/14433/11535/14674/70461/51801/11555/76089/16336/606496/382045/17237/14680/238871/75547/105171/16706/13611/207728/18576/18578/11513/26941/14683/14678/11512/22210/381290/19735/19219
GO:0030856	regulation of epithelial cell differentiation	114	0.616975861452516	197217242091184	0.00193798449612403	0.00459783494354557	0.00121214455064445	2593	tags=32%, list=16%, signal=27%	11482/22339/12576/20850/20851/17133/15213/18787/22346/14462/12226/17979/22695/21926/15205/12192/16878/381823/11789/18222/17134/21937/21417/19726/93691/19877/22410/94092/19206/18132/26365/18755/22344/108655/60611/15223
GO:0050817	coagulation	109	0.513188931377984	163528851328945	0.00193798449612403	0.00459783494354557	0.00121214455064445	1412	tags=20%, list=9%, signal=19%	14674/12306/17101/18787/18753/11555/16416/108101/15170/14114/12527/21682/11747/18761/235627/20912/14026/73182/14683/20170/20910/11774
GO:0060401	cytosolic calcium ion transport	117	0.502206830319788	160880390903097	0.00193798449612403	0.00459783494354557	0.00121214455064445	1685	tags=22%, list=10%, signal=20%	50527/16440/69597/16439/16410/11555/16416/13198/15170/14810/238871/320790/110213/11350/170770/12297/18803/72699/12721/170756/18754/13057/16818/18439/21803/78688
GO:0071356	cellular response to tumor necrosis factor	114	0.476682257872884	152372185242654	0.00193798449612403	0.00459783494354557	0.00121214455064445	1908	tags=25%, list=12%, signal=22%	19883/56484/16362/11770/74256/18035/22695/16452/21926/12192/110829/11797/65098/319190/20846/217166/14466/12193/21937/18033/266692/78688/19255/11491/19062/59004/27050/26417
GO:1905952	regulation of lipid localization	114	0.51631390920437	165040500915027	0.00193798449612403	0.00459783494354557	0.00121214455064445	2104	tags=23%, list=13%, signal=20%	69573/12306/16410/66494/26399/19015/384783/11980/18035/73389/18753/17319/16416/75605/20185/20788/22260/237542/16971/100705/18439/20778/19255/12953/100017/19206
GO:0001655	urogenital system development	259	0.441010112373374	155270872113054	0.00194174757281553	0.00459783494354557	0.00121214455064445	1189	tags=14%, list=7%, signal=13%	22339/17127/12576/13844/74533/70350/20850/107817/15902/19411/15213/99929/18004/14462/16403/18596/19401/12125/211401/15903/16416/192897/83396/18015/20677/15205/16878/71602/12633/13653/216805/11789/20846/74025/19211/15184
GO:0006875	cellular metal ion homeostasis	418	0.440965293812771	162632870147316	0.00194174757281553	0.00459783494354557	0.00121214455064445	2368	tags=21%, list=14%, signal=18%	50527/381853/17127/16453/112405/11535/12176/14674/15368/16440/20855/69597/14385/11977/16439/15212/22295/16410/67168/11972/11555/66168/11979/16416/109108/13198/16195/15170/16452/11749/21871/14810/238871/13385/11747/320790/110213/11350/20866/170770/12297/11750/11911/66500/16971/18803/72699/23833/11776/98396/12721/170756/18754/13400/54411/17128/56491/11932/12773/381290/64209/13057/19219/16818/18439/…
GO:0007015	actin filament organization	323	0.472870895981936	170790891417375	0.00194174757281553	0.00459783494354557	0.00121214455064445	2503	tags=26%, list=15%, signal=22%	227753/21809/17127/215280/26401/74734/11845/105855/109689/104215/223864/234094/18753/211401/57748/434204/75415/104252/22323/50875/19240/78757/27361/18708/76709/16800/235431/320664/319262/18761/57028/11350/69710/23912/22027/14026/56212/12333/101497/67771/23789/329165/14784/12721/217124/18754/16798/78885/16423/74569/12704/192176/19219/20740/11852/234686/27360/19877/114229/19062/277360/23999/73910/2…
GO:0008643	carbohydrate transport	116	0.55807899608105	178928759530902	0.00194174757281553	0.00459783494354557	0.00121214455064445	1915	tags=22%, list=12%, signal=20%	20527/20525/15277/16592/104215/228775/384783/76157/18753/17319/16337/212980/230784/606496/21926/237542/72144/22232/20912/50721/117591/24014/13867/19062/11421/68421
GO:0009201	ribonucleoside triphosphate biosynthetic process	116	0.552373362721297	177099445210585	0.00194174757281553	0.00459783494354557	0.00121214455064445	903	tags=25%, list=6%, signal=24%	56421/14751/433182/15277/18655/74747/11674/14433/18746/20848/18648/15937/15275/21991/353204/18641/108155/79459/18642/17319/16337/23917/26395/14635/20185/108099/56632/216805/13807
GO:0016052	carbohydrate catabolic process	115	0.692695849020379	221763352835532	0.00194174757281553	0.00459783494354557	0.00121214455064445	1182	tags=30%, list=7%, signal=28%	56421/14751/433182/15277/18655/74747/72157/11674/14433/18746/20848/18648/15937/15275/21991/244416/353204/18641/77559/16828/108155/15212/79459/18642/17319/16337/14667/12492/14635/20185/108099/13807/16969/14447/16973
GO:0030855	epithelial cell differentiation	428	0.545652444509185	20173092690683	0.00194174757281553	0.00459783494354557	0.00121214455064445	2454	tags=27%, list=15%, signal=24%	11482/22339/17127/12576/70350/22352/20850/56338/26401/20851/17133/15902/20855/12306/14369/21833/19411/15213/16476/225876/22295/218630/18787/22346/14462/12226/223864/26433/19401/211401/14284/17132/76089/15903/216850/17979/22695/99683/72065/26395/238247/270163/21926/17921/20677/21346/15205/12192/16878/140476/71602/100986/207728/381823/11350/94246/11789/56371/20602/14581/14595/11750/19664/26941/1088…
GO:0045667	regulation of osteoblast differentiation	104	0.642510757732621	203714411510695	0.00194174757281553	0.00459783494354557	0.00121214455064445	2763	tags=35%, list=17%, signal=29%	22339/17127/56233/15902/15213/20354/226551/16478/15903/18018/16195/17966/22057/21926/114584/56637/11789/14683/16973/15184/11481/54411/19219/387206/12006/22410/208727/19206/93966/19712/17130/100201/67399/12168/15951/18747
GO:0046879	hormone secretion	259	0.442869249136226	15592543711836	0.00194174757281553	0.00459783494354557	0.00121214455064445	2153	tags=21%, list=13%, signal=19%	381853/30878/11535/18641/109689/14462/19015/384783/18642/18413/59090/16452/75605/380714/21926/11747/20677/320790/16878/56708/13924/18576/22318/12289/16971/20912/18627/15107/217166/216856/14683/16973/20787/170756/18754/11481/17128/20909/214597/19219/19726/93691/19653/114229/56205/15357/235442/56455/12953/15194/228355/12288/108075/74370/378435
GO:0050804	modulation of chemical synaptic transmission	452	0.386583902831643	143333373171578	0.00194174757281553	0.00459783494354557	0.00121214455064445	1391	tags=11%, list=8%, signal=10%	13429/68404/112405/20848/13844/30945/382018/14664/16440/14815/22346/22317/19401/72194/11555/76089/18412/16452/11838/14251/67869/68943/14810/12802/21926/13385/18015/78808/14809/269608/13653/11350/56637/22318/12614/12297/19934/18803/216856/11596/19211/217124/18754/13400/14678/69017/27103/20909/20910
GO:0071248	cellular response to metal ion	116	0.545057799057317	174753962329386	0.00194174757281553	0.00459783494354557	0.00121214455064445	2349	tags=27%, list=14%, signal=23%	227753/12576/16477/12176/15368/15902/16476/11977/11770/320404/11979/16478/606496/13385/11747/74096/14281/19415/11513/98396/18023/266692/232341/70568/19395/26417/59287/14102/21418/11690/74772
GO:0071453	cellular response to oxygen levels	104	0.667768467014452	211722618876147	0.00194174757281553	0.00459783494354557	0.00121214455064445	1345	tags=34%, list=8%, signal=31%	22339/18655/228026/18453/12177/12176/19883/27368/56295/70186/12013/108155/17684/22346/19015/13685/19155/11972/11555/236900/67579/13819/26395/21871/68943/56458/12192/110213/13653/19664/231207/19211/18754/67749/54411
GO:0099177	regulation of trans-synaptic signaling	453	0.397782894724659	147483983659988	0.00194174757281553	0.00459783494354557	0.00121214455064445	1391	tags=11%, list=8%, signal=10%	13429/68404/112405/20848/16592/13844/30945/382018/14664/16440/14815/22346/22317/19401/72194/11555/76089/18412/16452/11838/14251/67869/68943/14810/12802/21926/13385/18015/78808/14809/269608/13653/11350/56637/22318/12614/12297/19934/18803/216856/11596/19211/217124/18754/13400/14678/69017/27103/20909/20910
GO:2000147	positive regulation of cell motility	428	0.487266656239527	180145356633396	0.00194174757281553	0.00459783494354557	0.00121214455064445	2385	tags=26%, list=15%, signal=23%	14751/22339/17127/11674/20848/20850/30957/15368/56233/11845/16476/20354/105855/11977/21936/16410/18787/26456/14462/16403/11479/384783/223864/18596/17250/11980/17319/13143/223697/76089/23871/384009/16337/16416/108101/16195/16336/66313/16452/14114/26395/14810/18708/76088/76709/17246/16800/320664/13653/11350/11789/68750/20352/16971/18803/12333/18222/18806/21813/353310/106512/20350/11596/12721/66922/…
GO:0002521	leukocyte differentiation	464	0.482342024448699	179673869062356	0.00194552529182879	0.00459783494354557	0.00121214455064445	1743	tags=25%, list=11%, signal=23%	22339/16453/20848/16477/20850/19883/107817/56233/20851/74131/15902/74734/12306/14369/19419/16476/105855/11977/12477/21847/21929/16362/270110/66494/210757/17684/57757/16331/14462/19401/74256/320404/12370/20852/93694/328572/16205/23882/18018/16416/56532/16658/80859/19645/15170/67596/21940/12399/16409/21926/18015/16431/18708/20662/14281/98386/20677/320790/12192/12520/16878/59009/20185/12487/56708/22…
GO:0002694	regulation of leukocyte activation	411	0.450463276793244	165517411260401	0.00194552529182879	0.00459783494354557	0.00121214455064445	2385	tags=29%, list=15%, signal=25%	227753/16453/20850/19883/15368/20851/74131/15902/320795/19419/78317/105855/12477/16161/21929/16362/17101/66494/57757/16331/14462/384783/320484/19401/74256/17319/320404/20911/20852/15040/56532/80859/16195/16414/15170/67596/21940/12399/16409/16396/57438/12802/20662/76088/52065/15205/12192/12520/59009/12487/56708/18761/22778/56632/13482/11350/56048/381305/20663/21950/18806/19267/13848/15001/21813/32…
GO:0002790	peptide secretion	484	0.428277985562441	160058450204863	0.00194552529182879	0.00459783494354557	0.00121214455064445	2577	tags=25%, list=16%, signal=22%	14751/21809/381853/30878/14433/15275/18641/19419/11845/109689/21929/17101/17196/16410/14462/19015/384783/18642/17319/18413/328572/15040/230073/59090/99889/21940/16452/14114/103213/380714/21926/11747/20677/320790/16878/110213/56708/76483/22260/13924/18761/56632/11350/18576/12289/19664/16971/20912/18803/18627/100038882/214855/13848/15107/217166/216856/11596/16973/16534/11785/20787/170756/18754/1154…
GO:0006935	chemotaxis	398	0.459077110795742	168445712265559	0.00194552529182879	0.00459783494354557	0.00121214455064445	2002	tags=20%, list=12%, signal=18%	22339/17127/12215/13844/30957/14385/20354/105855/11603/17101/16410/18787/26456/14462/22152/18596/17250/18753/17319/13143/16416/16414/22323/12399/14251/16409/19252/58861/12802/238871/17925/269608/18761/20352/18578/16971/14026/56212/13848/23789/106512/20350/11596/12721/170822/11785/170756/105689/226251/22121/16172/12934/17128/20909/12773/20361/212168/20353/232341/13138/20440/21803/12913/93691/21118…
GO:0009127	purine nucleoside monophosphate biosynthetic process	126	0.487404332171186	158499990265813	0.00194552529182879	0.00459783494354557	0.00121214455064445	903	tags=23%, list=6%, signal=22%	56421/14751/433182/15277/18655/74747/11674/14433/18746/20848/18648/15937/15275/21991/353204/18641/108155/79459/18642/17319/16337/23917/26395/14635/20185/108099/56632/216805/13807
GO:0009168	purine ribonucleoside monophosphate biosynthetic process	126	0.487404332171186	158499990265813	0.00194552529182879	0.00459783494354557	0.00121214455064445	903	tags=23%, list=6%, signal=22%	56421/14751/433182/15277/18655/74747/11674/14433/18746/20848/18648/15937/15275/21991/353204/18641/108155/79459/18642/17319/16337/23917/26395/14635/20185/108099/56632/216805/13807
GO:0010675	regulation of cellular carbohydrate metabolic process	119	0.554752293067448	177863644308309	0.00194552529182879	0.00459783494354557	0.00121214455064445	2164	tags=32%, list=13%, signal=28%	74747/228026/20848/18648/17691/15937/19883/244416/108155/67078/14815/384783/69181/236900/328572/16337/59090/212980/230784/56458/12492/77781/67800/72674/217166/11364/66294/18754/100705/18023/50721/19255/19062/19386/56790/208727/20779/14583
GO:0030003	cellular cation homeostasis	464	0.417728148324924	155605003962858	0.00194552529182879	0.00459783494354557	0.00121214455064445	2869	tags=24%, list=18%, signal=20%	50527/381853/17127/16453/112405/11535/12176/14674/15368/16440/20855/69597/14385/11977/16439/15212/22295/16410/67168/331004/11972/11555/66168/11979/16416/109108/13198/16195/15170/16452/11749/21871/14810/238871/13385/11747/320790/110213/11350/20866/170770/12297/11750/11911/66500/16971/18803/72699/17134/23833/11776/98396/12721/170756/18754/13400/54411/17128/56491/11932/12773/381290/64209/13057/19219…
GO:0030183	B cell differentiation	119	0.506275765841887	162321190669995	0.00194552529182879	0.00459783494354557	0.00121214455064445	1743	tags=29%, list=11%, signal=26%	16453/20850/56233/20851/15902/105855/21929/270110/16331/74256/328572/16205/18018/15170/21940/16431/18708/12192/56708/22778/545652/11350/56048/19664/16969/15184/12193/234069/545649/216742/545650/319146/19255/11491/545648
GO:0048514	blood vessel morphogenesis	465	0.501592539954663	186775985479974	0.00194552529182879	0.00459783494354557	0.00121214455064445	2598	tags=26%, list=16%, signal=22%	11482/22339/15277/18655/30878/112405/18746/11535/20848/16477/13844/19883/107817/14674/15368/56233/12306/15213/99929/16476/16410/18787/17684/22346/12226/223864/18596/51801/12370/11555/76089/23871/16416/16414/77044/16451/99683/13819/229700/58861/50767/18015/20662/20677/320790/15205/12192/16878/71602/381823/216805/11350/20866/18576/14595/19664/16971/18803/20846/18710/21813/20226/328365/16973/19211/1…
GO:0051606	detection of stimulus	126	0.522833757696969	170021356060706	0.00194552529182879	0.00459783494354557	0.00121214455064445	2351	tags=23%, list=14%, signal=20%	21809/109689/18004/16410/57757/17035/110911/21926/20677/140476/20866/12297/243923/17951/107607/11545/17952/20778/24115/18763/22040/27050/14913/12767/21899/231252/19712/257632/59047
GO:0120031	plasma membrane bounded cell projection assembly	399	0.39935690121649	146491064678719	0.00194552529182879	0.00459783494354557	0.00121214455064445	3608	tags=32%, list=22%, signal=25%	227753/21809/11845/433956/11977/18004/11603/66573/218630/104215/16403/74256/18753/76089/654470/20399/434204/106840/192897/68259/104252/18536/68743/76709/30938/234776/213081/665113/18761/76816/11350/11789/69710/73341/14026/26941/56212/70415/74025/217124/226251/114602/219140/74201/22210/232944/192176/19726/18439/13430/66994/19877/239985/53860/230872/225523/19062/56455/319565/23999/231148/15194/1872…
GO:0007389	pattern specification process	315	0.446364853494889	160582959812337	0.00194931773879142	0.00459783494354557	0.00121214455064445	2763	tags=23%, list=17%, signal=19%	11482/20893/17127/81898/20855/19411/15213/225876/235542/23872/12227/17684/11479/654470/57810/328572/13198/16658/13390/11838/15205/213081/13392/14296/93836/18515/22289/11789/12614/19664/21813/74025/20350/16973/19821/11481/70122/17128/59024/55927/207165/327826/21417/19726/240057/68151/230824/16842/214162/16974/12006/15194/269878/22632/26407/71458/19206/13543/225164/21418/67122/17130/67661/68146/231…
GO:0007517	muscle organ development	315	0.412476009740428	148391205035722	0.00194931773879142	0.00459783494354557	0.00121214455064445	2086	tags=19%, list=13%, signal=17%	17127/112405/16468/56233/14605/17133/14369/15213/14815/12227/17684/244059/60406/211401/11555/57810/328572/15903/19645/606496/14251/18015/14281/320790/16878/12633/13653/80288/17904/72949/56637/11789/19664/17261/67040/21813/19211/15184/66978/12651/17128/19735/327826/50721/21803/20482/77578/14359/13867/16842/15357/16974/54601/22410/71472/380664/22632/21924/208727
GO:0009617	response to bacterium	488	0.428467613470802	160299478402607	0.00194931773879142	0.00459783494354557	0.00121214455064445	2574	tags=22%, list=16%, signal=19%	11535/16477/12176/22352/20851/14938/108155/16476/21929/17101/16410/18787/57757/19015/11770/19401/18035/18753/237436/17319/15040/16478/20249/16523/22695/16452/14109/12802/238871/21926/268857/18569/100504486/320790/108960/12633/22260/207728/11350/14581/72124/18578/19664/319190/20846/100038882/214855/76074/17951/23833/217166/12042/211007/18754/107607/22121/21937/16423/17952/11502/13057/18033/70799/1…
GO:0043434	response to peptide hormone	257	0.411775256200199	144689484717685	0.00194931773879142	0.00459783494354557	0.00121214455064445	1915	tags=25%, list=12%, signal=23%	18746/20848/20850/56484/14245/20851/108155/16362/104215/228775/384783/13685/18753/20852/12702/20849/16337/22278/230784/606496/16452/18708/11747/56458/12192/13924/18761/13653/237542/18576/56637/11789/22318/77781/20847/26457/20912/20846/12333/18710/18806/19267/72674/231207/14784/19211/20787/11545/14678/11512/67749/18033/20384/19877/19653/75747/19255/235442/192157/19062/20416/54601/20683/12953/68421
GO:0050673	epithelial cell proliferation	310	0.421446159204509	151348577941299	0.00194931773879142	0.00459783494354557	0.00121214455064445	1940	tags=20%, list=12%, signal=18%	11482/22339/17127/30878/12576/20848/20850/15368/15902/14369/15213/16476/11977/21929/22346/14462/19015/211401/20852/16416/19645/22695/68259/12399/26395/78757/75605/21926/268857/18015/69745/15205/12192/110829/12633/13924/73447/11789/68750/14595/18803/20846/19290/353310/217166/11596/19211/214597/13601/13057/16401/327826/20778/50721/21803/11491/16974/20683/22410/78943/18654/59287
GO:0097696	STAT cascade	121	0.556410619416784	17912142933696	0.00194931773879142	0.00459783494354557	0.00121214455064445	2012	tags=30%, list=12%, signal=26%	16154/16453/20848/20850/20851/16362/21936/22346/18413/20852/12702/20849/16195/16451/16452/21926/15205/16878/56708/545652/20847/20846/72674/11596/21937/545649/19219/16818/545650/319146/18763/19255/545648/59004/80285/15468
GO:0006816	calcium ion transport	309	0.464188236881054	16660943966567	0.001953125	0.00459783494354557	0.00121214455064445	2023	tags=21%, list=12%, signal=19%	50527/16453/16440/20855/12306/14579/69597/16439/22295/16410/18787/223864/18596/51801/11555/66395/18018/16416/13198/22333/15170/11749/58861/14810/238871/56437/320790/15205/67887/110213/56632/11350/20866/12257/170770/12289/18578/12297/18803/72699/12721/16534/170756/18754/14678/381290/13057/19260/16818/18439/24115/22368/17341/21803/12913/12325/18763/78688/19062/252972/11421/15194/12767/116873/53313/…
GO:0007159	leukocyte cell-cell adhesion	260	0.460787698305501	16233029678851	0.001953125	0.00459783494354557	0.00121214455064445	2041	tags=28%, list=12%, signal=25%	16421/16453/20850/20851/74131/19419/20354/78317/105855/12477/16161/16362/14462/320484/19401/74256/320404/23871/15040/108101/80859/16195/16414/15170/67596/21940/12399/16409/16396/57438/21926/76088/15205/12520/12487/54446/18761/22778/13482/56048/381305/12333/21950/13848/21813/328365/11596/11776/14998/12721/12042/22637/16423/11774/69769/16401/19260/16818/20868/232341/21803/19877/19255/60533/19084/20…
GO:0009142	nucleoside triphosphate biosynthetic process	127	0.531225597736242	172806084152577	0.001953125	0.00459783494354557	0.00121214455064445	903	tags=23%, list=6%, signal=22%	56421/14751/433182/15277/18655/74747/11674/14433/18746/20848/18648/15937/15275/21991/353204/18641/108155/79459/18642/17319/16337/23917/26395/14635/20185/108099/56632/216805/13807
GO:0016049	cell growth	404	0.385555812938109	141481885951662	0.001953125	0.00459783494354557	0.00121214455064445	2364	tags=23%, list=14%, signal=20%	11482/22339/68404/17127/12576/55942/382018/19411/20354/14815/71839/26456/170742/19015/11479/381022/58172/328572/17979/19645/230784/606496/23807/74132/217356/56437/75547/54673/14567/71955/12520/52808/12305/56632/216805/11350/56637/20352/170770/16199/16971/19415/21813/72674/20403/20350/11785/407786/217124/56376/12581/12934/27103/17128/76500/13057/229227/16401/20361/19735/22284/20353/266692/50721/22…
GO:0022407	regulation of cell-cell adhesion	317	0.464806364677345	167377672612853	0.001953125	0.00459783494354557	0.00121214455064445	2041	tags=27%, list=12%, signal=24%	22339/16453/20850/20851/74131/19419/78317/105855/12477/16161/21929/16362/17196/17684/14462/16403/320484/19401/74256/18753/320404/11555/100182/23871/15040/108101/80859/16195/16414/15170/67596/21940/16452/12399/14251/26395/16396/12527/57438/21926/18708/76088/15205/12520/12487/54446/18761/22778/13482/11350/56048/381305/12333/21950/13848/21813/328365/353310/11596/11776/14998/12721/12042/22637/16423/1…
GO:0032870	cellular response to hormone stimulus	404	0.459121316055558	168477163348012	0.001953125	0.00459783494354557	0.00121214455064445	1915	tags=26%, list=12%, signal=23%	74747/104263/18746/20848/16477/20850/56484/14245/20851/21833/19411/108155/16476/14815/16362/18626/104215/228775/77128/19015/384783/13685/19401/51801/18753/268903/381022/20852/12702/328572/16478/16337/22278/67731/17979/22695/606496/16452/18145/67488/74132/75547/18708/56404/11747/56458/12192/20185/13924/18761/237542/18576/56637/11789/22318/20602/26457/16969/20846/18710/67040/19267/72674/231207/3533…
GO:0034762	regulation of transmembrane transport	404	0.433672699450156	159138649567723	0.001953125	0.00459783494354557	0.00121214455064445	1956	tags=20%, list=12%, signal=18%	15277/16592/13844/15275/14579/11977/11603/104215/75785/228775/384783/223864/17250/18753/17319/11555/66395/65106/16337/16416/16523/15170/606496/11838/68943/238871/21926/16511/56437/13385/74096/320790/114584/100986/56632/11350/16491/20866/237542/22318/12289/18578/12297/20912/26941/18803/18627/72699/94221/216856/11596/18301/19211/12721/13830/12724/18754/226922/11932/381290/192176/13057/19735/19260/5…
GO:0042110	T cell activation	400	0.473848255241914	173689680634848	0.001953125	0.00459783494354557	0.00121214455064445	2612	tags=36%, list=16%, signal=31%	227753/17127/16453/20848/20850/19883/107817/20851/74131/74734/14369/19419/78317/105855/11977/12477/16161/16362/16410/66494/210757/14462/320484/19401/74256/56501/320404/20852/15040/16205/23882/56532/16658/80859/16195/16414/15170/67596/21940/12399/16409/16396/57438/268857/20662/76088/20677/320790/15205/12192/12520/59009/20185/12487/18761/22778/13653/13482/545652/11350/56048/381305/22165/11789/19934…
GO:0048017	inositol lipid-mediated signaling	127	0.608040620292265	19779377922707	0.001953125	0.00459783494354557	0.00121214455064445	1092	tags=22%, list=7%, signal=21%	227753/240752/19419/108155/20354/19679/216505/14462/19015/18596/19401/18413/16337/15170/16452/21926/268857/18015/18708/243300/12192/20185/12487/26941/18803/72699/73182/18806
GO:0048660	regulation of smooth muscle cell proliferation	127	0.521962416533634	169792799255841	0.001953125	0.00459783494354557	0.00121214455064445	2086	tags=29%, list=13%, signal=26%	22339/21809/30878/12576/29811/15368/20851/15902/59027/16476/21929/19015/18596/16416/16452/21926/18708/18569/17246/13653/56637/19664/20846/17261/21813/11596/19211/14678/13057/327826/15357/20416/78943/19222/22034/100017/208727
GO:0048667	cell morphogenesis involved in neuron differentiation	494	0.409769230867694	153282230509595	0.001953125	0.00459783494354557	0.00121214455064445	2237	tags=20%, list=14%, signal=18%	22339/68404/12215/13844/22352/30957/15902/69597/20354/11977/11603/22295/26456/14462/22152/77480/67287/76089/99412/654470/328572/19645/99683/22323/12399/11838/14251/26395/74132/14810/13385/17921/54673/14567/78808/15205/71955/140476/665113/11350/56637/11789/20352/16971/14026/26941/18222/233071/13848/329165/20350/19211/170822/11785/105689/56376/226251/12934/17128/12704/20910/16401/20361/68703/22284/…
GO:0050867	positive regulation of cell activation	260	0.437590852023669	154158310089788	0.001953125	0.00459783494354557	0.00121214455064445	2385	tags=30%, list=15%, signal=26%	16453/20850/20851/74131/19419/78317/105855/16161/16362/17101/16331/14462/384783/18596/320484/19401/74256/17319/320404/20911/20852/15040/80859/16195/16414/67596/21940/16452/12399/16409/76088/15205/12520/12487/56708/18761/22778/56632/13482/56048/21950/18806/13848/21813/328365/11596/11776/14998/12721/12042/22637/18019/16423/20909/234069/20910/11774/19260/16818/329559/21803/232946/60533/192236/27050/…
GO:0051236	establishment of RNA localization	140	-0.607562059459001	-20252852222701	0.001953125	0.00459783494354557	0.00121214455064445	2090	tags=49%, list=13%, signal=43%	67681/269966/225432/76438/71701/231042/12877/66679/97112/18148/13211/432508/73473/69736/269113/109095/68040/11920/74412/226747/107829/19069/53379/227699/59015/225160/73666/14265/15499/103573/16418/218210/433702/18226/67045/67952/72787/66441/68278/71514/353258/170762/69912/20492/17149/21681/223921/72416/72322/103468/54563/20823/68092/51810/110379/230082/53817/73192/225027/234865/71805/110809/20383…
GO:0072330	monocarboxylic acid biosynthetic process	213	0.578822610661864	200319051589292	0.001953125	0.00459783494354557	0.00121214455064445	1603	tags=24%, list=10%, signal=22%	56421/14751/433182/15277/18655/74747/11674/14433/18746/20848/18648/16592/15937/15275/21991/353204/18641/16828/108155/228775/79459/60525/20250/18642/17319/16337/20249/212980/68738/14635/20185/108099/108097/22260/13807/16969/18627/217166/14447/72999/20787/329910/100705/56490/64292/67452/18439/94180/50721/170459/30049
GO:0110053	regulation of actin filament organization	213	0.513754332361392	177800208065204	0.001953125	0.00459783494354557	0.00121214455064445	2503	tags=29%, list=15%, signal=25%	227753/21809/17127/26401/11845/105855/223864/234094/18753/211401/57748/434204/104252/22323/50875/19240/78757/18708/76709/235431/319262/18761/57028/11350/69710/14026/12333/101497/67771/23789/329165/14784/12721/18754/16798/16423/12704/192176/19219/20740/234686/27360/19877/114229/19062/277360/23999/73910/20259/20947/230101/385354/235041/73178/74392/230837/11853/56716/12340/242687/80880/218397
GO:1901214	regulation of neuron death	309	0.421401041602376	151251983220532	0.001953125	0.00459783494354557	0.00121214455064445	1391	tags=16%, list=8%, signal=15%	14751/22339/21809/74747/112407/112405/20848/56484/15368/56233/13002/16476/14815/109689/11977/11603/12227/14462/17250/12125/12370/12368/13198/67579/13390/606496/16452/68943/14810/21926/18015/14281/26400/14809/56708/13653/11350/56637/17210/170770/11911/16971/21981/11596/12721/66922/14466/11545/21937/20910
GO:0000070	mitotic sister chromatid segregation	137	-0.534334899248606	-1776125203451	0.00195694716242661	0.00459783494354557	0.00121214455064445	2441	tags=41%, list=15%, signal=35%	69556/224023/21335/18817/54392/67139/73804/20877/56399/52696/17222/215387/268697/12237/67141/66977/208092/327799/15260/26934/66934/11799/11920/75430/26951/17120/67849/101994/60411/381318/56292/56150/229524/105988/18226/52563/67045/72107/24061/209334/72400/59008/103733/107047/14211/214987/69716/51810/12236/67177/72117/16211/59014/23834/19384
GO:0002697	regulation of immune effector process	318	0.396713294190355	142808713171175	0.00195694716242661	0.00459783494354557	0.00121214455064445	2452	tags=25%, list=15%, signal=22%	14751/21809/16453/15275/20850/15368/20851/74131/320795/19419/16161/21929/16362/57757/14462/19401/17319/20911/20852/19043/93694/15040/230073/56532/80859/16414/15170/16409/16396/103213/21926/52118/209200/12520/12487/110213/56708/56632/13482/381305/20846/18806/214855/11596/17472/12493/27103/16423/20909/70450/20910/78781/20361/19260/18439/21803/12913/14980/22040/21355/14964/26417/80285/22324/14972/22…
GO:0006869	lipid transport	239	0.497890464695872	174953753129307	0.00195694716242661	0.00459783494354557	0.00121214455064445	2191	tags=24%, list=13%, signal=21%	76295/12306/19679/16410/66494/26399/19015/384783/17250/11770/11980/18035/52857/73389/18753/17319/65107/66350/20652/67963/16416/18145/75605/12492/26569/71795/20185/20788/22260/27410/18739/237542/12257/110611/26457/16971/23943/16534/67452/18439/20778/241633/52635/20660/170459/79196/69981/114229/16974/11981/22234/11421/12953/100017/19206/231287/54667/19156
GO:0008202	steroid metabolic process	210	0.488633191959325	168942904037158	0.00195694716242661	0.00459783494354557	0.00121214455064445	1576	tags=18%, list=10%, signal=16%	11535/20597/20850/19883/20851/14385/99929/14815/20652/67963/20249/18145/21926/18984/98386/20788/76483/13653/12257/110611/14581/67800/16971/192156/217166/72999/16973/20787/14466/12724/18023/14148/18033/14149/20778/20660/170459
GO:0009267	cellular response to starvation	120	0.496797643371138	159631334086403	0.00195694716242661	0.00459783494354557	0.00121214455064445	2306	tags=33%, list=14%, signal=29%	20525/17691/240752/27368/56295/16476/21847/230784/67579/74302/54673/52639/56458/52187/56486/20788/223453/110147/217695/72124/11911/70415/76257/170822/20787/14466/67443/27103/216742/17341/75747/26417/100504663/14102/54636/74370/22427/230676/268933/140742
GO:0010038	response to metal ion	211	0.486449819129092	168311087807705	0.00195694716242661	0.00459783494354557	0.00121214455064445	1940	tags=20%, list=12%, signal=18%	227753/381853/12576/16477/12176/15368/16440/15902/16476/11977/12925/11770/320404/11979/328572/16478/12368/606496/18145/13385/14567/11747/74096/14281/20866/56637/11750/19415/11513/98396/56737/18023/11502/16818/18439/266692/232341/70568/107766/19395/26417/15194/59287
GO:0010594	regulation of endothelial cell migration	120	0.483663476330057	155411055196483	0.00195694716242661	0.00459783494354557	0.00121214455064445	1822	tags=17%, list=11%, signal=15%	11482/14751/22339/20850/15368/56233/20855/14462/23871/16416/18015/11350/18803/11596/15184/56218/11852/21803/11491/20683
GO:0014065	phosphatidylinositol 3-kinase signaling	102	0.588003485734663	185727807513359	0.00195694716242661	0.00459783494354557	0.00121214455064445	1092	tags=24%, list=7%, signal=22%	240752/19419/20354/216505/14462/19015/18596/19401/18413/16337/15170/16452/21926/268857/18015/18708/243300/12192/20185/12487/26941/72699/73182/18806
GO:0019216	regulation of lipid metabolic process	258	0.506393446470512	177896999855348	0.00195694716242661	0.00459783494354557	0.00121214455064445	1747	tags=24%, list=11%, signal=21%	228026/18563/17691/16592/20850/19883/20851/15902/210376/21833/14815/70461/228775/216505/19015/384783/18596/18753/226849/192652/236900/20249/19645/212980/104418/74302/21926/54673/19651/18708/18984/12520/108099/76483/22260/56632/13653/18576/12257/14581/67800/26457/18710/72674/217166/72999/20787/66294/12724/18754/100705/66887/18023/18033/56490/20778/170459/21803/67630/22040/54135
GO:0030031	cell projection assembly	410	0.397961046374078	146016305660174	0.00195694716242661	0.00459783494354557	0.00121214455064445	3345	tags=29%, list=20%, signal=24%	227753/21809/11845/433956/105855/11977/18004/11603/66573/218630/104215/16403/74256/18753/76089/654470/20399/434204/106840/192897/68259/104252/18536/68743/76709/30938/234776/213081/665113/18761/76816/11350/11789/69710/73341/14026/26941/56212/70415/74025/217124/226251/114602/219140/74201/22210/232944/192176/19726/18439/13430/66994/19877/239985/53860/230872/225523/19062/56455/319565/23999/231148/151…
GO:0031331	positive regulation of cellular catabolic process	312	0.435531323375822	156294013998529	0.00195694716242661	0.00459783494354557	0.00121214455064445	2768	tags=33%, list=17%, signal=28%	15277/12177/30945/12176/56484/15368/230895/21929/228775/60599/12227/53312/217410/384783/12125/18753/17319/11555/16337/13198/108705/22695/230784/606496/56374/23807/213988/26395/16396/22057/68943/21926/54673/56458/17281/93687/209200/17246/12192/12520/320528/216805/381305/56637/16971/242960/217351/14447/11596/19211/14466/12193/107607/27103/93679/78781/11502/64209/56490/237400/20821/229096/15511/1843…
GO:0032943	mononuclear cell proliferation	239	0.459744134259543	161549512335053	0.00195694716242661	0.00459783494354557	0.00121214455064445	2451	tags=31%, list=15%, signal=27%	16453/20850/20851/74131/320795/78317/105855/12477/16161/16362/16331/384783/320484/56501/18753/17319/15040/56532/16195/16414/15170/21940/23917/16409/16396/57438/20662/76088/15205/12520/59009/12487/56708/18761/545652/11350/381305/20663/21950/13848/21813/19290/11596/12721/22637/18019/545649/19260/329559/18439/545650/319146/20440/21803/16842/545648/60533/19084/20104/434215/27050/12767/12142/59287/125…
GO:0034976	response to endoplasmic reticulum stress	210	0.435928634122135	150720521269206	0.00195694716242661	0.00459783494354557	0.00121214455064445	2147	tags=24%, list=13%, signal=21%	50527/18453/27368/17872/16476/228775/77128/12125/52231/100037258/66168/328572/13198/230784/30940/67163/68292/14251/18708/110213/56637/20316/170770/67118/11911/22027/64295/227648/66753/69065/27103/11993/66530/56491/18023/64209/223455/17341/12913/216440/76867/19255/74126/67819/78943/71472/66967/227619/72053/67490/12371
GO:0042330	taxis	401	0.471572172135832	172895688987287	0.00195694716242661	0.00459783494354557	0.00121214455064445	2002	tags=21%, list=12%, signal=19%	22339/17127/12215/13844/30957/15902/14385/20354/105855/11603/17101/16410/18787/26456/14462/22152/18596/17250/18753/17319/13143/328572/16416/16414/22323/12399/14251/16409/19252/58861/12802/238871/17925/269608/18761/20352/18578/16971/14026/56212/13848/23789/106512/216856/20350/11596/12721/170822/11785/170756/105689/226251/22121/16172/12934/17128/20909/12773/20361/212168/20353/232341/13138/20440/218…
GO:0050657	nucleic acid transport	137	-0.616568425269598	-204946882809524	0.00195694716242661	0.00459783494354557	0.00121214455064445	2090	tags=50%, list=13%, signal=44%	67681/269966/225432/76438/71701/231042/12877/66679/97112/18148/13211/432508/73473/69736/269113/109095/68040/74412/226747/107829/19069/53379/227699/59015/225160/73666/14265/15499/103573/16418/218210/433702/18226/67045/67952/72787/66441/68278/71514/353258/170762/69912/20492/17149/21681/223921/72416/72322/103468/54563/20823/68092/51810/110379/230082/53817/73192/225027/234865/71805/110809/20383/24015…
GO:0050658	RNA transport	137	-0.616568425269598	-204946882809524	0.00195694716242661	0.00459783494354557	0.00121214455064445	2090	tags=50%, list=13%, signal=44%	67681/269966/225432/76438/71701/231042/12877/66679/97112/18148/13211/432508/73473/69736/269113/109095/68040/74412/226747/107829/19069/53379/227699/59015/225160/73666/14265/15499/103573/16418/218210/433702/18226/67045/67952/72787/66441/68278/71514/353258/170762/69912/20492/17149/21681/223921/72416/72322/103468/54563/20823/68092/51810/110379/230082/53817/73192/225027/234865/71805/110809/20383/24015…
GO:0051051	negative regulation of transport	412	0.390074724025932	143295760278433	0.00195694716242661	0.00459783494354557	0.00121214455064445	2488	tags=23%, list=15%, signal=20%	16592/15937/13844/15368/20855/18641/14579/108155/11977/11603/21929/104215/16410/384783/73389/18413/12798/65106/16337/59090/16416/606496/14114/21926/16511/56437/13385/14567/18015/11747/15205/16878/20788/110213/22260/13924/18576/12297/11911/20912/26941/94221/15107/68423/14683/17472/19211/12721/20787/18754/11545/14678/66753/69017/21937/16423/19735/19219/19260/77647/50721/232341/21803/16976/93691/216…
GO:0051090	regulation of DNA-binding transcription factor activity	320	0.419303615721572	151078076890338	0.00195694716242661	0.00459783494354557	0.00121214455064445	2746	tags=29%, list=17%, signal=24%	22339/20893/112405/20848/17691/15368/15902/21833/109689/70461/21929/217410/74256/18035/214899/328572/57748/230073/15903/24058/13198/56532/17979/16414/16452/14251/16396/83396/68943/21926/268857/74735/19820/16800/108960/223453/12633/18761/14581/12289/327987/16969/12914/11596/16973/19211/15184/12042/19821/107607/27103/93679/233490/192176/671535/20821/21803/12913/18763/74343/16974/59004/22410/27050/2…
GO:0051251	positive regulation of lymphocyte activation	211	0.432043672788772	14948662264425	0.00195694716242661	0.00459783494354557	0.00121214455064445	2385	tags=32%, list=15%, signal=28%	16453/20850/20851/74131/19419/78317/105855/16161/16362/17101/16331/14462/384783/320484/19401/74256/17319/320404/20852/15040/80859/16195/67596/21940/12399/76088/15205/12520/12487/56708/18761/22778/13482/56048/21950/13848/21813/328365/11596/11776/14998/12721/12042/22637/18019/16423/234069/11774/19260/16818/329559/21803/232946/60533/192236/27050/54167/12142/50930/12501/22034/240354/192656/19264/1425…
GO:0060070	canonical Wnt signaling pathway	212	0.415532216052033	143802706732719	0.00195694716242661	0.00459783494354557	0.00121214455064445	2285	tags=28%, list=14%, signal=24%	17127/56484/14369/21833/235542/14462/74256/621976/53627/13198/22290/21951/214897/56458/20677/93687/14296/13653/80288/56637/22289/11789/212398/19664/26941/74025/353310/16973/19211/58231/16798/22210/20439/70122/59024/50523/74493/18033/17847/232341/77578/13544/68151/72135/16842/16974/12006/56612/22410/114606/140577/11798/74996/20779/13543/17309/67772/67122/629378
GO:1901292	nucleoside phosphate catabolic process	120	0.622211135570177	199929276999975	0.00195694716242661	0.00459783494354557	0.00121214455064445	1551	tags=29%, list=9%, signal=27%	56421/14751/433182/15277/18655/74747/11674/14433/18746/20848/18648/15937/15275/21991/353204/18641/16828/108155/79459/18642/17319/16337/238871/14635/20185/108099/207728/13807/16969/14447/213484/75686/56490/18439/50721
GO:0001701	in utero embryonic development	403	0.398343373160261	146099651202495	0.00196078431372549	0.00459783494354557	0.00121214455064445	2260	tags=25%, list=14%, signal=22%	11482/14751/22339/21809/13806/17127/112405/11535/217558/16477/52463/30957/14674/17133/81898/15213/225876/16410/17859/17684/14462/11479/67168/18596/26433/12125/211401/381022/77480/12702/654470/22290/16336/17979/13819/76804/57267/26395/77087/30791/320790/15205/12192/16878/71602/13875/213081/216805/22289/20602/19664/18803/16450/17134/21813/328365/14784/16598/58231/16798/12211/22210/667118/63856/1712…
GO:0002791	regulation of peptide secretion	389	0.435972374797627	159668024985419	0.00196078431372549	0.00459783494354557	0.00121214455064445	2577	tags=25%, list=16%, signal=22%	14751/21809/381853/30878/14433/15275/18641/19419/11845/109689/21929/17196/14462/19015/384783/18642/17319/18413/328572/15040/230073/59090/99889/16452/14114/380714/21926/11747/20677/320790/16878/110213/56708/22260/13924/18761/11350/18576/12289/16971/18627/214855/15107/217166/216856/11596/16973/16534/11785/20787/170756/18754/11545/16172/20909/214597/11502/19219/19260/19726/18439/21803/93691/68151/54…
GO:0006897	endocytosis	496	0.460915090368335	172326871196926	0.00196078431372549	0.00459783494354557	0.00121214455064445	2954	tags=29%, list=18%, signal=25%	227753/13429/22339/16154/12725/30878/11535/107817/215280/12306/210376/11845/105855/109689/69178/104215/16410/18787/58194/19401/51801/11555/12798/17076/74775/239393/16337/16416/57912/16185/75415/74015/16414/18145/11838/14251/12527/21926/13385/17921/214897/12492/29809/12520/71602/22260/71770/11350/320435/16971/108800/73182/170625/18222/18806/21813/20403/216856/68423/11596/14784/16973/19211/269774/1…
GO:0007162	negative regulation of cell adhesion	224	0.448239933079822	156677426139096	0.00196078431372549	0.00459783494354557	0.00121214455064445	2600	tags=28%, list=16%, signal=24%	11482/22339/16453/14369/20354/12477/21929/16362/17196/18787/74256/18753/11555/100182/15170/16452/12399/14114/26395/16396/12527/57438/19252/18015/18708/235431/11350/381305/18576/107321/16971/353310/11596/19211/69769/19260/232341/21803/13867/56013/19255/16842/60533/19084/434215/94212/23939/20947/230379/20779/67122/104836/140570/19264/26365/230979/218397/67245/14357/23938/15223/65113
GO:0008544	epidermis development	215	0.421603681668015	146300091214878	0.00196078431372549	0.00459783494354557	0.00121214455064445	2454	tags=26%, list=15%, signal=22%	18822/56338/17133/15213/11977/22295/19015/11479/26433/14284/16337/17979/22695/99683/12399/26395/21926/17921/18015/20662/15205/12192/140476/11789/14581/12614/19664/26941/16450/17134/14683/58231/16798/17128/50523/56407/93691/230824/19877/22410/17937/22234/110253/94092/19206/21418/19156/17920/19712/494504/15442/67661/66705/286940/18755/11886
GO:0010811	positive regulation of cell-substrate adhesion	103	0.525832500265693	166189785547218	0.00196078431372549	0.00459783494354557	0.00121214455064445	2181	tags=24%, list=13%, signal=21%	22339/17127/83436/22288/16403/16416/16452/14114/76709/110829/320664/11350/56637/68750/18754/70450/192176/13430/13138/19877/277360/225392/110253/12501/100952
GO:0030335	positive regulation of cell migration	416	0.497023701745735	18299176957774	0.00196078431372549	0.00459783494354557	0.00121214455064445	2385	tags=26%, list=15%, signal=23%	14751/22339/17127/11674/20848/20850/30957/15368/56233/11845/16476/20354/105855/11977/21936/16410/18787/26456/14462/16403/11479/384783/223864/18596/17250/11980/17319/13143/223697/76089/23871/384009/16337/16416/108101/16195/16336/66313/16452/14114/26395/14810/18708/76088/76709/17246/16800/320664/13653/11350/11789/68750/20352/16971/18803/12333/18222/18806/21813/353310/106512/20350/11596/12721/66922/…
GO:0030336	negative regulation of cell migration	195	0.443516929676332	152045217270674	0.00196078431372549	0.00459783494354557	0.00121214455064445	1599	tags=18%, list=10%, signal=16%	11482/20848/56484/20855/60599/64652/18787/17684/19015/17319/12798/11857/77044/72065/19252/18015/216805/237542/56637/19664/16971/14026/26941/70415/72674/23789/11596/19211/15184/56218/20130/19219/11852/13138/21803
GO:0030879	mammary gland development	103	0.567229418310009	179273314862398	0.00196078431372549	0.00459783494354557	0.00121214455064445	2169	tags=32%, list=13%, signal=28%	22339/21809/20850/20851/15902/14815/14462/384783/12125/104156/20852/11979/17979/16452/75605/12305/68750/14595/12333/21813/353310/16973/11855/16798/22282/21803/16842/16974/13710/19206/18132/20779/68585
GO:0032970	regulation of actin filament-based process	321	0.489212429389652	176356446096792	0.00196078431372549	0.00459783494354557	0.00121214455064445	2503	tags=27%, list=15%, signal=23%	227753/21809/17127/26401/74734/20855/11845/105855/104215/223864/18596/234094/18753/211401/12798/328572/57748/434204/16416/11857/104252/22323/50875/19240/78757/238871/75547/18708/76709/235431/319262/18761/57028/11350/69710/12614/23912/18578/16971/14026/56212/12333/101497/67771/23789/329165/14784/12721/216965/18754/16798/16423/17128/12704/192176/19219/20740/11852/234686/27360/21803/230824/19877/381…
GO:0042060	wound healing	256	0.527212840828549	185259749989408	0.00196078431372549	0.00459783494354557	0.00121214455064445	1848	tags=22%, list=11%, signal=20%	11482/17127/18746/12576/14674/15368/26401/12306/14369/17101/18787/18810/19015/18753/11555/12798/16416/108101/16336/15170/14114/11749/12527/21682/18015/11747/11426/12520/12305/12633/18761/235627/68750/12614/14595/20912/14026/73182/23789/14683/11596/19211/20170/18754/17128/20910/11774/192176/19219/21803/77578/13518/230824/232946/15357/192236/22410
GO:0043086	negative regulation of catalytic activity	498	0.41001701751724	153394434343412	0.00196078431372549	0.00459783494354557	0.00121214455064445	1787	tags=22%, list=11%, signal=20%	14751/22339/14433/112405/12576/20597/13844/54683/320795/17872/14938/20354/105855/109689/11977/11603/21929/228775/18787/216505/384783/11770/17035/18753/226849/214899/192652/100037258/328572/23882/59090/17873/19645/22695/15170/223989/606496/57267/170721/19252/12802/21926/18015/18984/192231/209200/17246/59009/18518/110213/108099/20708/100986/12633/56632/11350/67603/56637/11797/11789/14581/217695/783…
GO:0043542	endothelial cell migration	152	0.462726259680075	154355836442001	0.00196078431372549	0.00459783494354557	0.00121214455064445	1599	tags=18%, list=10%, signal=17%	11482/14751/22339/20850/15368/56233/20855/16410/22346/14462/23871/16416/16414/18015/269608/13482/11350/56048/18803/18710/23789/11596/19211/15184/56218/11852/20778/21803
GO:0046651	lymphocyte proliferation	237	0.457941613671176	16069845918296	0.00196078431372549	0.00459783494354557	0.00121214455064445	2451	tags=31%, list=15%, signal=27%	16453/20850/20851/74131/320795/78317/105855/12477/16161/16362/16331/384783/320484/56501/18753/17319/15040/56532/16195/16414/15170/21940/23917/16409/16396/57438/20662/76088/15205/12520/59009/12487/56708/18761/545652/11350/381305/20663/21950/13848/21813/19290/11596/12721/22637/18019/545649/19260/329559/18439/545650/319146/21803/16842/545648/60533/19084/20104/434215/27050/12767/12142/59287/12501/220…
GO:0048511	rhythmic process	215	0.420194935957186	14581124437849	0.00196078431372549	0.00459783494354557	0.00121214455064445	1886	tags=22%, list=12%, signal=20%	20893/17691/20850/19883/56484/20851/15902/59027/108155/109689/225876/21847/18626/13170/214899/269254/268903/20591/18030/328572/15903/19377/21685/229599/75605/14810/20185/13653/56637/11911/18627/12914/217166/19211/20787/105689/66704/20439/22284/19219/19653/50789/103583/107503/214162/20683/12953
GO:0048638	regulation of developmental growth	311	0.438120750939214	157191826989826	0.00196078431372549	0.00459783494354557	0.00121214455064445	2179	tags=23%, list=13%, signal=20%	22339/12576/20848/16468/382018/20850/20851/74131/69597/20354/14815/235542/11603/18787/26456/17684/19015/12125/11555/328572/16337/19377/606496/74132/54673/14567/18984/14955/320790/71955/20185/22778/11350/67603/56637/11789/20352/19664/16971/19415/21813/20403/20350/14683/19211/58231/16798/100705/12934/50523/74493/20361/19735/19219/71175/20353/22368/13430/73094/319740/23999/20360/12767/269878/12288/2…
GO:0048729	tissue morphogenesis	491	0.462772585504734	172951468939927	0.00196078431372549	0.00459783494354557	0.00121214455064445	2215	tags=22%, list=14%, signal=19%	11482/14751/22339/17127/112405/11535/74533/20850/14674/26401/20855/19411/15213/14815/270685/11977/225876/16911/17684/14462/26433/19401/104156/211401/12370/12702/654470/18018/216850/75415/17979/99683/22323/229700/12399/270163/75605/21926/20662/20677/11426/320790/15205/17246/16878/12305/11350/22289/68750/12614/14595/19664/26941/16450/18222/21813/238386/74025/17248/14784/16973/19211/15184/12042/5823…
GO:0048762	mesenchymal cell differentiation	152	0.468200527232897	156181938007119	0.00196078431372549	0.00459783494354557	0.00121214455064445	1908	tags=26%, list=12%, signal=23%	22339/21809/17127/15213/20354/26456/17684/100182/384009/18018/11749/18569/15205/80288/56637/20352/19664/67040/21813/72674/353310/20350/11596/19211/17128/192176/20361/100169/20353/13138/21803/16842/246154/53378/16974/12006/102693/20360/26417
GO:0050671	positive regulation of lymphocyte proliferation	103	0.550139853331686	173872144076249	0.00196078431372549	0.00459783494354557	0.00121214455064445	2384	tags=31%, list=15%, signal=27%	16453/20850/20851/74131/78317/105855/16161/384783/320484/17319/15040/16195/15205/12520/12487/56708/18761/21950/21813/11596/12721/22637/18019/19260/329559/60533/27050/12501/22034/192656/19264/26365
GO:0051480	regulation of cytosolic calcium ion concentration	256	0.499441063591028	175500897189657	0.00196078431372549	0.00459783494354557	0.00121214455064445	2023	tags=18%, list=12%, signal=16%	50527/381853/17127/16453/11535/14674/16440/16439/22295/16410/67168/11555/16416/13198/16195/15170/16452/14810/238871/13385/320790/110213/11350/170770/12297/16971/18803/72699/23833/12721/170756/18754/12773/381290/13057/19219/16818/18439/21803/18763/78688/16974/15194/19222/12767/20947/12288
GO:0061448	connective tissue development	195	0.513103438173399	1759006669629	0.00196078431372549	0.00459783494354557	0.00121214455064445	1908	tags=23%, list=12%, signal=21%	17127/15902/20855/12306/21833/19411/11977/13549/19015/18596/19401/17132/328572/16416/20340/68259/12399/11749/18984/105171/12633/13392/13653/67800/16969/17261/214855/21813/14683/16973/12836/13601/229227/21417/12835/21803/93691/18763/109181/16974/242291/12006/12815/70661/26417
GO:0071396	cellular response to lipid	407	0.404063939909097	148130853433825	0.00196078431372549	0.00459783494354557	0.00121214455064445	2465	tags=25%, list=15%, signal=21%	74747/104263/22352/19883/19411/108155/14815/21929/18626/18787/77128/19015/13685/19401/18035/52857/17319/269254/268903/381022/236900/328572/15903/67731/17979/22695/16452/18145/67488/74132/238871/21926/75547/56404/18569/12192/108960/20185/22260/207728/56632/11350/20602/14581/18578/67800/16969/20846/214855/67040/353310/217166/14683/224902/12042/211007/18754/12193/16798/11545/11512/67749/18023/22378/…
GO:0072073	kidney epithelium development	103	0.54845602181423	173339967767934	0.00196078431372549	0.00459783494354557	0.00121214455064445	810	tags=11%, list=5%, signal=10%	22339/17127/74533/70350/15213/14462/19401/211401/15205/16878/71602
GO:0072593	reactive oxygen species metabolic process	224	0.427879543933391	149560672072285	0.00196078431372549	0.00459783494354557	0.00121214455064445	1599	tags=20%, list=10%, signal=18%	15277/74747/17127/12725/20848/15937/12176/19883/56484/54683/108155/11977/18596/73389/18753/236900/16337/51793/56532/22333/16414/230784/16452/16409/68943/14810/21926/18984/56458/12633/56632/12257/11797/21813/11596/14784/16598/14678/16423/381290/13057/19219/18439/13430/21803
GO:1901342	regulation of vasculature development	256	0.509850792766513	179158819901624	0.00196078431372549	0.00459783494354557	0.00121214455064445	2384	tags=25%, list=15%, signal=21%	11482/22339/15277/18655/112405/18746/11535/20848/15368/56233/15213/18787/12226/223864/11555/76089/23871/18018/16416/16414/16451/58861/18015/18569/16878/12633/13653/216805/11350/20866/18576/18803/20846/21813/20226/15184/16598/21937/18019/13601/20130/19219/11852/239528/50721/19877/21413/20416/54601/20683/18654/12767/23939/18132/56299/68585/100952/107702/79264/20351/109905/11909/26365
GO:1904018	positive regulation of vasculature development	152	0.553371225948935	18459310803614	0.00196078431372549	0.00459783494354557	0.00121214455064445	1551	tags=19%, list=9%, signal=17%	11482/22339/15277/18746/11535/20848/15368/56233/18787/12226/223864/76089/23871/16416/16414/16451/58861/12633/13653/11350/20866/18803/21813/21937/13601/20130/11852/239528/50721
GO:1905114	cell surface receptor signaling pathway involved in cell-cell signaling	394	0.388226378052047	142341882577633	0.00196078431372549	0.00459783494354557	0.00121214455064445	2285	tags=23%, list=14%, signal=21%	17127/29811/56484/14369/21833/235542/21929/14462/74256/621976/73389/11555/53627/13198/22290/68259/606496/67488/14810/13385/21951/214897/56458/20677/93687/11426/14809/68339/665113/14296/13653/80288/11350/56637/22289/11789/212398/12614/12297/19664/16971/26941/74025/353310/216856/16973/73016/19211/13400/58231/16798/22210/20439/70122/59024/50523/74493/18033/17847/20238/232341/207742/56805/77578/13544…
GO:0001667	ameboidal-type cell migration	319	0.460034544679843	165558265660829	0.00196463654223969	0.00459783494354557	0.00121214455064445	2169	tags=23%, list=13%, signal=20%	11482/14751/22339/16421/20850/15368/56233/20855/320795/11845/16476/20354/16410/18787/26456/22346/14462/19015/11479/23871/384009/16416/192897/16336/11857/16414/66313/11749/68743/18015/11426/269608/13482/11350/56048/68750/20352/14026/18803/18710/21813/72674/23789/20350/11596/16973/19211/15184/18754/56218/11502/16401/20361/100169/20353/11852/20778/239528/21803/11491/16974/20683/319565/232227/20360/1…
GO:0006164	purine nucleotide biosynthetic process	194	0.443891386484398	152020689266278	0.00196463654223969	0.00459783494354557	0.00121214455064445	1316	tags=21%, list=8%, signal=20%	56421/14751/433182/15277/18655/74747/228026/11674/14433/18746/20848/18648/15937/15275/21991/353204/18641/108155/23971/79459/60525/18642/17319/236900/16337/23917/26395/68738/14635/20185/108099/56632/216805/13807/11513/16969/18597/14447/11545/11512/100705
GO:0010769	regulation of cell morphogenesis involved in differentiation	290	0.411708306832802	146755357772628	0.00196463654223969	0.00459783494354557	0.00121214455064445	2376	tags=23%, list=15%, signal=20%	22339/13844/22352/20354/11603/26456/67287/76089/99412/328572/16416/22129/11838/14114/26395/74132/14810/54673/14567/76709/71955/110829/320664/665113/11350/56637/68750/20352/16971/18222/233071/329165/20350/19211/105689/56376/12934/70450/12704/192176/20361/212168/20353/22368/13430/20440/20482/240057/56013/268721/67263/319740/277360/16554/23999/269397/20360/217692/17999/110253/269878/11538/68585/7610…
GO:0032102	negative regulation of response to external stimulus	249	0.475887348147739	167176293561849	0.00196463654223969	0.00459783494354557	0.00121214455064445	1733	tags=20%, list=11%, signal=18%	17127/12576/15937/19883/12306/20354/21929/18787/26456/14462/19015/18753/17319/11555/19043/12702/23871/19645/22695/16396/12527/19252/14810/12802/268857/11747/52065/18569/192195/269473/20352/12297/11513/23789/217166/20350/11596/19211/66294/21937/69769/18033/20361/19219/20353/20440/13011/19255/15357
GO:0035690	cellular response to drug	286	0.429150606788476	152818264846567	0.00196463654223969	0.00459783494354557	0.00121214455064445	2372	tags=27%, list=14%, signal=23%	74747/12176/22352/56484/15368/14815/16439/21929/60599/18787/13685/18596/18753/224008/269254/52231/20852/216850/56532/67731/16452/68943/21926/16511/56458/76709/16800/12515/12633/57028/207728/56632/13653/11350/110147/18578/11911/11513/22027/70415/12333/19211/211007/217124/18754/107607/14678/11512/17931/14148/381290/18033/19260/11852/13430/21803/78688/387140/22040/214162/27050/17977/26417/23939/1486…
GO:0046883	regulation of hormone secretion	214	0.439834896374992	152369468394008	0.00196463654223969	0.00459783494354557	0.00121214455064445	1886	tags=20%, list=12%, signal=18%	381853/30878/18641/109689/19015/384783/18642/18413/59090/16452/75605/380714/21926/11747/20677/320790/16878/56708/13924/18576/12289/16971/18627/15107/217166/216856/14683/16973/20787/170756/18754/17128/20909/214597/19219/19726/93691/114229/56205/15357/235442/56455/12953
GO:0051402	neuron apoptotic process	249	0.434134374795356	152508731254496	0.00196463654223969	0.00459783494354557	0.00121214455064445	1391	tags=18%, list=8%, signal=16%	14751/22339/21809/112407/14433/12176/56484/15368/13002/70186/16476/14815/109689/11977/11603/12227/14462/12125/12368/13198/19645/67579/13390/606496/16452/68943/14810/21926/18015/26400/14809/56708/13653/56637/17210/170770/11911/16971/11596/12721/11545/21937/12704/20910
GO:0060562	epithelial tube morphogenesis	286	0.492179049519143	175262360466427	0.00196463654223969	0.00459783494354557	0.00121214455064445	2383	tags=24%, list=15%, signal=21%	11482/22339/17127/11535/74533/14674/19411/15213/14815/270685/225876/16911/17684/14462/19401/104156/211401/12370/654470/18018/17979/99683/22323/229700/75605/21926/20677/15205/12305/11350/22289/12614/14595/19664/21813/74025/16973/15184/12042/58231/17128/59024/100169/17769/20353/11852/50721/13138/21803/13544/230824/18763/16842/16974/18654/12767/269878/22034/19206/18132/20779/13543/225164/56299/21418…
GO:0071216	cellular response to biotic stimulus	194	0.450921163471471	154428196092276	0.00196463654223969	0.00459783494354557	0.00121214455064445	2362	tags=25%, list=14%, signal=21%	22352/56338/108155/21929/18787/19015/19401/18035/12125/17319/13198/22695/16452/67163/238871/21926/18569/108960/22260/207728/11350/56637/14581/18578/20846/214855/217166/12042/211007/18754/11502/18033/19260/21803/387206/60533/26417/12142/22034/387160/21899/240354/76959/192656/14528/110279/257632/71711
GO:0150063	visual system development	287	0.492560334990036	175543707901308	0.00196463654223969	0.00459783494354557	0.00121214455064445	2064	tags=20%, list=13%, signal=18%	11482/22339/17127/12576/20848/13844/22352/107817/26401/19411/16476/235542/17684/22346/14462/18596/19401/231051/17132/57810/214058/12368/13390/18015/20662/320790/16878/213081/22778/13392/11789/56371/333654/21813/329165/16973/12724/67231/11481/16886/100169/74206/327826/71175/21417/21803/20482/230824/232946/14790/16974/20683/192236/56612/12142/26889/12288/22632
GO:1902903	regulation of supramolecular fiber organization	286	0.437794720144784	155896387965472	0.00196463654223969	0.00459783494354557	0.00121214455064445	2503	tags=27%, list=15%, signal=23%	227753/21809/17127/12576/26401/11845/105855/223864/234094/18753/211401/328572/57748/434204/19645/104252/22323/72205/50875/19240/78757/75547/18708/76709/16800/235431/319262/18761/57028/11350/11789/69710/14026/12333/101497/67771/23789/329165/14784/12721/216965/18754/83679/16798/16423/17128/12704/192176/19219/20740/234686/27360/19877/114229/19062/277360/23999/27050/73910/20259/20947/17318/230101/385…
GO:0001822	kidney development	216	0.436897876467243	151580924392336	0.00196850393700787	0.00459783494354557	0.00121214455064445	2482	tags=21%, list=15%, signal=18%	22339/17127/74533/70350/107817/15902/15213/99929/18004/14462/18596/19401/12125/211401/15903/16416/83396/18015/20677/15205/16878/71602/12633/13653/216805/11789/74025/11481/17128/21803/18763/72135/22040/11421/18654/246221/19206/235041/21418/17130/68318/18541/11746/56350/12359
GO:0002009	morphogenesis of an epithelium	402	0.469884985609181	172217474353971	0.00196850393700787	0.00459783494354557	0.00121214455064445	2200	tags=23%, list=13%, signal=20%	11482/22339/17127/11535/74533/20850/14674/26401/19411/15213/14815/270685/11977/225876/16911/17684/14462/26433/19401/104156/211401/12370/12702/654470/18018/75415/17979/99683/22323/229700/12399/270163/75605/21926/20662/20677/15205/16878/12305/11350/22289/68750/12614/14595/19664/26941/16450/18222/21813/238386/74025/14784/16973/19211/15184/12042/58231/70122/17128/59024/192176/53310/100169/17769/32782…
GO:0003007	heart morphogenesis	205	0.546609864206067	188452377959815	0.00196850393700787	0.00459783494354557	0.00121214455064445	2795	tags=31%, list=17%, signal=26%	11482/22339/17127/112405/15902/15213/16476/225876/17684/14462/19401/16337/18018/22290/77044/606496/99683/229700/20662/18569/20677/320790/15205/17246/22289/20602/333654/19664/21813/74025/328365/17248/17128/192176/71175/50721/21803/13544/22040/16974/12006/14707/17999/269878/21924/19206/13543/225164/21418/68585/17130/63958/11909/67661/12831/68146/18127/244349/75302/12168/20190/24069/13857
GO:0005996	monosaccharide metabolic process	205	0.590412160007535	203553910779527	0.00196850393700787	0.00459783494354557	0.00121214455064445	1817	tags=29%, list=11%, signal=26%	56421/14751/15277/18655/72157/228026/18563/11674/14433/18746/17691/16592/15275/19883/21991/244416/18641/16828/108155/67078/14815/384783/18642/69181/236900/328572/16337/59090/22278/212980/230784/21926/18708/56458/14635/77781/14595/77590/11911/67800/18627/72674/18597/217166/14447/16973/11364/66294/18754/100705/18023/70974/100198/76051/71665/17160/19255/74343/19062/19386
GO:0006364	rRNA processing	168	-0.73890845953745	-25114082836465	0.00196850393700787	0.00459783494354557	0.00121214455064445	2507	tags=62%, list=15%, signal=53%	140546/72554/217038/68731/70285/71340/17975/102462/94061/67994/93759/60321/234344/66362/67222/78581/18148/66467/448850/27993/72171/101867/50912/117109/73736/223499/66580/100609/53414/27998/208144/213895/229937/67239/69663/18114/66446/67936/68147/78651/52705/59028/67045/66181/20937/67276/14113/109075/64934/67493/225348/67459/69499/107071/70930/50911/105372/18150/72544/66583/67223/217431/75416/6990…
GO:0006954	inflammatory response	490	0.45118734806294	168607171413295	0.00196850393700787	0.00459783494354557	0.00121214455064445	1744	tags=18%, list=11%, signal=17%	17127/20848/15937/20850/19883/15368/56233/20851/19419/59027/16476/21929/18626/16410/18787/57757/14462/19015/11770/17035/74256/18035/17319/18413/11555/12702/100182/23871/15040/24058/12368/216850/80859/19645/22695/16414/328417/16452/16409/78757/58861/12802/21926/268857/52065/18569/192195/12520/78334/108960/12487/56708/18761/207728/67581/14595/72124/19664/16971/11513/54371/13848/17951/106512/217166/…
GO:0015711	organic anion transport	289	0.429511112282512	153298343836756	0.00196850393700787	0.00459783494354557	0.00121214455064445	2301	tags=21%, list=14%, signal=18%	20527/20525/80879/76295/14664/14385/14815/19679/66494/26399/19015/384783/17250/11770/11980/18753/17319/66350/65106/215113/104681/241296/21926/18015/12492/26569/215335/18739/237542/22232/26457/26941/18627/76257/16534/12934/20910/18023/19735/67452/18439/20778/241633/79196/69981/114229/11981/11421/94280/15194/26889/64051/231287/20535/224661/54667/19156/17920/625098/72055/50771
GO:0016050	vesicle organization	216	0.441783227876026	153275888186879	0.00196850393700787	0.00459783494354557	0.00121214455064445	2909	tags=31%, list=18%, signal=25%	13429/12725/382018/12306/17101/22317/209018/330401/209086/67091/99683/18412/13385/17921/14809/235627/22318/66251/227648/74349/11776/228960/12721/69470/67231/69017/269338/20909/56491/20910/11774/56389/18439/170833/29813/13430/218811/232946/320191/235442/53378/192236/20844/71732/19344/235406/74732/56216/229593/73178/232286/20334/18571/54137/20431/20615/19275/218035/245886/233489/72287/20971/14339/1…
GO:0045619	regulation of lymphocyte differentiation	151	0.473098412651152	157663280540464	0.00196850393700787	0.00459783494354557	0.00121214455064445	1506	tags=27%, list=9%, signal=25%	16453/20850/20851/74131/15902/19419/105855/12477/16362/66494/57757/16331/14462/19401/74256/320404/80859/15170/67596/21940/12399/20662/12192/59009/12487/22778/11350/381305/20663/21950/15001/21813/328365/11776/14998/12193/22637/234069/11774/16818/21417
GO:0048880	sensory system development	289	0.491069501544956	17526936822549	0.00196850393700787	0.00459783494354557	0.00121214455064445	2064	tags=20%, list=13%, signal=18%	11482/22339/17127/12576/20848/13844/22352/107817/26401/19411/16476/235542/17684/22346/14462/18596/19401/231051/17132/57810/214058/12368/13390/18015/20662/320790/16878/213081/22778/13392/11789/56371/333654/21813/329165/16973/12724/67231/11481/16886/100169/74206/327826/71175/21417/21803/20482/230824/232946/14790/16974/20683/192236/56612/12142/26889/12288/22632
GO:0071375	cellular response to peptide hormone stimulus	205	0.475962738446696	164095666313718	0.00196850393700787	0.00459783494354557	0.00121214455064445	1822	tags=26%, list=11%, signal=23%	18746/20848/20850/56484/14245/20851/108155/16362/104215/228775/384783/13685/18753/20852/12702/16337/22278/606496/16452/18708/11747/56458/12192/13924/18761/237542/18576/56637/11789/22318/20846/18710/19267/72674/231207/14784/19211/20787/11545/14678/11512/67749/18033/19877/19653/75747/19255/235442/192157/19062/20416/54601/20683
GO:0071897	DNA biosynthetic process	146	-0.525897581395667	-17579890599048	0.00196850393700787	0.00459783494354557	0.00121214455064445	1446	tags=32%, list=9%, signal=29%	11920/67967/12461/53379/68964/22059/229512/16882/269523/19360/22596/18673/66181/18974/12465/72107/67459/72400/106344/214901/72151/22791/19718/21877/51810/53817/98956/69263/18968/12468/18538/18973/52530/18971/16881/56351/76843/12649/12469/21781/15519/12466/12462/68275/245474
GO:1905475	regulation of protein localization to membrane	151	0.4910228514873	163636722330128	0.00196850393700787	0.00459783494354557	0.00121214455064445	1631	tags=21%, list=10%, signal=19%	227753/13844/11845/108155/104215/226849/56374/18412/26395/21926/54673/14567/18708/76709/12520/665113/56637/170770/12297/16971/56212/94221/18222/216856/13830/217124/20909/93730/13138/21803/12325/56294
GO:0002696	positive regulation of leukocyte activation	247	0.435341501777009	15282201809121	0.0019723865877712	0.00459783494354557	0.00121214455064445	2385	tags=31%, list=15%, signal=27%	16453/20850/20851/74131/19419/78317/105855/16161/16362/17101/16331/14462/384783/320484/19401/74256/17319/320404/20911/20852/15040/80859/16195/16414/67596/21940/12399/16409/76088/15205/12520/12487/56708/18761/22778/56632/13482/56048/21950/18806/13848/21813/328365/11596/11776/14998/12721/12042/22637/18019/16423/20909/234069/20910/11774/19260/16818/329559/21803/232946/60533/192236/27050/54167/12142/…
GO:0003002	regionalization	247	0.410649717199685	144154228932636	0.0019723865877712	0.00459783494354557	0.00121214455064445	2629	tags=22%, list=16%, signal=19%	20893/17127/81898/19411/15213/235542/23872/12227/17684/654470/57810/328572/13198/16658/13390/11838/15205/213081/13392/18515/22289/11789/12614/19664/20350/16973/19821/11481/70122/17128/59024/55927/207165/327826/68151/16842/214162/16974/12006/15194/269878/22632/26407/19206/13543/225164/67122/17130/67661/68146/231413/110350/15223/12168
GO:0006732	coenzyme metabolic process	280	0.407952030757042	144865647338962	0.0019723865877712	0.00459783494354557	0.00121214455064445	1551	tags=18%, list=9%, signal=16%	56421/14751/433182/15277/18655/74747/107029/228026/11674/14433/18746/20848/18648/15937/15275/21991/54683/353204/18641/16828/59027/108155/270685/79459/60525/18642/17319/236900/16337/68738/14635/20185/108099/57028/13807/67800/16969/192156/18597/14447/74340/329910/100705/14148/56490/17769/100198/18439/14149/50721
GO:0008277	regulation of G protein-coupled receptor signaling pathway	100	0.591949714042014	185719471224698	0.0019723865877712	0.00459783494354557	0.00121214455064445	1667	tags=21%, list=10%, signal=19%	13429/381853/30878/11535/109689/51801/11555/16416/606496/17237/380714/105171/18578/18806/170822/217124/14678/381290/19735/13430/19877
GO:0030198	extracellular matrix organization	198	0.501162498014335	172081710921336	0.0019723865877712	0.00459783494354557	0.00121214455064445	2181	tags=17%, list=13%, signal=15%	50527/17127/18822/18451/12306/11977/22346/26433/23871/16416/19645/69542/14114/14251/21926/18015/71602/12305/12633/13482/11350/14595/74025/11785/17385/21937/13138/21803/12815/102693/13710/380664/21418/100952
GO:0050900	leukocyte migration	235	0.476742841026881	167022629547712	0.0019723865877712	0.00459783494354557	0.00121214455064445	2385	tags=26%, list=15%, signal=23%	22339/16421/20851/14385/105855/17101/21936/18787/14462/16403/17319/13143/16416/56532/16414/16409/12527/19252/12802/238871/21926/76088/12520/17925/14595/18578/12333/106512/11596/12721/170756/22121/16172/16423/246177/13601/16401/19219/19260/20868/232341/21803/12913/19877/11491/277360/20345/18654/26417/50930/20947/22324/171095/68585/100952/11876/380705/13052/110279/257632/319655/230979
GO:0050920	regulation of chemotaxis	149	0.499726854315036	166016862325099	0.0019723865877712	0.00459783494354557	0.00121214455064445	2364	tags=28%, list=14%, signal=24%	22339/17127/20354/105855/11603/18787/26456/18596/17319/13143/19252/20352/23789/106512/20350/11596/170756/105689/20909/12773/20361/212168/20353/232341/20440/21803/12913/19255/11491/268721/67263/20360/18654/26417/12767/50930/20947/269878/11876/380705/257632/20351
GO:0051271	negative regulation of cellular component movement	235	0.47528795505833	166512923141558	0.0019723865877712	0.00459783494354557	0.00121214455064445	1599	tags=20%, list=10%, signal=18%	11482/12576/20848/56484/20855/20354/60599/64652/18787/26456/17684/14462/19015/17319/12798/11857/77044/72065/14114/50875/12527/19252/18015/216805/237542/56637/20352/19664/16971/14026/26941/70415/72674/23789/20350/11596/19211/15184/56218/20361/20130/19219/20353/11852/13138/21803
GO:1903037	regulation of leukocyte cell-cell adhesion	235	0.445838496995946	156195566485001	0.0019723865877712	0.00459783494354557	0.00121214455064445	2041	tags=28%, list=12%, signal=25%	16453/20850/20851/74131/19419/78317/105855/12477/16161/16362/14462/320484/19401/74256/320404/23871/15040/80859/16195/16414/15170/67596/21940/12399/16396/57438/21926/76088/15205/12520/12487/54446/18761/22778/13482/56048/381305/12333/21950/13848/21813/328365/11596/11776/14998/12721/12042/22637/16423/11774/69769/16401/19260/16818/232341/21803/19255/60533/19084/434215/27050/54167/50930/94212/12501/22…
GO:0002064	epithelial cell development	186	0.47767429584935	162760396650598	0.00197628458498024	0.00459783494354557	0.00121214455064445	2915	tags=29%, list=18%, signal=24%	22352/26401/20855/19411/22295/223864/26433/19401/14284/76089/99683/72065/238247/21926/17921/140476/71602/100986/207728/94246/14595/26941/108829/329165/67231/21937/214597/192176/74206/327826/19726/17341/19877/12767/12142/110253/17831/18132/319448/21418/68585/19156/19712/22589/109905/66705/286940/22344/29876/11865/22433/18591/16779/11518
GO:0002761	regulation of myeloid leukocyte differentiation	101	0.55387191002437	173895476676495	0.00197628458498024	0.00459783494354557	0.00121214455064445	2602	tags=35%, list=16%, signal=29%	20850/15902/16476/21847/16331/19401/12370/93694/16416/16658/19645/21926/18015/18708/14281/12192/16878/22778/70673/56637/11789/16969/14683/54411/21803/19255/16842/22034/99375/57259/100201/26365/102791/65113/75302
GO:0003279	cardiac septum development	101	0.554784618198268	174182033586303	0.00197628458498024	0.00459783494354557	0.00121214455064445	1938	tags=29%, list=12%, signal=25%	112405/15902/15213/16911/17684/14462/19401/103806/18018/229700/20677/320790/15205/17246/207728/71770/19664/16971/21813/74025/17248/17128/327826/13430/13544/109181/16974/12767/12142
GO:0007204	positive regulation of cytosolic calcium ion concentration	223	0.515356564545829	179812716267318	0.00197628458498024	0.00459783494354557	0.00121214455064445	2023	tags=19%, list=12%, signal=17%	50527/381853/16453/11535/14674/16440/16439/16410/67168/11555/16416/13198/15170/16452/14810/238871/13385/320790/110213/11350/170770/12297/16971/18803/72699/23833/12721/170756/18754/12773/13057/19219/16818/18439/21803/18763/78688/16974/15194/19222/12767/20947/12288
GO:0015931	nucleobase-containing compound transport	167	-0.600820233395326	-204143264991471	0.00197628458498024	0.00459783494354557	0.00121214455064445	2090	tags=44%, list=13%, signal=39%	67681/269966/225432/76438/71701/231042/12877/66679/97112/18148/13211/432508/73473/69736/228875/269113/109095/68040/74412/226747/107829/19069/53379/227699/73836/59015/225160/73666/14265/15499/103573/16418/218210/433702/18226/67045/67952/72787/66441/68278/71514/353258/170762/69912/20492/17149/21681/223921/72416/72322/67843/103468/54563/20823/68092/51810/110379/230082/53817/58246/73192/110172/63959/…
GO:0043010	camera-type eye development	250	0.49762736792215	174797679674262	0.00197628458498024	0.00459783494354557	0.00121214455064445	1834	tags=19%, list=11%, signal=17%	11482/22339/17127/12576/13844/22352/107817/26401/19411/16476/17684/22346/14462/18596/19401/231051/17132/57810/214058/13390/18015/20662/320790/16878/213081/22778/13392/11789/56371/333654/21813/329165/16973/12724/67231/11481/16886/100169/327826/21417/21803/20482/230824/14790/16974/20683/192236/56612
GO:0045926	negative regulation of growth	223	0.449457526886535	15681992685488	0.00197628458498024	0.00459783494354557	0.00121214455064445	1497	tags=20%, list=9%, signal=18%	11482/17127/12576/16468/55942/20354/71839/26456/17684/170742/19015/11479/11555/58172/20249/19377/230784/606496/18412/74132/21926/56437/14955/52808/28019/56632/216805/11789/20352/170770/21813/72674/20350/14683/19211/11785/217124/58231/12581/17128/76500/20361/19735/20353
GO:0050727	regulation of inflammatory response	266	0.453465514933613	15983984437419	0.00197628458498024	0.00459783494354557	0.00121214455064445	1461	tags=19%, list=9%, signal=17%	17127/15937/20850/19883/20851/21929/18626/18787/57757/14462/19015/11770/74256/18035/17319/18413/11555/12702/100182/23871/15040/80859/19645/22695/16452/78757/12802/21926/268857/52065/18569/192195/12520/78334/12487/56708/207728/67581/11513/106512/217166/11596/16172/21937/16423/18023/69769/18033/20361/19219
GO:0070482	response to oxygen levels	218	0.621788690558973	215765645406399	0.00197628458498024	0.00459783494354557	0.00121214455064445	1366	tags=24%, list=8%, signal=23%	22339/21809/18655/74747/228026/17127/18453/112405/12177/12176/19883/15368/27368/56295/70186/268420/12013/108155/16439/17684/22346/19015/13685/19155/11972/14284/11555/236900/328572/22278/67579/13819/26395/21871/68943/18015/56458/20677/12192/110213/13653/13482/11797/19664/22027/18806/231207/11596/19211/18754/67749/54411/17128
GO:0070661	leukocyte proliferation	250	0.453877177261207	159429891835801	0.00197628458498024	0.00459783494354557	0.00121214455064445	2451	tags=31%, list=15%, signal=27%	16453/20850/20851/74131/320795/78317/105855/12477/16161/16362/16331/384783/320484/56501/18753/17319/15040/56532/16195/16414/15170/21940/23917/16409/16396/57438/20662/76088/15205/12520/59009/12487/56708/18761/545652/11350/381305/56637/20663/21950/13848/21813/19290/11596/12721/22637/18019/545649/19260/329559/18439/545650/319146/20440/21803/16842/545648/60533/19084/20104/434215/27050/12767/12142/592…
GO:0090130	tissue migration	223	0.476600733884986	16629044516078	0.00197628458498024	0.00459783494354557	0.00121214455064445	1599	tags=19%, list=10%, signal=18%	11482/14751/22339/20850/15368/56233/20855/320795/11845/16476/16410/18787/22346/14462/19015/23871/384009/16416/16336/16414/68743/18015/11426/269608/13482/11350/56048/68750/14026/18803/18710/21813/72674/23789/11596/19211/15184/18754/56218/11502/11852/20778/21803
GO:0097191	extrinsic apoptotic signaling pathway	184	0.505243000703212	171911224614656	0.00197628458498024	0.00459783494354557	0.00121214455064445	2133	tags=27%, list=13%, signal=24%	22339/17127/16453/16432/56484/15368/21929/16410/18787/16403/11479/74256/12125/12370/14049/21940/606496/16452/67379/12399/217356/21926/18015/18708/56486/59009/12633/56637/17210/97998/19211/12042/58231/64294/12211/80751/20439/20909/18439/21803/20482/13867/78688/12421/14373/15194/23939/228355/14102/20779
GO:0000075	cell cycle checkpoint	163	-0.511473849613852	-172650628684879	0.00198019801980198	0.00459783494354557	0.00121214455064445	2681	tags=45%, list=16%, signal=38%	26416/70385/22591/27354/17193/18854/234664/224023/229543/12443/18817/17535/12144/76454/22390/20877/68145/57913/52696/69917/19247/268697/12237/327799/68251/15574/11799/12366/11920/75430/26951/67153/107829/17120/19090/234736/15461/22059/72440/225160/268465/21973/56150/12189/21974/19355/208628/60364/140917/68014/209334/12534/67941/107047/17685/69716/18392/327762/12236/269582/67177/21853/53817/66131/…
GO:0001654	eye development	285	0.494137216977562	17571379242144	0.00198019801980198	0.00459783494354557	0.00121214455064445	2064	tags=20%, list=13%, signal=18%	11482/22339/17127/12576/20848/13844/22352/107817/26401/19411/16476/235542/17684/22346/14462/18596/19401/231051/17132/57810/214058/12368/13390/18015/20662/320790/16878/213081/22778/13392/11789/56371/333654/21813/329165/16973/12724/67231/11481/16886/100169/74206/327826/71175/21417/21803/20482/230824/232946/14790/16974/20683/192236/56612/12142/26889/12288/22632
GO:0002274	myeloid leukocyte activation	155	0.548315824307415	182571164681602	0.00198019801980198	0.00459783494354557	0.00121214455064445	1744	tags=24%, list=11%, signal=22%	17988/19883/107817/15368/74734/19419/59027/16476/70461/69188/18753/20911/16414/16409/12802/21926/52065/56632/22318/19664/21950/18806/19267/21813/217166/11596/12042/18754/12493/16822/20909/70450/20910/11502/21803/13011/22040
GO:0006650	glycerophospholipid metabolic process	193	0.433286174338344	148084943853452	0.00198019801980198	0.00459783494354557	0.00121214455064445	1950	tags=21%, list=12%, signal=18%	16592/240752/114663/210376/67078/27399/16331/18596/12702/13139/104418/225651/75320/74302/18700/50767/54673/18708/71795/99712/26457/56442/18710/18806/19211/219135/12651/76500/66659/67452/20778/16329/192157/19062/242291/193742/77582/18720/233789/27392
GO:0006898	receptor-mediated endocytosis	183	0.500541125576499	170085486335975	0.00198019801980198	0.00459783494354557	0.00121214455064445	2233	tags=25%, list=14%, signal=21%	13429/22339/30878/11535/12306/109689/18787/51801/11555/74775/16337/16416/74015/16414/11838/14251/12527/13385/12492/12520/71770/16971/18222/18806/21813/68423/14784/269774/16401/13430/277463/16976/73094/218503/53378/16974/232227/11772/68421/17999/100017/12331/73178/20239/17920
GO:0007548	sex differentiation	193	0.441000189354282	150721375727292	0.00198019801980198	0.00459783494354557	0.00121214455064445	1779	tags=20%, list=11%, signal=18%	22339/20850/56484/20851/99929/109689/16410/18787/17684/14462/19401/12125/268903/16337/16336/17979/238247/69260/320790/65247/213081/20708/100986/94246/75410/108829/224902/236899/56218/67231/17128/192176/19219/71175/13498/15081/109685/16974
GO:0016051	carbohydrate biosynthetic process	155	0.528573875124438	175997743861632	0.00198019801980198	0.00459783494354557	0.00121214455064445	1817	tags=23%, list=11%, signal=20%	14751/74185/18655/72157/18563/14433/17691/14936/21991/244416/108155/67078/14815/384783/69181/328572/16337/230784/56458/77781/14595/77590/11911/67800/18627/217166/11364/66294/18033/19219/21803/19255/74343/19062/19386
GO:0022409	positive regulation of cell-cell adhesion	197	0.468119320373744	160573969601586	0.00198019801980198	0.00459783494354557	0.00121214455064445	2041	tags=30%, list=12%, signal=27%	16453/20850/20851/74131/19419/78317/105855/16161/16362/17684/14462/16403/320484/19401/74256/320404/23871/15040/80859/16195/16414/67596/21940/12399/14251/21926/76088/15205/12520/12487/54446/18761/22778/13482/56048/12333/21950/13848/21813/328365/11596/11776/14998/12721/12042/22637/16423/11774/16401/19260/16818/21803/16842/60533/27050/54167/50930/12501/22034
GO:0031589	cell-substrate adhesion	265	0.498511137987233	175599976847552	0.00198019801980198	0.00459783494354557	0.00121214455064445	2181	tags=22%, list=13%, signal=19%	11482/22339/16421/17127/83436/14369/22288/16410/18787/16403/19015/12125/244895/434204/16416/108101/192897/16414/16452/14114/18015/18708/76709/11426/235431/110829/140476/320664/12305/11350/56637/68750/16971/19211/12721/18754/70450/246177/11502/192176/16401/50932/13430/13138/20440/19877/56013/381921/277360/225392/18720/110253/230379/12501/20779/22793/100952
GO:0032147	activation of protein kinase activity	199	0.515401446865434	177033356451262	0.00198019801980198	0.00459783494354557	0.00121214455064445	2588	tags=28%, list=16%, signal=24%	22339/21809/30957/26401/109689/18004/26399/18753/16337/23882/16416/56532/17873/16452/26405/26395/21926/330177/26400/12520/665113/11350/237542/69534/70415/21813/216965/58231/26412/11481/11502/327826/50932/18439/20868/381921/114229/20416/78943/228355/51897/22034/26407/11538/22032/20779/240354/270672/59041/192656/19264/26390/53608/23938/26408
GO:0032956	regulation of actin cytoskeleton organization	285	0.503837560397977	17916320702052	0.00198019801980198	0.00459783494354557	0.00121214455064445	2503	tags=28%, list=15%, signal=24%	227753/21809/17127/26401/74734/11845/105855/104215/223864/18596/234094/18753/211401/328572/57748/434204/16416/11857/104252/22323/50875/19240/78757/75547/18708/76709/235431/319262/18761/57028/11350/69710/12614/23912/16971/14026/56212/12333/101497/67771/23789/329165/14784/12721/216965/18754/16798/16423/17128/12704/192176/19219/20740/11852/234686/27360/21803/230824/19877/381921/114229/19062/277360/2…
GO:0033500	carbohydrate homeostasis	199	0.457400999484626	157110995080437	0.00198019801980198	0.00459783494354557	0.00121214455064445	1900	tags=24%, list=12%, signal=22%	14751/15277/20848/16592/15275/56484/14385/108155/109689/18642/236900/16337/230784/26395/380714/18708/56458/20677/13924/18576/20602/12289/16971/20912/72674/217166/11596/16973/170756/18754/17128/20909/214597/56490/50721/17341/93691/19653/75747/19255/74343/15357/19062/54601/56455/20104/12953/78943
GO:0042593	glucose homeostasis	199	0.457400999484626	157110995080437	0.00198019801980198	0.00459783494354557	0.00121214455064445	1900	tags=24%, list=12%, signal=22%	14751/15277/20848/16592/15275/56484/14385/108155/109689/18642/236900/16337/230784/26395/380714/18708/56458/20677/13924/18576/20602/12289/16971/20912/72674/217166/11596/16973/170756/18754/17128/20909/214597/56490/50721/17341/93691/19653/75747/19255/74343/15357/19062/54601/56455/20104/12953/78943
GO:0043062	extracellular structure organization	234	0.483939234368601	169237296343983	0.00198019801980198	0.00459783494354557	0.00121214455064445	2004	tags=16%, list=12%, signal=14%	50527/17127/18822/18451/12306/11977/22346/26433/23871/20652/16416/19645/69542/14114/14251/21926/18015/71602/12305/12633/22260/13482/11350/14595/74025/11785/17385/21937/20778/13138/21803/53378/12815/102693/20844/13710/380664
GO:0043523	regulation of neuron apoptotic process	226	0.417149957057164	145682874508842	0.00198019801980198	0.00459783494354557	0.00121214455064445	1391	tags=17%, list=8%, signal=16%	14751/22339/21809/112407/56484/15368/13002/16476/14815/109689/11977/11603/12227/14462/12125/12368/13198/67579/13390/606496/16452/68943/14810/21926/18015/26400/14809/56708/13653/56637/17210/170770/11911/16971/11596/12721/11545/21937/20910
GO:0045333	cellular respiration	138	-0.593606770230449	-196980415087445	0.00198019801980198	0.00459783494354557	0.00121214455064445	2971	tags=55%, list=18%, signal=45%	66218/68263/71832/18021/74450/76824/227731/66052/72900/75619/67472/15251/12861/17449/67530/20916/67273/75406/14297/68197/12028/78920/71701/67876/66945/75597/268697/66925/13382/380601/230075/56451/78830/12398/68202/66383/56412/407785/235339/320720/18293/17448/12974/57320/12850/66152/70383/52637/67264/12858/66414/12122/269523/22272/20917/22273/20656/12534/21379/269951/68015/14194/67680/227197/56428…
GO:0046034	ATP metabolic process	199	0.452356029210652	155378116707219	0.00198019801980198	0.00459783494354557	0.00121214455064445	929	tags=18%, list=6%, signal=17%	56421/14751/433182/15277/18655/74747/11674/14433/18746/20848/18648/15937/15275/21991/353204/18641/16828/108155/11977/79459/78330/18642/17319/16337/20463/26395/68943/14635/20185/108099/207728/56632/216805/13807/12257
GO:0050678	regulation of epithelial cell proliferation	265	0.435736143178045	153487556893194	0.00198019801980198	0.00459783494354557	0.00121214455064445	1599	tags=18%, list=10%, signal=17%	11482/22339/17127/30878/12576/20848/20850/15368/14369/15213/16476/11977/21929/22346/14462/19015/211401/16416/19645/22695/68259/12399/78757/75605/21926/268857/18015/69745/15205/12192/110829/12633/73447/11789/68750/14595/18803/20846/353310/217166/11596/19211/13601/13057/16401/327826/50721/21803
GO:0050730	regulation of peptidyl-tyrosine phosphorylation	197	0.464962085959349	159490977208798	0.00198019801980198	0.00459783494354557	0.00121214455064445	2503	tags=29%, list=15%, signal=25%	22339/20354/11603/16362/21936/18596/18753/17319/18413/12702/16416/16195/16414/15170/16452/72065/14585/78757/21926/21682/13385/15205/16800/12520/16878/320664/56708/11350/78388/18754/67742/21937/53310/19219/19260/16818/21803/13867/56013/19255/11491/11421/80285/15468/12501/11538/20779/13543/380705/192656/19264/257632/56716/230979/22248/15975/218397
GO:0050863	regulation of T cell activation	252	0.445042651145233	156244008710191	0.00198019801980198	0.00459783494354557	0.00121214455064445	2041	tags=28%, list=12%, signal=25%	227753/16453/20850/20851/74131/19419/78317/105855/12477/16161/16362/66494/14462/320484/19401/74256/320404/15040/56532/80859/16195/15170/67596/21940/12399/16396/57438/20662/76088/15205/12520/59009/12487/18761/22778/13482/11350/56048/381305/20663/21950/13848/15001/21813/328365/11596/11776/14998/12721/12042/22637/16423/11774/69769/19260/16818/21417/21803/19255/22040/60533/19084/434215/27050/54167/12…
GO:0051235	maintenance of location	255	0.578515560761064	203008686640126	0.00198019801980198	0.00459783494354557	0.00121214455064445	1911	tags=31%, list=12%, signal=28%	50527/227753/15277/69573/15275/20850/20851/16440/21833/16439/15212/77053/230895/66573/16410/19015/18035/268903/223697/11979/68379/20652/16416/13198/15170/14667/11749/19240/68943/238871/21926/11747/14809/320790/20788/100986/320528/22260/11350/237542/12257/170770/66500/67800/18803/72699/94221/11776/12721/170756/18754/66913/16798/11512/100705/63856/192176/13057/229227/21894/16818/18439/20778/13138/2…
GO:0051495	positive regulation of cytoskeleton organization	185	0.456339594473238	15529122473935	0.00198019801980198	0.00459783494354557	0.00121214455064445	1429	tags=17%, list=9%, signal=16%	227753/21809/17127/12576/26401/11845/105855/223864/234094/211401/328572/57748/434204/104252/22323/78757/76709/319262/18761/57028/11350/11789/14026/67771/23789/329165/14784/12721/18754/83679/16423/192176
GO:0051924	regulation of calcium ion transport	193	0.479750334984916	163965078111261	0.00198019801980198	0.00459783494354557	0.00121214455064445	2023	tags=23%, list=12%, signal=21%	16453/20855/12306/14579/18787/223864/18596/11555/66395/16416/15170/14810/238871/56437/320790/15205/67887/110213/56632/11350/20866/12257/12289/18578/12297/18803/72699/12721/170756/18754/14678/13057/19260/18439/24115/22368/21803/12913/78688/19062/11421/15194/12767/116873/12288
GO:0000819	sister chromatid segregation	166	-0.5599213714838	-189718776216117	0.00198412698412698	0.00459783494354557	0.00121214455064445	2441	tags=42%, list=15%, signal=36%	69556/224023/21335/71988/18817/54392/17535/20842/67139/73804/20877/56399/52696/114714/17222/215387/268697/12237/67141/66977/208092/327799/15260/26934/66934/11799/11920/75430/26951/320209/17120/67849/101994/60411/381318/223970/21973/56292/56150/229524/21974/105988/18226/52563/13006/67045/210711/72107/24061/209334/71514/72400/59008/103733/107047/14211/214987/69716/51810/12236/67177/12034/72117/7945…
GO:0006399	tRNA metabolic process	160	-0.704169515814687	-237546169852794	0.00198412698412698	0.00459783494354557	0.00121214455064445	3002	tags=61%, list=18%, signal=51%	13434/230577/384281/229487/74467/71984/66637/78890/70359/69786/100929/66161/66192/22321/57773/30947/240174/67049/60507/72026/108943/77766/70120/73681/328162/66246/74097/105638/66362/76357/212679/272396/227522/433813/107271/54351/74195/28088/66590/50912/67417/117109/381802/66628/211064/76563/54364/70223/68915/72133/109093/54632/224805/71916/58523/66965/66446/56361/52686/109079/22375/78651/107508/1…
GO:0006403	RNA localization	160	-0.619292675857437	-208913620746025	0.00198412698412698	0.00459783494354557	0.00121214455064445	2090	tags=49%, list=13%, signal=43%	67681/269966/225432/76438/71701/231042/66362/12877/66679/97112/18148/13211/432508/448850/73473/69736/12464/269113/109095/68040/50912/11920/74412/226747/107829/19069/12461/53379/227699/229937/59015/225160/73666/14265/15499/103573/16418/218210/433702/18226/67045/67952/72787/66441/14113/68278/71514/353258/170762/69912/20492/17149/21681/223921/72416/72322/103468/54563/20823/68092/51810/110379/230082/…
GO:0006644	phospholipid metabolic process	283	0.46791773284956	166416208050529	0.00198412698412698	0.00459783494354557	0.00121214455064445	1974	tags=23%, list=12%, signal=20%	18563/20597/16592/240752/114663/210376/67078/15212/17101/27399/216505/16331/19015/18596/18753/192652/12702/13139/67216/68671/66350/110911/104418/225651/75320/74302/18700/50767/54673/18708/71795/12520/99712/56632/26457/56442/18803/192156/18710/18806/56209/236899/19211/219135/12651/76500/66659/67452/20778/21803/16329/67630/574418/192157/19062/242291/68262/193742/77582/18720/233789/27392/26889/228361
GO:0007605	sensory perception of sound	177	0.53097613531509	179637020643699	0.00198412698412698	0.00459783494354557	0.00121214455064445	2237	tags=14%, list=14%, signal=12%	13429/12576/16206/15212/17196/22295/225055/17921/320790/269473/140476/78286/12289/26941/16450/12581/71175/67501/12815/110253/21418/19156/231252/17920/19712
GO:0009152	purine ribonucleotide biosynthetic process	177	0.469242778860356	15875171998648	0.00198412698412698	0.00459783494354557	0.00121214455064445	1316	tags=23%, list=8%, signal=22%	56421/14751/433182/15277/18655/74747/228026/11674/14433/18746/20848/18648/15937/15275/21991/353204/18641/108155/23971/79459/60525/18642/17319/236900/16337/23917/26395/68738/14635/20185/108099/56632/216805/13807/11513/16969/18597/14447/11545/11512/100705
GO:0032944	regulation of mononuclear cell proliferation	177	0.533300402629994	180423354393673	0.00198412698412698	0.00459783494354557	0.00121214455064445	2385	tags=29%, list=15%, signal=25%	16453/20850/20851/74131/320795/78317/105855/12477/16161/16362/16331/384783/320484/17319/15040/56532/16195/15170/16396/57438/20662/15205/12520/59009/12487/56708/18761/381305/20663/21950/21813/11596/12721/22637/18019/19260/329559/20440/21803/60533/19084/434215/27050/12142/12501/22034/192656/19264/70103/26365/230979
GO:0048705	skeletal system morphogenesis	188	0.545890007643207	186188558316496	0.00198412698412698	0.00459783494354557	0.00121214455064445	1862	tags=23%, list=11%, signal=21%	22339/21809/17127/20855/12306/21833/19411/99929/270685/17684/18596/19401/20340/68259/11749/18984/77087/30791/213081/13392/71375/111970/215418/17261/21813/14683/72999/16973/12836/11481/59024/71175/21417/18439/12835/18763/109181/16974/242291/12006/12815/22410/17937/70661
GO:0060326	cell chemotaxis	188	0.446150733505436	152170145450835	0.00198412698412698	0.00459783494354557	0.00121214455064445	1993	tags=21%, list=12%, signal=19%	22339/14385/105855/17101/18787/18596/17250/18753/17319/13143/16414/16409/19252/12802/238871/17925/269608/18761/18578/56212/23789/106512/12721/170756/22121/16172/12773/232341/12913/11491/16842/277360/18654/26417/18720/12767/50930/20947/22324/171095
GO:0060541	respiratory system development	188	0.475095100348089	162042298921979	0.00198412698412698	0.00459783494354557	0.00121214455064445	1908	tags=19%, list=12%, signal=17%	22339/21809/107817/30957/21833/19411/11977/18596/26433/19401/71722/328572/99683/13819/26395/21926/320790/15205/16878/20602/12614/19664/18222/21813/74025/16598/22121/11481/20238/13138/16842/16974/20683/11421/26417
GO:0065004	protein-DNA complex assembly	160	-0.588638510206523	-198572673748365	0.00198412698412698	0.00459783494354557	0.00121214455064445	2738	tags=47%, list=17%, signal=39%	229906/97122/68776/59001/18602/319186/70645/319182/69386/319156/319155/74763/72155/319157/97908/68024/319184/67139/13486/72480/544971/319160/319180/20586/66311/319159/18148/225895/66467/66403/15260/52504/19822/66464/326619/102920/21343/326620/60411/319189/56702/22059/26886/68705/17955/235459/19361/107435/93762/64424/66929/53605/73139/71902/19646/12544/19182/19181/67177/27221/75751/19184/23996/110…
GO:0070372	regulation of ERK1 and ERK2 cascade	206	0.440810330850876	151856878176481	0.00198412698412698	0.00459783494354557	0.00121214455064445	2989	tags=30%, list=18%, signal=25%	22339/29811/13844/19419/16476/109689/18596/19401/17319/76089/384009/16416/15170/14114/26395/19252/52065/26400/16878/56708/12633/216805/11350/67603/16971/26941/11596/19211/107607/14678/54411/17128/20361/20130/19260/327826/108995/21803/19255/11491/15357/20416/26417/20779/100952/231252/192656/19264/257632/109905/98432/51791/108058/11352/13857/22433/18591/321019/230857/101540/16590
GO:0070588	calcium ion transmembrane transport	206	0.464712372749312	160091007938671	0.00198412698412698	0.00459783494354557	0.00121214455064445	2325	tags=23%, list=14%, signal=20%	50527/16440/14579/69597/16439/16410/223864/11555/66395/16416/13198/22333/15170/14810/238871/56437/320790/11350/20866/170770/12289/18578/12297/18803/72699/12721/170756/18754/381290/13057/19260/16818/18439/22368/17341/21803/18763/78688/252972/15194/116873/53313/12288/66109/20544/238161/19264
GO:2000146	negative regulation of cell motility	206	0.440112473158194	151616469812146	0.00198412698412698	0.00459783494354557	0.00121214455064445	1599	tags=18%, list=10%, signal=16%	11482/20848/56484/20855/60599/64652/18787/17684/14462/19015/17319/12798/11857/77044/72065/14114/19252/18015/216805/237542/56637/19664/16971/14026/26941/70415/72674/23789/11596/19211/15184/56218/20130/19219/11852/13138/21803
GO:0007187	G protein-coupled receptor signaling pathway, coupled to cyclic nucleotide second messenger	133	0.481629129521592	156997665928637	0.00198807157057654	0.00459783494354557	0.00121214455064445	1461	tags=19%, list=9%, signal=17%	11535/14674/51801/11555/76089/16416/16336/606496/382045/14680/75547/105171/13611/207728/12289/18578/11513/26941/14683/14678/11512/381290/192176/19735/19219
GO:0008217	regulation of blood pressure	133	0.553914708046076	180560748834187	0.00198807157057654	0.00459783494354557	0.00121214455064445	1182	tags=12%, list=7%, signal=11%	11482/17127/30878/11535/15937/15368/15902/59027/17319/11555/606496/18708/235431/78286/14683/16973
GO:0010959	regulation of metal ion transport	306	0.461105998122122	165027480928233	0.00198807157057654	0.00459783494354557	0.00121214455064445	1956	tags=22%, list=12%, signal=20%	16453/17691/20855/12306/14579/11977/11603/18626/75785/18787/223864/18596/73389/17319/11555/66395/16416/15170/14810/238871/16511/56437/320790/15205/67887/110213/100986/56632/11350/20866/12257/22318/12289/18578/12297/11911/26941/18803/72699/14683/11596/18301/19211/12721/170756/13830/18754/13400/14678/11932/381290/192176/13057/19260/18439/24115/232341/22368/13430/21803/12913/78688/19062/11421/15194/…
GO:0019362	pyridine nucleotide metabolic process	133	0.599502054250251	195420952487246	0.00198807157057654	0.00459783494354557	0.00121214455064445	1551	tags=29%, list=9%, signal=26%	56421/14751/433182/15277/18655/74747/107029/11674/14433/18746/20848/18648/15937/15275/21991/54683/353204/18641/16828/59027/108155/79459/18642/17319/16337/14635/20185/108099/13807/16969/18597/14447/14148/56490/100198/18439/14149/50721
GO:0030308	negative regulation of cell growth	156	0.460552993196596	153487959817727	0.00198807157057654	0.00459783494354557	0.00121214455064445	2739	tags=29%, list=17%, signal=24%	11482/17127/12576/55942/20354/71839/26456/170742/19015/11479/58172/230784/606496/74132/56437/52808/56632/216805/20352/170770/72674/20350/11785/217124/12581/17128/76500/20361/19735/20353/21803/70925/20360/232441/22632/68585/629378/140742/20351/108655/68755/229681/12168/29869/240514
GO:0030833	regulation of actin filament polymerization	133	0.513128840599322	167265693366144	0.00198807157057654	0.00459783494354557	0.00121214455064445	3585	tags=38%, list=22%, signal=30%	227753/26401/11845/105855/18753/57748/434204/104252/22323/50875/19240/78757/76709/319262/14026/12333/101497/67771/23789/329165/14784/12721/18754/16798/20740/27360/277360/23999/73910/20259/230101/73178/56716/12340/80880/218397/68089/19241/11518/30948/102774/66898/20742/18613/207495/207278/544963/19353/19229/15894
GO:0044262	cellular carbohydrate metabolic process	227	0.543274476309835	189681205180581	0.00198807157057654	0.00459783494354557	0.00121214455064445	1235	tags=21%, list=8%, signal=20%	74185/15277/74747/72157/228026/20848/18648/17691/15937/14936/15275/19883/21991/244416/114663/77559/14385/108155/67078/14815/27399/384783/18642/69181/236900/328572/16337/59090/16195/212980/230784/606496/56458/12492/14635/108099/56637/77781/14595/67800/18627/72674/217166/19211/11364/66294/217837/18754
GO:0060291	long-term synaptic potentiation	156	0.497408035047551	165770596704825	0.00198807157057654	0.00459783494354557	0.00121214455064445	1367	tags=9%, list=8%, signal=8%	13844/382018/16440/18412/11838/67869/18015/11350/56637/22318/11596/19211/27103/20909
GO:0062012	regulation of small molecule metabolic process	281	0.476878353761044	16939265405194	0.00198807157057654	0.00459783494354557	0.00121214455064445	1599	tags=24%, list=10%, signal=22%	18655/74747/107029/228026/20848/18648/17691/16592/15937/19883/244416/108155/67078/14815/11977/228775/384783/17319/69181/236900/328572/16337/59090/212980/230784/20463/69634/26395/68943/21926/18984/56458/20185/108099/76483/22260/207728/56632/13653/216805/12257/11789/77781/20602/14581/67800/16969/72674/217166/14447/72999/11364/20787/66294/12724/18754/11545/100705/66887/18023/381290/18033/56490/19219…
GO:0071103	DNA conformation change	190	-0.580853510589997	-200260044428997	0.00198807157057654	0.00459783494354557	0.00121214455064445	2828	tags=45%, list=17%, signal=37%	13018/66578/97122/58230/27354/59001/18602/319186/70645/319182/23942/69386/319156/67210/319155/74763/72162/319157/97908/68024/72960/13872/54392/17535/319184/12144/23894/72480/319160/319180/56399/20586/319159/18148/13211/215387/268697/66403/20588/54624/15260/326619/320209/53379/67849/326620/319189/56702/22059/17955/74355/23825/19361/338359/21973/76044/21974/269400/19360/20937/107435/93762/66929/125…
GO:0072001	renal system development	227	0.440784952725518	153897568732382	0.00198807157057654	0.00459783494354557	0.00121214455064445	2482	tags=22%, list=15%, signal=19%	22339/17127/74533/70350/107817/15902/15213/99929/18004/14462/16403/18596/19401/12125/211401/15903/16416/192897/83396/18015/20677/15205/16878/71602/12633/13653/216805/11789/20846/74025/15184/11481/17128/21803/18763/72135/22040/11421/18654/246221/19206/235041/21418/17130/68318/18541/11746/56350/12359
GO:0097479	synaptic vesicle localization	133	0.463641540113278	151134213367964	0.00198807157057654	0.00459783494354557	0.00121214455064445	2477	tags=24%, list=15%, signal=21%	13429/68404/382018/22317/11777/72194/11555/78808/14809/56637/22318/64933/216856/11776/19211/18754/69017/12934/20909/20910/11774/18439/13430/232946/228355/64051/74732/56216/17920/76787/109905/20615
GO:0140014	mitotic nuclear division	230	-0.438071933513334	-154736810930262	0.00198807157057654	0.00459783494354557	0.00121214455064445	2441	tags=33%, list=15%, signal=29%	69556/224023/21335/18817/23980/54392/240641/20842/67139/73804/20877/56399/105837/52696/12537/386649/17222/215387/268697/12237/67141/66977/208092/30839/327799/15260/26934/12162/66934/54369/11799/11920/75430/26951/67655/13494/17120/67849/101994/60411/381318/56292/56150/229524/16551/105988/18226/52563/13006/67045/72107/24061/209334/72400/59008/103733/107047/66165/14211/223921/214987/17865/69716/5181…
GO:0007411	axon guidance	175	0.504846230570198	170362174164799	0.00199203187250996	0.00459783494354557	0.00121214455064445	2533	tags=23%, list=15%, signal=20%	22339/12215/13844/30957/20354/11603/26456/14462/22152/22323/12399/14251/20352/16971/14026/13848/20350/170822/11785/105689/226251/12934/17128/20361/212168/20353/13138/93691/211187/268721/67263/20360/12767/269878/19206/11876/140570/20351/107449/108655
GO:0009144	purine nucleoside triphosphate metabolic process	228	0.421621416550245	147138545400901	0.00199203187250996	0.00459783494354557	0.00121214455064445	929	tags=17%, list=6%, signal=16%	56421/14751/433182/15277/18655/74747/11674/14433/18746/20848/18648/15937/15275/21991/353204/18641/16828/108155/11977/104215/79459/78330/18642/17319/16337/20463/23917/26395/68943/14635/231932/20185/108099/207728/56632/216805/13807/12257
GO:0009199	ribonucleoside triphosphate metabolic process	225	0.414026365006714	144344512402843	0.00199203187250996	0.00459783494354557	0.00121214455064445	929	tags=17%, list=6%, signal=16%	56421/14751/433182/15277/18655/74747/11674/14433/18746/20848/18648/15937/15275/21991/353204/18641/16828/108155/11977/104215/79459/78330/18642/17319/16337/20463/23917/26395/68943/14635/231932/20185/108099/207728/56632/216805/13807/12257
GO:0010506	regulation of autophagy	222	0.490577662889218	170781874986967	0.00199203187250996	0.00459783494354557	0.00121214455064445	2392	tags=32%, list=15%, signal=28%	15277/16154/20848/12177/235439/12176/56484/15368/210376/59027/230895/21929/228775/60599/12125/11555/99412/13198/22333/230784/606496/56374/18145/74302/26395/68943/54673/225020/56458/52187/17281/320528/223453/216805/12257/56637/110147/17210/71742/230674/11596/170822/20787/14466/107607/27103/93679/19025/19260/20821/237782/19877/75747/252972/67171/18715/26417/15194/77040/100756/228361/230379/72512/26…
GO:0010632	regulation of epithelial cell migration	175	0.489172107775252	165072885118395	0.00199203187250996	0.00459783494354557	0.00121214455064445	1835	tags=19%, list=11%, signal=17%	11482/14751/22339/20850/15368/56233/20855/11845/16476/18787/14462/23871/384009/16416/16336/18015/11426/11350/68750/14026/18803/21813/72674/11596/19211/15184/18754/56218/11502/11852/21803/11491/20683/232227
GO:0016053	organic acid biosynthetic process	299	0.448064805527235	159866996521251	0.00199203187250996	0.00459783494354557	0.00121214455064445	1603	tags=21%, list=10%, signal=19%	56421/14751/433182/15277/18655/74747/11674/14433/18746/20848/18648/18822/16592/15937/15275/21991/353204/18641/16828/108155/270685/228775/79459/60525/26433/20250/18642/17319/14660/12036/16337/20249/212980/68738/14635/16993/20185/108099/108097/22260/13807/16969/18627/217166/14447/72999/20787/329910/100705/381290/18033/56490/19219/17769/64292/67452/18439/94180/50721/170459/21803/30049
GO:0019318	hexose metabolic process	189	0.616866494445522	210396883309662	0.00199203187250996	0.00459783494354557	0.00121214455064445	1817	tags=31%, list=11%, signal=28%	56421/14751/15277/18655/72157/228026/18563/11674/14433/18746/17691/16592/15275/19883/21991/244416/18641/16828/108155/67078/14815/384783/18642/69181/236900/328572/16337/59090/22278/212980/230784/21926/18708/56458/14635/77781/14595/77590/11911/67800/18627/72674/18597/217166/14447/16973/11364/66294/100705/18023/70974/100198/76051/71665/17160/19255/74343/19062/19386
GO:0032103	positive regulation of response to external stimulus	228	0.45722621379814	159564000728133	0.00199203187250996	0.00459783494354557	0.00121214455064445	2392	tags=24%, list=15%, signal=21%	22339/17127/20850/20851/105855/18787/18596/11770/18035/17319/18413/13143/23871/15040/80859/16452/21926/18569/12520/78334/12487/207728/16971/106512/11596/107607/16172/21937/16423/20909/12773/78781/13057/19219/232341/21803/12913/11491/11421/18654/26417/12767/50930/20947/171095/269878/22034/21899/68585/11876/380705/192656/11690/257632/56480
GO:0032409	regulation of transporter activity	189	0.452387023620437	154297276114873	0.00199203187250996	0.00459783494354557	0.00121214455064445	1956	tags=21%, list=12%, signal=18%	13844/15275/14579/11977/11603/75785/223864/18753/11555/66395/16337/11838/68943/238871/56437/13385/100986/56632/20866/22318/12289/18578/12297/26941/18803/94221/216856/11596/18301/19211/13830/11932/50932/232341/13430/214162/15194/116873/17999
GO:0034330	cell junction organization	201	0.48397458147036	166211435883927	0.00199203187250996	0.00459783494354557	0.00121214455064445	2455	tags=24%, list=15%, signal=21%	11482/22339/21809/17127/56233/11845/16410/18810/211401/244895/76089/434204/16416/192897/14251/270163/12527/21926/75909/11426/235431/110829/216805/11350/16971/18222/353310/329165/19211/192176/21894/21803/13518/19877/381921/235442/54135/232227/11421/18720/56217/20779/13052/11853/109905/26365/12340/18755/18571
GO:0043270	positive regulation of ion transport	225	0.457944302208442	159655888119264	0.00199203187250996	0.00459783494354557	0.00121214455064445	1601	tags=18%, list=10%, signal=17%	16453/13844/20855/12306/14815/18787/66494/26399/223864/18596/11980/73389/18753/17319/11555/11838/68943/14810/16511/100986/56632/11350/20866/12257/12289/12297/11911/26941/18803/14683/11596/76257/12934/11932/20910/192176/18439/232341/22368/13430/12913
GO:0045165	cell fate commitment	189	0.46513140192614	158644047254793	0.00199203187250996	0.00459783494354557	0.00121214455064445	1678	tags=16%, list=10%, signal=14%	20848/19883/15902/14369/16911/23872/14462/19401/74256/20852/57810/216850/13390/13819/15205/16800/13392/110147/11789/14581/19664/16450/94222/16798/17128/50523/18023/21803/54644/17085
GO:0048562	embryonic organ morphogenesis	222	0.519249970657138	180763394430739	0.00199203187250996	0.00459783494354557	0.00121214455064445	2457	tags=23%, list=15%, signal=20%	21809/17127/13844/15902/16206/19411/270685/225876/22295/17684/14462/16658/99683/17921/30791/320790/15205/140476/213081/13392/22289/14581/12614/111970/19664/26941/21813/74025/14683/72999/59024/100169/327826/71175/21417/13544/230824/16974/20683/26417/110253/269878/13543/225164/21418/231252/17920/19712/110279/235626/67661/68146
GO:0050670	regulation of lymphocyte proliferation	175	0.531134820728984	179233353355579	0.00199203187250996	0.00459783494354557	0.00121214455064445	2385	tags=29%, list=15%, signal=25%	16453/20850/20851/74131/320795/78317/105855/12477/16161/16362/16331/384783/320484/17319/15040/56532/16195/15170/16396/57438/20662/15205/12520/59009/12487/56708/18761/381305/20663/21950/21813/11596/12721/22637/18019/19260/329559/21803/60533/19084/434215/27050/12142/12501/22034/192656/19264/70103/26365/230979
GO:0050714	positive regulation of protein secretion	225	0.46003562018218	160384996936268	0.00199203187250996	0.00459783494354557	0.00121214455064445	2385	tags=25%, list=15%, signal=22%	14751/21809/381853/14433/15275/19419/11845/109689/17196/14462/19015/384783/18642/17319/18413/328572/15040/230073/16452/380714/21926/20677/22260/18761/11350/12289/16971/214855/216856/11596/16534/11785/18754/16172/20909/11502/19219/19260/18439/21803/68151/387140/60533/56455/26417/171095/67457/94092/20779/229593/69146/57914/192656/257632/74772/26365/230979
GO:0050806	positive regulation of synaptic transmission	225	0.437464683122624	152515954817938	0.00199203187250996	0.00459783494354557	0.00121214455064445	1461	tags=12%, list=9%, signal=11%	13844/382018/16440/11555/18412/11838/14251/67869/68943/14810/21926/13385/18015/11350/56637/22318/12297/216856/11596/19211/18754/69017/27103/20909/20910/19219
GO:0050878	regulation of body fluid levels	228	0.502749795562131	175450939434897	0.00199203187250996	0.00459783494354557	0.00121214455064445	1854	tags=22%, list=11%, signal=20%	22339/30878/11535/13844/20850/14674/20851/12306/17101/18787/18753/11555/11979/20249/16416/108101/15170/14114/12527/21682/11747/235431/12305/22260/18761/235627/11750/20912/14026/73182/14683/16534/14466/20170/18754/67443/14678/11512/22282/20910/11774/13057/19219/29813/232341/230824/232946/19062/192236/22234
GO:0071902	positive regulation of protein serine/threonine kinase activity	222	0.497404333323108	173158403037085	0.00199203187250996	0.00459783494354557	0.00121214455064445	2588	tags=28%, list=16%, signal=24%	22339/21809/12576/30957/26401/56295/19419/109689/26399/18596/18753/17319/11555/76089/16337/23882/17873/16452/26395/21926/75547/330177/26400/12520/665113/69534/26457/11596/216965/26412/11502/381290/327826/18439/21803/13544/18763/381921/11491/114229/20416/27050/78943/228355/22034/26407/21899/20779/13543/74370/270672/19882/192656/238161/19264/257632/26365/67043/26390/53608/23938/26408
GO:0090132	epithelium migration	222	0.476685549339206	165945696377386	0.00199203187250996	0.00459783494354557	0.00121214455064445	1599	tags=19%, list=10%, signal=18%	11482/14751/22339/20850/15368/56233/20855/320795/11845/16476/16410/18787/22346/14462/19015/23871/384009/16416/16336/16414/68743/18015/11426/269608/13482/11350/56048/68750/14026/18803/18710/21813/72674/23789/11596/19211/15184/18754/56218/11502/11852/20778/21803
GO:0097485	neuron projection guidance	175	0.504846230570198	170362174164799	0.00199203187250996	0.00459783494354557	0.00121214455064445	2533	tags=23%, list=15%, signal=20%	22339/12215/13844/30957/20354/11603/26456/14462/22152/22323/12399/14251/20352/16971/14026/13848/20350/170822/11785/105689/226251/12934/17128/20361/212168/20353/13138/93691/211187/268721/67263/20360/12767/269878/19206/11876/140570/20351/107449/108655
GO:0001818	negative regulation of cytokine production	207	0.497276297493859	171235618582857	0.00199600798403194	0.00459783494354557	0.00121214455064445	2612	tags=27%, list=16%, signal=23%	21809/16453/29811/15368/56233/14385/105855/109689/21929/57757/16331/14462/217410/19401/19043/245860/24058/22695/15170/14114/21926/268857/18569/12257/11513/12914/20226/11596/17472/14466/16598/11545/21937/18033/19219/19260/21803/54644/16842/60533/434215/22632/21899/19264/257632/26365/26390/66889/11746/11666/23938/57781/15223/65113/19698
GO:0003012	muscle system process	295	0.407936381875864	145405363680655	0.00199600798403194	0.00459783494354557	0.00121214455064445	2086	tags=18%, list=13%, signal=16%	227753/17127/11674/16468/56484/20855/14815/11603/26399/11555/328572/18018/16523/67731/22290/606496/50875/11749/26395/238871/16511/75547/56458/12633/17904/17896/56637/333654/12289/18578/11443/230674/56376/13400/11545/21937/17128/381290/192176/13057/19735/19219/16818/12325/19877/78688/14790/20416/12767/12288/57080/22632/21924/208727
GO:0009108	coenzyme biosynthetic process	164	0.518300299908378	173632867548945	0.00199600798403194	0.00459783494354557	0.00121214455064445	1151	tags=21%, list=7%, signal=19%	56421/14751/433182/15277/18655/74747/228026/11674/14433/18746/20848/18648/15937/15275/21991/353204/18641/59027/108155/270685/79459/60525/18642/17319/236900/16337/68738/14635/20185/108099/13807/16969/18597/14447
GO:0019932	second-messenger-mediated signaling	294	0.465375592489998	165890932246224	0.00199600798403194	0.00459783494354557	0.00121214455064445	2598	tags=24%, list=16%, signal=20%	22339/381853/14433/112405/11535/14674/70461/51801/69181/11555/76089/18018/16336/606496/382045/17237/14680/238871/21926/75547/105171/16706/13611/54446/207728/18576/56637/12289/18578/11513/26941/18803/14683/217124/13400/22637/14678/11512/22210/18019/12773/381290/19735/19219/108995/77647/17341/13867/114229/19084/14913/15194/19222/12767/23939/12501/11538/208727/378435/170458/20544/238161/19264/14773/…
GO:0021953	central nervous system neuron differentiation	157	0.470725547995717	156839026642481	0.00199600798403194	0.00459783494354557	0.00121214455064445	2746	tags=22%, list=17%, signal=19%	235439/13844/19883/11977/16911/12227/76089/654470/20689/13390/20677/15205/13392/94222/19211/105689/18023/329559/70762/13544/67263/14790/107503/26889/230101/19206/21418/20239/230676/332397/67661/227331/110350/104318/24069
GO:0032412	regulation of ion transmembrane transporter activity	176	0.455530381267399	153819836075419	0.00199600798403194	0.00459783494354557	0.00121214455064445	1561	tags=19%, list=10%, signal=17%	13844/15275/14579/11977/11603/75785/223864/11555/66395/11838/68943/238871/56437/13385/100986/56632/20866/22318/12289/18578/12297/26941/18803/94221/216856/11596/18301/19211/13830/11932/50932/232341/13430
GO:0034470	ncRNA processing	303	-0.71572136308014	-259085974101137	0.00199600798403194	0.00459783494354557	0.00121214455064445	2507	tags=56%, list=15%, signal=49%	140546/72554/66192/217038/68731/68276/229543/70285/57773/71340/17975/102462/30947/94061/240174/67049/60507/72026/108943/77766/73681/67994/328162/93759/70885/66246/60321/234344/14000/74097/105638/66362/67222/76357/78581/18148/66467/448850/27993/227522/433813/70422/72171/54351/74195/28088/101867/50912/117109/381802/73736/66628/211064/56335/223499/66580/100609/53414/27998/109077/208144/101861/53379/…
GO:0043112	receptor metabolic process	164	0.514926675348127	172502688564805	0.00199600798403194	0.00459783494354557	0.00121214455064445	2233	tags=26%, list=14%, signal=23%	13429/22339/30878/11535/12306/109689/11603/16410/207592/102141/51801/16416/16414/11838/14251/16396/12527/21926/13385/54673/209200/12520/71770/69710/12333/18222/18806/217166/68423/14784/77647/13430/207742/21803/16976/53378/232227/68421/17999/100017/20239/76959/17920
GO:0046496	nicotinamide nucleotide metabolic process	131	0.602779577582053	196056105138222	0.00199600798403194	0.00459783494354557	0.00121214455064445	1551	tags=29%, list=9%, signal=26%	56421/14751/433182/15277/18655/74747/107029/11674/14433/18746/20848/18648/15937/15275/21991/54683/353204/18641/16828/59027/108155/79459/18642/17319/16337/14635/20185/108099/13807/16969/18597/14447/14148/56490/100198/18439/14149/50721
GO:0048839	inner ear development	150	0.47886406046017	159061453667769	0.00199600798403194	0.00459783494354557	0.00121214455064445	2329	tags=23%, list=14%, signal=20%	12576/13844/16206/15213/22295/14462/65107/17132/15040/16658/99683/17921/320790/15205/140476/14581/12614/19664/26941/16450/72999/14998/21417/13544/230824/109181/110253/14972/13543/21418/19156/231252/17920/19712/110279
GO:0071241	cellular response to inorganic substance	164	0.482841663358093	161754069206189	0.00199600798403194	0.00459783494354557	0.00121214455064445	2358	tags=22%, list=14%, signal=19%	227753/12576/16477/12176/15368/15902/16476/11977/11770/224008/320404/11979/16478/606496/13385/11747/74096/56458/14281/12633/19415/11513/98396/18023/266692/232341/70568/22040/19395/26417/59287/14102/21418/11690/74772/22589
GO:0090092	regulation of transmembrane receptor protein serine/threonine kinase signaling pathway	164	0.499364592938438	167289322887986	0.00199600798403194	0.00459783494354557	0.00121214455064445	1767	tags=21%, list=11%, signal=19%	11482/21809/17127/17684/102141/11479/328572/20340/13390/66313/22057/69260/68939/15205/216805/93836/80288/11350/70673/19664/16969/12914/353310/11545/11481/17128/223642/21417/13430/21803/20482/11491/387206/246154/53378
GO:0090596	sensory organ morphogenesis	207	0.491979946309676	169411835756636	0.00199600798403194	0.00459783494354557	0.00121214455064445	2237	tags=22%, list=14%, signal=19%	22339/20848/13844/16206/19411/235542/22295/17684/22346/14462/57810/214058/12368/16658/99683/17921/18015/320790/140476/213081/22778/14581/12614/26941/329165/72999/16973/67231/100169/327826/71175/21417/13544/230824/14790/16974/20683/26417/12142/110253/22632/13543/21418/231252/17920/19712
GO:0099173	postsynapse organization	157	0.462069633531435	15395499962279	0.00199600798403194	0.00459783494354557	0.00121214455064445	1243	tags=14%, list=8%, signal=13%	17988/112405/29811/13844/11845/11603/22346/104156/16337/104418/11838/14810/13385/66860/11443/18222/233071/329165/216856/20350/19211/56376
GO:2001236	regulation of extrinsic apoptotic signaling pathway	131	0.49331215797927	160451455072035	0.00199600798403194	0.00459783494354557	0.00121214455064445	1995	tags=26%, list=12%, signal=23%	22339/16453/15368/21929/16410/18787/16403/74256/12370/14049/67379/12399/217356/21926/18015/59009/12633/17210/97998/19211/12042/58231/64294/12211/80751/20439/20909/20482/78688/12421/14373/15194/23939/228355
GO:0001666	response to hypoxia	165	0.648338307822807	217373357053098	0.002	0.00459783494354557	0.00121214455064445	1366	tags=29%, list=8%, signal=27%	22339/21809/18655/74747/228026/17127/18453/112405/12177/12176/19883/15368/27368/56295/70186/268420/12013/108155/16439/17684/22346/19015/13685/19155/14284/11555/236900/328572/22278/13819/26395/68943/18015/20677/12192/110213/13653/13482/11797/19664/22027/18806/231207/11596/19211/18754/67749/17128
GO:0006091	generation of precursor metabolites and energy	305	0.437596260815695	156375617337503	0.002	0.00459783494354557	0.00121214455064445	1209	tags=18%, list=7%, signal=17%	56421/14751/74185/433182/15277/18655/74747/72157/11674/14433/18746/20848/18648/15937/14936/15275/12176/21991/244416/353204/18641/77559/16828/14385/108155/11977/66494/79459/78330/384783/18642/17319/69181/16337/16195/11430/606496/20463/68943/14635/20185/108099/207728/56632/216805/13807/70673/56637/77781/16969/18627/18597/217166/14447/14683/11364
GO:0006520	cellular amino acid metabolic process	225	-0.459386852612501	-161575042969645	0.002	0.00459783494354557	0.00121214455064445	2184	tags=32%, list=13%, signal=28%	70120/56357/227095/67870/19125/14661/212679/104184/272396/238505/107271/56454/67873/18242/14718/67618/66590/67417/14630/109652/76563/70223/68915/229363/57320/109093/224805/109079/22375/107508/226539/14287/210009/11566/12041/69906/216443/14719/234734/66194/27364/107045/69051/14194/269378/12035/23874/66902/71807/104458/68133/26570/108037/381314/85305/18263/20768/15115/353172/110960/50493/236539/696…
GO:0009914	hormone transport	263	0.439711990727811	154587404937162	0.002	0.00459783494354557	0.00121214455064445	2153	tags=21%, list=13%, signal=18%	381853/30878/11535/18641/109689/14462/19015/384783/18642/18413/59090/16452/75605/380714/21926/11747/20677/320790/16878/56708/13924/18576/22318/12289/16971/20912/18627/15107/217166/216856/14683/16973/20787/170756/18754/11481/17128/20909/214597/19219/19726/93691/19653/114229/56205/15357/235442/56455/12953/15194/228355/12288/108075/74370/378435
GO:0010876	lipid localization	271	0.535052126778559	188611391053503	0.002	0.00459783494354557	0.00121214455064445	1886	tags=24%, list=12%, signal=22%	69573/20850/76295/20851/12306/15212/19679/16410/66494/26399/19015/384783/17250/11770/11980/18035/52857/73389/18753/17319/268903/65107/66350/20652/67963/16416/14667/18145/75605/21926/12492/26569/71795/20185/20788/22260/27410/18739/237542/12257/110611/67800/26457/16971/23943/16534/100705/229227/67452/18439/20778/241633/52635/20660/170459/79196/69981/19255/114229/14421/16974/11981/22234/11421/12953
GO:0030832	regulation of actin filament length	148	0.512448142277876	169907328602092	0.002	0.00459783494354557	0.00121214455064445	3585	tags=38%, list=22%, signal=30%	227753/26401/11845/105855/18753/57748/434204/104252/22323/50875/19240/78757/76709/319262/57028/14026/12333/101497/67771/23789/329165/14784/12721/18754/16798/12704/20740/27360/277360/23999/73910/20259/20947/230101/73178/74392/56716/12340/80880/218397/68089/19241/11518/30948/102774/66898/12632/20742/18613/207495/207278/20401/544963/19353/19229/15894
GO:0036293	response to decreased oxygen levels	181	0.6371481293777	216042816817797	0.002	0.00459783494354557	0.00121214455064445	1366	tags=27%, list=8%, signal=25%	22339/21809/18655/74747/228026/17127/18453/112405/12177/12176/19883/15368/27368/56295/70186/268420/12013/108155/16439/17684/22346/19015/13685/19155/14284/11555/236900/328572/22278/67579/13819/26395/68943/18015/20677/12192/110213/13653/13482/11797/19664/22027/18806/231207/11596/19211/18754/67749/17128
GO:0046486	glycerolipid metabolic process	269	0.415195425619918	146277348455497	0.002	0.00459783494354557	0.00121214455064445	2054	tags=19%, list=13%, signal=17%	17691/16592/240752/14245/114663/210376/14385/67078/27399/16331/18596/12702/13139/20249/16195/104418/225651/75320/74302/18700/50767/54673/18708/71795/99712/76483/22260/67800/26457/56442/18710/18806/72999/19211/20787/219135/12651/76500/66659/67452/20778/16329/192157/19062/242291/193742/77582/18720/233789/27392/100504663/64898
GO:0050954	sensory perception of mechanical stimulus	191	0.533330310264989	181532553907536	0.002	0.00459783494354557	0.00121214455064445	2237	tags=15%, list=14%, signal=13%	13429/12576/16206/15212/17196/22295/225055/21926/17921/320790/269473/140476/78286/12289/12297/26941/16450/12581/71175/67501/12815/12767/110253/21418/19156/231252/17920/19712
GO:0051346	negative regulation of hydrolase activity	263	0.403167575553211	141739662719724	0.002	0.00459783494354557	0.00121214455064445	1717	tags=21%, list=10%, signal=19%	14751/22339/14433/112405/17872/14938/20354/105855/109689/11603/18787/17035/214899/192652/328572/223989/170721/21926/18984/17246/59009/18518/110213/20708/12633/56632/11350/11797/217695/78887/217124/14678/12211/80751/215821/12581/12836/20439/234069/13601/64209/216742/53310/19735/70799/338355/15511/12380/232341/20660/13011/19877/78688/16842
GO:0070663	regulation of leukocyte proliferation	181	0.529694610015161	17960770866996	0.002	0.00459783494354557	0.00121214455064445	2385	tags=29%, list=15%, signal=25%	16453/20850/20851/74131/320795/78317/105855/12477/16161/16362/16331/384783/320484/17319/15040/56532/16195/15170/16396/57438/20662/15205/12520/59009/12487/56708/18761/381305/56637/20663/21950/21813/11596/12721/22637/18019/19260/329559/20440/21803/60533/19084/434215/27050/12142/12501/22034/192656/19264/14256/70103/26365/230979
GO:0071560	cellular response to transforming growth factor beta stimulus	165	0.568692212516534	190669799814541	0.002	0.00459783494354557	0.00121214455064445	2181	tags=30%, list=13%, signal=26%	11482/21809/17127/26401/16476/14815/18787/17684/102141/11479/328572/20340/13390/66313/69260/68939/14281/12192/12633/216805/93836/80288/70673/16969/12914/21813/75901/353310/12193/11545/11481/17128/11502/22284/21417/13430/21803/20482/387140/11491/246154/53378/434215/23939/380664/108075/20779/22793/100952
GO:0090276	regulation of peptide hormone secretion	165	0.471550421171997	158100326377712	0.002	0.00459783494354557	0.00121214455064445	1820	tags=22%, list=11%, signal=20%	381853/30878/18641/109689/19015/384783/18642/59090/16452/380714/21926/11747/20677/320790/16878/56708/13924/18576/12289/16971/18627/15107/217166/216856/16973/20787/170756/18754/20909/214597/19219/19726/93691/56205/15357/235442/56455
GO:0090287	regulation of cellular response to growth factor stimulus	191	0.442451160521233	150599520790156	0.002	0.00459783494354557	0.00121214455064445	1774	tags=19%, list=11%, signal=17%	11482/22339/21809/17127/30878/17684/14462/102141/328572/20340/13390/66313/22057/54673/69260/68939/15205/12633/216805/93836/80288/11350/70673/19664/16969/12914/353310/17128/21417/13430/21803/20482/11491/246154/53378/21413
GO:1901652	response to peptide	305	0.416991550508861	149012496162095	0.002	0.00459783494354557	0.00121214455064445	2341	tags=30%, list=14%, signal=26%	18746/20848/22352/20850/56484/14245/20851/108155/21929/16362/104215/228775/384783/13685/18035/18753/20852/11555/12702/20849/16337/22278/230784/606496/16452/18708/11747/56458/17246/12192/16800/13924/18761/13653/237542/18576/56637/11789/22318/77781/20847/26457/16971/20912/20846/12333/18710/18806/19267/72674/231207/11596/14784/19211/211007/20787/107607/11545/14678/11512/67749/18033/16401/19260/20384…
GO:1903311	regulation of mRNA metabolic process	225	-0.449219775176079	-157999089578024	0.002	0.00459783494354557	0.00121214455064445	2174	tags=34%, list=13%, signal=30%	18789/269966/57317/15568/56717/23879/71169/71701/12877/68035/18148/13211/432508/12537/19205/15388/73473/268697/54624/109095/17876/107701/236732/56758/101214/76938/70248/56335/60365/320720/74326/66354/53379/11758/72486/22608/192119/14265/77134/19826/15499/73158/211948/14904/27632/13207/19704/433702/213541/19652/171170/67493/22185/21379/14105/76936/230908/17149/56403/68092/51810/74111/12261/230753/…
GO:0006260	DNA replication	227	-0.680610192873758	-239622772339659	0.00200400801603206	0.00459783494354557	0.00121214455064445	2084	tags=52%, list=13%, signal=46%	69723/71735/12144/68145/67236/72749/319651/230709/12448/18148/13211/27214/20899/212377/67141/19819/12566/15574/108961/216049/381760/67444/67967/320209/66262/68964/234736/77782/15461/78833/12545/22059/98415/225160/104806/223970/268465/19361/16882/269400/217578/22687/19704/66592/60364/109145/19687/13006/69724/21927/210711/18974/72107/24061/209334/12428/12447/12534/57441/20492/66634/19646/106344/237…
GO:0006333	chromatin assembly or disassembly	133	-0.54124172668053	-178499901445633	0.00200400801603206	0.00459783494354557	0.00121214455064445	2797	tags=51%, list=17%, signal=43%	108989/53890/319162/319158/319177/320332/319188/80838/66336/13018/66578/97122/64707/59001/18602/319186/70645/319182/69386/319156/66923/67210/83796/319155/74763/319157/97908/57376/68024/20587/83797/319184/72480/319160/319180/20586/319159/18148/66403/12648/20588/54624/15260/326619/326620/319189/56702/22059/17955/74355/22385/107435/93762/66929/53605/73139/19646/15289/27221/75751/110749/101612/114741…
GO:0007178	transmembrane receptor protein serine/threonine kinase signaling pathway	262	0.475595762095535	167002083536499	0.00200400801603206	0.00459783494354557	0.00121214455064445	2181	tags=21%, list=13%, signal=18%	11482/21809/17127/22352/26401/16476/240028/17684/102141/11479/328572/20340/13390/66313/22057/69260/68939/14281/18569/15205/13653/216805/93836/80288/11350/70673/19664/16969/12914/21813/75901/353310/11545/11481/17128/11502/223642/22284/21417/13430/21803/20482/11491/16842/387206/246154/53378/434215/26417/269878/380664/108075/20779/22793/100952
GO:0007369	gastrulation	130	0.523980130654673	170115865164637	0.00200400801603206	0.00459783494354557	0.00121214455064445	2134	tags=26%, list=13%, signal=23%	14751/17127/30878/14369/21929/17196/23872/16410/216850/11426/22289/12614/21813/74025/217351/16973/19821/11481/17128/327826/232341/13138/68151/16842/19084/16974/20104/102693/15194/23939/269878/56790/68592/13543
GO:0008154	actin polymerization or depolymerization	162	0.537845535953536	179377079089097	0.00200400801603206	0.00459783494354557	0.00121214455064445	3524	tags=39%, list=22%, signal=31%	227753/215280/26401/11845/105855/18753/211401/57748/434204/104252/22323/50875/19240/78757/27361/76709/319262/57028/14026/12333/101497/67771/23789/329165/14784/12721/18754/16798/74569/12704/20740/27360/277360/23999/73910/20259/20947/230101/171580/12331/73178/74392/56716/12340/80880/218397/11629/68089/19241/11518/30948/102774/11308/66898/12632/20742/18613/207495/207278/20401/544963/19353/19229
GO:0008406	gonad development	153	0.480061942854011	159345401584502	0.00200400801603206	0.00459783494354557	0.00121214455064445	1714	tags=22%, list=10%, signal=19%	22339/20850/56484/20851/99929/109689/16410/18787/17684/14462/19401/12125/268903/16337/16336/238247/69260/213081/20708/100986/94246/75410/108829/224902/236899/56218/67231/17128/192176/19219/13498/15081/109685
GO:0009156	ribonucleoside monophosphate biosynthetic process	130	0.474891288940398	154178637224867	0.00200400801603206	0.00459783494354557	0.00121214455064445	903	tags=22%, list=6%, signal=21%	56421/14751/433182/15277/18655/74747/11674/14433/18746/20848/18648/15937/15275/21991/353204/18641/108155/79459/18642/17319/16337/23917/26395/14635/20185/108099/56632/216805/13807
GO:0009952	anterior/posterior pattern specification	153	0.488751585448374	162229726429318	0.00200400801603206	0.00459783494354557	0.00121214455064445	1911	tags=21%, list=12%, signal=19%	20893/17127/81898/19411/15213/235542/23872/12227/57810/328572/13198/11838/15205/22289/11789/12614/19664/16973/19821/11481/70122/17128/59024/55927/207165/327826/68151/16842/214162/16974/12006/15194
GO:0016236	macroautophagy	180	0.490319735144039	166165035073772	0.00200400801603206	0.00459783494354557	0.00121214455064445	3195	tags=41%, list=20%, signal=33%	12177/240752/12176/15368/70381/230895/60599/76559/192652/11555/245860/67526/230784/18412/17966/18145/74302/213948/13033/68943/54673/52639/225020/75909/17281/56486/320528/56048/329015/110147/217695/71742/14466/67443/107607/66530/244962/237782/75747/12421/18715/26417/15194/77040/100756/228361/51897/100504663/54636/72512/192656/11975/140742/257632/74772/15944/56480/20615/56032/29869/67588/54197/2804…
GO:0031098	stress-activated protein kinase signaling cascade	230	0.429855448665498	149908907261914	0.00200400801603206	0.00459783494354557	0.00121214455064445	2627	tags=30%, list=16%, signal=26%	22339/30957/26401/19419/18004/18626/26399/74256/65106/23882/57912/17873/22695/21940/17966/26405/26395/16396/19252/21926/330177/56458/52065/26400/12192/59009/20185/68339/18518/665113/70415/11596/216965/58231/107607/26412/100532/19219/19260/50932/20353/20868/13544/12421/381921/15357/27050/78943/225392/26417/140577/17318/22034/26407/22032/14102/21899/13543/76108/59041/192656/257632/26365/26390/98432…
GO:0032874	positive regulation of stress-activated MAPK cascade	130	0.476111206828519	154574696874511	0.00200400801603206	0.00459783494354557	0.00121214455064445	2439	tags=31%, list=15%, signal=26%	22339/30957/26401/19419/65106/23882/17873/21940/21926/330177/52065/26400/59009/665113/11596/216965/107607/26412/100532/50932/20353/13544/12421/381921/15357/27050/78943/225392/140577/17318/22034/26407/22032/21899/13543/59041/192656/257632/26365/26390
GO:0034612	response to tumor necrosis factor	130	0.489851249599881	15903555164114	0.00200400801603206	0.00459783494354557	0.00121214455064445	1908	tags=25%, list=12%, signal=23%	19883/56484/16362/11770/74256/18035/12370/16337/22695/16452/21926/26400/12192/110829/18518/11797/65098/319190/20846/217166/14466/12193/21937/11502/18033/266692/78688/19255/11491/19062/59004/27050/26417
GO:0045444	fat cell differentiation	190	0.579835047750284	197455288698234	0.00200400801603206	0.00459783494354557	0.00121214455064445	1848	tags=26%, list=11%, signal=23%	50527/20341/22339/17127/12176/19883/14245/15902/228775/14462/16403/19015/217410/11770/11861/11555/328572/20249/13198/22695/21926/56458/15205/12192/20318/237542/70673/56637/20602/16969/18627/217166/16973/20787/12193/58231/81703/17385/63856/229227/19735/71175/29813/21803/24014/107503/16974/192157/22410
GO:0045637	regulation of myeloid cell differentiation	180	0.489387080298124	165848966569742	0.00200400801603206	0.00459783494354557	0.00121214455064445	1717	tags=24%, list=10%, signal=22%	20848/20850/56484/20851/15902/19411/16476/105855/21847/16331/11479/19401/18035/50794/320404/12370/93694/23871/16416/16658/19645/22695/229700/21926/18015/18708/14281/12192/16878/22778/70673/56637/11789/16969/20846/100038882/14683/54411/217864/67017/21803/19255/16842
GO:0045765	regulation of angiogenesis	230	0.517260133061567	180390644245974	0.00200400801603206	0.00459783494354557	0.00121214455064445	2384	tags=23%, list=15%, signal=20%	11482/22339/15277/18655/112405/18746/11535/20848/15368/56233/18787/12226/223864/11555/23871/16416/16414/16451/58861/18015/16878/216805/11350/20866/18576/18803/20846/21813/20226/15184/16598/21937/13601/20130/11852/239528/50721/19877/21413/20416/54601/20683/18654/12767/23939/18132/56299/68585/100952/107702/79264/20351/11909/26365
GO:0048659	smooth muscle cell proliferation	130	0.519654100886083	168711372410509	0.00200400801603206	0.00459783494354557	0.00121214455064445	2086	tags=29%, list=13%, signal=26%	22339/21809/30878/12576/29811/15368/20851/15902/59027/16476/21929/19015/18596/16416/16452/21926/18708/18569/17246/13653/56637/19664/20846/17261/21813/11596/19211/14678/13057/327826/78688/15357/20416/78943/19222/22034/100017/208727
GO:0048872	homeostasis of number of cells	262	0.473325202518463	166204792621849	0.00200400801603206	0.00459783494354557	0.00121214455064445	1826	tags=26%, list=11%, signal=23%	14751/22339/16453/20848/20850/107817/56484/15368/54683/20851/74131/14605/15902/320795/21833/14385/105855/21929/69188/17684/22346/16331/14462/11479/74256/50794/12125/17319/320404/23871/56532/16658/19645/22695/16452/13819/50875/238247/14055/20662/52065/230257/12192/20185/22778/11350/381305/18578/16969/20846/20663/100038882/12721/12042/16598/12773/18023/217864/67017/18439/21803/20482/20088/19255/114…
GO:0051056	regulation of small GTPase mediated signal transduction	219	0.413889964471075	143452134366235	0.00200400801603206	0.00459783494354557	0.00121214455064445	2329	tags=27%, list=14%, signal=24%	13844/19419/11845/108155/109689/67168/18596/320484/234094/320404/57810/57912/233046/75415/11857/104418/241694/14251/26395/75547/18015/20662/30938/16800/17925/269608/229541/216805/11350/69632/19415/73341/20663/101497/20403/114713/219140/215821/72318/74206/16801/20469/13430/240057/277360/102098/232227/73910/232201/217692/22324/228355/230098/385354/235041/20779/68585/22325/226970/110279
GO:0060047	heart contraction	153	0.477977538547983	158653532032764	0.00200400801603206	0.00459783494354557	0.00121214455064445	2318	tags=24%, list=14%, signal=21%	30878/11535/20855/21833/11603/26399/11555/16523/22290/606496/16452/13819/238871/16511/18708/17246/17896/333654/12289/18578/17248/20787/13400/381290/192176/19735/20688/11421/12767/12288/21924/208727/20544/13052/14528/238161/232975
GO:0060485	mesenchyme development	190	0.474365747320963	161539089348309	0.00200400801603206	0.00459783494354557	0.00121214455064445	2002	tags=25%, list=12%, signal=22%	11482/22339/21809/17127/15213/20354/26456/17684/100182/384009/18018/11749/18569/15205/17246/12192/80288/56637/20352/19664/67040/21813/72674/353310/17248/20350/11596/19211/17128/192176/16401/20361/100169/20353/13138/21803/13867/16842/246154/53378/16974/12006/102693/20360/26417/15194/17999/269878
GO:0061138	morphogenesis of a branching epithelium	153	0.488591361412959	162176543785605	0.00200400801603206	0.00459783494354557	0.00121214455064445	2250	tags=24%, list=14%, signal=20%	22339/11535/74533/14674/104156/12702/18018/17979/229700/75605/21926/12305/11350/12614/14595/21813/238386/14784/16973/58231/17128/327826/50721/13138/21803/18763/16842/16974/18654/12767/217325/19206/18132/20779/56299/67122
GO:0070304	positive regulation of stress-activated protein kinase signaling cascade	130	0.476111206828519	154574696874511	0.00200400801603206	0.00459783494354557	0.00121214455064445	2439	tags=31%, list=15%, signal=26%	22339/30957/26401/19419/65106/23882/17873/21940/21926/330177/52065/26400/59009/665113/11596/216965/107607/26412/100532/50932/20353/13544/12421/381921/15357/27050/78943/225392/140577/17318/22034/26407/22032/21899/13543/59041/192656/257632/26365/26390
GO:0070371	ERK1 and ERK2 cascade	219	0.440091824988339	152533564548702	0.00200400801603206	0.00459783494354557	0.00121214455064445	1805	tags=21%, list=11%, signal=19%	22339/29811/13844/19419/16476/109689/16410/18596/19401/17319/76089/384009/16416/15170/14114/26395/19252/52065/26400/12192/16878/56708/12633/216805/11350/67603/16971/26941/11596/19211/12193/107607/14678/54411/17128/20361/20130/19219/19260/327826/108995/21803/19255/11491/15357/20416
GO:0099003	vesicle-mediated transport in synapse	190	0.431162103230894	146826649923133	0.00200400801603206	0.00459783494354557	0.00121214455064445	2477	tags=23%, list=15%, signal=19%	13429/68404/382018/11845/22317/11777/72194/11555/16416/11838/78808/14809/71770/56637/22318/64933/108800/18222/216856/11776/18754/69017/12934/20909/20910/11774/229227/18439/13430/19877/232946/218503/232227/17999/228355/64051/74732/56216/17920/76787/109905/224671/20615
GO:0001763	morphogenesis of a branching structure	166	0.486114150686483	16319406377858	0.00200803212851406	0.00459783494354557	0.00121214455064445	2250	tags=24%, list=14%, signal=21%	22339/11535/74533/14674/104156/12702/18018/17979/229700/75605/21926/12305/13392/11350/12614/14595/21813/238386/14784/16973/58231/17128/68703/327826/50721/13138/21803/18763/16842/16974/18654/12767/12142/217325/19206/18132/20779/56299/68585/67122
GO:0002573	myeloid leukocyte differentiation	174	0.539914654221904	181777160365464	0.00200803212851406	0.00459783494354557	0.00121214455064445	1165	tags=20%, list=7%, signal=19%	22339/16477/20850/15902/12306/16476/21847/17684/16331/14462/19401/12370/93694/18018/16416/16658/19645/16409/21926/18015/18708/14281/98386/12192/12520/16878/22778/70673/56637/11789/19664/16969/21950/21813/14683
GO:0003015	heart process	160	0.492109040567533	164057152989703	0.00200803212851406	0.00459783494354557	0.00121214455064445	2318	tags=26%, list=14%, signal=22%	30878/11535/20855/21833/11603/26399/11555/16523/22290/606496/16452/13819/238871/16511/75547/18708/17246/17896/333654/12289/18578/17248/20787/13400/14678/381290/192176/19735/20688/22040/11421/12767/12288/21924/208727/20779/20544/13052/14528/238161/232975
GO:0006006	glucose metabolic process	160	0.632150016503971	210743399167045	0.00200803212851406	0.00459783494354557	0.00121214455064445	1817	tags=33%, list=11%, signal=30%	56421/14751/15277/18655/72157/228026/18563/14433/18746/17691/16592/15275/19883/21991/244416/18641/16828/108155/67078/14815/384783/18642/69181/236900/328572/16337/59090/22278/212980/230784/21926/18708/56458/77781/11911/67800/18627/72674/18597/217166/14447/16973/11364/66294/100705/18023/70974/100198/76051/19255/74343/19062/19386
GO:0030217	T cell differentiation	229	0.485102830619812	169169909205389	0.00200803212851406	0.00459783494354557	0.00121214455064445	1826	tags=31%, list=11%, signal=28%	16453/20848/20850/19883/107817/20851/74131/74734/14369/19419/105855/11977/12477/16362/66494/210757/14462/19401/74256/320404/20852/16205/23882/56532/16658/80859/67596/21940/12399/20662/20677/320790/12192/59009/20185/12487/22778/13653/11350/381305/22165/11789/19934/16450/20663/21950/15001/21813/328365/11776/14998/12500/12193/22637/56218/11774/19219/19260/50932/16818/21417/21803/16428/54644/17085/19…
GO:0030278	regulation of ossification	174	0.537812244015409	181069325980397	0.00200803212851406	0.00459783494354557	0.00121214455064445	2763	tags=29%, list=17%, signal=25%	22339/17127/56233/15902/15213/20354/226551/11555/16478/15903/18018/16195/17966/22057/21926/114584/56637/11789/19664/100038882/14683/16973/73016/15184/11481/54411/13601/19219/140780/71175/18439/21803/387206/16974/12006/22410/26417/208727/71458/19206/21418/93966/19712/57259/17130/100201/67399/75302/12168/15951/18747
GO:0032496	response to lipopolysaccharide	229	0.473754375412036	165212362442225	0.00200803212851406	0.00459783494354557	0.00121214455064445	2627	tags=28%, list=16%, signal=24%	11535/16477/22352/20851/108155/16476/21929/18787/19015/19401/18035/17319/16478/16523/22695/16452/12802/238871/21926/268857/18569/108960/22260/207728/11350/14581/18578/20846/214855/217166/12042/211007/18754/22121/11502/18033/19219/19260/18439/20778/21803/11491/387206/60533/68652/102626/11421/26417/19222/12142/22034/387160/240354/21418/76959/192656/14528/17130/110279/257632/18127/15975/67245/19216/…
GO:0033002	muscle cell proliferation	174	0.495304679085748	166757981795639	0.00200803212851406	0.00459783494354557	0.00121214455064445	2086	tags=26%, list=13%, signal=23%	22339/21809/30878/12576/20848/16468/29811/15368/20851/15902/59027/16476/21929/17684/19015/18596/16416/77044/16452/21926/18708/18569/17246/12633/13653/56637/11789/19664/20846/17261/21813/11596/19211/14678/13057/327826/78688/15357/19084/20416/78943/19222/22034/100017/208727
GO:0042098	T cell proliferation	166	0.532328967701901	17870890486041	0.00200803212851406	0.00459783494354557	0.00121214455064445	2600	tags=34%, list=16%, signal=29%	16453/20850/20851/74131/78317/105855/12477/16161/16362/320484/56501/15040/56532/16195/16414/15170/16409/16396/57438/20662/76088/15205/12520/59009/12487/18761/11350/381305/20663/21950/13848/21813/11596/12721/22637/19260/18439/21803/60533/19084/20104/434215/27050/12767/59287/12501/22034/240354/192656/19264/70103/26365/230979/94176/67245/15223/65113
GO:0043405	regulation of MAP kinase activity	229	0.537868409968076	187570849591802	0.00200803212851406	0.00459783494354557	0.00121214455064445	2595	tags=32%, list=16%, signal=28%	22339/21809/20597/13844/30957/26401/19419/109689/228775/26399/217410/18596/18753/17319/16337/23882/17873/15170/16452/26395/19252/21926/75547/18015/330177/26400/16706/12520/665113/67603/56637/69534/72699/240672/11596/14466/216965/26412/11502/19735/19260/327826/18439/20660/21803/101809/13537/13544/381921/114229/15357/19062/20416/27050/78943/23939/228355/22034/26407/21899/20779/13543/270672/19882/19…
GO:0046434	organophosphate catabolic process	174	0.582530826244787	196125070123776	0.00200803212851406	0.00459783494354557	0.00121214455064445	1802	tags=28%, list=11%, signal=25%	56421/14751/433182/15277/18655/74747/11674/14433/18746/20597/20848/18648/15937/15275/21991/114663/353204/18641/16828/108155/79459/18753/18642/17319/16337/238871/14635/20185/108099/57028/207728/13807/18803/16969/18806/14447/19211/213484/75686/56490/67452/18439/20778/50721/16329/22040/19062/193742
GO:0051321	meiotic cell cycle	217	-0.460058734064789	-161098102343828	0.00200803212851406	0.00459783494354557	0.00121214455064445	2608	tags=29%, list=16%, signal=25%	27354/51885/240255/67121/107995/233276/18817/17535/239083/259279/12877/19052/12448/114714/215387/20899/12237/67141/66977/12566/17350/328580/225182/15574/54204/11920/56335/74237/237911/17427/192119/104806/268465/19361/21973/21974/19355/15499/19360/268930/105988/213541/13006/72787/24061/12317/12447/103733/211651/14211/23997/214901/19183/69716/12190/12236/14087/60530/12530/26909/28114/235559/68275
GO:0071219	cellular response to molecule of bacterial origin	174	0.462945045365986	15586321855473	0.00200803212851406	0.00459783494354557	0.00121214455064445	2341	tags=24%, list=14%, signal=21%	22352/108155/21929/18787/19015/19401/18035/17319/22695/16452/238871/21926/18569/108960/22260/207728/11350/14581/18578/20846/214855/217166/12042/211007/18754/11502/18033/19260/21803/387206/60533/26417/12142/22034/387160/21899/240354/76959/192656/14528/110279/257632
GO:0071222	cellular response to lipopolysaccharide	166	0.469812540165518	157721427231598	0.00200803212851406	0.00459783494354557	0.00121214455064445	2341	tags=25%, list=14%, signal=21%	22352/108155/21929/18787/19015/19401/18035/17319/22695/16452/238871/21926/18569/108960/22260/207728/11350/14581/18578/20846/214855/217166/12042/211007/18754/11502/18033/19260/21803/387206/60533/26417/12142/22034/387160/240354/76959/192656/14528/110279/257632
GO:0071559	response to transforming growth factor beta	169	0.572134413246474	192011850275922	0.00200803212851406	0.00459783494354557	0.00121214455064445	2181	tags=30%, list=13%, signal=26%	11482/21809/17127/26401/16476/14815/18787/17684/102141/11479/328572/20340/13390/66313/12399/69260/68939/14281/12192/12633/216805/93836/80288/70673/16969/12914/21813/75901/353310/12193/11545/11481/17128/11502/22284/21417/13430/21803/20482/19877/387140/11491/246154/53378/434215/23939/380664/108075/20779/22793/100952
GO:1903708	positive regulation of hemopoiesis	174	0.524563012244439	176608606662042	0.00200803212851406	0.00459783494354557	0.00121214455064445	1599	tags=28%, list=10%, signal=25%	20848/20850/56484/20851/74131/15902/19419/16476/105855/21847/16362/16331/14462/11479/19401/74256/320404/12370/23871/16416/80859/19645/67596/21940/12399/21926/14281/12192/16878/22778/56637/20846/21950/100038882/21813/328365/14683/11596/11776/14998/22637/54411/234069/11774/16818/217864/67017/21803
GO:0000375	RNA splicing, via transesterification reactions	231	-0.601553513079513	-212271845506892	0.00201207243460765	0.00459783494354557	0.00121214455064445	2171	tags=44%, list=13%, signal=38%	12812/269966/57317/20630/60321/66603/66880/53975/69878/66094/22668/68035/66492/18148/13211/19205/15388/20643/66070/57905/56031/72502/109095/107701/74255/236732/56758/101214/76938/70248/56335/108121/60365/230596/20639/66354/66877/53379/11758/66055/72486/72459/83703/319322/53607/66125/101739/14265/67242/19826/13207/78651/433702/27756/68981/27366/19652/171170/67465/76522/68183/67678/27374/68278/7151…
GO:0000377	RNA splicing, via transesterification reactions with bulged adenosine as nucleophile	231	-0.601553513079513	-212271845506892	0.00201207243460765	0.00459783494354557	0.00121214455064445	2171	tags=44%, list=13%, signal=38%	12812/269966/57317/20630/60321/66603/66880/53975/69878/66094/22668/68035/66492/18148/13211/19205/15388/20643/66070/57905/56031/72502/109095/107701/74255/236732/56758/101214/76938/70248/56335/108121/60365/230596/20639/66354/66877/53379/11758/66055/72486/72459/83703/319322/53607/66125/101739/14265/67242/19826/13207/78651/433702/27756/68981/27366/19652/171170/67465/76522/68183/67678/27374/68278/7151…
GO:0000398	mRNA splicing, via spliceosome	231	-0.601553513079513	-212271845506892	0.00201207243460765	0.00459783494354557	0.00121214455064445	2171	tags=44%, list=13%, signal=38%	12812/269966/57317/20630/60321/66603/66880/53975/69878/66094/22668/68035/66492/18148/13211/19205/15388/20643/66070/57905/56031/72502/109095/107701/74255/236732/56758/101214/76938/70248/56335/108121/60365/230596/20639/66354/66877/53379/11758/66055/72486/72459/83703/319322/53607/66125/101739/14265/67242/19826/13207/78651/433702/27756/68981/27366/19652/171170/67465/76522/68183/67678/27374/68278/7151…
GO:0001503	ossification	293	0.474816644353669	16895592850252	0.00201207243460765	0.00459783494354557	0.00121214455064445	2763	tags=24%, list=17%, signal=20%	22339/17127/16477/56233/15902/20855/21833/15213/20354/226551/21847/211401/11555/16478/15903/18018/16195/68259/17966/22057/21926/18015/114584/56637/11789/19664/100038882/17261/14683/16973/73016/15184/11481/54411/17128/13601/19219/140780/71175/18439/21803/15081/16842/387206/16974/242291/12006/20683/22410/17937/70661/26417/22034/208727/71458/19206/21418/93966/19712/57259/17130/100201/68431/67399/136…
GO:0002262	myeloid cell homeostasis	145	0.558318428737038	184137088723101	0.00201207243460765	0.00459783494354557	0.00121214455064445	1067	tags=26%, list=7%, signal=25%	14751/22339/16453/20848/20850/107817/56484/15368/20851/15902/21833/14385/105855/69188/17684/16331/14462/11479/50794/12125/320404/23871/16658/19645/22695/16452/13819/50875/238247/52065/230257/12192/20185/22778/18578/16969/20846/100038882
GO:0006109	regulation of carbohydrate metabolic process	145	0.54759302642534	18059978052153	0.00201207243460765	0.00459783494354557	0.00121214455064445	1817	tags=31%, list=11%, signal=28%	74747/228026/20848/18648/17691/15937/19883/244416/108155/67078/14815/384783/17319/69181/236900/328572/16337/59090/212980/230784/56458/12492/20185/108099/77781/67800/16969/72674/217166/14447/11364/66294/18754/100705/18023/18033/56490/19219/18439/50721/21803/19255/22040/19062/19386
GO:0006606	protein import into nucleus	129	-0.537876344807429	-176362620620881	0.00201207243460765	0.00459783494354557	0.00121214455064445	2717	tags=42%, list=17%, signal=35%	56488/26416/19428/18854/26413/320727/77938/16649/269966/69723/320938/19052/12631/69482/19014/269113/19069/13663/227699/22059/16646/17381/76582/13207/22687/218210/11600/18226/226432/11651/16648/12550/170762/230908/68051/103468/12034/16647/233726/21849/75751/11640/18969/234865/16211/71805/234549/72565/445007/110750/19384/70572/15481
GO:0007059	chromosome segregation	279	-0.522793098007696	-188035692499279	0.00201207243460765	0.00459783494354557	0.00121214455064445	2385	tags=37%, list=15%, signal=32%	224023/74763/21335/71988/72155/18817/54392/17535/239122/239083/20842/67139/73804/20877/56399/66311/66385/12877/66442/12448/52696/114714/58186/17222/215387/268697/12237/69736/67141/66977/208092/17350/327799/15260/26934/66934/11799/54204/11920/75430/13990/22196/26951/320209/17120/67849/101994/60411/381318/26886/237911/104806/23825/223970/268465/21973/56292/56150/67037/12189/229524/21974/67241/10598…
GO:0008064	regulation of actin polymerization or depolymerization	145	0.515933484382486	170158255395331	0.00201207243460765	0.00459783494354557	0.00121214455064445	3585	tags=39%, list=22%, signal=30%	227753/26401/11845/105855/18753/57748/434204/104252/22323/50875/19240/78757/76709/319262/57028/14026/12333/101497/67771/23789/329165/14784/12721/18754/16798/12704/20740/27360/277360/23999/73910/20259/20947/230101/73178/74392/56716/12340/80880/218397/68089/19241/11518/30948/102774/66898/12632/20742/18613/207495/207278/20401/544963/19353/19229/15894
GO:0009205	purine ribonucleoside triphosphate metabolic process	221	0.42992149151793	149291257435713	0.00201207243460765	0.00459783494354557	0.00121214455064445	929	tags=17%, list=6%, signal=16%	56421/14751/433182/15277/18655/74747/11674/14433/18746/20848/18648/15937/15275/21991/353204/18641/16828/108155/11977/104215/79459/78330/18642/17319/16337/20463/23917/26395/68943/14635/231932/20185/108099/207728/56632/216805/13807/12257
GO:0009410	response to xenobiotic stimulus	138	0.466967662732221	15311410768134	0.00201207243460765	0.00459783494354557	0.00121214455064445	1272	tags=17%, list=8%, signal=16%	14751/74747/20597/20850/19883/20851/14815/13685/328572/18574/67731/19645/16452/14810/14680/13385/207728/13653/110147/15184/14466/217124/18754/11545
GO:0010631	epithelial cell migration	220	0.477369313355863	165480275543906	0.00201207243460765	0.00459783494354557	0.00121214455064445	1599	tags=20%, list=10%, signal=18%	11482/14751/22339/20850/15368/56233/20855/320795/11845/16476/16410/18787/22346/14462/19015/23871/384009/16416/16336/16414/68743/18015/11426/269608/13482/11350/56048/68750/14026/18803/18710/21813/72674/23789/11596/19211/15184/18754/56218/11502/11852/20778/21803
GO:0017038	protein import	183	-0.57149983839164	-195782348493673	0.00201207243460765	0.00459783494354557	0.00121214455064445	1750	tags=37%, list=11%, signal=33%	269966/69723/320938/19052/12631/30055/69482/19014/269113/67067/17713/223696/19069/30059/13663/227699/52838/22059/17714/16646/641376/17381/76582/13207/22687/218210/11600/68653/53600/18226/226432/67952/21854/11651/30056/16648/53333/12550/66525/170762/76936/230908/68051/103468/28185/12034/72170/16647/233726/21849/75751/11640/18969/234865/16211/71805/234549/72565/445007/15525/110750/15519/19384/70572…
GO:0022618	ribonucleoprotein complex assembly	202	-0.59221161170698	-205901924112565	0.00201207243460765	0.00459783494354557	0.00121214455064445	2171	tags=39%, list=13%, signal=34%	67994/12812/20630/234344/66603/53975/69878/13211/432508/20643/448850/57905/72171/56758/11920/72831/105787/20935/108079/66877/217011/229937/67204/67239/13669/192119/101739/50529/56505/66419/67242/225215/217869/16418/433702/27756/26905/118451/67465/16865/67678/27374/67832/67941/14105/12729/22384/28035/66448/69902/55944/75062/68184/214572/20641/53817/13205/66164/12261/110816/13665/20901/20638/100019…
GO:0034329	cell junction assembly	163	0.473464402930367	158135985287506	0.00201207243460765	0.00459783494354557	0.00121214455064445	2455	tags=24%, list=15%, signal=21%	11482/22339/17127/56233/16410/18810/244895/76089/434204/16416/192897/14251/270163/12527/21926/75909/11426/235431/110829/216805/11350/16971/353310/329165/19211/21894/13518/19877/381921/54135/11421/18720/56217/20779/11853/109905/12340/18755/18571
GO:0050866	negative regulation of cell activation	163	0.488474532220932	163149332795715	0.00201207243460765	0.00459783494354557	0.00121214455064445	2809	tags=29%, list=17%, signal=24%	16453/15368/15902/320795/12477/21929/16362/57757/16331/74256/18753/11555/15170/12399/16396/12527/57438/12802/381305/217166/67742/12493/69769/19260/108995/21803/13011/19255/60533/19084/434215/12142/94212/14102/100952/67122/110279/26365/230979/67245/14357/15223/65113/14629/20971/16835/52023
GO:0051188	cofactor biosynthetic process	220	0.449599313975946	155853793445722	0.00201207243460765	0.00459783494354557	0.00121214455064445	426	tags=12%, list=3%, signal=12%	56421/14751/433182/15277/18655/74747/228026/11674/14433/18746/20848/18648/15937/15275/21991/353204/18641/59027/108155/270685/79459/60525/18642/17319/236900/16337
GO:0071824	protein-DNA complex subunit organization	197	-0.575287846906809	-199498075362442	0.00201207243460765	0.00459783494354557	0.00121214455064445	2738	tags=44%, list=17%, signal=37%	229906/97122/68776/58230/59001/18602/319186/70645/319182/69386/319156/66923/66471/83796/319155/74763/72155/319157/97908/57376/68024/20587/83797/319184/67139/13486/72480/544971/319160/319180/20586/66311/319159/18148/225895/66467/66403/20588/54624/15260/52504/19822/66464/326619/102920/21343/326620/60411/319189/56702/22059/26886/68705/17955/235459/19361/19231/107435/93762/64424/66929/74197/53605/731…
GO:0072524	pyridine-containing compound metabolic process	138	0.59313193182102	194482131689198	0.00201207243460765	0.00459783494354557	0.00121214455064445	1551	tags=28%, list=9%, signal=26%	56421/14751/433182/15277/18655/74747/107029/11674/14433/18746/20848/18648/15937/15275/21991/54683/353204/18641/16828/59027/108155/79459/18642/17319/16337/14635/20185/108099/57028/13807/16969/18597/14447/14148/56490/100198/18439/14149/50721
GO:1902905	positive regulation of supramolecular fiber organization	163	0.527047429661807	176032588864078	0.00201207243460765	0.00459783494354557	0.00121214455064445	1429	tags=20%, list=9%, signal=19%	227753/21809/17127/12576/26401/11845/105855/223864/234094/211401/328572/57748/434204/19645/104252/22323/78757/76709/319262/18761/57028/11350/11789/14026/67771/23789/329165/14784/12721/18754/83679/16423/192176
GO:0007160	cell-matrix adhesion	159	0.571309942250291	190126112059909	0.00201612903225806	0.00459783494354557	0.00121214455064445	2181	tags=24%, list=13%, signal=21%	11482/22339/16421/17127/83436/22288/16410/18787/16403/12125/244895/434204/16416/192897/16414/18015/18708/11426/235431/110829/140476/12305/11350/56637/16971/19211/11502/16401/50932/13138/19877/381921/18720/230379/12501/20779/22793/100952
GO:0010810	regulation of cell-substrate adhesion	167	0.510552696737507	171388627334793	0.00201612903225806	0.00459783494354557	0.00121214455064445	2181	tags=24%, list=13%, signal=21%	11482/22339/17127/83436/14369/22288/18787/16403/244895/16416/16452/14114/18015/18708/76709/11426/235431/110829/320664/12305/11350/56637/68750/16971/19211/18754/70450/192176/50932/13430/13138/20440/19877/277360/225392/110253/230379/12501/20779/100952
GO:0019935	cyclic-nucleotide-mediated signaling	135	0.585510434192486	19112263187804	0.00201612903225806	0.00459783494354557	0.00121214455064445	1461	tags=22%, list=9%, signal=20%	381853/14433/11535/14674/70461/51801/11555/76089/16336/606496/382045/17237/14680/238871/75547/105171/16706/13611/207728/18576/18578/11513/26941/14683/14678/11512/22210/381290/19735/19219
GO:0031056	regulation of histone modification	135	0.494186153841733	161312511006196	0.00201612903225806	0.00459783494354557	0.00121214455064445	1619	tags=30%, list=10%, signal=28%	22339/104263/193796/16468/52463/14245/72895/108155/109689/225876/69188/58521/14462/214899/54194/328572/76804/68943/69260/16878/20185/56632/216805/110147/14581/75410/214855/230674/20787/13436/81703/22210/17128/22378/14897/17769/71175/329559/56613/21803/21652
GO:0034504	protein localization to nucleus	236	-0.464518940296661	-164218591397145	0.00201612903225806	0.00459783494354557	0.00121214455064445	2117	tags=31%, list=13%, signal=27%	16649/269966/69723/13542/320938/107566/18016/19052/97112/18148/22166/12631/69482/54624/19014/269113/12162/19069/12488/13663/227699/57320/67239/22059/16646/17381/76582/13207/22687/103573/218210/11600/23988/18226/226432/11651/12317/67459/16648/70930/12534/72400/12550/170762/76936/230908/15191/68051/19387/103468/20610/51810/12034/16647/233726/21849/75751/11640/18969/234865/20019/16211/71805/234549/7…
GO:0043406	positive regulation of MAP kinase activity	167	0.5497518824905	184547493563054	0.00201612903225806	0.00459783494354557	0.00121214455064445	2588	tags=31%, list=16%, signal=26%	22339/21809/30957/26401/19419/109689/26399/18596/18753/17319/16337/23882/17873/16452/26395/21926/75547/330177/26400/12520/665113/69534/11596/216965/26412/11502/327826/18439/21803/13544/381921/114229/20416/27050/78943/228355/22034/26407/21899/20779/13543/270672/19882/192656/19264/257632/26365/26390/53608/23938/26408
GO:0043583	ear development	167	0.477739130147398	160373364519074	0.00201612903225806	0.00459783494354557	0.00121214455064445	2329	tags=24%, list=14%, signal=21%	12576/13844/16206/15213/22295/14462/12125/65107/17132/15040/16658/99683/17921/320790/15205/140476/12305/213081/14581/12614/19664/26941/16450/72999/14998/71175/21417/13544/230824/109181/26417/110253/14972/13543/21418/19156/231252/17920/19712/110279
GO:0045137	development of primary sexual characteristics	154	0.477405424127794	158333148467577	0.00201612903225806	0.00459783494354557	0.00121214455064445	1714	tags=21%, list=10%, signal=19%	22339/20850/56484/20851/99929/109689/16410/18787/17684/14462/19401/12125/268903/16337/16336/238247/69260/213081/20708/100986/94246/75410/108829/224902/236899/56218/67231/17128/192176/19219/13498/15081/109685
GO:0046394	carboxylic acid biosynthetic process	298	0.448684099937336	159779034769011	0.00201612903225806	0.00459783494354557	0.00121214455064445	1603	tags=21%, list=10%, signal=19%	56421/14751/433182/15277/18655/74747/11674/14433/18746/20848/18648/18822/16592/15937/15275/21991/353204/18641/16828/108155/270685/228775/79459/60525/26433/20250/18642/17319/14660/12036/16337/20249/212980/68738/14635/16993/20185/108099/108097/22260/13807/16969/18627/217166/14447/72999/20787/329910/100705/381290/18033/56490/19219/17769/64292/67452/18439/94180/50721/170459/21803/30049
GO:0050851	antigen receptor-mediated signaling pathway	135	0.464490558500157	151619258750675	0.00201612903225806	0.00459783494354557	0.00121214455064445	2429	tags=30%, list=15%, signal=26%	105855/12477/23880/210757/14462/74256/80859/15170/67596/21682/12520/12487/11350/381305/22165/107321/18578/12297/18803/72699/12042/16534/13709/22637/16822/18019/22284/19260/16818/77647/232341/16428/19255/27050/12501/22034/268749/240354/192656/19264/18755
GO:0050870	positive regulation of T cell activation	154	0.462012147225232	153227915317642	0.00201612903225806	0.00459783494354557	0.00121214455064445	2041	tags=32%, list=12%, signal=28%	16453/20850/20851/74131/19419/78317/105855/16161/16362/14462/320484/19401/74256/320404/15040/80859/16195/67596/21940/12399/76088/15205/12520/12487/18761/22778/13482/56048/21950/13848/21813/328365/11596/11776/14998/12721/12042/22637/16423/11774/19260/16818/21803/60533/27050/54167/50930/12501/22034
GO:1901990	regulation of mitotic cell cycle phase transition	236	-0.447684046171597	-158267052375351	0.00201612903225806	0.00459783494354557	0.00121214455064445	2624	tags=36%, list=16%, signal=31%	22591/27354/17193/18854/234664/224023/12443/18817/12445/13872/17535/12043/12144/72290/227292/76454/20877/57913/105837/114714/27214/268697/12237/67141/12566/327799/15574/11799/12366/11920/13194/75430/69274/26951/67153/17120/19090/68964/234736/67849/12545/22059/19684/16906/21423/28036/56150/12189/12122/60364/52563/26992/67045/70601/11651/209334/12447/19650/12534/72400/59008/67941/107047/237877/2694…
GO:0001890	placenta development	134	0.510646489234246	166310556149336	0.00202020202020202	0.00459783494354557	0.00121214455064445	1943	tags=28%, list=12%, signal=25%	112405/11535/12576/16477/15213/16410/18787/17684/19015/12702/17979/13819/229700/26395/192195/15205/12192/16878/13875/11797/19664/14784/58231/12211/207165/16401/13030/56406/18763/16842/11863/20683/20104/17977/26417/12142/217325
GO:0007219	Notch signaling pathway	134	0.481148831974931	15670357384881	0.00202020202020202	0.00459783494354557	0.00121214455064445	2449	tags=30%, list=15%, signal=26%	12576/20848/15213/109689/18035/103806/433586/16195/76580/13390/229700/209200/15205/13392/19664/16969/16450/73182/18222/215705/21813/328365/269774/80904/69065/208117/207521/21803/16897/11491/59287/217325/56381/18132/225164/67122/68318/257632/67661/11746
GO:0042129	regulation of T cell proliferation	134	0.567554274474205	184844641102465	0.00202020202020202	0.00459783494354557	0.00121214455064445	2600	tags=34%, list=16%, signal=28%	16453/20850/20851/74131/78317/105855/12477/16161/16362/320484/15040/56532/16195/15170/16396/57438/20662/15205/12520/59009/12487/18761/381305/20663/21950/21813/11596/12721/22637/19260/21803/60533/19084/434215/27050/12501/22034/192656/19264/70103/26365/230979/67245/15223/65113
GO:0042254	ribosome biogenesis	247	-0.729252834338179	-259365970628128	0.00202020202020202	0.00459783494354557	0.00121214455064445	2507	tags=61%, list=15%, signal=52%	140546/72554/75619/217038/68731/70285/207704/71340/17975/102462/94061/67994/93759/107732/60321/234344/14000/68083/66362/67222/97112/78581/18148/66467/448850/27993/72171/68040/101867/50912/117109/73736/72831/229504/223499/66580/100609/53414/27998/20935/19069/208144/433864/217011/213895/229937/67239/69663/18114/66446/67936/50529/66419/68147/225215/103573/382038/78651/16418/52705/59028/226432/118451…
GO:0046631	alpha-beta T cell activation	134	0.567494574351757	18482519759159	0.00202020202020202	0.00459783494354557	0.00121214455064445	2450	tags=37%, list=15%, signal=32%	16453/20848/19883/74131/105855/11977/16362/14462/320484/19401/56501/320404/20852/15040/23882/80859/12399/16396/12520/59009/20185/12487/18761/22778/11350/381305/22165/19934/21813/11596/11776/22637/11774/19219/19260/21803/16428/54644/17085/16842/60533/12142/12501/240354/192656/19264/20351/26365/230979/94176
GO:1903707	negative regulation of hemopoiesis	134	0.486741334992597	158524975359921	0.00202020202020202	0.00459783494354557	0.00121214455064445	1059	tags=19%, list=6%, signal=18%	16453/20850/20851/15902/12477/16362/57757/16331/19401/74256/18035/50794/320404/93694/16658/22695/229700/12399/18015/18708/15205/12192/65963/381305/70673/19708
GO:0001649	osteoblast differentiation	147	0.574439978918845	189848711267217	0.00202429149797571	0.00459783494354557	0.00121214455064445	2368	tags=27%, list=14%, signal=23%	22339/17127/16477/56233/15902/15213/20354/226551/16478/15903/18018/16195/68259/17966/22057/21926/18015/114584/56637/11789/17261/14683/16973/15184/11481/54411/17128/19219/15081/16842/387206/12006/22410/208727/19206/93966/19712/17130/100201
GO:0001659	temperature homeostasis	147	0.658625363080967	217671438231303	0.00202429149797571	0.00459783494354557	0.00121214455064445	1923	tags=31%, list=12%, signal=27%	22339/104263/30878/20848/16592/14245/21833/108155/27399/26399/240028/11770/20852/11555/23882/20249/216850/13198/19645/16452/13819/21926/105171/108097/22260/13653/216805/70673/11789/11911/26457/19664/18627/72674/15107/217166/14683/329910/11481/50721/22368/11491/14373/22410/12767
GO:0002695	negative regulation of leukocyte activation	146	0.48601303245322	160310317773093	0.00202429149797571	0.00459783494354557	0.00121214455064445	2809	tags=29%, list=17%, signal=24%	16453/15368/15902/320795/12477/21929/16362/57757/16331/74256/15170/12399/16396/57438/12802/381305/217166/67742/12493/69769/19260/108995/21803/13011/19255/60533/19084/434215/12142/94212/14102/67122/110279/26365/230979/67245/14357/15223/65113/20971/16835/52023
GO:0003205	cardiac chamber development	146	0.488583804064956	161158281071359	0.00202429149797571	0.00459783494354557	0.00121214455064445	1938	tags=23%, list=12%, signal=20%	112405/15902/15213/16911/17684/14462/19401/103806/18018/606496/229700/20662/20677/320790/15205/17246/207728/71770/333654/19664/16971/21813/74025/17248/17128/327826/13430/21803/13544/109181/16974/12767/12142
GO:0006323	DNA packaging	151	-0.538017186363388	-179760311424642	0.00202429149797571	0.00459783494354557	0.00121214455064445	2797	tags=41%, list=17%, signal=34%	66578/97122/58230/59001/18602/319186/70645/319182/23942/69386/319156/67210/319155/74763/319157/97908/68024/54392/319184/72480/319160/319180/56399/20586/319159/18148/215387/268697/66403/20588/54624/15260/326619/67849/326620/319189/56702/22059/17955/74355/23825/21973/76044/20937/107435/93762/66929/12534/53605/73139/19646/14211/15289/27221/75751/110749/101612/15201/50927/56086/17216
GO:0006733	oxidoreduction coenzyme metabolic process	147	0.567311885120799	18749292220132	0.00202429149797571	0.00459783494354557	0.00121214455064445	1551	tags=26%, list=9%, signal=24%	56421/14751/433182/15277/18655/74747/107029/11674/14433/18746/20848/18648/15937/15275/21991/54683/353204/18641/16828/59027/108155/79459/18642/17319/16337/14635/20185/108099/13807/16969/18597/14447/14148/56490/100198/18439/14149/50721
GO:0048771	tissue remodeling	147	0.57378517437797	189632302586103	0.00202429149797571	0.00459783494354557	0.00121214455064445	2629	tags=28%, list=16%, signal=24%	11482/22339/20850/11977/226551/16410/23849/16331/11555/16416/13819/18015/320790/17246/16878/56637/14595/19664/12333/11596/16973/11481/54411/192176/16401/19219/18439/19877/12751/78688/16974/13710/22034/20779/110279/100201/26365/353047/18127/69660/12168
GO:1903039	positive regulation of leukocyte cell-cell adhesion	168	0.477322818986306	160079008817407	0.00202429149797571	0.00459783494354557	0.00121214455064445	1495	tags=29%, list=9%, signal=26%	16453/20850/20851/74131/19419/78317/105855/16161/16362/14462/320484/19401/74256/320404/23871/15040/80859/16195/16414/67596/21940/12399/21926/76088/15205/12520/12487/54446/18761/22778/13482/56048/12333/21950/13848/21813/328365/11596/11776/14998/12721/12042/22637/16423/11774/16401/19260/16818
GO:0006302	double-strand break repair	194	-0.618338949358084	-213657584948581	0.00202839756592292	0.00459783494354557	0.00121214455064445	1816	tags=41%, list=11%, signal=37%	56420/114714/11546/69917/623474/212377/93765/104884/17350/68251/225182/15574/11920/13990/237211/216049/70620/57434/59029/320209/19090/234736/77782/67849/69885/12545/22059/191578/98415/237911/94232/74355/223970/268465/19361/16882/12189/21974/269400/15499/269523/67241/19360/140917/109145/70238/22596/19362/209334/71514/66634/17685/19366/14194/51869/69716/272551/12544/327762/12190/21853/104721/18968/…
GO:0016072	rRNA metabolic process	196	-0.733584758074689	-253821914112389	0.00202839756592292	0.00459783494354557	0.00121214455064445	2507	tags=62%, list=15%, signal=53%	140546/72554/217038/68731/70285/71340/17975/105083/102462/94061/21453/20587/67994/93759/56717/60321/234344/14000/20586/213550/66362/75678/67222/78581/18148/66467/448850/27993/72171/101867/50912/117109/70333/73736/223499/66580/100609/53414/27998/208144/320209/213895/229937/67239/22059/69663/18114/66446/192119/67936/68147/78651/52705/59028/67045/66181/20937/67276/14113/109075/64934/67493/225348/674…
GO:0030041	actin filament polymerization	142	0.524328644993277	172005412823951	0.00202839756592292	0.00459783494354557	0.00121214455064445	3585	tags=38%, list=22%, signal=30%	227753/26401/11845/105855/18753/211401/57748/434204/104252/22323/50875/19240/78757/27361/76709/319262/14026/12333/101497/67771/23789/329165/14784/12721/18754/16798/74569/20740/27360/277360/23999/73910/20259/230101/73178/56716/12340/80880/218397/11629/68089/19241/11518/30948/102774/66898/20742/18613/207495/207278/544963/19353/19229/15894
GO:0034404	nucleobase-containing small molecule biosynthetic process	142	0.513954340493368	168602134087786	0.00202839756592292	0.00459783494354557	0.00121214455064445	903	tags=20%, list=6%, signal=19%	56421/14751/433182/15277/18655/74747/11674/14433/18746/20848/18648/15937/15275/21991/353204/18641/16828/108155/79459/18642/17319/16337/23917/238871/14635/20185/108099/207728/13807
GO:0034660	ncRNA metabolic process	413	-0.694795964143236	-257495556884829	0.00202839756592292	0.00459783494354557	0.00121214455064445	2398	tags=51%, list=15%, signal=45%	68731/68276/22321/229543/70285/57773/71340/17975/105083/102462/30947/94061/240174/67049/227644/21453/60507/72026/108943/77766/70120/73681/20587/67994/328162/93759/70885/66246/56717/60321/234344/57432/14000/20586/71701/213550/74097/105638/66362/75678/67222/76357/78581/212679/18148/66467/448850/272396/27993/227522/433813/70422/72171/107271/54351/74195/28088/101867/66590/50912/67417/117109/70333/381…
GO:0051216	cartilage development	142	0.53663979677548	17604407209778	0.00202839756592292	0.00459783494354557	0.00121214455064445	1908	tags=23%, list=12%, signal=21%	17127/20855/12306/21833/19411/11977/19401/17132/328572/20340/68259/12399/11749/18984/13392/16969/17261/214855/21813/14683/12836/13601/21417/12835/21803/18763/109181/16974/242291/12006/12815/70661/26417
GO:1902107	positive regulation of leukocyte differentiation	139	0.529128744706258	173221720313146	0.00202839756592292	0.00459783494354557	0.00121214455064445	1599	tags=29%, list=10%, signal=26%	20850/20851/74131/15902/19419/16476/105855/21847/16362/16331/14462/19401/74256/320404/12370/16416/80859/19645/67596/21940/12399/21926/14281/12192/16878/22778/56637/21950/21813/328365/14683/11596/11776/14998/22637/54411/234069/11774/16818/21803
GO:0006397	mRNA processing	407	-0.56941258075005	-210880534254845	0.00203252032520325	0.00459783494354557	0.00121214455064445	2847	tags=45%, list=17%, signal=39%	56194/66637/72692/20218/229279/22083/218543/68927/68675/11834/67332/12696/54633/235497/231889/107686/65105/15387/209003/72162/54196/20595/66077/228410/50783/18789/12812/269966/57317/72290/20630/60321/66603/225432/66880/53975/69878/71701/66094/12877/22668/68035/66492/18148/13211/432508/12537/19205/101122/15388/20643/73473/56541/268697/66070/53861/57905/56031/380601/54624/72502/68991/109095/107701/…
GO:0006401	RNA catabolic process	209	-0.469390962881583	-163403766605771	0.00203252032520325	0.00459783494354557	0.00121214455064445	2174	tags=36%, list=13%, signal=32%	50783/78893/15568/56717/234344/23879/14000/71169/71701/213550/66094/66362/18148/13211/19205/19819/68209/17350/17876/236732/50912/11920/56335/60365/320720/74326/67153/27998/229512/66446/22608/192119/14265/77134/338359/19826/73158/211948/14904/13207/22687/78651/19704/433702/27756/213541/69724/67678/66441/109075/67493/50911/21379/76936/230908/72544/17149/72416/69902/56403/20823/68092/51810/327762/23…
GO:0010608	posttranscriptional regulation of gene expression	403	-0.400317204110758	-147944210592378	0.00203252032520325	0.00459783494354557	0.00121214455064445	2475	tags=32%, list=15%, signal=28%	18854/67710/26413/75619/213753/11991/72162/17184/228994/17975/21453/75420/78893/212508/78913/17855/15568/194952/56717/234344/23879/14000/28146/105638/12877/230709/18148/13211/19205/101122/15388/67728/56541/56046/69740/68537/17876/27979/52469/236732/12539/74412/72508/67267/211064/56335/66632/320720/74326/74112/53379/218506/224045/13684/22059/66399/116905/65967/53872/22608/83701/209354/192119/14265…
GO:0071826	ribonucleoprotein complex subunit organization	215	-0.590837886301872	-206502875019849	0.00203252032520325	0.00459783494354557	0.00121214455064445	2171	tags=39%, list=13%, signal=34%	67994/12812/20630/234344/66603/53975/69878/214575/13211/432508/20643/16573/448850/57905/72171/56758/11920/72831/105787/20935/108079/66877/217011/229937/67204/67239/13669/192119/101739/50529/56505/66419/67242/225215/217869/269523/76366/16418/433702/27756/26905/118451/67465/16865/67678/27374/67832/67941/14105/12729/22384/28035/66448/69902/55944/75062/68184/214572/20641/53817/13205/66164/12261/11081…
GO:0098813	nuclear chromosome segregation	224	-0.525074020489233	-184064411357974	0.00203252032520325	0.00459783494354557	0.00121214455064445	2441	tags=37%, list=15%, signal=32%	69556/224023/21335/71988/18817/54392/17535/239083/20842/67139/73804/20877/56399/12877/12448/52696/114714/17222/215387/268697/12237/67141/66977/208092/17350/327799/15260/26934/66934/11799/54204/11920/75430/26951/320209/17120/67849/101994/60411/381318/237911/104806/223970/268465/21973/56292/56150/229524/21974/105988/18226/52563/13006/67045/72787/210711/72107/24061/209334/12447/71514/72400/59008/103…
GO:0006310	DNA recombination	248	-0.617812071396867	-219661978726424	0.00203665987780041	0.00459783494354557	0.00121214455064445	2145	tags=40%, list=13%, signal=35%	67788/239083/235587/69723/58208/12144/72749/66362/56420/114714/58186/69917/623474/212377/21414/15354/93765/17350/225182/15574/11920/13990/22042/237211/216049/57434/59029/55982/19090/24128/234736/77782/69885/12545/56702/191578/98415/237911/225160/21423/94232/104806/56505/74355/223970/268465/19361/16882/338359/21973/12189/21974/269400/67241/19360/109145/70238/22596/19362/209334/71514/56207/66634/72…
GO:0007179	transforming growth factor beta receptor signaling pathway	136	0.580783566893249	189514395133428	0.00203665987780041	0.00459783494354557	0.00121214455064445	2181	tags=30%, list=13%, signal=26%	11482/21809/17127/26401/16476/17684/102141/11479/328572/20340/66313/69260/68939/14281/216805/93836/80288/70673/16969/12914/21813/75901/353310/11545/11481/17128/11502/22284/21417/13430/21803/20482/11491/246154/53378/434215/380664/108075/20779/22793/100952
GO:0010466	negative regulation of peptidase activity	136	0.482521869820142	157450805274632	0.00203665987780041	0.00459783494354557	0.00121214455064445	2133	tags=26%, list=13%, signal=23%	14751/22339/14433/109689/18787/17035/328572/170721/18984/17246/59009/18518/20708/12633/11797/12211/80751/12581/12836/20439/234069/13601/64209/216742/15511/12380/20660/13011/78688/16842/15194/11798/171580/74996/20779
GO:0042594	response to starvation	141	0.468820412177104	153462703639858	0.00203665987780041	0.00459783494354557	0.00121214455064445	2224	tags=32%, list=14%, signal=28%	20525/17691/240752/56484/27368/56295/16476/21847/13685/13198/22695/230784/67579/74302/54673/52639/56458/52187/56486/20788/223453/110147/217695/72124/11911/70415/76257/170822/11364/20787/14466/67443/27103/216742/229317/17341/75747/26417/100504663/14102/54636/74370/22427/230676/268933
GO:0043433	negative regulation of DNA-binding transcription factor activity	136	0.489113025492341	159601552905335	0.00203665987780041	0.00459783494354557	0.00121214455064445	2593	tags=31%, list=16%, signal=26%	20893/112405/17691/15368/15902/21833/109689/21929/217410/74256/18035/15903/24058/13198/16396/83396/268857/19820/108960/223453/14581/327987/19821/27103/192176/671535/20821/12913/18763/59004/15468/208727/19206/67490/257632/56398/11746/12359/244349/67245/23938/15223
GO:0045766	positive regulation of angiogenesis	137	0.58043943791625	189507682294573	0.00203665987780041	0.00459783494354557	0.00121214455064445	1551	tags=19%, list=9%, signal=17%	11482/22339/15277/18746/11535/20848/15368/56233/18787/12226/223864/23871/16416/16414/16451/58861/11350/20866/18803/21813/21937/13601/20130/11852/239528/50721
GO:0050679	positive regulation of epithelial cell proliferation	137	0.522771302113283	170679611621943	0.00203665987780041	0.00459783494354557	0.00121214455064445	2629	tags=28%, list=16%, signal=23%	11482/22339/30878/20848/20850/15368/14369/16476/11977/21929/22346/16416/78757/75605/18015/69745/12633/68750/14595/18803/353310/13601/13057/16401/50721/21803/11491/20683/18654/74370/68585/67122/13052/257632/19275/108655/23938/12168
GO:0051054	positive regulation of DNA metabolic process	211	-0.509122548694879	-177325377940499	0.00203665987780041	0.00459783494354557	0.00121214455064445	2786	tags=45%, list=17%, signal=38%	13649/497652/11908/216853/58230/21454/27354/18854/26413/22594/11991/72162/59125/17535/93759/235587/12144/234344/20877/12028/66362/84505/18148/13211/27214/69917/18950/12464/12566/75339/93765/17350/68251/18643/11920/22042/237211/108961/70620/12461/320209/53379/55982/71991/73945/19090/68964/15461/12545/74355/19361/12189/21974/269400/15499/252870/66592/19360/70238/22596/21927/11651/12465/72107/67459/…
GO:1903034	regulation of response to wounding	137	0.467417588503762	152607176691959	0.00203665987780041	0.00459783494354557	0.00121214455064445	1235	tags=15%, list=8%, signal=14%	17127/12576/12306/11977/18787/19015/18753/17319/11555/16336/26395/12527/21682/11747/269473/18761/68750/16971/11596/19211/18754
GO:0043409	negative regulation of MAPK cascade	140	0.48374491661367	15832424319732	0.00204081632653061	0.00459783494354557	0.00121214455064445	2500	tags=35%, list=15%, signal=30%	20597/29811/13844/109689/18626/74256/18753/57912/15170/14114/16396/19252/18015/330177/56458/192195/16878/20185/18518/216805/11350/67603/56637/11789/26941/240672/19211/14466/17128/19735/19260/108995/18439/13138/20660/101809/13537/19255/15357/19062/23939/13449/13448/100952/231252/19264/26365/98432/15259
GO:0050731	positive regulation of peptidyl-tyrosine phosphorylation	140	0.476092402317857	155819661768491	0.00204081632653061	0.00459783494354557	0.00121214455064445	2406	tags=29%, list=15%, signal=25%	22339/20354/11603/21936/17319/18413/16416/16195/16452/14585/78757/21926/21682/13385/15205/16800/12520/16878/320664/56708/11350/21937/53310/19219/16818/21803/13867/56013/11491/11421/80285/12501/11538/20779/13543/192656/19264/257632/56716/230979/22248
GO:0006913	nucleocytoplasmic transport	257	-0.504685902704174	-180197100154359	0.00204498977505112	0.00459783494354557	0.00121214455064445	2321	tags=39%, list=14%, signal=34%	54196/65246/57785/77938/71810/16649/223527/269966/69723/225432/66880/320938/231042/66679/13726/19052/97112/18148/13211/432508/217378/22166/12631/73473/19247/57258/69482/19014/269113/109095/68040/71999/74412/19250/107829/19069/13663/53379/227699/57320/12326/22059/59015/225160/73666/16646/17381/76582/13207/22687/103573/16418/218210/11600/433702/18226/226432/67045/11651/224092/68278/12317/16648/3532…
GO:0032200	telomere organization	121	-0.62194750418489	-202772936981441	0.00204498977505112	0.00459783494354557	0.00121214455064445	2643	tags=52%, list=16%, signal=44%	18005/497652/19364/216853/21454/27354/18854/26413/22594/11991/72162/59125/17535/235587/12144/234344/20877/12448/114714/69917/12464/15574/50912/11920/216049/12461/53379/19090/68964/229512/19361/71718/269400/67241/19704/19360/140917/22596/66181/12465/12447/72400/51869/51810/327762/12190/98956/12468/79456/18538/52530/56351/11792/12469/19891/15519/12466/12462/68275/30877/14375/245474
GO:0051169	nuclear transport	257	-0.504685902704174	-180197100154359	0.00204498977505112	0.00459783494354557	0.00121214455064445	2321	tags=39%, list=14%, signal=34%	54196/65246/57785/77938/71810/16649/223527/269966/69723/225432/66880/320938/231042/66679/13726/19052/97112/18148/13211/432508/217378/22166/12631/73473/19247/57258/69482/19014/269113/109095/68040/71999/74412/19250/107829/19069/13663/53379/227699/57320/12326/22059/59015/225160/73666/16646/17381/76582/13207/22687/103573/16418/218210/11600/433702/18226/226432/67045/11651/224092/68278/12317/16648/3532…
GO:0000723	telomere maintenance	119	-0.628549645022077	-204752356957296	0.00204918032786885	0.00459783494354557	0.00121214455064445	2643	tags=53%, list=16%, signal=45%	18005/497652/19364/216853/21454/27354/18854/26413/22594/11991/72162/59125/17535/235587/12144/234344/20877/12448/114714/69917/12464/15574/50912/11920/216049/12461/53379/19090/68964/229512/19361/71718/269400/67241/19704/19360/140917/22596/66181/12465/12447/72400/51869/51810/327762/12190/98956/12468/79456/18538/52530/56351/11792/12469/19891/15519/12466/12462/68275/30877/14375/245474
GO:0009117	nucleotide metabolic process	464	-0.363215492956784	-135839516242336	0.00204918032786885	0.00459783494354557	0.00121214455064445	2115	tags=30%, list=13%, signal=26%	110119/20916/17855/11821/67273/27425/14297/68197/27402/78920/14571/67942/67126/66945/80914/12183/268697/74167/18950/28080/66925/13382/230161/230075/72106/11958/52538/16498/56451/54369/12398/68087/66383/407785/67267/235339/105787/109674/67153/26897/18293/108079/66588/17448/11983/11950/229363/12974/75894/57320/56749/11946/22059/12850/16832/381101/53893/66152/15360/67264/14121/19895/12858/192185/664…
GO:0051168	nuclear export	126	-0.563789100257463	-183903703327271	0.00204918032786885	0.00459783494354557	0.00121214455064445	2297	tags=47%, list=14%, signal=41%	65246/71810/223527/269966/225432/231042/66679/13726/97112/18148/13211/432508/217378/22166/73473/19247/57258/109095/68040/74412/19250/107829/19069/53379/57320/12326/59015/225160/73666/103573/16418/218210/433702/67045/224092/68278/12317/353258/170762/68051/19387/72322/103468/20823/230082/53817/72170/73192/15526/234865/71805/20383/24015/59014/445007/110750/19384/276770
GO:1901987	regulation of cell cycle phase transition	259	-0.434962553810636	-155302844446167	0.00205338809034908	0.00459783494354557	0.00121214455064445	2624	tags=35%, list=16%, signal=30%	12696/22591/27354/17193/18854/234664/224023/12443/18817/12445/13872/17535/12043/12144/72290/227292/76454/20877/57913/105837/18148/114714/27214/268697/12237/67141/12566/54624/327799/68251/15574/11799/12366/11920/13194/75430/69274/26951/67153/55982/17120/19090/68964/234736/67849/12545/22059/19684/16906/21423/28036/56150/12189/12122/60364/52563/26992/67045/70601/11651/209334/12447/19650/12534/72400/…
GO:0000724	double-strand break repair via homologous recombination	114	-0.652826578442326	-212403429136923	0.00205761316872428	0.00459783494354557	0.00121214455064445	2145	tags=46%, list=13%, signal=41%	67788/12144/72749/56420/114714/69917/623474/212377/93765/225182/15574/11920/237211/216049/57434/59029/234736/77782/69885/12545/191578/98415/94232/74355/223970/19361/12189/269400/67241/109145/19362/209334/71514/66634/19366/51869/272551/12544/12190/21853/79456/60530/19691/12649/19891/68275/17215/17217/17220/17219/17218/17216
GO:0000725	recombinational repair	114	-0.652826578442326	-212403429136923	0.00205761316872428	0.00459783494354557	0.00121214455064445	2145	tags=46%, list=13%, signal=41%	67788/12144/72749/56420/114714/69917/623474/212377/93765/225182/15574/11920/237211/216049/57434/59029/234736/77782/69885/12545/191578/98415/94232/74355/223970/19361/12189/269400/67241/109145/19362/209334/71514/66634/19366/51869/272551/12544/12190/21853/79456/60530/19691/12649/19891/68275/17215/17217/17220/17219/17218/17216
GO:0008033	tRNA processing	109	-0.686776870499503	-222251879292334	0.00205761316872428	0.00459783494354557	0.00121214455064445	3002	tags=59%, list=18%, signal=48%	13434/74467/66637/78890/70359/69786/100929/66161/66192/57773/30947/240174/67049/60507/72026/108943/77766/73681/328162/66246/74097/105638/76357/227522/433813/54351/74195/28088/117109/381802/66628/211064/54364/72133/54632/224805/71916/58523/66965/56361/52686/109079/78651/100087/76265/227682/17299/70047/234734/67053/14911/68730/208366/78697/20823/233802/98956/20768/104721/68626/66926/67724/28114
GO:0007346	regulation of mitotic cell cycle	430	-0.38020385738895	-141049883921065	0.00206185567010309	0.00459783494354557	0.00121214455064445	2362	tags=30%, list=14%, signal=27%	21335/229543/12443/19141/18817/23980/12445/13872/17535/240641/93759/12043/235587/12144/20842/72290/227292/76454/22390/20877/71701/230709/57913/66679/105837/52696/114714/12537/27214/386649/17222/69917/19247/268697/12237/67141/74041/12566/30839/327799/12162/54369/15574/11799/12366/11920/13194/75430/72508/69274/26951/67153/13494/17120/19090/68964/234736/217011/67849/15461/13684/12545/22059/19684/169…
GO:0031497	chromatin assembly	110	-0.546271451558197	-176797996682493	0.00206185567010309	0.00459783494354557	0.00121214455064445	3460	tags=52%, list=21%, signal=41%	108989/53890/319158/319177/320332/319188/80838/66336/13018/66578/97122/59001/18602/319186/70645/319182/69386/319156/67210/319155/74763/319157/97908/68024/319184/72480/319160/319180/20586/319159/18148/66403/54624/15260/326619/326620/319189/56702/22059/17955/74355/107435/93762/66929/53605/73139/19646/15289/27221/75751/110749/101612/15201/50927/56086/17216
GO:0006261	DNA-dependent DNA replication	124	-0.743572858819341	-242088209279638	0.00206611570247934	0.00459783494354557	0.00121214455064445	2072	tags=65%, list=13%, signal=57%	12144/68145/72749/230709/12448/18148/27214/212377/67141/19819/12566/108961/216049/381760/67444/67967/320209/234736/77782/12545/98415/225160/104806/268465/19361/16882/269400/217578/22687/19704/66592/60364/109145/13006/69724/210711/18974/72107/24061/209334/12447/20492/66634/106344/237877/69270/214901/72151/19718/56452/18392/216156/12544/327762/12190/218973/67177/21853/66131/69263/18968/18972/79456/…
GO:0006281	DNA repair	424	-0.548391518736154	-203047979234178	0.00206611570247934	0.00459783494354557	0.00121214455064445	2702	tags=43%, list=16%, signal=37%	319583/71885/19364/338371/233826/116870/216853/58230/22591/74528/27354/17193/71101/12021/18854/69920/22594/209357/229543/71988/19359/107260/13872/17535/67788/68058/93759/100206/235587/69723/14884/12144/23894/60534/68145/67236/72749/230709/18294/56420/18148/114714/11546/13211/58186/66467/69917/623474/212377/66403/18950/12566/93765/104884/17350/68251/225182/15574/76938/11920/13194/13990/14885/23721…
GO:0009451	RNA modification	125	-0.60600563350039	-197217131153818	0.00206611570247934	0.00459783494354557	0.00121214455064445	2312	tags=43%, list=14%, signal=37%	240174/67049/60507/72026/108943/77766/328162/66246/234344/105638/76357/101122/116940/433813/109095/54351/234728/74195/66628/211064/56335/100609/72133/54632/224805/74157/58523/66965/56361/68147/52686/271842/67838/109079/100087/66181/227682/17299/14113/67493/234734/14911/78697/78895/233802/98956/20768/66926/52530/28114/110109/245474/56095
GO:0010212	response to ionizing radiation	113	-0.537652412668779	-174346688436518	0.00206611570247934	0.00459783494354557	0.00121214455064445	2698	tags=45%, list=16%, signal=38%	26416/116870/58230/59001/18854/229543/93759/12043/12144/12028/230709/66467/69917/623474/18950/74041/68251/15574/11920/105787/19822/57434/71991/19090/234736/15461/22059/98415/72440/68539/19361/12189/19355/15499/66656/70238/22596/19362/20656/66209/211651/17685/19366/12190/85305/68048/60530/77065/235559/14375
GO:0050684	regulation of mRNA processing	128	-0.570230035505096	-186049937667164	0.00206611570247934	0.00459783494354557	0.00121214455064445	2792	tags=48%, list=17%, signal=40%	22083/218543/68927/68675/12696/235497/15387/72162/18789/269966/57317/12877/68035/18148/13211/432508/12537/19205/15388/73473/268697/54624/109095/107701/236732/56758/101214/76938/70248/60365/66354/53379/11758/72486/14265/19826/15499/27632/13207/433702/19652/171170/22185/14105/17149/68092/51810/74111/12261/230753/20462/20382/192170/225027/19656/28000/67996/110809/20383/15481
GO:0006753	nucleoside phosphate metabolic process	471	-0.366090330682071	-136903053643323	0.0020746887966805	0.00459840843512752	0.00121229574239109	2115	tags=29%, list=13%, signal=26%	110119/20916/17855/11821/67273/27425/14297/68197/27402/78920/14571/67942/67126/66945/80914/12183/268697/74167/18950/28080/66925/13382/230161/230075/72106/11958/52538/16498/56451/54369/12398/68087/66383/407785/67267/235339/105787/109674/67153/26897/18293/108079/66588/17448/11983/11950/229363/12974/75894/57320/56749/11946/22059/12850/16832/381101/53893/66152/15360/67264/14121/19895/12858/192185/664…
GO:0044772	mitotic cell cycle phase transition	327	-0.4068813272424	-147814171520869	0.0020746887966805	0.00459840843512752	0.00121229574239109	2830	tags=36%, list=17%, signal=30%	66214/13555/13649/70891/24075/77035/12322/70385/53892/22591/27354/17193/12313/18854/67121/234664/224023/21335/12443/18817/12445/13872/17535/12043/12144/72290/227292/76454/50496/20877/319651/57913/105837/12448/114714/27214/17222/268697/12314/12237/67141/12566/327799/225182/15574/11799/12366/11920/13194/75430/72508/69274/26951/106795/67153/67655/319944/17120/19090/68964/234736/67849/13684/12545/220…
GO:0072594	establishment of protein localization to organelle	330	-0.450817237206299	-163578389191505	0.00207900207900208	0.0045987525987526	0.00121238647554437	2809	tags=37%, list=17%, signal=31%	24067/20813/497652/227720/56488/22631/56535/26416/216853/21454/19428/11781/28084/73078/18854/26413/66384/27681/320727/77938/170731/19298/16649/269966/69723/71735/12028/320938/231430/239739/19052/12631/69917/30055/15502/69482/12464/19014/56495/269113/67067/17713/53611/70160/105787/223696/19069/30059/53421/13663/12461/11983/14828/227699/29858/52838/22059/432486/17714/16646/641376/17381/76582/68512/…
GO:0048285	organelle fission	383	-0.408587034658265	-149781220361853	0.00208768267223382	0.00460873659778564	0.0012150185948288	2467	tags=29%, list=15%, signal=25%	107995/68350/69556/224023/67472/21335/18817/23980/19298/54392/17535/240641/239083/20842/67139/73804/20877/56399/12877/105837/12448/52696/114714/12537/386649/17222/215387/67900/268697/12237/67141/66977/208092/30839/17350/327799/15260/26934/12162/66934/54369/11799/54204/11920/75430/26951/67655/72108/13494/17120/67849/56749/101994/60411/381318/237911/70383/104806/268465/19361/21973/56292/56150/22952…
GO:0022613	ribonucleoprotein complex biogenesis	385	-0.682666449641739	-250311356380081	0.00209205020920502	0.00460917834936405	0.00121513505546192	2011	tags=48%, list=12%, signal=43%	60321/234344/66603/53975/14000/69878/68083/66362/67222/97112/78581/18148/13211/432508/20643/66467/448850/27993/57905/72171/68040/56758/101867/50912/117109/11920/73736/72831/229504/105787/223499/66580/100609/53414/27998/20935/19069/108079/208144/433864/66877/217011/213895/229937/67204/67239/69663/18114/13669/66446/192119/67936/101739/50529/56505/66419/67242/68147/225215/217869/103573/382038/78651/…
GO:0051052	regulation of DNA metabolic process	380	-0.446395374489003	-163408108666364	0.00210526315789474	0.00462046204620462	0.00121810981897657	1990	tags=32%, list=12%, signal=29%	20877/12028/319651/66362/230709/84505/18294/56420/18148/13211/27214/58186/69917/18950/67141/12464/12566/75339/93765/17350/68251/18643/15574/50912/11920/13990/22042/237211/108961/216049/67444/70620/12461/218214/320209/53379/55982/71991/73945/19090/68964/77782/15461/69885/12545/56702/22059/98415/229512/225160/94232/74355/223970/19361/16882/12189/21974/269400/15499/252870/19704/66592/60364/19360/702…
GO:0006611	protein export from nucleus	112	-0.574251907090524	-185260561985856	0.00210970464135021	0.00462046204620462	0.00121810981897657	1914	tags=47%, list=12%, signal=42%	65246/71810/223527/231042/66679/13726/97112/18148/217378/22166/73473/19247/57258/109095/68040/74412/19250/107829/19069/53379/57320/12326/59015/225160/73666/103573/16418/433702/67045/68278/12317/353258/170762/68051/19387/72322/103468/20823/230082/53817/72170/73192/15526/234865/71805/20383/24015/59014/445007/110750/19384/276770
GO:0044770	cell cycle phase transition	357	-0.409521859655716	-149100692933837	0.00210970464135021	0.00462046204620462	0.00121810981897657	2830	tags=36%, list=17%, signal=31%	66214/13555/13649/70891/24075/77035/12322/70385/53892/12696/22591/27354/17193/12313/18854/67121/234664/224023/21335/12443/18817/12445/13872/17535/12043/12144/72290/227292/76454/50496/20877/56399/319651/57913/105837/12448/18148/114714/27214/17222/268697/12314/12237/67141/12566/54624/327799/68251/225182/15574/11799/12366/11920/13194/75430/72508/69274/26951/106795/67153/67655/319944/55982/17120/1909…
GO:0000280	nuclear division	343	-0.432308167874629	-157082016472967	0.00211864406779661	0.00462173636880286	0.00121844577344474	2151	tags=28%, list=13%, signal=25%	17535/240641/239083/20842/67139/73804/20877/56399/12877/105837/12448/52696/114714/12537/386649/17222/215387/268697/12237/67141/66977/208092/30839/17350/327799/15260/26934/12162/66934/54369/11799/54204/11920/75430/26951/67655/13494/17120/67849/101994/60411/381318/237911/104806/268465/19361/21973/56292/56150/229524/21974/19355/15499/16551/105988/18226/52563/13006/67045/72787/72107/24061/209334/1231…
GO:0008380	RNA splicing	332	-0.568746128849334	-205793056595632	0.00211864406779661	0.00462173636880286	0.00121844577344474	2084	tags=40%, list=13%, signal=35%	57317/18139/20630/60321/66603/66880/53975/69878/66094/22668/68035/66492/18148/13211/19205/15388/20643/73473/56541/66070/53861/57905/56031/72502/109095/107701/74255/28088/236732/56758/101214/76938/381802/70225/70248/56335/108121/60365/230596/20639/66585/107829/66354/66877/53379/11758/66055/72486/72459/83703/319322/212880/225160/22608/53607/66125/101739/73666/14265/67242/19826/68272/67959/100336/13…
GO:0009150	purine ribonucleotide metabolic process	347	0.361560799615928	131535983343095	0.00380228136882129	0.00758432937659007	0.00199948533103212	1316	tags=16%, list=8%, signal=15%	56421/14751/433182/15277/18655/74747/228026/11674/14433/18746/20848/18648/15937/15275/19883/21991/353204/18641/16828/108155/11977/104215/23971/79459/78330/60525/18642/17319/236900/16337/20463/23917/26395/68943/238871/68738/14635/231932/20185/108099/207728/56632/216805/13807/12257/67800/11513/16969/192156/18597/14447/11545/213484/11512/75686/329910/100705
GO:0007420	brain development	467	0.373744410088975	139586079798716	0.00382409177820268	0.00758432937659007	0.00199948533103212	2401	tags=19%, list=15%, signal=17%	74747/235439/13844/19883/30957/56484/15902/21833/11977/77053/12227/384783/71722/223697/76089/18476/100182/654470/57810/20689/216850/16658/13390/99683/26395/18536/14810/18015/20662/320790/15205/20185/20318/22778/13392/56632/11350/67581/56637/20602/19664/20912/18222/76071/21813/19211/320165/12934/207165/192176/20361/68703/22284/20238/327826/71175/20353/329559/70762/13544/68151/56406/16897/16842/320…
GO:0032273	positive regulation of protein polymerization	106	0.516440286843886	164351746823898	0.00384615384615385	0.00758432937659007	0.00199948533103212	1240	tags=20%, list=8%, signal=18%	227753/12576/26401/11845/105855/57748/434204/104252/22323/78757/76709/319262/11789/14026/67771/23789/329165/14784/12721/18754/83679
GO:0046330	positive regulation of JNK cascade	106	0.513727270183218	163488357505323	0.00384615384615385	0.00758432937659007	0.00199948533103212	2785	tags=33%, list=17%, signal=28%	30957/26401/19419/23882/17873/21940/21926/330177/52065/26400/59009/665113/11596/216965/107607/26412/50932/13544/12421/381921/27050/78943/140577/22034/26407/22032/21899/13543/192656/257632/26365/26390/26408/332579/224938
GO:0007596	blood coagulation	107	0.51766686733351	164901640337492	0.00385356454720617	0.00758432937659007	0.00199948533103212	1412	tags=21%, list=9%, signal=19%	14674/12306/17101/18787/18753/11555/16416/108101/15170/14114/12527/21682/11747/18761/235627/20912/14026/73182/14683/20170/20910/11774
GO:0007600	sensory perception	474	0.374546145678891	139802051955357	0.00385356454720617	0.00758432937659007	0.00199948533103212	3664	tags=18%, list=22%, signal=15%	13429/12576/16592/16440/16206/15212/17196/22295/17035/11555/225055/13819/14810/12802/14680/21926/17921/320790/269473/140476/78286/239102/12289/12297/26941/16450/243923/216856/12581/71175/18439/24115/67501/16842/12815/67171/22410/11421/14913/68795/26417/12767/26889/110253/21418/68585/19156/231252/17920/19712/20544/19153/22248/224671/19739/23928/17339/110326/244646/21372/18577/29867/16470/16779/165…
GO:0050852	T cell receptor signaling pathway	107	0.505078190908878	160891545191182	0.00385356454720617	0.00758432937659007	0.00199948533103212	2325	tags=35%, list=14%, signal=30%	12477/23880/210757/14462/74256/80859/15170/67596/21682/12520/12487/11350/381305/22165/18578/12297/18803/72699/12042/16534/13709/22637/16822/22284/19260/16818/77647/232341/16428/19255/27050/12501/22034/268749/240354/192656/19264
GO:0051347	positive regulation of transferase activity	456	0.370042358257219	13752257422152	0.00385356454720617	0.00758432937659007	0.00199948533103212	2439	tags=25%, list=15%, signal=22%	22339/21809/12576/30957/26401/56295/19419/109689/16911/18004/11603/228775/26399/217410/18596/18753/17319/11555/76089/16337/23882/16416/56532/17873/104418/606496/16452/26405/26395/21926/75547/13385/54673/330177/21951/26400/105171/209200/12520/320664/108099/665113/18761/13653/11350/237542/56371/77781/69534/26457/56442/70415/12531/21813/11596/19211/216965/58231/26412/11481/11502/381290/53310/327826/…
GO:0060627	regulation of vesicle-mediated transport	447	0.370727781448834	137436879776403	0.00385356454720617	0.00758432937659007	0.00199948533103212	3401	tags=29%, list=21%, signal=24%	13429/22339/68404/30878/382018/15368/12306/105855/109689/16410/18787/22317/20911/72194/11555/12798/16416/16185/16414/99683/11838/14251/16409/26395/380714/21926/13385/54673/78808/14809/22260/56632/56637/22318/16971/20912/108800/94221/18222/18806/68423/11596/19211/269774/12721/67023/18754/14678/67231/69017/54411/16423/20909/70450/20910/13057/20778/13430/20660/21803/16976/19877/73094/109685/235442/5…
GO:0098662	inorganic cation transmembrane transport	456	0.367917959286987	136733062403371	0.00385356454720617	0.00758432937659007	0.00199948533103212	1685	tags=15%, list=10%, signal=14%	50527/12725/16440/14579/69597/11977/16439/11603/107723/75785/16410/223864/331004/11972/11555/66395/11979/16416/16523/13198/22333/15170/21871/14810/238871/16511/56437/74096/215335/30791/320790/114143/100986/56632/11350/16491/20866/22318/170770/12289/18578/12297/26941/18803/72699/11596/18301/19211/98396/12721/16534/170756/13830/18754/226922/54411/11932/381290/192176/13057/19260/16818/18439/232341/2…
GO:1901216	positive regulation of neuron death	107	0.504326917954644	16065222884642	0.00385356454720617	0.00758432937659007	0.00199948533103212	1332	tags=24%, list=8%, signal=22%	74747/112405/56484/16476/14815/11603/12125/12370/12368/13198/606496/21926/18015/14281/26400/14809/13653/11350/56637/17210/170770/11911/21981/11596/11545/21937
GO:0048592	eye morphogenesis	124	0.468718173774215	152219065986632	0.00386100386100386	0.00758432937659007	0.00199948533103212	2168	tags=20%, list=13%, signal=18%	22339/20848/13844/19411/235542/17684/22346/57810/214058/12368/18015/22778/329165/16973/67231/100169/327826/71175/21417/14790/16974/20683/12142/22632/21418
GO:0050777	negative regulation of immune response	125	0.466258118845876	151624544169143	0.00386100386100386	0.00758432937659007	0.00199948533103212	2600	tags=24%, list=16%, signal=20%	21809/16453/15368/12477/21929/16362/57757/16331/20852/93694/15040/15170/21926/268857/381305/66294/67742/231712/21803/19255/22040/21355/19264/110279/257632/26365/230979/21354/15223/65113
GO:0009612	response to mechanical stimulus	118	0.476880541078264	152917819118607	0.00386847195357834	0.00758432937659007	0.00199948533103212	2704	tags=25%, list=17%, signal=21%	16477/16476/18035/12798/16478/21926/14281/140476/207728/56637/14581/12297/20846/26372/18033/19219/16818/18439/13138/18763/15194/12767/231252/19712/20544/18127/53871/244646/11352
GO:0033135	regulation of peptidyl-serine phosphorylation	118	0.465955664310229	149414618242073	0.00386847195357834	0.00758432937659007	0.00199948533103212	1787	tags=23%, list=11%, signal=21%	22339/74747/17872/108155/109689/223864/17319/18413/606496/78757/68943/238871/21926/16878/100986/545652/56637/58231/16798/545649/381290/216742/545650/319146/21803/545648/19062
GO:0050864	regulation of B cell activation	110	0.499710008698275	159458617775094	0.00386847195357834	0.00758432937659007	0.00199948533103212	1599	tags=25%, list=10%, signal=22%	20850/20851/74131/15902/320795/105855/12477/21929/16331/384783/74256/17319/20852/15170/21940/12192/12520/12487/56708/22778/381305/12193/67742/18019/234069/108995/21803
GO:0051588	regulation of neurotransmitter transport	123	0.478419508390038	15490476404161	0.00386847195357834	0.00758432937659007	0.00199948533103212	1525	tags=18%, list=9%, signal=16%	68404/30878/382018/22317/72194/11555/65106/14251/21926/18015/78808/14809/56708/56637/12614/18627/18754/69017/20910/19735/19219/18439
GO:0060041	retina development in camera-type eye	123	0.460734378058092	149178595076773	0.00386847195357834	0.00758432937659007	0.00199948533103212	1951	tags=16%, list=12%, signal=14%	11482/22339/107817/19411/18596/57810/214058/13390/320790/16878/22778/13392/11789/16973/12724/11481/16974/192236/56612/26889
GO:0002700	regulation of production of molecular mediator of immune response	117	0.475161869326891	152216622045701	0.00387596899224806	0.00758432937659007	0.00199948533103212	2436	tags=29%, list=15%, signal=25%	14751/21809/16453/15275/15368/74131/320795/21929/14462/17319/20852/15040/230073/21926/12520/12487/110213/56708/214855/12493/20909/20361/19260/21803/22040/26417/22034/240354/68585/19264/257632/26365/230979/27223
GO:0032675	regulation of interleukin-6 production	109	0.49715335147075	158419076346888	0.00387596899224806	0.00758432937659007	0.00199948533103212	2817	tags=32%, list=17%, signal=27%	20848/105855/109689/21929/17196/16331/230073/15170/21926/268857/16800/67581/21950/214855/11596/14466/16598/107607/21937/16423/13057/56490/19260/18439/171095/22034/21899/192656/257632/57781/15223/17164/332579/11629/22433
GO:0050729	positive regulation of inflammatory response	104	0.502029263771177	159173359822331	0.00388349514563107	0.00758432937659007	0.00199948533103212	1461	tags=22%, list=9%, signal=20%	20850/20851/18787/11770/18035/17319/18413/23871/15040/80859/16452/21926/18569/12520/78334/12487/207728/106512/11596/16172/21937/16423/19219
GO:0050768	negative regulation of neurogenesis	259	0.39342229019335	13851614825403	0.00388349514563107	0.00758432937659007	0.00199948533103212	2237	tags=22%, list=14%, signal=20%	20848/13844/22352/56484/15902/11845/15213/20354/26456/76089/15903/22129/13390/606496/18536/74132/14567/18015/15205/17246/16800/269473/13392/12257/56637/20352/14581/19664/16971/230674/217166/20350/19211/11785/64294/11512/27103/12704/192176/20361/20353/20660/21803/240057/56294/11491/320191/107503/14964/20360/14972/14102/19089/66867/225164/68585/13196/19712
GO:0045580	regulation of T cell differentiation	126	0.463741767847883	150805113615454	0.00389105058365759	0.00758432937659007	0.00199948533103212	1599	tags=28%, list=10%, signal=25%	16453/20850/20851/74131/19419/105855/12477/16362/66494/14462/19401/74256/320404/80859/67596/21940/12399/20662/59009/12487/22778/11350/381305/20663/21950/15001/21813/328365/11776/14998/22637/11774/16818/21417/21803
GO:0051250	negative regulation of lymphocyte activation	126	0.468196248771165	152253675182058	0.00389105058365759	0.00758432937659007	0.00199948533103212	2600	tags=26%, list=16%, signal=22%	16453/15902/320795/12477/21929/16362/57757/16331/74256/15170/12399/16396/57438/381305/67742/69769/19260/108995/21803/19255/60533/19084/434215/12142/94212/14102/67122/26365/230979/67245/14357/15223/65113
GO:0002757	immune response-activating signal transduction	257	0.403221802616065	141683974374336	0.00389863547758285	0.00758432937659007	0.00199948533103212	2429	tags=26%, list=15%, signal=23%	11845/105855/12477/21929/16362/23880/210757/14462/74256/18035/230073/80859/15170/67596/14251/21926/21682/52065/54123/12520/108960/12487/11350/381305/22165/14581/107321/18578/12297/18803/72699/217166/12042/16534/18754/13709/22637/16822/384059/18019/16423/246177/78781/13057/22284/19260/16818/67070/77647/232341/16428/19255/102626/223752/27050/12501/22034/268749/21899/240354/68585/72512/192656/19264/…
GO:0002263	cell activation involved in immune response	213	0.412254475910542	14267311626512	0.00390625	0.00758432937659007	0.00199948533103212	1744	tags=22%, list=11%, signal=20%	16453/20848/19883/15368/17688/19419/11977/21929/16362/57757/14462/19401/20911/20852/23882/80859/16414/16409/16431/12520/12487/56708/56632/545652/11350/56048/381305/22318/16971/18806/12721/18754/27103/20909/70450/20910/545649/19219/545650/319146/21803/54644/17085/16842/545648/22040
GO:0018105	peptidyl-serine phosphorylation	260	0.395965529049385	139494179391027	0.00390625	0.00758432937659007	0.00199948533103212	2701	tags=27%, list=16%, signal=23%	22339/74747/228026/15275/320795/17872/108155/109689/223864/12747/18753/17319/18413/236900/245000/546071/606496/78757/68943/238871/21926/21951/214897/93687/16878/100986/18761/545652/56637/21813/18754/13400/58231/16798/50523/545649/381290/216742/56613/232341/545650/319146/21803/70762/19877/18763/545648/19062/102626/78943/26417/233789/23939/20779/74370/13548/17346/192656/56480/24086/16589/18755/5456…
GO:0007610	behavior	498	0.365472622472752	136729608277427	0.00392156862745098	0.00758432937659007	0.00199948533103212	1951	tags=15%, list=12%, signal=14%	13429/12725/30878/20848/13844/16440/15902/21833/16476/14815/11977/15212/22295/12227/77128/11980/71722/104156/17319/18413/72194/11555/14660/328572/18574/22333/229599/14667/18145/11838/67869/18536/14810/13385/18015/66860/105171/320790/20185/78286/13653/13482/12257/239102/110147/14581/12614/11443/75410/17134/217166/329165/216856/11596/19211/11785/18754/11545/27103/19219/20238/29813/240057/73094/1535…
GO:0051648	vesicle localization	209	0.425032603742947	146807003316446	0.00392156862745098	0.00758432937659007	0.00199948533103212	2372	tags=21%, list=14%, signal=18%	13429/68404/382018/19419/22317/11777/72194/11555/26395/17921/52639/78808/17281/14809/67581/56637/22318/64933/66251/227648/216856/11776/19211/18754/26412/69017/12934/20909/20910/11774/16401/18439/13430/66994/232946/15194/228355/64051/74732/56216/73178/17920/76787/109905
GO:0051650	establishment of vesicle localization	195	0.427541095723087	146568427137152	0.00392156862745098	0.00758432937659007	0.00199948533103212	2372	tags=22%, list=14%, signal=19%	13429/68404/382018/19419/22317/11777/72194/11555/26395/17921/52639/78808/17281/14809/67581/56637/22318/64933/66251/227648/11776/18754/26412/69017/12934/20909/20910/11774/16401/18439/13430/66994/232946/15194/228355/64051/74732/56216/73178/17920/76787/109905
GO:1990778	protein localization to cell periphery	287	0.387043884349891	137938672184555	0.00392927308447937	0.00758432937659007	0.00199948533103212	3379	tags=30%, list=21%, signal=24%	12215/13844/12306/11845/23880/104215/51801/226849/76089/56374/18412/14251/26395/14810/21926/68743/13385/18708/107975/12520/213081/665113/20166/56637/22318/12297/16971/26941/56212/94221/18222/227648/217124/11512/21937/20909/20910/93730/192176/13138/21803/12325/56294/19877/218503/235442/319740/16974/19062/18720/100017/56217/56216/19206/229593/76108/329877/109905/20334/56350/68146/226744/192786/6966…
GO:0031667	response to nutrient levels	277	0.392695473092127	139261628903061	0.00393700787401575	0.00758432937659007	0.00199948533103212	2224	tags=25%, list=14%, signal=22%	20525/17691/240752/56484/27368/56295/77559/16476/21847/18810/13685/11555/22278/13198/22695/230784/67579/74302/14810/54673/52639/56458/26569/52187/56486/20788/110213/223453/57028/110147/217695/72124/11911/22027/20846/70415/12042/76257/170822/11364/20787/14466/67443/100705/12581/27103/22282/216742/18439/229317/17341/13498/329065/75747/11883/73094/16974/17977/26417/12501/100504663/14102/235041/54636…
GO:2001020	regulation of response to DNA damage stimulus	179	-0.432804787569905	-148509230854641	0.00393700787401575	0.00758432937659007	0.00199948533103212	2859	tags=42%, list=17%, signal=35%	75826/170472/13649/12759/69076/216853/58230/75736/18854/15387/234396/22594/93759/235587/12144/68145/230709/18294/56420/18148/13211/18950/67141/74041/68428/93765/68251/11920/237211/216049/67153/70620/107829/320209/55982/71991/19090/234736/77782/69885/22059/225160/94232/74355/14265/223970/19361/12189/21974/269400/12122/15499/13207/226830/70238/66143/67872/20937/19362/230484/237877/14194/51869/15289…
GO:0016042	lipid catabolic process	232	0.394092134502838	137773525911467	0.00394477317554241	0.00758432937659007	0.00199948533103212	3357	tags=28%, list=20%, signal=23%	20597/14245/21833/15212/70461/433022/18807/19015/384783/18753/18476/66350/230784/11430/14667/50767/21926/26569/13924/18576/16971/18803/80911/18806/15107/11364/14466/18754/17939/100705/66887/67452/20778/193742/14073/216859/230101/230379/64898/19156/13177/11886/11666/74114/16835/103968/101502/18797/241274/66857/72129/114664/14420/74551/11992/72469/66853/11409/30955/15926/66065/211666/68616/192654/1…
GO:0030100	regulation of endocytosis	232	0.38729046187315	135395679874347	0.00394477317554241	0.00758432937659007	0.00199948533103212	2450	tags=22%, list=15%, signal=19%	13429/22339/30878/12306/105855/109689/16410/18787/12798/16416/16185/11838/14251/21926/13385/22260/16971/108800/18222/18806/68423/11596/19211/269774/16423/13057/20778/13430/21803/16976/19877/73094/53378/232227/17999/19344/235406/100017/20779/225164/73178/20239/17304/104836/19264/110279/257632/109905/22248/224671/94176
GO:1904062	regulation of cation transmembrane transport	247	0.403072456919067	141494312055977	0.00394477317554241	0.00758432937659007	0.00199948533103212	2023	tags=20%, list=12%, signal=18%	13844/14579/11977/11603/75785/223864/11555/66395/16416/15170/11838/68943/238871/16511/56437/13385/320790/100986/56632/11350/20866/22318/12289/18578/12297/26941/18803/72699/216856/11596/18301/19211/12721/13830/18754/11932/381290/192176/13057/19735/19260/50932/232341/13430/21803/78688/15194/116873/17999/12288
GO:0009260	ribonucleotide biosynthetic process	186	0.43514159713728	148268013507629	0.00395256916996047	0.00758432937659007	0.00199948533103212	1316	tags=22%, list=8%, signal=21%	56421/14751/433182/15277/18655/74747/228026/11674/14433/18746/20848/18648/15937/15275/21991/353204/18641/108155/23971/79459/60525/18642/17319/236900/16337/23917/26395/68738/14635/20185/108099/56632/216805/13807/11513/16969/18597/14447/11545/11512/100705
GO:0048738	cardiac muscle tissue development	184	0.4346826691187	147902751473956	0.00395256916996047	0.00758432937659007	0.00199948533103212	1779	tags=19%, list=11%, signal=17%	22339/112405/16468/17691/15902/14369/15213/14815/17684/18596/19401/103806/12370/328572/216850/77044/606496/75547/320790/56637/11789/333654/19664/21813/19211/11364/56376/17128/19735/327826/50721/21803/13867/19084/16974
GO:0002429	immune response-activating cell surface receptor signaling pathway	155	0.449811913535878	149772596925569	0.00396039603960396	0.00758432937659007	0.00199948533103212	2429	tags=28%, list=15%, signal=24%	105855/12477/23880/210757/14462/74256/80859/15170/67596/21682/12520/12487/11350/381305/22165/107321/18578/12297/18803/72699/12042/16534/13709/22637/16822/18019/16423/246177/22284/19260/16818/77647/232341/16428/19255/27050/12501/22034/268749/240354/192656/19264/109905/18755
GO:0021700	developmental maturation	226	0.412716903021458	144134702097821	0.00396039603960396	0.00758432937659007	0.00199948533103212	3524	tags=28%, list=22%, signal=22%	22339/12725/382018/56484/15902/20354/14462/13198/16336/19645/13819/12399/14810/13385/18015/230257/15205/56637/19664/16969/12531/11776/19211/16598/20910/68703/19726/67017/13138/56407/17341/232946/22410/224661/16596/20615/19275/75302/20190/11352/245886/233489/18747/22433/18591/18551/18952/545192/213827/80297/72961/668253/14381/223881/19339/56739/54352/53614/442801/17257/14184/19353/19229
GO:0030072	peptide hormone secretion	199	0.444884558288177	152811768508008	0.00396039603960396	0.00758432937659007	0.00199948533103212	2237	tags=23%, list=14%, signal=20%	381853/30878/18641/109689/19015/384783/18642/59090/16452/380714/21926/11747/20677/320790/16878/56708/13924/18576/12289/16971/20912/18627/15107/217166/216856/16973/20787/170756/18754/11481/20909/214597/19219/19726/93691/19653/56205/15357/235442/56455/15194/228355/12288/74370/378435/19712
GO:0046390	ribose phosphate biosynthetic process	193	0.428054962937489	146297063942988	0.00396039603960396	0.00758432937659007	0.00199948533103212	1316	tags=21%, list=8%, signal=20%	56421/14751/433182/15277/18655/74747/228026/11674/14433/18746/20848/18648/15937/15275/21991/353204/18641/108155/23971/79459/60525/18642/17319/236900/16337/23917/26395/68738/14635/20185/108099/56632/216805/13807/11513/16969/18597/14447/11545/11512/100705
GO:0051146	striated muscle cell differentiation	226	0.403264607411677	140833640760419	0.00396039603960396	0.00758432937659007	0.00199948533103212	2699	tags=24%, list=16%, signal=21%	22339/17691/14369/21833/69597/14815/13549/18596/19401/103806/57810/328572/216850/19645/606496/12508/50875/14251/12527/75547/66860/12520/12633/20866/56637/11443/19664/15184/11364/56376/13400/18019/17128/19735/327826/13831/17341/21803/77578/19084/22410/50930/22632/208727/20544/13052/238161/14256/74490/108655/17886/415115/17880/20190/108058
GO:0072522	purine-containing compound biosynthetic process	199	0.434747795231524	149329928869442	0.00396039603960396	0.00758432937659007	0.00199948533103212	1316	tags=21%, list=8%, signal=20%	56421/14751/433182/15277/18655/74747/228026/11674/14433/18746/20848/18648/15937/15275/21991/353204/18641/108155/270685/23971/79459/60525/18642/17319/236900/16337/23917/26395/68738/14635/20185/108099/56632/216805/13807/11513/16969/18597/14447/11545/11512/100705
GO:1901861	regulation of muscle tissue development	129	0.453570144410931	147344181517619	0.00396039603960396	0.00758432937659007	0.00199948533103212	2086	tags=26%, list=13%, signal=23%	17127/16468/56233/14605/14369/14815/17684/11555/57810/328572/606496/14251/216805/56637/11789/19664/67040/21813/19211/15184/66978/17128/19735/327826/21803/13867/16842/15357/16974/22410/71472/22632/208727
GO:0001894	tissue homeostasis	177	0.431476705157388	145974902893965	0.00396825396825397	0.00758432937659007	0.00199948533103212	2535	tags=23%, list=15%, signal=19%	22339/12725/54683/74131/22295/16410/22346/16331/18596/11555/16416/19645/13819/18015/77087/74025/14683/12721/54411/19219/18439/12751/230872/214162/16974/12815/67171/26889/22034/17831/20779/13052/14256/257632/332397/100201/26365/353047/18127/227331
GO:0006457	protein folding	144	-0.476104319629465	-158675684579529	0.00397614314115308	0.00758432937659007	0.00199948533103212	2791	tags=44%, list=17%, signal=37%	56354/12759/66736/67466/30933/68559/21454/209586/110920/14225/56709/66048/19298/68032/22327/66087/70369/14976/15502/56031/12464/56445/66101/70356/66917/268373/17713/228005/70225/12539/56424/230866/12461/14828/52838/14229/17714/12017/50497/105675/67838/12465/12317/108903/68015/15528/15505/52653/67738/68816/18221/72170/12468/15526/56351/12469/15519/12466/12462/14228/15481/15510
GO:0009991	response to extracellular stimulus	299	0.392288577690495	139966352883212	0.00398406374501992	0.00758432937659007	0.00199948533103212	2224	tags=25%, list=14%, signal=22%	20525/17691/240752/56484/27368/56295/77559/16828/16476/21847/18810/16403/13685/11555/22278/233046/13198/22695/230784/67579/74302/14810/54673/52639/56458/14281/26569/52187/56486/20788/110213/223453/57028/110147/217695/72124/11911/22027/20846/70415/12042/76257/170822/11364/20787/14466/67443/100705/12581/27103/22282/216742/16401/20469/18439/229317/17341/13498/329065/75747/11883/73094/16974/17977/264…
GO:0046677	response to antibiotic	225	0.398830065386342	13904653467866	0.00398406374501992	0.00758432937659007	0.00199948533103212	1729	tags=19%, list=11%, signal=17%	12576/12176/56484/15368/16439/21929/60599/12925/18596/19401/18753/269254/12370/52231/20852/23871/15903/12368/216850/56532/16451/16452/68943/14810/76709/17246/20318/13653/11350/11513/70415/12333/18806/19211/18754/11512/14148/11502/16818/11852/78688/11883/65019
GO:0050770	regulation of axonogenesis	170	0.446744845542052	150199118352504	0.00398406374501992	0.00758432937659007	0.00199948533103212	2364	tags=24%, list=14%, signal=21%	22339/13844/22352/20354/11603/26456/99412/328572/26395/74132/14810/14567/71955/11350/56637/20352/16971/20350/19211/105689/12934/20361/212168/20353/22368/13430/20482/240057/268721/67263/319740/16554/23999/20360/217692/269878/11538/68585/59041/140570/20351
GO:0071496	cellular response to external stimulus	222	0.406141669322586	141387676293185	0.00398406374501992	0.00758432937659007	0.00199948533103212	2325	tags=27%, list=14%, signal=24%	20525/17691/240752/27368/56295/16828/16476/21847/16403/12798/22278/230784/67579/74302/54673/52639/56458/14281/52187/56486/20788/223453/57028/207728/56637/110147/217695/72124/11911/22027/70415/76257/170822/20787/14466/67443/27103/22282/216742/16401/19219/20469/18439/13138/17341/329065/75747/17977/26417/100504663/14102/235041/54636/74370/22427/69146/230676/268933/140742/19264
GO:0030258	lipid modification	172	0.429054487914749	14448089182516	0.00399201596806387	0.00758432937659007	0.00199948533103212	2005	tags=22%, list=12%, signal=20%	240752/114663/210376/27399/16331/19015/384783/12702/13139/14594/20652/20249/104418/230784/11430/74302/18708/18984/67800/80911/18710/72674/15107/19211/11364/14466/219135/100705/66887/76500/170459/16329/14421/192157/19062/242291/233789/230101
GO:0030324	lung development	164	0.468231821484936	156859708274271	0.00399201596806387	0.00758432937659007	0.00199948533103212	1908	tags=18%, list=12%, signal=16%	22339/21809/107817/30957/21833/11977/18596/26433/71722/328572/99683/13819/26395/21926/15205/16878/20602/12614/19664/18222/21813/74025/16598/22121/11481/20238/13138/20683/11421/26417
GO:0033673	negative regulation of kinase activity	176	0.432016368316871	145879813266265	0.00399201596806387	0.00758432937659007	0.00199948533103212	1787	tags=26%, list=11%, signal=24%	12576/20597/13844/320795/21929/228775/216505/384783/11770/18753/226849/100037258/23882/59090/17873/19645/15170/19252/18015/192231/108099/11350/67603/56637/11789/78388/97998/240672/16973/19211/14466/16798/50523/19735/19260/232341/20660/101809/237782/13537/56013/19255/15357/19084/16974/19062
GO:0048634	regulation of muscle organ development	131	0.44562083085969	144939688927859	0.00399201596806387	0.00758432937659007	0.00199948533103212	2086	tags=24%, list=13%, signal=21%	17127/16468/56233/14605/14369/14815/17684/11555/57810/328572/606496/14251/56637/11789/19664/67040/21813/19211/15184/66978/17128/19735/327826/21803/13867/16842/15357/16974/22410/71472/22632/208727
GO:0097529	myeloid leukocyte migration	131	0.453661443568782	147554925523951	0.00399201596806387	0.00758432937659007	0.00199948533103212	2341	tags=24%, list=14%, signal=20%	22339/20851/14385/105855/18787/17319/13143/16414/16409/12527/19252/238871/12520/17925/18578/11596/22121/16172/16423/19219/12913/277360/18654/26417/20947/22324/171095/68585/100952/13052/257632
GO:0031032	actomyosin structure organization	158	0.457158626023766	152252034243199	0.004	0.00758432937659007	0.00199948533103212	2622	tags=27%, list=16%, signal=23%	21809/17127/109689/223864/18596/234094/12798/328572/50875/68743/75547/18708/235431/12633/18761/20166/11350/69710/14026/16423/17128/12704/19219/240505/234686/19877/114229/19084/19062/385354/235041/20779/22793/230837/11853/18571/242687/80880/108655/17886/415115/68075/21754
GO:0035265	organ growth	158	0.462476728550345	154023174241208	0.004	0.00758432937659007	0.00199948533103212	1572	tags=22%, list=10%, signal=20%	16468/74131/20855/12306/19411/14815/17684/18596/19401/12125/328572/77044/606496/11749/75547/18984/67603/56637/110147/11789/19664/21813/19211/56376/58231/16798/100705/12836/11481/50523/13601/19735/50721/12835
GO:0048545	response to steroid hormone	158	0.454808656255487	151469400694878	0.004	0.00758432937659007	0.00199948533103212	2147	tags=32%, list=13%, signal=28%	21809/74747/104263/77559/14815/18626/77128/13685/381022/328572/67731/17979/22695/16452/18145/67488/26395/74132/21926/75547/18708/56404/12192/20185/20602/16969/67040/71904/224902/14466/12193/16798/11545/67749/22378/11502/94186/94180/21803/56736/387140/12953/17977/15468/14102/50996/235041/67490/20779/12371
GO:0002764	immune response-regulating signaling pathway	262	0.399840634947166	140401207160715	0.00400801603206413	0.00758432937659007	0.00199948533103212	2429	tags=26%, list=15%, signal=22%	11845/105855/12477/21929/16362/23880/210757/14462/74256/18035/230073/80859/15170/67596/14251/21926/21682/52065/54123/12520/108960/12487/11350/381305/22165/14581/107321/18578/12297/18803/72699/217166/12042/16534/18754/13709/22637/16822/384059/18019/16423/246177/78781/13057/22284/19260/16818/67070/77647/232341/16428/19255/102626/223752/27050/12501/22034/268749/21899/240354/68585/72512/192656/19264/…
GO:0022898	regulation of transmembrane transporter activity	180	0.445352320451504	150925974713766	0.00400801603206413	0.00758432937659007	0.00199948533103212	1561	tags=18%, list=10%, signal=17%	13844/15275/14579/11977/11603/75785/223864/11555/66395/11838/68943/238871/56437/13385/100986/56632/20866/22318/12289/18578/12297/26941/18803/94221/216856/11596/18301/19211/13830/11932/50932/232341/13430
GO:0051170	import into nucleus	133	-0.530620507727631	-174997055225789	0.00400801603206413	0.00758432937659007	0.00199948533103212	2770	tags=41%, list=17%, signal=35%	227720/56488/26416/19428/18854/26413/320727/77938/16649/269966/69723/320938/19052/12631/69482/19014/269113/19069/13663/227699/22059/16646/17381/76582/13207/22687/218210/11600/18226/226432/11651/16648/12550/170762/230908/68051/103468/12034/16647/233726/21849/75751/11640/18969/234865/16211/71805/234549/72565/445007/110750/19384/70572/15481
GO:0007266	Rho protein signal transduction	161	0.449281420564505	149816956978216	0.00401606425702811	0.00758432937659007	0.00199948533103212	2361	tags=27%, list=14%, signal=24%	14674/74734/109689/104215/67168/18596/234094/213498/57912/11857/104252/14251/75547/20662/30938/16800/17925/269608/20166/216805/11350/12614/23912/69632/73341/56212/20663/101497/20403/219140/100169/16801/11852/76281/19877/277360/102098/22324/230098/235041/22325/226970/110279/11853
GO:0031348	negative regulation of defense response	166	0.447541402799951	150244752449501	0.00401606425702811	0.00758432937659007	0.00199948533103212	1773	tags=20%, list=11%, signal=18%	17127/15937/19883/21929/14462/19015/11555/19043/12702/93694/23871/15040/19645/22695/16396/12802/268857/52065/18569/192195/11513/217166/11596/66294/21937/69769/231712/18033/19219/13011/19255/22040/21355
GO:0031669	cellular response to nutrient levels	160	0.43513120759793	145062133004425	0.00401606425702811	0.00758432937659007	0.00199948533103212	2224	tags=29%, list=14%, signal=25%	20525/17691/240752/27368/56295/16476/21847/22278/230784/67579/74302/54673/52639/56458/52187/56486/20788/223453/57028/110147/217695/72124/11911/22027/70415/76257/170822/20787/14466/67443/27103/22282/216742/17341/329065/75747/17977/26417/100504663/14102/235041/54636/74370/22427/230676/268933
GO:0060348	bone development	174	0.45381360270829	152788866518947	0.00401606425702811	0.00758432937659007	0.00199948533103212	2478	tags=24%, list=15%, signal=21%	20855/12306/19411/20354/17684/19401/328572/20340/15170/68259/11749/75547/18984/77087/29809/235627/71375/17261/21813/14683/72999/16973/12836/54411/19219/29813/12835/14247/109181/16974/242291/12006/17937/70661/269878/20779/21418/72055/19264/67661/242687/70508
GO:1903522	regulation of blood circulation	166	0.457919350634808	153728747882386	0.00401606425702811	0.00758432937659007	0.00199948533103212	2320	tags=22%, list=14%, signal=19%	30878/11535/20855/21833/11603/11555/606496/16452/13819/26395/58861/238871/16511/18708/17246/17896/12289/18578/18627/240672/17248/11596/20787/13400/381290/192176/19735/20688/27360/20416/12288/208727/20544/13052/14528/238161/17130
GO:2001235	positive regulation of apoptotic signaling pathway	160	0.431727289525537	14392734973094	0.00401606425702811	0.00758432937659007	0.00199948533103212	1866	tags=22%, list=11%, signal=20%	227753/17127/16453/12176/70186/60599/74256/12125/18753/18413/12370/13198/56532/606496/16452/67379/12399/68943/54673/18015/216805/56637/17210/170770/26941/19211/12042/58231/64294/16818/20482/19941/19255/14373/59004/27050
GO:0006813	potassium ion transport	163	0.44447708819317	148454291059947	0.00402414486921529	0.00758432937659007	0.00199948533103212	1561	tags=15%, list=10%, signal=13%	12576/11603/107723/75785/223864/331004/73389/17319/11555/16523/16511/100986/16491/22318/12289/11911/11596/19211/16534/226922/11932/192176/232341/13430
GO:0030522	intracellular receptor signaling pathway	163	0.468168451482997	156367150091066	0.00402414486921529	0.00758432937659007	0.00199948533103212	2465	tags=30%, list=15%, signal=26%	104263/20848/16592/19883/21833/19411/14815/21929/18626/17684/19401/18035/381022/236900/328572/230073/17979/16452/67488/74132/56404/20185/22260/20602/16969/67040/224902/16798/11545/80751/78781/22378/19260/94186/67070/56736/12953/17977/15468/94092/235041/67544/67490/20779/72512/192656/257632/192169/224903
GO:0032869	cellular response to insulin stimulus	163	0.449991902948115	150296226080941	0.00402414486921529	0.00758432937659007	0.00199948533103212	2337	tags=30%, list=14%, signal=26%	18746/56484/14245/108155/104215/228775/384783/13685/18753/12702/16337/22278/606496/18708/56458/12192/13924/18761/237542/18576/56637/11789/22318/20846/18710/19267/72674/231207/14784/19211/20787/11545/14678/19653/75747/19255/235442/192157/19062/20416/54601/20683/68421/64898/20779/20544/19262/230796/329877
GO:0035303	regulation of dephosphorylation	138	0.456414423444462	14965380422641	0.00402414486921529	0.00758432937659007	0.00199948533103212	2625	tags=33%, list=16%, signal=28%	17127/20597/210376/17872/20354/105855/18596/18753/226849/192652/56532/223989/16452/74302/68943/21926/52065/18518/217695/22027/78887/14466/217124/14678/215821/17931/53310/70799/338355/232341/21803/19877/56205/19062/12953/15194/20947/107895/19264/56876/22116/56398/226744/108912/71474
GO:0042113	B cell activation	220	0.405323627755198	140505607982776	0.00402414486921529	0.00758432937659007	0.00199948533103212	1743	tags=24%, list=11%, signal=21%	16453/20850/56233/20851/74131/15902/17688/320795/105855/12477/21929/270110/16331/384783/74256/18753/17319/20852/328572/16205/18018/15170/21940/16431/18708/12192/12520/12487/18518/56708/22778/545652/11350/56048/381305/19664/16969/15184/12193/67742/18019/234069/545649/216742/108995/545650/319146/21803/19255/11491/16842/545648
GO:1902275	regulation of chromatin organization	173	0.433751152194481	145752717201786	0.00402414486921529	0.00758432937659007	0.00199948533103212	1619	tags=28%, list=10%, signal=25%	22339/104263/193796/16468/52463/14245/72895/108155/109689/225876/69188/58521/14462/214899/54194/328572/22290/76804/68943/101685/69260/16878/20185/56632/216805/110147/14581/14958/75410/214855/230674/320595/20787/320817/13436/81703/22210/17128/22378/14897/17769/671535/71175/329559/50721/56613/21803/21652
GO:2000377	regulation of reactive oxygen species metabolic process	163	0.44314565479738	148009595470195	0.00402414486921529	0.00758432937659007	0.00199948533103212	1599	tags=23%, list=10%, signal=21%	15277/17127/12725/20848/15937/12176/56484/108155/18596/73389/18753/236900/16337/51793/56532/22333/16414/16452/16409/68943/14810/21926/56458/12633/56632/12257/11797/21813/11596/14784/16598/14678/16423/381290/13057/19219/13430/21803
GO:0002768	immune response-regulating cell surface receptor signaling pathway	159	0.444509459137689	147928206722292	0.00403225806451613	0.00758432937659007	0.00199948533103212	2429	tags=28%, list=15%, signal=24%	105855/12477/23880/210757/14462/74256/80859/15170/67596/21682/12520/12487/11350/381305/22165/107321/18578/12297/18803/72699/12042/16534/13709/22637/16822/18019/16423/246177/22284/19260/16818/77647/232341/16428/19255/27050/12501/22034/268749/240354/192656/19264/109905/18755
GO:0030323	respiratory tube development	167	0.463320075783425	155532998479097	0.00403225806451613	0.00758432937659007	0.00199948533103212	1908	tags=18%, list=12%, signal=16%	22339/21809/107817/30957/21833/11977/18596/26433/71722/328572/99683/13819/26395/21926/15205/16878/20602/12614/19664/18222/21813/74025/16598/22121/11481/20238/13138/20683/11421/26417
GO:0006413	translational initiation	100	-0.502645100570514	-160467953991899	0.00404040404040404	0.00758432937659007	0.00199948533103212	1502	tags=39%, list=9%, signal=36%	74412/72508/211064/66235/56335/224045/13684/67204/54709/13669/209354/14265/224742/217869/73158/76366/16418/433702/223691/213541/26905/16865/108067/13664/218629/22384/55944/68184/68092/13690/13205/69860/13681/13665/216877/53356/24015/208643
GO:0031570	DNA integrity checkpoint	103	-0.514578370916722	-165100290309529	0.0040650406504065	0.00758432937659007	0.00199948533103212	2647	tags=48%, list=16%, signal=40%	22591/27354/17193/18854/234664/12443/18817/17535/12144/76454/68145/57913/19247/68251/15574/12366/11920/67153/107829/19090/234736/22059/72440/225160/268465/21973/12189/21974/19355/60364/12534/67941/17685/18392/327762/269582/67177/21853/53817/66131/241627/77065/28000/235559/76843/12649/23834/19891
GO:0045727	positive regulation of translation	103	-0.514280361667788	-165004675304518	0.0040650406504065	0.00758432937659007	0.00199948533103212	2603	tags=49%, list=16%, signal=41%	12696/56347/67710/26413/75619/11991/72162/228994/75420/15568/194952/56717/23879/28146/12877/18148/13211/19205/101122/15388/56541/56046/52469/72508/67267/56335/74112/218506/224045/14265/224742/16418/213541/19652/227682/72201/67941/207214/67843/12567/55944/13690/53817/13205/12261/98956/192170/12785/276770
GO:0090068	positive regulation of cell cycle process	209	-0.432613864671222	-150600971393202	0.0040650406504065	0.00758432937659007	0.00199948533103212	2023	tags=27%, list=12%, signal=24%	12445/240641/72290/20877/57913/67903/105837/18148/114714/27214/386649/268697/67141/54624/19014/26934/11799/101867/12366/108961/20873/320209/67849/12545/22059/19684/16906/69601/28036/56150/12189/18226/11651/209334/12447/71514/12534/59008/73139/237877/12567/18392/12544/51810/67177/12034/13205/12530/76843/14156/11792/23834/208643/18432/108911/19385
GO:0007093	mitotic cell cycle checkpoint	120	-0.511213845613177	-166525613527359	0.00407331975560081	0.00758432937659007	0.00199948533103212	2681	tags=48%, list=16%, signal=40%	70385/22591/27354/17193/18854/234664/224023/229543/12443/18817/17535/12144/76454/22390/20877/57913/52696/69917/268697/12237/327799/15574/11799/12366/11920/75430/26951/17120/19090/234736/15461/22059/268465/21973/56150/12189/21974/208628/60364/140917/68014/209334/12534/67941/107047/17685/69716/18392/12236/269582/67177/66131/235559/12649/23834/19891
GO:0009124	nucleoside monophosphate biosynthetic process	136	0.446430413256318	145673869854841	0.00407331975560081	0.00758432937659007	0.00199948533103212	903	tags=21%, list=6%, signal=20%	56421/14751/433182/15277/18655/74747/11674/14433/18746/20848/18648/15937/15275/21991/353204/18641/108155/79459/18642/17319/16337/23917/26395/14635/20185/108099/56632/216805/13807
GO:0030595	leukocyte chemotaxis	136	0.444780226878241	145135400636485	0.00407331975560081	0.00758432937659007	0.00199948533103212	2341	tags=24%, list=14%, signal=20%	22339/14385/105855/17101/18787/17319/13143/16414/16409/19252/12802/238871/17925/18578/106512/12721/170756/22121/16172/232341/12913/11491/277360/18654/26417/50930/20947/22324/171095/380705/13052/257632
GO:0046890	regulation of lipid biosynthetic process	136	0.44565566623763	145421063609972	0.00407331975560081	0.00758432937659007	0.00199948533103212	1744	tags=20%, list=11%, signal=18%	18563/17691/16592/14815/228775/18753/212980/21926/18984/22260/56632/13653/12257/14581/67800/26457/217166/72999/20787/66294/12724/18033/56490/20778/170459/67630/22040
GO:0051301	cell division	497	-0.350781490260326	-1323957993554	0.00407331975560081	0.00758432937659007	0.00199948533103212	3148	tags=33%, list=19%, signal=27%	21969/227937/116733/66440/77579/212307/16413/210766/320213/12450/77407/52398/23955/73420/56194/170472/16319/72119/18005/28193/66578/319583/70385/58230/229285/51944/252966/70645/18951/67121/18000/107995/69556/224023/21335/12443/18817/105083/12445/240641/51886/239122/52432/12144/20842/67139/73804/22390/20877/66311/67236/319651/101565/66679/67903/20362/219072/66442/12448/52696/234388/232539/12631/17…
GO:0070374	positive regulation of ERK1 and ERK2 cascade	136	0.446495529507994	145695117816652	0.00407331975560081	0.00758432937659007	0.00199948533103212	2372	tags=24%, list=14%, signal=21%	22339/19419/16476/109689/18596/19401/17319/76089/384009/16416/26395/52065/26400/12633/11350/16971/11596/19211/107607/14678/54411/20361/19260/21803/11491/15357/20416/26417/20779/192656/19264/257632/109905
GO:0031503	protein-containing complex localization	213	-0.405741891614214	-141495473933435	0.00408163265306122	0.00758703481392557	0.00200019857567087	1865	tags=22%, list=11%, signal=20%	97112/69727/18148/73473/99167/109095/68040/11799/74412/67042/216049/107829/19069/53379/15461/59015/225160/73666/103573/16418/433702/67045/72787/68278/71514/353258/170762/103468/20823/51810/56149/230082/53817/74190/105782/73192/234865/71805/20383/24015/59014/445007/19384/108911/14228/276770
GO:0034728	nucleosome organization	125	-0.532756554896177	-173379113248702	0.00413223140495868	0.00765535667317303	0.0020182105248586	3460	tags=49%, list=21%, signal=39%	53890/319162/319158/319177/320332/319188/80838/66336/13018/66578/97122/58230/59001/18602/319186/70645/319182/69386/319156/66923/66471/83796/319155/74763/319157/97908/57376/68024/20587/83797/319184/72480/319160/319180/20586/319159/18148/66403/20588/54624/15260/326619/326620/319189/56702/17955/19231/107435/93762/66929/53605/19646/27221/75751/110749/101612/114741/50927/56086/17216
GO:0043484	regulation of RNA splicing	124	-0.506192569189176	-164803288840106	0.00413223140495868	0.00765535667317303	0.0020182105248586	1834	tags=35%, list=11%, signal=32%	18148/19205/15388/56541/109095/107701/236732/56758/101214/76938/70248/60365/66354/53379/11758/72486/14265/19826/13207/22687/433702/59013/19652/171170/22185/14105/17149/51810/74111/12261/230753/20462/72462/20382/192170/98758/225027/19656/28000/67996/110809/20383/15481
GO:0010256	endomembrane system organization	326	0.373200883533023	135094659381554	0.00573613766730402	0.0105938697318008	0.00279290179471668	3404	tags=34%, list=21%, signal=28%	17988/227753/13429/11603/77053/17101/18753/54194/211401/223697/99412/434204/74015/330401/18412/67163/11749/14251/26395/54673/75909/93687/100986/235627/52250/227648/74349/70675/11776/19211/228960/67023/83679/13400/69470/78885/67231/12704/56491/56389/18439/241633/170833/29813/13430/17341/70297/69834/20932/232946/73094/320191/218503/319740/109181/319565/22234/26417/15194/12767/380664/71732/19344/235…
GO:0090407	organophosphate biosynthetic process	423	0.363804316375288	134546795556934	0.00574712643678161	0.0105938697318008	0.00279290179471668	1316	tags=16%, list=8%, signal=15%	56421/14751/433182/15277/18655/74747/228026/18563/11674/14433/18746/20848/18648/16592/15937/240752/15275/21991/353204/18641/59027/108155/15212/27399/23971/79459/60525/19015/18642/17319/236900/13139/67216/68671/16337/110911/104418/225651/75320/23917/26395/12709/18700/68738/54673/14635/20185/99712/108099/56632/216805/13807/26457/56442/11513/18803/16969/192156/18806/18597/14447/236899/11545/11512/12…
GO:0098660	inorganic ion transmembrane transport	480	0.354743659089724	132674991605444	0.00574712643678161	0.0105938697318008	0.00279290179471668	1685	tags=15%, list=10%, signal=14%	50527/12725/16440/14579/69597/14385/11977/16439/11603/107723/75785/16410/223864/331004/11972/11555/66395/11979/16416/16523/13198/22333/15170/21871/14810/238871/16511/56437/74096/215335/30791/320790/114143/100986/56632/11350/16491/20866/22318/170770/12289/18578/12297/26941/18803/72699/11596/18301/19211/98396/12721/16534/170756/13830/18754/226922/54411/11932/381290/192176/13057/19260/16818/18439/24…
GO:0009141	nucleoside triphosphate metabolic process	244	0.390939415291087	137767478091239	0.00575815738963532	0.0105965425506434	0.00279360644001924	929	tags=16%, list=6%, signal=15%	56421/14751/433182/15277/18655/74747/11674/14433/18746/20848/18648/15937/15275/21991/353204/18641/16828/108155/11977/104215/79459/78330/18642/17319/16337/20463/23917/26395/68943/14635/231932/20185/108099/207728/56632/216805/13807/12257
GO:0046887	positive regulation of hormone secretion	111	0.479249251335489	153244370450889	0.00576923076923077	0.0105992844364937	0.0027943292937173	1820	tags=19%, list=11%, signal=17%	381853/30878/109689/19015/384783/18642/16452/380714/20677/16878/56708/12289/16971/216856/18754/17128/20909/19219/114229/235442/56455
GO:0016125	sterol metabolic process	107	0.470417746739552	149850537046719	0.00578034682080925	0.0106020954955473	0.00279507038380756	2072	tags=23%, list=13%, signal=21%	20597/20652/67963/18145/18984/98386/20788/76483/110611/67800/16971/192156/72999/16973/20787/14466/18023/14148/14149/20778/20660/15357/26889/230101/100017
GO:0002460	adaptive immune response based on somatic recombination of immune receptors built from immunoglobulin superfamily domains	241	0.395511498503743	139305355573427	0.00580270793036751	0.0106079255718784	0.00279660738879826	2364	tags=24%, list=14%, signal=21%	22339/16453/20848/19883/74131/17688/320795/16161/21929/16362/17101/16331/14462/18753/20852/15040/23882/56532/80859/15170/21926/52118/54123/12520/12487/56708/18761/13482/381305/214855/13848/11596/14998/12042/70450/246177/18439/21803/54644/17085/11491/14980/16842/22040/60533/21355/14964/20947/14972/22034/14102/74732/240354/57914/192656/19264/257632/20351
GO:0072659	protein localization to plasma membrane	241	0.390205976673468	137436667538148	0.00580270793036751	0.0106079255718784	0.00279660738879826	3379	tags=30%, list=21%, signal=24%	12215/13844/12306/11845/23880/104215/51801/226849/76089/56374/18412/14251/21926/18708/107975/12520/665113/22318/12297/16971/26941/56212/94221/18222/227648/217124/11512/21937/20909/20910/192176/21803/12325/56294/19877/218503/235442/319740/16974/19062/18720/100017/56217/19206/229593/76108/329877/109905/20334/226744/192786/69660/108058/233489/72287/232086/57437/54645/66629/53330/328778/231580/14252/…
GO:0031333	negative regulation of protein complex assembly	121	0.448124801045273	144261723416971	0.00584795321637427	0.0106167166891715	0.00279892502417483	1882	tags=23%, list=11%, signal=21%	227753/21833/16911/13685/18753/328572/72205/50875/19240/217356/268857/76709/16800/56637/11797/14026/12333/14466/22121/69017/20910/19219/20740/20660/27360/78688/23999/20259
GO:0051345	positive regulation of hydrolase activity	406	0.366379233794878	134391450451897	0.00584795321637427	0.0106167166891715	0.00279892502417483	2598	tags=27%, list=16%, signal=23%	227753/22339/17127/20848/14674/17688/210376/70186/17872/19419/20354/109689/11603/17196/66494/207592/16403/223864/18596/234094/12125/18753/12370/11555/76089/65106/56532/241694/16452/26395/270163/13033/68943/14810/21926/18015/76088/29809/110829/17925/223453/76483/22260/17896/56637/22165/69710/217201/170770/56212/20846/170625/213027/81489/14683/11596/12042/107607/67231/17931/11932/78781/233204/10899…
GO:0048489	synaptic vesicle transport	127	0.459567405761443	14949589050719	0.005859375	0.0106167166891715	0.00279892502417483	2477	tags=24%, list=15%, signal=20%	13429/68404/382018/22317/11777/72194/11555/78808/14809/56637/22318/64933/11776/18754/69017/12934/20909/20910/11774/18439/13430/232946/228355/64051/74732/56216/17920/76787/109905/20615
GO:0097480	establishment of synaptic vesicle localization	127	0.459567405761443	14949589050719	0.005859375	0.0106167166891715	0.00279892502417483	2477	tags=24%, list=15%, signal=20%	13429/68404/382018/22317/11777/72194/11555/78808/14809/56637/22318/64933/11776/18754/69017/12934/20909/20910/11774/18439/13430/232946/228355/64051/74732/56216/17920/76787/109905/20615
GO:0003206	cardiac chamber morphogenesis	103	0.497260898905497	15715970790768	0.00588235294117647	0.0106167166891715	0.00279892502417483	1779	tags=20%, list=11%, signal=18%	112405/15902/15213/17684/14462/19401/18018/606496/229700/20662/20677/320790/15205/17246/333654/19664/21813/17128/21803/13544/16974
GO:0034341	response to interferon-gamma	103	0.506175336358768	159977123050115	0.00588235294117647	0.0106167166891715	0.00279892502417483	2425	tags=27%, list=15%, signal=23%	227753/14433/22352/16161/16362/20911/104252/16452/22165/20912/14026/20846/76074/17472/22121/16423/20909/20910/20821/69091/69834/19255/80285/74732/22793/14528/15944/286940
GO:0061041	regulation of wound healing	103	0.505171402542813	15965982895838	0.00588235294117647	0.0106167166891715	0.00279892502417483	1461	tags=17%, list=9%, signal=15%	17127/12576/12306/18787/19015/18753/11555/16336/12527/21682/11747/18761/68750/11596/19211/18754/19219
GO:0022411	cellular component disassembly	290	0.3813649986353	135939343189911	0.00589390962671906	0.0106167166891715	0.00279892502417483	2225	tags=23%, list=14%, signal=20%	227753/21809/15277/74747/12177/12176/70381/230895/76559/54194/269254/11555/99412/23871/16337/245860/22333/67526/77044/606496/18412/67379/50875/14251/213948/68943/21926/52639/76709/17281/56486/16800/12305/320528/57028/13482/12257/329015/11789/14026/18627/380969/20787/14466/216965/67443/244962/56389/20740/27360/237782/12421/65019/23999/20259/15194/100756/20947/228361/17318/51897/100504663/171580/54…
GO:0051403	stress-activated MAPK cascade	200	0.418240037476723	143896571051502	0.00589390962671906	0.0106167166891715	0.00279892502417483	2500	tags=30%, list=15%, signal=25%	22339/30957/26401/19419/18626/74256/65106/23882/57912/17873/22695/21940/17966/26395/16396/19252/21926/330177/56458/52065/26400/12192/59009/20185/18518/665113/11596/216965/107607/26412/100532/19219/19260/50932/20353/13544/12421/381921/15357/27050/78943/225392/26417/140577/17318/22034/26407/22032/14102/21899/13543/76108/59041/192656/257632/26365/26390/98432/15259
GO:0051961	negative regulation of nervous system development	280	0.380495784982895	135115807853695	0.00591715976331361	0.01062225679738	0.00280038558377677	2237	tags=21%, list=14%, signal=19%	20848/13844/22352/56484/15902/11845/15213/20354/26456/76089/15903/22129/13390/606496/18536/74132/21926/14567/18015/15205/17246/16800/269473/13392/12257/56637/20352/14581/19664/16971/230674/217166/20350/19211/11785/64294/11512/27103/12704/192176/20361/20353/20660/21803/240057/56294/11491/320191/107503/16974/14964/20360/14972/14102/19089/66867/225164/68585/13196/19712
GO:0042692	muscle cell differentiation	291	0.387307857683938	137984917875909	0.00594059405940594	0.01062225679738	0.00280038558377677	1848	tags=18%, list=11%, signal=16%	22339/11535/17691/19883/14369/21833/69597/15213/14815/13549/18596/19401/103806/57810/328572/18018/216850/19645/606496/12508/50875/14251/12527/75547/66860/18569/15205/12520/12633/72949/20866/56637/11443/19664/15184/11364/56376/13400/18019/17128/19735/327826/20353/21417/13831/17341/21803/77578/15081/19653/19084/54601/22410
GO:0052548	regulation of endopeptidase activity	226	0.386719667205456	135055588031316	0.00594059405940594	0.01062225679738	0.00280038558377677	2147	tags=25%, list=13%, signal=22%	227753/14751/22339/17127/14433/20848/70186/109689/17196/18787/66494/12125/12370/328572/65106/16452/13033/14810/21926/18984/17246/59009/18518/20708/223453/12633/11797/170770/20846/11596/12042/107607/80751/12581/20439/234069/64209/216742/15511/16818/12380/20660/103724/13011/78688/16842/223752/27050/15194/11798/230379/171580/14102/74996/20779/12371
GO:0032271	regulation of protein polymerization	177	0.423915164434012	143416722673271	0.00595238095238095	0.01062225679738	0.00280038558377677	2177	tags=23%, list=13%, signal=20%	227753/12576/26401/11845/105855/18753/57748/434204/104252/22323/72205/50875/19240/78757/76709/319262/11350/11789/14026/12333/101497/67771/23789/329165/14784/12721/18754/83679/16798/20740/27360/277360/23999/27050/73910/20259/230101/72948/13548/73178
GO:0016311	dephosphorylation	301	0.374332502382711	133731610223365	0.00596421471172962	0.01062225679738	0.00280038558377677	2508	tags=26%, list=15%, signal=22%	17127/20597/244416/114663/210376/17872/67078/20354/105855/235542/16331/18596/18753/226849/192652/19043/19244/56532/14049/15170/223989/16452/74302/52468/72102/19252/68943/21926/52065/18518/13924/57028/67603/217695/22027/240672/12531/19267/78887/19211/14466/217124/14678/219135/215821/17931/53310/70799/19260/338355/71887/232341/21803/13537/16329/56294/19877/19255/56205/103583/19062/12953/15194/24585…
GO:0045861	negative regulation of proteolysis	227	0.392431861758386	137015360992475	0.00596421471172962	0.01062225679738	0.00280038558377677	2200	tags=22%, list=13%, signal=20%	14751/22339/14433/108155/109689/18787/17035/328572/20340/30940/56374/170721/57438/18708/18984/17246/269473/59009/18518/20708/12633/22260/11797/12211/80751/66753/12581/69065/12836/20439/234069/13601/64209/216742/20821/15511/12380/20660/13011/216440/78688/16842/65019/53378/15194/71472/11798/171580/74996/20779/20115
GO:1903046	meiotic cell cycle process	153	-0.45632504588025	-153220529304089	0.00596421471172962	0.01062225679738	0.00280038558377677	1884	tags=25%, list=12%, signal=23%	12448/114714/215387/67141/66977/17350/15574/54204/11920/237911/192119/104806/268465/19361/21973/21974/19355/15499/19360/105988/213541/72787/12317/12447/103733/211651/14211/23997/214901/19183/69716/12190/12236/14087/60530/12530/28114/235559
GO:0031668	cellular response to extracellular stimulus	182	0.426933465432513	144921458345481	0.006	0.0106520957468667	0.00280825213846204	2325	tags=30%, list=14%, signal=26%	20525/17691/240752/27368/56295/16828/16476/21847/16403/22278/230784/67579/74302/54673/52639/56458/14281/52187/56486/20788/223453/57028/110147/217695/72124/11911/22027/70415/76257/170822/20787/14466/67443/27103/22282/216742/16401/20469/18439/17341/329065/75747/17977/26417/100504663/14102/235041/54636/74370/22427/69146/230676/268933/140742/19264
GO:0007033	vacuole organization	153	0.447221167949965	148444669828261	0.00601202404809619	0.0106520957468667	0.00280825213846204	3515	tags=41%, list=21%, signal=33%	240752/12306/15212/17101/60599/76559/245860/67526/74302/213948/13033/68943/17921/54673/52639/225020/75909/56486/329015/110147/71742/74349/12721/14466/67443/18439/170833/237782/12751/12421/320191/22040/77040/26889/228361/51897/71732/100504663/54636/72512/76959/74772/15944/20615/218035/56032/21425/29869/69668/54197/14339/66734/75788/233979/93739/22241/75964/14824/19376/73683/19164/74781/98732
GO:0052547	regulation of peptidase activity	270	0.38494502110944	135697901216443	0.00601202404809619	0.0106520957468667	0.00280825213846204	2147	tags=23%, list=13%, signal=20%	227753/14751/22339/17127/14433/20848/70186/109689/17196/18787/66494/17035/12125/12370/328572/65106/16452/170721/13033/14810/21926/18984/17246/59009/18518/20708/223453/12633/11797/170770/20846/11596/12042/107607/12211/80751/12581/12836/20439/234069/13601/64209/216742/15511/16818/12380/20660/103724/13011/78688/16842/223752/27050/26417/15194/11798/230379/171580/14102/74996/20779/12371
GO:0006402	mRNA catabolic process	185	-0.416769968162275	-143285182541598	0.00603621730382294	0.0106520957468667	0.00280825213846204	2356	tags=35%, list=14%, signal=30%	72162/105083/75420/50783/78893/15568/56717/23879/71169/71701/66094/66362/18148/13211/19205/17350/17876/236732/50912/11920/56335/60365/320720/74326/27998/229512/66446/22608/192119/14265/77134/338359/19826/73158/211948/14904/13207/78651/19704/433702/27756/213541/67678/66441/109075/67493/50911/21379/76936/230908/72544/17149/69902/56403/20823/68092/51810/230753/192170/230721/227715/225363/14852/11792
GO:0051258	protein polymerization	220	0.39743214297786	137770021427737	0.00603621730382294	0.0106520957468667	0.00280825213846204	2177	tags=21%, list=13%, signal=18%	227753/12576/26401/11845/105855/18753/211401/99412/57748/434204/104252/22323/72205/50875/19240/78757/27361/76709/319262/11350/11789/14026/12333/101497/67771/23789/329165/14784/12721/18754/83679/16798/76789/74569/70799/20740/27360/277360/23999/27050/73910/20259/230101/72948/13548/73178
GO:0006909	phagocytosis	159	0.440359929212345	146547285556323	0.00604838709677419	0.0106520957468667	0.00280825213846204	2824	tags=27%, list=17%, signal=23%	227753/12725/107817/105855/16410/19401/12798/16416/57912/16185/75415/16414/21926/17921/11350/16971/73182/11596/19211/12721/16423/70450/246177/13057/18439/20778/13430/21803/22040/232201/22324/17304/19264/110279/257632/109905/94176/17886/11352/16835/11629/15900/21817
GO:0009913	epidermal cell differentiation	135	0.442027515856057	144286860249442	0.00604838709677419	0.0106520957468667	0.00280825213846204	2454	tags=26%, list=15%, signal=22%	56338/17133/15213/22295/14284/17979/22695/99683/26395/17921/15205/12192/140476/14581/19664/26941/16450/17134/58231/16798/50523/93691/19877/22234/110253/94092/19206/21418/19156/17920/19712/66705/286940/18755/11886
GO:0046328	regulation of JNK cascade	142	0.454917015511196	149235007091109	0.00608519269776876	0.0106924643584521	0.0028188946676418	2588	tags=30%, list=16%, signal=25%	30957/26401/19419/18626/74256/23882/57912/17873/21940/16396/21926/330177/52065/26400/59009/20185/665113/11596/216965/107607/26412/19260/50932/13544/12421/381921/27050/78943/140577/22034/26407/22032/21899/13543/76108/192656/257632/26365/26390/98432/15259/26408
GO:0006417	regulation of translation	288	-0.398114858837352	-143031505804722	0.00609756097560976	0.0106924643584521	0.0028188946676418	2509	tags=35%, list=15%, signal=30%	26987/18854/67710/26413/75619/213753/11991/72162/228994/17975/21453/75420/78893/212508/78913/17855/15568/194952/56717/23879/28146/105638/12877/18148/13211/19205/101122/15388/67728/56541/56046/69740/68537/27979/52469/74412/72508/67267/211064/56335/66632/74326/74112/218506/224045/13684/66399/116905/65967/53872/209354/14265/52846/224742/217869/73158/19704/107508/16418/433702/213541/19652/227682/7220…
GO:0034250	positive regulation of cellular amide metabolic process	120	-0.462675118829659	-150714341342884	0.00610997963340122	0.0106924643584521	0.0028188946676418	2603	tags=42%, list=16%, signal=36%	12696/56347/67710/26413/75619/11991/72162/228994/75420/15568/194952/56717/23879/28146/12877/18148/13211/19205/101122/15388/12367/56541/56046/52469/72508/67267/56335/74112/218506/224045/14265/224742/16418/213541/19652/227682/72201/67941/207214/67843/12567/55944/13690/53817/13205/12261/98956/192170/12785/276770
GO:0050796	regulation of insulin secretion	137	0.445519369592691	145457626814517	0.00610997963340122	0.0106924643584521	0.0028188946676418	1820	tags=22%, list=11%, signal=20%	381853/18641/109689/19015/384783/18642/59090/16452/380714/21926/20677/13924/18576/12289/16971/18627/15107/217166/216856/16973/20787/170756/18754/20909/214597/19726/93691/56205/15357/56455
GO:0044839	cell cycle G2/M phase transition	114	-0.471507356046362	-153409469826571	0.00617283950617284	0.0107854036237396	0.00284339659634136	2669	tags=40%, list=16%, signal=34%	53892/27354/17193/12313/67121/234664/12443/18817/17535/12144/56399/18148/114714/268697/12314/67141/12566/68251/15574/11799/11920/67153/319944/55982/68964/12545/59046/16906/12315/12189/60364/12428/12534/72400/237877/27401/12567/18392/269582/12530/235559/76843/12649/23834/108911
GO:0044089	positive regulation of cellular component biogenesis	439	0.353160268178482	131162766583495	0.00756143667296786	0.013190771230761	0.00347753272191947	2203	tags=21%, list=13%, signal=19%	227753/22339/21809/17127/12576/13844/26401/11845/16476/20354/105855/11977/11603/66573/104215/223864/234094/12125/224008/269254/211401/245000/328572/57748/434204/104252/22323/14251/78757/21926/68743/54673/76709/110829/319262/234776/22260/18761/22778/11350/56637/11789/69710/170770/14026/67771/23789/329165/216856/14784/12721/72587/18754/83679/114602/16423/232944/192176/216742/18439/50721/13430/13138…
GO:0016570	histone modification	377	0.359457620921089	131678928518703	0.00760456273764259	0.0132451124217838	0.00349185889486448	2128	tags=28%, list=13%, signal=25%	22339/338523/104263/193796/16468/52463/14245/56233/72895/320795/108155/109263/109689/225876/18626/69188/58521/14462/231051/216825/18753/214899/54194/224826/381022/20591/76073/328572/216850/100683/14049/13714/54169/16452/76804/235441/238247/75605/223770/68943/69260/14055/30951/209200/192195/16878/20185/28019/56632/216805/94246/22289/110147/277250/14581/75410/108829/18627/246103/214855/12914/230674…
GO:0060271	cilium assembly	243	0.390409720042934	13760231321469	0.00764818355640535	0.0133001431028055	0.00350636684065588	3482	tags=28%, list=21%, signal=22%	227753/433956/18004/66573/218630/74256/654470/106840/68259/18536/234776/213081/76816/74025/226251/114602/74201/22210/232944/192176/19726/13430/66994/53860/230872/225523/56455/319565/15194/13417/18286/73834/72140/13196/67661/18541/56350/68146/320244/110350/218294/15223/109065/104318/329795/52023/72982/16568/102774/209012/104831/381644/104394/105000/320299/64009/622408/269209/245866/104346/12589/10…
GO:0008610	lipid biosynthetic process	442	0.353559455051932	131120041446281	0.00769230769230769	0.0133558748943364	0.00352105962285257	1965	tags=17%, list=12%, signal=15%	18563/20597/17691/16592/240752/14245/14815/15212/228775/60525/19015/20250/18753/17319/13139/67216/68671/20249/110911/212980/104418/225651/75320/18700/21926/68738/54673/18984/98386/99712/108099/108097/22260/56632/13653/12257/14581/67800/26457/56442/192156/18806/217166/72999/236899/20787/14466/66294/12724/12651/329910/100705/14148/18033/56490/70059/64292/67452/18439/20778/94180/170459/30049/329065/…
GO:0016202	regulation of striated muscle tissue development	128	0.447917359586726	146180445558758	0.00772200772200772	0.0133704061895551	0.00352489056296447	2086	tags=25%, list=13%, signal=22%	17127/16468/56233/14605/14369/14815/17684/11555/57810/328572/606496/14251/56637/11789/19664/67040/21813/19211/15184/66978/17128/19735/327826/21803/13867/16842/15357/16974/22410/71472/22632/208727
GO:0010821	regulation of mitochondrion organization	122	0.445137206593799	143895369411444	0.00773694390715667	0.0133704061895551	0.00352489056296447	1455	tags=20%, list=9%, signal=19%	15277/12177/15937/12176/56295/70186/230895/66494/12125/22333/606496/68943/54673/320528/207728/216805/12257/56637/170770/20847/20787/14466/67749/216742/26949
GO:0043087	regulation of GTPase activity	241	0.38180310397397	134477043927532	0.00773694390715667	0.0133704061895551	0.00352489056296447	2732	tags=28%, list=17%, signal=24%	19419/20354/109689/11603/207592/16403/223864/320484/234094/76089/75415/241694/67091/26395/78757/270163/319934/18015/76117/76088/29809/110829/17925/56637/69710/217201/19415/56212/170625/213027/114713/14683/67231/233204/108995/232341/240057/103724/13544/230824/76281/226089/277360/232227/19395/217692/18720/22324/13543/13196/227800/22325/140570/230837/110279/56716/109905/544817/380916/218397/23805/19…
GO:0002366	leukocyte activation involved in immune response	210	0.410199404438261	141824746579805	0.00782778864970646	0.0134809000268155	0.00355402046961826	1744	tags=21%, list=11%, signal=19%	16453/20848/19883/15368/17688/19419/11977/21929/16362/57757/14462/19401/20911/20852/23882/80859/16414/16409/16431/12520/12487/56708/56632/545652/11350/56048/381305/22318/18806/12721/18754/27103/20909/70450/20910/545649/19219/545650/319146/21803/54644/17085/16842/545648/22040
GO:0022408	negative regulation of cell-cell adhesion	152	0.445425014829709	148584501739249	0.00784313725490196	0.0134809000268155	0.00355402046961826	2751	tags=28%, list=17%, signal=24%	22339/16453/12477/21929/16362/17196/74256/18753/11555/100182/15170/16452/12399/26395/16396/12527/57438/18708/11350/381305/353310/69769/19260/232341/21803/19255/16842/60533/19084/434215/94212/23939/20947/67122/26365/230979/67245/14357/23938/15223/65113/11352/20971
GO:0045665	negative regulation of neuron differentiation	204	0.400337415504101	137986774708963	0.00785854616895874	0.0134809000268155	0.00355402046961826	2567	tags=25%, list=16%, signal=21%	13844/22352/56484/15902/11845/15213/20354/26456/76089/15903/22129/13390/606496/74132/14567/15205/17246/269473/13392/56637/20352/14581/19664/16971/20350/19211/11785/64294/11512/27103/12704/192176/20361/20353/240057/56294/11491/14964/20360/14972/19089/66867/225164/68585/13196/19712/20351/20615/19347/23924/14357
GO:0051348	negative regulation of transferase activity	204	0.400741596594515	138126086306892	0.00785854616895874	0.0134809000268155	0.00355402046961826	1787	tags=25%, list=11%, signal=22%	12576/20597/13844/320795/21929/228775/216505/384783/11770/18753/226849/100037258/23882/59090/17873/19645/22695/15170/606496/19252/18015/192231/209200/108099/11350/67603/56637/11789/78388/97998/240672/16973/19211/14466/16798/50523/19735/19260/232341/20660/101809/237782/13537/56013/19255/65019/15357/19084/16974/19062
GO:0042063	gliogenesis	251	0.384313512975807	135084105891306	0.0078740157480315	0.0134809000268155	0.00355402046961826	2313	tags=22%, list=14%, signal=19%	17988/20848/22352/15902/15212/77053/234094/104156/223697/192897/16195/212980/13390/16409/26395/14810/21926/18015/20677/15205/16878/56708/13392/11350/12257/16971/230674/217166/11596/19211/59024/18023/20238/13138/21803/13867/16842/107503/16974/192157/319565/17937/26417/77582/12767/59287/56217/14102/67490/68585/494504/19262/19153/232232
GO:0050803	regulation of synapse structure or activity	205	0.404206302330164	139356502413478	0.0078740157480315	0.0134809000268155	0.00355402046961826	1675	tags=14%, list=10%, signal=13%	13429/16154/112405/13844/11845/20354/11603/22346/104156/11838/14810/21926/66860/11350/56637/18222/233071/329165/216856/20350/19211/56376/13400/72289/13430/13138/240057/56013/211187
GO:0007163	establishment or maintenance of cell polarity	188	0.410594128785805	140042733557074	0.00793650793650794	0.0135250813216915	0.00356566815085994	2593	tags=24%, list=16%, signal=20%	227753/74734/11845/15213/105855/104215/14462/232288/78757/270163/76088/11426/15205/16800/110829/17925/76816/56637/11789/23912/26941/56212/74025/67771/78885/232944/53310/74206/11852/13498/19877/16897/18763/319565/15194/217325/56217/12331/59041/79264/11853/94176/18571/17886/15223
GO:0018209	peptidyl-serine modification	273	0.382728103631588	135264350895992	0.00793650793650794	0.0135250813216915	0.00356566815085994	2701	tags=26%, list=16%, signal=22%	22339/74747/228026/15275/320795/17872/108155/109689/223864/12747/18753/17319/18413/236900/245000/546071/606496/78757/68943/238871/21926/21951/214897/93687/16878/100986/18761/545652/56637/21813/18754/13400/58231/16798/11545/50523/545649/381290/216742/56613/232341/545650/319146/21803/70762/19877/18763/545648/19062/102626/78943/26417/233789/23939/20779/74370/13548/17346/192656/56480/24086/16589/1875…
GO:0048588	developmental cell growth	206	0.412741067308823	142187162119733	0.00793650793650794	0.0135250813216915	0.00356566815085994	2070	tags=22%, list=13%, signal=19%	22339/68404/382018/19411/20354/14815/26456/381022/328572/606496/23807/74132/75547/54673/14567/71955/12305/11350/56637/20352/16971/19415/21813/20403/20350/56376/12934/27103/16401/20361/19735/22284/20353/266692/50721/22368/13430/319740/23999/20360/12767/269878/15468/22632/11538
GO:0032868	response to insulin	189	0.417308649530228	14233296836497	0.00796812749003984	0.0135580753907447	0.00357436650160492	2260	tags=29%, list=14%, signal=25%	18746/56484/14245/108155/104215/228775/384783/13685/18753/12702/16337/22278/230784/606496/18708/56458/12192/13924/18761/13653/237542/18576/56637/11789/22318/77781/26457/20912/20846/18710/19267/72674/231207/14784/19211/20787/11545/14678/20384/19653/75747/19255/235442/192157/19062/20416/54601/20683/12953/68421/64898/20779/20544/19262/230796
GO:0099504	synaptic vesicle cycle	164	0.433252756611363	145141568540891	0.00798403193612774	0.0135642693108407	0.00357599942809829	2477	tags=21%, list=15%, signal=18%	13429/68404/12725/382018/13002/11845/22317/72194/11555/78808/14809/56637/22318/108800/216856/11776/19211/18754/69017/20909/20910/11774/229227/18439/13430/19877/218503/64051/74732/56216/17920/76787/109905/224671/20615
GO:0070302	regulation of stress-activated protein kinase signaling cascade	181	0.422340918556882	143206449953109	0.008	0.0135705521472393	0.00357765579593155	2500	tags=31%, list=15%, signal=27%	22339/30957/26401/19419/18626/74256/65106/23882/57912/17873/21940/17966/26395/16396/19252/21926/330177/56458/52065/26400/59009/20185/18518/665113/11596/216965/107607/26412/100532/19260/50932/20353/13544/12421/381921/15357/27050/78943/225392/26417/140577/17318/22034/26407/22032/14102/21899/13543/76108/59041/192656/257632/26365/26390/98432/15259
GO:0032872	regulation of stress-activated MAPK cascade	180	0.425967319325387	144356568750369	0.00801603206412826	0.0135769241392433	0.003579335668193	2500	tags=31%, list=15%, signal=27%	22339/30957/26401/19419/18626/74256/65106/23882/57912/17873/21940/17966/26395/16396/19252/21926/330177/56458/52065/26400/59009/20185/18518/665113/11596/216965/107607/26412/100532/19260/50932/20353/13544/12421/381921/15357/27050/78943/225392/26417/140577/17318/22034/26407/22032/14102/21899/13543/76108/59041/192656/257632/26365/26390/98432/15259
GO:0035264	multicellular organism growth	173	0.420944461350287	141449305027638	0.00804828973843058	0.0135894773703255	0.00358264512380335	2540	tags=25%, list=16%, signal=21%	20848/20850/20851/19411/69597/225876/18004/19401/231051/11555/328572/19377/17979/238871/20662/77087/14955/320790/12192/20185/22778/22289/333654/14683/16598/74493/71175/13498/15081/22592/73094/107503/70661/22764/217325/19206/20239/230796/22589/18541/109241/227331/231507
GO:1903305	regulation of regulated secretory pathway	135	0.440712367656121	143857568864348	0.00806451612903226	0.0135894773703255	0.00358264512380335	1391	tags=17%, list=8%, signal=16%	68404/382018/15368/22317/20911/72194/11555/16414/16409/380714/78808/14809/56632/56637/22318/20912/18806/18754/14678/69017/20909/70450/20910
GO:0032259	methylation	276	-0.405363144727744	-145594970182909	0.00808080808080808	0.0135894773703255	0.00358264512380335	2863	tags=37%, list=17%, signal=31%	15278/57295/13018/78890/22083/66578/70359/69487/67332/64707/53892/17193/23942/319822/228019/217038/66317/23808/74322/230027/57773/240174/108943/73681/20587/239122/328162/93759/76781/70511/20586/214575/230709/84505/76357/239706/73694/73473/69740/238505/116940/75339/54624/75422/109095/234728/69544/20230/101867/12151/66310/56335/100609/66354/218214/55982/59035/52064/54632/74016/77305/74157/52686/121…
GO:0061351	neural precursor cell proliferation	143	0.446687769251949	146897370738051	0.00808080808080808	0.0135894773703255	0.00358264512380335	1923	tags=20%, list=12%, signal=18%	22339/19883/56484/15902/12227/100182/57810/18536/18015/56458/16800/110829/20602/18222/15184/14678/320165/192176/68703/327826/329559/21803/16842/320191/107503/225523/16974/14707/12767
GO:0007051	spindle organization	151	-0.450354246670958	-150470694403249	0.00809716599190283	0.0135894773703255	0.00358264512380335	2857	tags=37%, list=17%, signal=31%	72119/22154/18005/51944/51885/19765/107995/70235/21335/233276/18817/233064/259279/235587/20842/20877/66311/66679/219072/66442/268697/67141/66977/71909/17350/328580/26934/11799/54204/19822/74237/13494/73738/69885/66406/192119/13589/229524/16765/269523/16551/230376/105988/18226/13006/225745/24061/103733/66165/223921/17865/51810/16211/100088/19385
GO:0010001	glial cell differentiation	179	0.409182028968109	138305268803909	0.00809716599190283	0.0135894773703255	0.00358264512380335	2313	tags=22%, list=14%, signal=19%	17988/20848/22352/15902/234094/192897/16195/212980/13390/16409/26395/18015/20677/15205/16878/56708/13392/11350/16971/230674/217166/11596/19211/59024/18023/13138/21803/13867/16842/107503/16974/17937/26417/12767/59287/56217/68585/19262/19153/232232
GO:2000278	regulation of DNA biosynthetic process	104	-0.465367963657249	-149304913038844	0.0082135523613963	0.0137639225934914	0.00362863477528991	1446	tags=29%, list=9%, signal=26%	11920/12461/53379/68964/22059/229512/22596/12465/72107/67459/72400/106344/214901/72151/22791/19718/51810/53817/98956/69263/12468/56351/12649/12469/21781/15519/12466/12462/245474
GO:0098542	defense response to other organism	337	0.357593590961507	13006757598323	0.00941619585687382	0.015755389739338	0.00415365276272641	2487	tags=23%, list=15%, signal=20%	74747/14433/12177/12176/78317/16161/16362/17101/18787/57757/18753/19043/15040/230073/20249/16523/15979/16396/14109/103213/231093/21926/209200/54123/56048/72124/20847/19664/319190/20846/100038882/67040/76074/17951/17472/66294/107607/12493/16172/21937/384059/27103/70450/17952/78781/13057/19260/67070/18439/21803/12913/24014/11491/22040/20416/67248/26417/77040/80285/171095/14972/94094/69146/72512/150…
GO:0098693	regulation of synaptic vesicle cycle	106	0.469736378121376	14948871390879	0.00961538461538462	0.0160401438681982	0.00422872356666117	1391	tags=15%, list=8%, signal=14%	13429/68404/382018/13002/22317/72194/11555/78808/14809/56637/22318/216856/19211/18754/69017/20910
GO:1903169	regulation of calcium ion transmembrane transport	111	0.456431882703287	145948306280431	0.00961538461538462	0.0160401438681982	0.00422872356666117	2304	tags=25%, list=14%, signal=22%	14579/223864/11555/66395/16416/15170/238871/56437/320790/11350/20866/12289/18578/12297/18803/72699/12721/18754/13057/19260/21803/78688/15194/116873/12288/66109/20544/238161
GO:0001838	embryonic epithelial tube formation	128	0.441550916614491	144102719722982	0.00965250965250965	0.0160778248127646	0.00423865753605766	2383	tags=27%, list=15%, signal=24%	11535/19411/270685/225876/16911/17684/14462/19401/12370/654470/99683/22323/20677/11350/22289/12614/12042/58231/59024/100169/17769/20353/21803/13544/230824/16974/22034/19206/13543/225164/21418/20115/140570/235626/67661
GO:0009755	hormone-mediated signaling pathway	126	0.43663502727749	141990218398158	0.00972762645914397	0.0161785787425763	0.00426521967421113	2133	tags=29%, list=13%, signal=26%	104263/21833/19411/14815/18626/77128/19015/19401/381022/328572/17979/16452/67488/74132/75547/56404/20185/20602/26457/16969/67040/72674/217166/224902/16798/11545/50523/22378/94186/56736/11604/12953/17977/15468/235041/67490/20779
GO:0045087	innate immune response	487	0.345343555506127	129121875736231	0.00974658869395711	0.0161857764196945	0.0042671172249504	3016	tags=28%, list=18%, signal=23%	227753/16453/14433/22352/20850/20851/19419/11845/16161/21929/16362/17101/14462/74256/18035/56501/17319/20911/93694/15040/230073/245860/15170/104252/16452/14251/16396/14109/27361/21926/268857/52118/74735/52065/192231/209200/16800/54123/108960/22165/14581/20847/319190/20912/14026/20846/100038882/214855/76074/17951/217166/17472/12721/12042/66294/18754/107607/22121/26412/384059/16423/66949/93679/2090…
GO:0046700	heterocycle catabolic process	391	0.350922403240968	128625830274834	0.00978473581213307	0.016190894451764	0.00426846651102944	1667	tags=18%, list=10%, signal=16%	56421/14751/22339/433182/15277/18655/74747/11674/14433/18746/20848/18648/15937/15275/52463/22352/21991/15368/353204/18641/268420/16828/108155/52830/12227/79459/18642/17319/16337/229003/22695/213988/22057/238871/14635/12192/20185/212647/108099/57028/207728/13807/381305/326622/16969/56055/233016/75901/217351/14447/52502/72587/12193/234699/213484/75686/234069/214597/78781/69241/56490/237400/229096/1…
GO:0046777	protein autophosphorylation	210	0.391086662976252	13521659531248	0.00978473581213307	0.016190894451764	0.00426846651102944	2989	tags=34%, list=18%, signal=28%	22339/15275/16476/11479/18596/12747/18753/226849/244895/245000/16337/102414/56532/16452/72065/68943/98267/12750/21682/330177/214897/12305/665113/20491/11350/56637/22165/71742/78388/70415/269774/216965/58231/22637/27103/50932/16818/20868/232341/16428/12325/102626/11421/18715/78943/26417/233789/20779/13548/76108/59041/17346/19264/110279/74772/14773/16589/56398/13666/21754/17164/29869/108058/11352/1…
GO:0046578	regulation of Ras protein signal transduction	192	0.402176021039337	137499192110387	0.00982318271119843	0.016190894451764	0.00426846651102944	2329	tags=26%, list=14%, signal=23%	13844/19419/11845/108155/109689/67168/18596/320484/234094/320404/57912/233046/11857/104418/14251/26395/75547/18015/20662/30938/16800/17925/269608/229541/216805/11350/69632/19415/73341/20663/101497/20403/114713/219140/215821/72318/16801/13430/240057/277360/102098/232227/22324/228355/230098/235041/68585/22325/226970/110279
GO:0007254	JNK cascade	151	0.441829731558954	14724277878578	0.00984251968503937	0.016190894451764	0.00426846651102944	2588	tags=28%, list=16%, signal=24%	30957/26401/19419/18626/74256/23882/57912/17873/21940/16396/21926/330177/52065/26400/59009/20185/665113/11596/216965/107607/26412/19219/19260/50932/13544/12421/381921/27050/78943/140577/22034/26407/22032/21899/13543/76108/192656/257632/26365/26390/98432/15259/26408
GO:0008203	cholesterol metabolic process	100	0.474708361274391	148935937885368	0.00986193293885602	0.016190894451764	0.00426846651102944	2072	tags=25%, list=13%, signal=22%	20597/20652/67963/18145/18984/98386/20788/76483/110611/67800/16971/192156/72999/16973/20787/14466/18023/14148/14149/20778/20660/15357/26889/230101/100017
GO:0010951	negative regulation of endopeptidase activity	100	0.48255954503838	151399183770191	0.00986193293885602	0.016190894451764	0.00426846651102944	2133	tags=30%, list=13%, signal=26%	14751/22339/14433/109689/18787/328572/18984/17246/59009/18518/20708/12633/11797/80751/12581/20439/234069/64209/216742/15511/12380/20660/13011/78688/16842/15194/11798/171580/74996/20779
GO:0002065	columnar/cuboidal epithelial cell differentiation	101	0.480187877123646	150761391353132	0.00988142292490119	0.016190894451764	0.00426846651102944	2237	tags=26%, list=14%, signal=22%	19411/15213/225876/22295/18787/22346/19401/99683/17921/20677/15205/140476/11350/14581/19664/26941/16450/214597/19726/17341/19653/16842/12142/110253/17920/19712
GO:0030111	regulation of Wnt signaling pathway	223	0.387878473539391	135334420296371	0.00988142292490119	0.016190894451764	0.00426846651102944	2285	tags=25%, list=14%, signal=22%	17127/56484/14369/21833/235542/21929/74256/621976/13198/68259/21951/214897/56458/20677/93687/11426/14296/13653/11350/56637/11789/212398/19664/16971/26941/74025/353310/58231/16798/22210/20439/70122/50523/74493/18033/17847/232341/207742/68151/76281/16842/16974/12006/56612/22410/114606/140577/360216/11798/74996/20779/67772/494504/67122/629378
GO:0043467	regulation of generation of precursor metabolites and energy	101	0.481502232823404	15117405086302	0.00988142292490119	0.016190894451764	0.00426846651102944	1151	tags=25%, list=7%, signal=23%	18655/74747/20848/18648/15937/12176/244416/108155/11977/66494/384783/17319/69181/16337/20463/68943/20185/108099/207728/56632/216805/70673/77781/16969/14447
GO:0060560	developmental growth involved in morphogenesis	206	0.393206183796943	135457495825549	0.00992063492063492	0.0162310979618672	0.00427906551388333	2070	tags=20%, list=13%, signal=18%	22339/68404/382018/19411/20354/235542/26456/328572/74132/75605/54673/14567/71955/12305/11350/56637/20352/16971/19415/21813/20403/20350/12934/27103/59024/16401/20361/22284/20353/266692/50721/22368/13430/21803/319740/16974/23999/20360/12767/269878/11538
GO:0009167	purine ribonucleoside monophosphate metabolic process	222	0.385093419958917	134060274816423	0.0099601593625498	0.0162716931388184	0.00428976777334416	929	tags=16%, list=6%, signal=16%	56421/14751/433182/15277/18655/74747/11674/14433/18746/20848/18648/15937/15275/21991/353204/18641/16828/108155/11977/79459/78330/18642/17319/16337/20463/23917/26395/68943/14635/20185/108099/207728/56632/216805/13807/12257
GO:0030073	insulin secretion	165	0.424098108846001	142190625677051	0.01	0.0163126843657817	0.00430057444496196	2237	tags=23%, list=14%, signal=20%	381853/18641/109689/19015/384783/18642/59090/16452/380714/21926/20677/13924/18576/12289/16971/20912/18627/15107/217166/216856/16973/20787/170756/18754/11481/20909/214597/19726/93691/19653/56205/15357/56455/15194/12288/74370/378435/19712
GO:0010948	negative regulation of cell cycle process	202	-0.407179917606551	-141569545138651	0.0100603621730382	0.0163628831814416	0.00431380854788172	2624	tags=34%, list=16%, signal=29%	27354/17193/18854/234664/224023/12443/18817/17535/12043/12144/17245/227292/76454/20877/57913/105837/18148/268697/12237/67141/327799/68251/12162/54369/15574/11799/12366/11920/75430/69274/108961/26951/17120/19090/234736/22059/69601/56292/56150/12189/19355/60364/13006/26992/68729/24061/209334/12317/19650/12534/72400/14534/67941/107047/269424/69716/12567/18392/12236/269582/67177/79456/26425/235559/76…
GO:0048639	positive regulation of developmental growth	163	0.428625961532473	143160052428928	0.0100603621730382	0.0163628831814416	0.00431380854788172	2070	tags=21%, list=13%, signal=18%	22339/382018/20850/20851/74131/20354/14815/11603/18787/19015/11555/328572/16337/54673/14567/320790/71955/22778/56637/19664/16971/19415/20403/100705/20361/19219/71175/22368/73094/319740/23999/12767/269878/11538
GO:0055088	lipid homeostasis	113	0.448236672232373	143309354379734	0.0115830115830116	0.0188117633051554	0.00495941604218905	1529	tags=20%, list=9%, signal=19%	19883/14385/17101/11770/20652/22278/67963/230784/11430/18145/26395/20185/20788/22260/327987/67800/80911/217166/16973/22282/18023/56490/20778
GO:0007050	cell cycle arrest	116	0.447287739978539	143407368902515	0.0116504854368932	0.0188659398143542	0.00497369879944428	1900	tags=27%, list=12%, signal=24%	17127/12576/15902/16362/60599/69188/17319/56289/57748/434204/13198/19645/26395/20677/17246/28019/13924/11789/17248/11785/12581/27103/12380/21803/20482/19941/18763/65019/54601/22410/78943
GO:1902652	secondary alcohol metabolic process	104	0.46852758654593	148551320613763	0.0116504854368932	0.0188659398143542	0.00497369879944428	2072	tags=24%, list=13%, signal=21%	20597/20652/67963/18145/18984/98386/20788/76483/110611/67800/16971/192156/72999/16973/20787/14466/18023/14148/14149/20778/20660/15357/26889/230101/100017
GO:0009126	purine nucleoside monophosphate metabolic process	223	0.38508999765805	134361495030712	0.0118577075098814	0.0191275022698776	0.00504265549515191	929	tags=16%, list=6%, signal=15%	56421/14751/433182/15277/18655/74747/11674/14433/18746/20848/18648/15937/15275/21991/353204/18641/16828/108155/11977/79459/78330/18642/17319/16337/20463/23917/26395/68943/14635/20185/108099/207728/56632/216805/13807/12257
GO:0002699	positive regulation of immune effector process	193	0.393672139494326	134545988601433	0.0118811881188119	0.0191275022698776	0.00504265549515191	2436	tags=26%, list=15%, signal=23%	14751/15275/20850/15368/20851/74131/19419/16362/14462/19401/17319/20911/20852/15040/230073/80859/16414/16409/21926/52118/12520/12487/56708/56632/18806/214855/12493/20909/70450/20910/78781/20361/19260/18439/21803/14980/21355/14964/26417/22324/14972/22034/240354/68585/192656/19264/257632/109905/26365/230979/27223
GO:0009161	ribonucleoside monophosphate metabolic process	226	0.377722896109876	131913611261743	0.0118811881188119	0.0191275022698776	0.00504265549515191	929	tags=16%, list=6%, signal=15%	56421/14751/433182/15277/18655/74747/11674/14433/18746/20848/18648/15937/15275/21991/353204/18641/16828/108155/11977/79459/78330/18642/17319/16337/20463/23917/26395/68943/14635/20185/108099/207728/56632/216805/13807/12257
GO:0010721	negative regulation of cell development	291	0.364891931293111	129998868275349	0.0118811881188119	0.0191275022698776	0.00504265549515191	2237	tags=21%, list=14%, signal=19%	20848/13844/22352/56484/15902/11845/15213/20354/26456/76089/15903/22129/13390/606496/14114/18536/74132/14567/18015/15205/17246/16800/269473/13392/12257/56637/20352/14581/19664/16971/230674/217166/20350/19211/11785/64294/11512/27103/17128/12704/192176/20361/19735/20353/20660/21803/240057/56294/11491/320191/107503/14964/20360/14972/22632/14102/19089/66867/225164/68585/13196/19712
GO:0008361	regulation of cell size	176	0.408768091554245	13802952211617	0.0119760479041916	0.019217626003452	0.00506641515461711	2381	tags=24%, list=15%, signal=21%	22339/12725/108155/20354/11977/107723/26456/223864/328572/74132/241296/14567/71955/11350/56637/20352/11750/16971/26941/97998/20350/19211/16534/11855/12934/20361/20353/18439/22368/13430/12421/319740/23999/20360/26889/269878/11538/74370/68585/230796/20351/20499
GO:0051668	localization within membrane	150	0.435689174782205	14472030626306	0.0119760479041916	0.019217626003452	0.00506641515461711	1623	tags=20%, list=10%, signal=18%	227753/13429/16421/11603/104156/16416/16414/99683/11838/26395/13385/14809/12520/213081/665113/71770/56637/22318/18222/11776/67231/20909/192176/53310/16401/13430/13138/218811/21803/240057
GO:0002685	regulation of leukocyte migration	144	0.438178762210385	144559080289172	0.0120240480961924	0.019217626003452	0.00506641515461711	3710	tags=36%, list=23%, signal=28%	22339/105855/21936/18787/17319/13143/16416/56532/12527/19252/76088/12520/12333/106512/11596/170756/13601/16401/19219/19260/20868/232341/21803/12913/11491/18654/26417/50930/20947/68585/100952/380705/110279/257632/230979/380916/57781/11629/17395/16854/13202/17874/19354/18613/19353/19229/108737/15894/68050/22340/68992/15235
GO:0035148	tube formation	144	0.43695668670348	144155906683881	0.0120240480961924	0.019217626003452	0.00506641515461711	2383	tags=26%, list=15%, signal=23%	22339/11535/19411/270685/225876/16911/17684/14462/19401/12125/12370/654470/99683/22323/20677/76816/11350/22289/12614/12042/58231/59024/100169/17769/20353/21803/13544/230824/16974/22034/19206/13543/225164/21418/20115/140570/235626/67661
GO:0071236	cellular response to antibiotic	144	0.435618897212914	143714558003719	0.0120240480961924	0.019217626003452	0.00506641515461711	2211	tags=24%, list=14%, signal=21%	12576/12176/56484/16439/21929/60599/12925/18596/18753/269254/52231/20852/15903/216850/56532/68943/76709/17246/13653/11350/11513/70415/12333/19211/18754/11512/14148/11852/78688/65019/27050/23939/20779/19156/59041
GO:0016331	morphogenesis of embryonic epithelium	142	0.437667486323592	143576318752671	0.0121703853955375	0.0193954556879892	0.00511329706440755	2763	tags=30%, list=17%, signal=25%	11535/19411/270685/225876/16911/17684/14462/19401/12370/654470/99683/22323/20677/11350/22289/12614/16450/12042/58231/59024/100169/17769/20353/21803/13544/230824/16974/15194/217325/22034/19206/13543/225164/21418/20115/140570/235626/67661/231413/11352/24069/20971/18747
GO:0016458	gene silencing	200	-0.393996160381807	-136668765823399	0.0121703853955375	0.0193954556879892	0.00511329706440755	2159	tags=25%, list=13%, signal=22%	93759/15568/17192/14000/20586/230709/84505/13211/12566/75339/15260/101867/12151/56335/53379/56702/22059/83701/192119/74355/14265/52846/100336/13207/16418/433702/19652/331623/20937/67276/107435/93762/70999/74522/20286/94223/26396/72322/51869/12544/223828/68092/15182/21849/70472/13433/15201/208643/21429
GO:0006790	sulfur compound metabolic process	213	-0.386042538700325	-134625664987547	0.0122448979591837	0.019486125385406	0.0051372006583777	2106	tags=24%, list=13%, signal=21%	17855/67870/14782/14297/27402/67096/104184/238505/13382/15531/230161/67873/52538/56451/93683/14630/30926/66383/18041/235339/14869/26897/26426/18293/12974/57320/15360/15488/11600/210009/14870/14104/20917/22021/20656/67493/433256/107476/269378/66902/26570/109006/217698/26425/236539/15526/13433/72043/232087/108156
GO:0050778	positive regulation of immune response	468	0.337818329189723	126062046866593	0.0134357005758157	0.0213504092483509	0.00562868883772075	2436	tags=23%, list=15%, signal=20%	15275/20850/20851/74131/19419/11845/105855/12477/16161/21929/16362/23880/210757/14462/19401/74256/18035/17319/20911/20852/15040/230073/80859/16414/15170/67596/14251/16409/21926/21682/52118/52065/192231/54123/12520/108960/12487/56708/18761/56632/11350/381305/22165/14581/107321/18578/12297/18803/72699/18806/214855/217166/14998/12042/16534/18754/13709/22637/16822/384059/27103/18019/16423/20909/20910…
GO:0072657	protein localization to membrane	455	0.34743782923474	129045070505022	0.0134615384615385	0.0213607769561859	0.00563142211560244	1787	tags=16%, list=11%, signal=15%	227753/16421/12215/13844/12306/11845/108155/11603/23880/104215/51801/104156/226849/76089/208884/16414/56374/18412/18145/14251/26395/75965/14810/21926/13385/54673/14567/18708/76709/107975/11426/14809/12520/213081/665113/52250/56637/22318/170770/12297/16971/26941/56212/140740/94221/18222/227648/216856/11596/11776/13830/217124/20170/52348/11512/21937/20909/20910/93730/192176/53310/16401/74043/13138/…
GO:0046488	phosphatidylinositol metabolic process	118	0.441089573240403	14144098944228	0.0135396518375242	0.0213926499032882	0.00563982490074315	1950	tags=21%, list=12%, signal=19%	240752/114663/210376/27399/16331/18596/12702/225651/74302/18700/18708/71795/26457/18710/19211/219135/76500/16329/192157/19062/242291/77582/18720/233789/27392
GO:0071772	response to BMP	122	0.43903589767991	141923055960552	0.0135396518375242	0.0213926499032882	0.00563982490074315	2629	tags=19%, list=16%, signal=16%	11482/14462/13390/66313/22057/18569/15205/13653/11350/19664/11481/17128/22284/20482/16842/387206/26417/269878/380664/17130/735280/68431/12168
GO:0071773	cellular response to BMP stimulus	122	0.43903589767991	141923055960552	0.0135396518375242	0.0213926499032882	0.00563982490074315	2629	tags=19%, list=16%, signal=16%	11482/14462/13390/66313/22057/18569/15205/13653/11350/19664/11481/17128/22284/20482/16842/387206/26417/269878/380664/17130/735280/68431/12168
GO:0002698	negative regulation of immune effector process	104	0.462718322490456	146709435798406	0.0135922330097087	0.0214145437446408	0.00564559685663416	918	tags=13%, list=6%, signal=13%	21809/16453/15368/21929/16362/57757/19043/93694/15040/15170/16396/21926/110213/381305
GO:0030509	BMP signaling pathway	115	0.44799279342583	143422808230723	0.0135922330097087	0.0214145437446408	0.00564559685663416	2629	tags=19%, list=16%, signal=16%	11482/13390/66313/22057/18569/15205/13653/11350/19664/11481/17128/22284/20482/16842/387206/26417/269878/380664/17130/735280/68431/12168
GO:0043271	negative regulation of ion transport	121	0.43560099643891	140230021462433	0.01364522417154	0.0214674508303317	0.00565954495098685	1956	tags=20%, list=12%, signal=18%	13844/20855/14579/11977/11603/384783/65106/21926/16511/56437/15205/110213/12297/11911/26941/94221/19211/18754/19735/232341/21803/19062/11421/17999
GO:0046425	regulation of JAK-STAT cascade	102	0.462758809129918	146167805314638	0.0136986301369863	0.0215208592777086	0.00567362522120994	2989	tags=31%, list=18%, signal=26%	16154/16362/21936/22346/18413/12702/16195/16452/21926/15205/16878/56708/545652/72674/21937/545649/19219/16818/545650/319146/19255/545648/80285/15468/19264/545645/217039/208266/52023/15239/18983/16590
GO:0045055	regulated exocytosis	194	0.392301410026303	134352529848937	0.0137524557956778	0.0215747746241413	0.0056878391271411	2613	tags=22%, list=16%, signal=19%	68404/382018/15368/19419/22317/20911/72194/11555/16414/16409/380714/78808/14809/20318/56632/56637/22318/20912/18806/12721/18754/14678/69017/20909/70450/20910/18439/109685/12288/171580/64051/74732/56216/20972/17920/19712/110279/76787/109905/56398/20615/17886/218035
GO:0031349	positive regulation of defense response	275	0.365112352839267	129274023403639	0.0138613861386139	0.0217148627044008	0.00572477107558676	3395	tags=31%, list=21%, signal=25%	20850/20851/19419/11845/21929/16362/18787/11770/18035/17319/18413/23871/15040/230073/80859/16452/14251/21926/52118/52065/18569/192231/54123/12520/78334/108960/12487/207728/22165/14581/106512/217166/11596/12042/18754/107607/16172/21937/384059/16423/78781/13057/19219/19260/67070/102626/223752/11421/26417/80285/22324/171095/21899/68585/72512/192656/11690/20466/257632/15944/56480/67245/17164/332579/1…
GO:0072175	epithelial tube formation	131	0.436670426145684	142028539391776	0.0139720558882236	0.0218572755479141	0.00576231591012867	2383	tags=27%, list=15%, signal=23%	11535/19411/270685/225876/16911/17684/14462/19401/12370/654470/99683/22323/20677/11350/22289/12614/12042/58231/59024/100169/17769/20353/21803/13544/230824/16974/22034/19206/13543/225164/21418/20115/140570/235626/67661
GO:0033044	regulation of chromosome organization	320	-0.362029597218907	-131642238722151	0.0142566191446029	0.0222395215429207	0.00586308886208149	2394	tags=32%, list=15%, signal=27%	66317/224023/13016/11991/21335/72162/18817/59125/20587/17535/93759/23894/234344/20877/56399/230709/84505/17222/69917/73473/268697/12237/67141/12464/75339/54624/93765/327799/15260/11799/50912/11920/75430/26951/19822/66354/12461/320209/53379/55982/17120/68964/67849/74016/217031/56702/22059/229512/14265/223970/21973/56292/56150/12189/269400/19704/19360/52563/26992/67045/22596/17863/14582/20937/12465…
GO:0043414	macromolecule methylation	238	-0.38434463133189	-135874492795304	0.0142566191446029	0.0222395215429207	0.00586308886208149	2863	tags=37%, list=17%, signal=31%	15278/57295/13018/78890/22083/66578/70359/67332/64707/53892/17193/23942/228019/66317/23808/74322/57773/240174/108943/20587/239122/328162/93759/70511/20586/214575/230709/84505/76357/239706/73694/73473/238505/116940/75339/54624/109095/234728/69544/20230/12151/66310/56335/100609/66354/218214/55982/59035/54632/74016/77305/74157/52686/12189/226830/71974/210009/66083/72722/17863/331623/17299/14582/2737…
GO:0051098	regulation of binding	332	0.351369818039222	127548103396178	0.0150943396226415	0.0235131543980866	0.00619886149069192	2271	tags=24%, list=14%, signal=21%	13806/17127/15368/15902/12306/11845/14938/15213/16476/109689/11603/66573/228775/14462/223864/19401/74256/11555/76089/99412/57810/245000/328572/15903/13198/19645/16452/14251/217356/381280/21951/93687/107975/209200/15205/16878/110213/11350/56637/14958/16971/16969/18627/13848/11596/15184/170822/58231/67443/11545/17128/64209/16401/71175/266692/20660/21803/16976/19877/18763/16842/67819/11421/18715/233…
GO:0007272	ensheathment of neurons	128	0.431463764463229	140810718722505	0.0154440154440154	0.0239566354573367	0.00631577807336278	685	tags=9%, list=4%, signal=9%	17988/19411/69597/15212/17196/19015/19401/234094/192897/12527/21926/18015
GO:0008366	axon ensheathment	128	0.431463764463229	140810718722505	0.0154440154440154	0.0239566354573367	0.00631577807336278	685	tags=9%, list=4%, signal=9%	17988/19411/69597/15212/17196/19015/19401/234094/192897/12527/21926/18015
GO:0045834	positive regulation of lipid metabolic process	113	0.444125116943626	141994815944063	0.0154440154440154	0.0239566354573367	0.00631577807336278	2930	tags=29%, list=18%, signal=24%	18563/384783/18596/18753/20249/212980/104418/21926/54673/18984/12520/22260/56632/67800/26457/217166/20787/18754/56490/20778/170459/21803/228361/100504663/20779/22325/257632/11666/75387/16835/18591/66826/75669
GO:0090257	regulation of muscle system process	188	0.396960756638639	135392753030718	0.0158730158730159	0.0245532245532246	0.00647305910463805	2086	tags=19%, list=13%, signal=17%	17127/16468/56484/20855/14815/11603/11555/328572/18018/67731/606496/11749/26395/238871/56458/56637/18578/13400/11545/21937/17128/381290/192176/19735/19219/16818/12325/19877/78688/14790/20416/12288/57080/22632/21924/208727
GO:1901991	negative regulation of mitotic cell cycle phase transition	132	-0.44355058640382	-146332296054829	0.0158730158730159	0.0245532245532246	0.00647305910463805	2624	tags=44%, list=16%, signal=37%	19356/74335/116733/22137/12450/14056/66214/70385/27354/17193/18854/234664/224023/12443/18817/17535/12043/12144/227292/76454/20877/57913/268697/12237/67141/327799/15574/11799/12366/11920/75430/69274/26951/17120/19090/234736/22059/56150/12189/60364/26992/209334/19650/12534/72400/67941/107047/269424/69716/18392/12236/269582/67177/235559/12649/23834/19891
GO:0050663	cytokine secretion	181	0.400146374404934	135680771675976	0.016	0.0247108042741201	0.0065146024402125	2577	tags=25%, list=16%, signal=22%	14433/15275/19419/21929/17196/16410/14462/17319/18413/230073/14114/21926/56632/11350/19664/16971/100038882/214855/13848/11596/11545/16172/16822/19219/19260/18439/54644/387140/60533/434215/26417/171095/67457/94092/21899/20779/69146/57914/192656/257632/230979/26390/11746/15975/108655/57781
GO:0006469	negative regulation of protein kinase activity	161	0.417601894420714	139253132194607	0.0160642570281124	0.0247108042741201	0.0065146024402125	1787	tags=25%, list=11%, signal=23%	12576/20597/13844/320795/21929/228775/11770/18753/100037258/23882/17873/19645/15170/19252/18015/192231/108099/11350/67603/56637/11789/78388/97998/240672/16973/19211/14466/16798/50523/19735/19260/20660/101809/237782/13537/56013/19255/15357/19084/16974/19062
GO:0031345	negative regulation of cell projection organization	166	0.406475196984908	136458358859724	0.0160642570281124	0.0247108042741201	0.0065146024402125	2203	tags=23%, list=13%, signal=21%	13844/22352/11845/20354/26456/18753/76089/606496/74132/14567/15205/17246/269473/56637/20352/14581/19664/16971/14026/23789/20350/19211/64294/11512/74201/12704/192176/20361/20353/13430/240057/56294/11491/14964/20360/14972/19089/68585/13196
GO:0043547	positive regulation of GTPase activity	174	0.400909173449372	134977131189591	0.0160642570281124	0.0247108042741201	0.0065146024402125	2790	tags=30%, list=17%, signal=26%	19419/20354/11603/207592/16403/223864/234094/76089/241694/26395/270163/18015/76088/29809/110829/17925/56637/69710/217201/56212/170625/213027/14683/67231/233204/108995/103724/13544/230824/76281/226089/277360/232227/19395/217692/18720/22324/13543/13196/227800/230837/110279/109905/544817/218397/23805/192786/15223/245638/51791/233489/18003/229877
GO:0061572	actin filament bundle organization	141	0.428057643371452	14011950324525	0.0162932790224033	0.0250282869427472	0.006598301592406	2777	tags=28%, list=17%, signal=23%	21809/17127/109689/223864/234094/211401/18708/235431/18761/57028/11350/69710/23912/22027/14026/23789/16423/192176/19219/11852/234686/27360/19877/114229/19062/20947/110253/385354/235041/20779/22793/230837/11853/242687/80880/21754/11352/20971/11629
GO:0044270	cellular nitrogen compound catabolic process	386	0.352189418194219	1294195564699	0.0171428571428571	0.0262968099861304	0.00693272710208253	1667	tags=18%, list=10%, signal=17%	56421/14751/22339/433182/15277/18655/74747/11674/14433/18746/20848/18648/15937/15275/52463/22352/21991/15368/353204/18641/268420/16828/108155/52830/12227/79459/18642/17319/16337/229003/22695/213988/22057/238871/18984/14635/12192/20185/108099/57028/207728/13807/381305/326622/16969/56055/233016/75901/217351/14447/52502/72587/12193/234699/213484/75686/234069/214597/78781/69241/56490/237400/229096/18…
GO:0010975	regulation of neuron projection development	475	0.337267278145826	126015147832816	0.0172413793103448	0.0264113095806667	0.00696291306162052	2211	tags=20%, list=14%, signal=18%	22339/13844/382018/22352/11845/20354/14815/11603/26456/14462/16403/17319/269254/77480/67287/76089/99412/328572/606496/11838/26395/74132/270163/14810/13385/54673/14567/18015/12492/15205/17246/71955/269473/16878/665113/12633/11350/56637/20352/14581/19664/16971/19415/18222/233071/20403/329165/216856/20350/19211/11785/105689/56376/64294/11512/12934/12704/192176/20361/19735/212168/20353/22368/13430/20…
GO:1901361	organic cyclic compound catabolic process	422	0.342876363330083	126669789118909	0.0174081237911025	0.0266298546513961	0.00702052892208691	1667	tags=17%, list=10%, signal=16%	56421/14751/22339/433182/15277/18655/74747/11674/14433/18746/20848/18648/15937/15275/52463/22352/21991/15368/353204/18641/268420/16828/108155/52830/12227/79459/18642/17319/16337/229003/22695/213988/22057/238871/14635/12192/20185/212647/108099/57028/207728/13807/381305/326622/16969/56055/233016/75901/217351/14447/52502/72587/12193/234699/213484/75686/234069/214597/78781/69241/56490/237400/229096/1…
GO:0019439	aromatic compound catabolic process	398	0.346347433945021	127082659601767	0.0175097276264591	0.0267482855730163	0.00705175131219713	1667	tags=17%, list=10%, signal=16%	56421/14751/22339/433182/15277/18655/74747/11674/14433/18746/20848/18648/15937/15275/52463/22352/21991/15368/353204/18641/268420/16828/108155/52830/12227/79459/18642/17319/16337/229003/22695/213988/22057/238871/14635/12192/20185/108099/57028/207728/13807/381305/326622/16969/56055/233016/75901/217351/14447/52502/72587/12193/234699/213484/75686/234069/214597/78781/69241/56490/237400/229096/18439/23…
GO:1901137	carbohydrate derivative biosynthetic process	491	0.3336897663002	124709494597428	0.0176470588235294	0.026920892494929	0.00709725632539767	1316	tags=14%, list=8%, signal=13%	56421/14751/433182/15277/18655/74747/228026/16453/16432/11674/14433/18746/20848/18648/15937/15275/52463/21991/353204/18641/108155/11977/23971/79459/60525/18596/26433/51801/18642/17319/236900/99412/328572/14594/16337/20652/217119/225651/56374/18145/23917/68292/26395/18700/68738/16431/14635/20185/108099/76483/56632/216805/13807/20316/207958/14595/11513/16969/18597/14447/20449/67075/64294/11545/5673…
GO:0034764	positive regulation of transmembrane transport	170	0.397059686283592	133494578411434	0.0179282868525896	0.0273122386487109	0.00720042838649751	2576	tags=22%, list=16%, signal=19%	13844/104215/384783/223864/17250/18753/17319/11555/16337/11838/68943/16511/100986/11350/20866/237542/12289/12297/26941/18803/11596/11932/192176/18439/232341/13430/24014/13867/15194/116873/12288/20544/238161/109905/56398/19739/218397/93692
GO:0045787	positive regulation of cell cycle	295	-0.360146496439249	-130021497318708	0.0179640718562874	0.0273291106919586	0.00720487642683214	1877	tags=22%, list=11%, signal=20%	67903/105837/18148/114714/27214/386649/19247/268697/67141/54624/19014/26934/11799/101867/12366/72508/108961/20873/107829/320209/67849/13684/12545/22059/19684/16906/225160/21423/69601/28036/56150/12189/15499/18226/11651/209334/12317/12447/71514/12534/59008/73139/237877/19358/15289/12567/18392/67811/12544/51810/12190/67177/12034/53817/13205/12530/76843/14156/11792/12649/23834/208643/18432/108911/19…
GO:0017157	regulation of exocytosis	182	0.39246966736581	133222811412543	0.018	0.0273461538461538	0.00720936957779063	3575	tags=30%, list=22%, signal=23%	68404/382018/15368/22317/20911/72194/11555/16414/16409/380714/78808/14809/56632/56637/22318/20912/18806/18754/14678/69017/54411/20909/70450/20910/109685/235442/53378/20844/76338/171580/56216/17920/19712/110279/74772/109905/18571/20615/93692/16783/20971/15239/328778/11540/18952/545192/19354/26431/378460/19339/19157/17967/13447/20479
GO:2000027	regulation of animal organ morphogenesis	141	0.426577167128152	139634887215166	0.0183299389002037	0.0278092077141636	0.00733144621378444	2169	tags=25%, list=13%, signal=22%	22339/21929/17684/14462/104156/12368/99683/21926/18984/15205/110829/16878/12633/11350/11789/12614/14595/19664/18222/21813/238386/70122/17128/59024/327826/21803/13544/230824/16974/14707/140577/71458/13543/21418/68585
GO:0051017	actin filament bundle assembly	140	0.428285698867939	140173068112372	0.0183673469387755	0.0278277886497065	0.00733634477583391	2777	tags=28%, list=17%, signal=23%	21809/17127/109689/223864/234094/211401/18708/235431/18761/57028/11350/69710/23912/22027/14026/23789/16423/192176/19219/11852/234686/27360/19877/114229/19062/20947/110253/385354/235041/20779/22793/230837/11853/242687/80880/21754/11352/20971/11629
GO:0006163	purine nucleotide metabolic process	369	0.345510064222379	126301062066713	0.0189393939393939	0.0286552253036521	0.00755448501866531	1316	tags=15%, list=8%, signal=15%	56421/14751/433182/15277/18655/74747/228026/11674/14433/18746/20848/18648/15937/15275/19883/21991/353204/18641/16828/108155/11977/104215/23971/79459/78330/60525/18642/17319/236900/16337/20463/23917/26395/68943/238871/68738/14635/231932/20185/108099/207728/56632/216805/13807/12257/67800/11513/16969/192156/18597/14447/11545/213484/11512/75686/329910/100705
GO:1904892	regulation of STAT cascade	106	0.450122993948076	143246958507193	0.0192307692307692	0.0290563261874737	0.00766022875600097	2989	tags=33%, list=18%, signal=27%	16154/16362/21936/22346/18413/12702/16195/16451/16452/21926/15205/16878/56708/545652/72674/21937/545649/19219/16818/545650/319146/19255/545648/80285/15468/57914/107895/19264/545645/217039/208266/52023/15239/18983/16590
GO:0140013	meiotic nuclear division	137	-0.435077634960196	-14461948002972	0.0195694716242661	0.0295277429965053	0.00778451014564762	2467	tags=27%, list=15%, signal=23%	107995/18817/17535/239083/12877/12448/114714/215387/67141/66977/17350/54204/11920/237911/104806/268465/19361/21973/21974/19355/15499/105988/72787/12317/12447/211651/14211/23997/214901/19183/69716/12190/12236/14087/60530/235559
GO:0016569	covalent chromatin modification	390	0.343741195290178	125934523231644	0.0196463654223969	0.0296033789607233	0.00780445033988804	2128	tags=27%, list=13%, signal=24%	22339/338523/104263/193796/16468/52463/14245/56233/72895/320795/108155/109263/109689/225876/18626/69188/58521/14462/231051/216825/18753/214899/54194/224826/381022/20591/76073/328572/216850/100683/14049/13714/54169/16452/76804/235441/238247/75605/223770/68943/69260/14055/30951/209200/192195/16878/20185/28019/56632/216805/94246/22289/110147/277250/14581/75410/108829/18627/246103/214855/12914/230674…
GO:0097193	intrinsic apoptotic signaling pathway	252	0.371062335729144	130271259769142	0.0198019801980198	0.0297567800258287	0.00784489204069148	1736	tags=21%, list=11%, signal=19%	50527/74747/228026/18453/217558/15937/12176/15368/17688/228775/12925/74256/12125/17319/13143/69181/66168/328572/65106/57748/13198/108705/56532/16452/26395/57438/68943/21926/54673/18708/22070/17246/110213/216805/56637/17210/170770/11911/26941/21981/11545/12581/69065/21937/64209/16818/29813/12913/20482/19941/78688/19255/74126
GO:1901988	negative regulation of cell cycle phase transition	145	-0.42990060188269	-143544914919334	0.0198019801980198	0.0297567800258287	0.00784489204069148	3210	tags=42%, list=20%, signal=34%	19356/74335/116733/210766/22137/12450/14056/66214/70385/27354/17193/18854/234664/224023/12443/18817/17535/12043/12144/227292/76454/20877/57913/268697/12237/67141/327799/68251/15574/11799/12366/11920/75430/69274/26951/17120/19090/234736/22059/56150/12189/60364/26992/209334/19650/12534/72400/67941/107047/269424/69716/18392/12236/269582/67177/235559/76843/12649/23834/19891
GO:0006839	mitochondrial transport	158	-0.405626519861953	-136469176808628	0.0199203187250996	0.0298939925508279	0.00788106589566891	2107	tags=32%, list=13%, signal=28%	69029/67681/12028/71701/94279/16573/30055/28080/22228/67067/52538/78830/17713/105787/223696/30059/11983/52838/22059/27376/17714/641376/105675/68512/12122/66154/66592/68653/30058/53600/381038/67952/12799/21854/30056/215999/18408/53333/66525/56384/66865/56428/28185/72170/66445/11947/11740/15525/15519/15510
GO:0002253	activation of immune response	303	0.352148906557149	125765405711731	0.0199600798403194	0.0299130735818336	0.00788609629976959	2429	tags=23%, list=15%, signal=20%	11845/105855/12477/21929/16362/23880/210757/14462/74256/18035/230073/80859/15170/67596/14251/21926/21682/52065/192231/54123/12520/108960/12487/11350/381305/22165/14581/107321/18578/12297/18803/72699/217166/12042/16534/18754/13709/22637/16822/384059/18019/16423/246177/78781/13057/22284/19260/16818/67070/77647/232341/16428/19255/22040/102626/223752/27050/12501/22034/268749/21899/240354/68585/72512/…
GO:0000302	response to reactive oxygen species	171	0.393645264754339	132603464491429	0.02	0.0299323410013532	0.00789117584217648	2588	tags=29%, list=16%, signal=24%	112405/12176/56484/15368/54683/16476/11977/21929/16410/18596/18753/269254/52231/20852/12368/216850/56532/230784/68943/21926/56458/14281/12633/11350/70415/12333/18806/11545/11502/16818/11852/78688/75747/22040/27050/26417/23939/20779/19156/230676/59041/14528/140742/18127/12359/19275/108655/93692/26408
GO:0007623	circadian rhythm	161	0.40618697634096	135446724423024	0.0200803212851406	0.0300119396504939	0.0079121607339743	1772	tags=24%, list=11%, signal=21%	20893/17691/19883/15902/59027/108155/225876/21847/18626/13170/214899/269254/268903/20591/18030/328572/15903/19377/229599/75605/20185/13653/56637/11911/18627/217166/19211/20787/105689/66704/20439/22284/19219/19653/50789/103583/107503/214162
GO:1900180	regulation of protein localization to nucleus	100	-0.448119678711253	-143060875167556	0.0202020202020202	0.0301530827846617	0.00794937083025726	1904	tags=27%, list=12%, signal=24%	19052/97112/18148/269113/12488/13663/57320/22687/11600/23988/18226/11651/67459/12534/72400/12550/76936/230908/68051/21849/11640/20019/72565/19384/70572/18053
GO:0045930	negative regulation of mitotic cell cycle	205	-0.381787168636139	-132899558120942	0.0202429149797571	0.0301734015736002	0.00795472754914557	2624	tags=36%, list=16%, signal=30%	22591/27354/17193/18854/240255/234664/224023/229543/12443/18817/17535/12043/12144/227292/76454/22390/20877/71701/57913/105837/52696/69917/268697/12237/67141/74041/327799/12162/54369/15574/11799/12366/11920/75430/69274/26951/17120/19090/234736/217011/15461/22059/268465/21973/56292/56150/12189/21974/208628/60364/140917/68014/26992/209334/19650/12534/72400/67941/107047/17685/269424/69716/18392/12236…
GO:0034248	regulation of cellular amide metabolic process	326	-0.35196267878934	-12770090804761	0.0208768267223382	0.0310764069379624	0.00819279025584428	2509	tags=31%, list=15%, signal=27%	26987/18854/67710/26413/75619/213753/11991/72162/228994/17975/21453/75420/78893/212508/78913/17855/15568/194952/56717/23879/28146/105638/12877/18148/13211/19205/101122/15388/12367/67728/56541/56046/69740/68537/27979/52469/74412/72508/67267/211064/56335/66632/74326/74112/218506/224045/13684/66399/116905/65967/53872/209354/14265/52846/224742/217869/73158/19704/107508/16418/433702/213541/19652/22768…
GO:0035051	cardiocyte differentiation	125	0.419763041330779	136504603841271	0.0212355212355212	0.0315678581807614	0.00832235339875408	2320	tags=25%, list=14%, signal=21%	22339/17691/12306/14369/14815/17684/18596/19401/103806/328572/216850/606496/75547/18569/15205/56637/19664/11364/56376/17128/19735/327826/21803/16974/26417/22632/19712/20544/13052/238161/17130
GO:0015718	monocarboxylic acid transport	103	0.456228566749866	144191406256487	0.0215686274509804	0.0319770803763865	0.00843023818812131	1867	tags=17%, list=11%, signal=16%	80879/26399/19015/384783/17250/11770/17319/66350/104681/18015/26569/26457/26941/76257/67452/18439/114229/11421
GO:0048640	negative regulation of developmental growth	103	0.459635238360131	145268087564801	0.0215686274509804	0.0319770803763865	0.00843023818812131	2540	tags=28%, list=16%, signal=24%	12576/16468/20354/26456/17684/11555/19377/606496/74132/14955/11789/20352/21813/20350/14683/19211/58231/20361/19735/20353/20360/22632/19206/68585/20239/13052/20351/108655/231507
GO:0009165	nucleotide biosynthetic process	235	0.364520018856745	127706358298104	0.0216962524654832	0.0320802877363963	0.00845744713332234	903	tags=15%, list=6%, signal=14%	56421/14751/433182/15277/18655/74747/228026/11674/14433/18746/20848/18648/15937/15275/21991/353204/18641/59027/108155/23971/79459/60525/18642/17319/236900/16337/23917/26395/68738/14635/20185/108099/56632/216805/13807
GO:0071478	cellular response to radiation	134	-0.431969883572876	-143042196947461	0.0216962524654832	0.0320802877363963	0.00845744713332234	2698	tags=36%, list=16%, signal=30%	319583/69076/26416/22591/59001/26420/72162/93759/12144/20877/12028/230709/18148/66467/74041/15574/11920/13194/56335/19822/67967/171543/13663/15461/22059/98415/72440/68539/14265/19361/19355/15499/66656/70238/22596/52033/19362/67738/56428/13665/60530/12530/18538/77065/18971/12649/14375
GO:0044782	cilium organization	266	0.364320264585034	128417470515174	0.0217391304347826	0.0321007720438846	0.00846284748848961	3482	tags=26%, list=21%, signal=21%	227753/433956/18004/66573/218630/74256/654470/106840/68259/18536/234776/213081/76816/74025/226251/114602/74201/22210/232944/74569/192176/19726/13430/66994/53860/230872/225523/56455/319565/15194/13417/18286/73834/72140/13196/67661/18541/56350/68146/320244/110350/218294/15223/109065/104318/329795/72421/52023/72982/16568/102774/209012/104831/381644/104394/105000/320299/64009/622408/269209/245866/104…
GO:0001841	neural tube formation	112	0.440609918170965	141485104115379	0.0227272727272727	0.0335151515151515	0.00883572567783094	2997	tags=37%, list=18%, signal=30%	11535/19411/270685/225876/16911/17684/19401/12370/654470/99683/22323/20677/11350/22289/12614/12042/58231/59024/100169/17769/20353/21803/13544/230824/16974/22034/19206/13543/225164/21418/20115/140570/235626/67661/11352/24069/20971/18747/11783/18749/102774
GO:1904951	positive regulation of establishment of protein localization	361	0.344170660016168	12563769098806	0.0227703984819734	0.0335340355806426	0.00884070415517085	1760	tags=18%, list=11%, signal=17%	14751/21809/381853/14433/15275/215280/19419/11845/109689/17196/77128/14462/19015/384783/223864/76157/18753/18642/17319/18413/328572/15040/230073/606496/16452/18536/380714/21926/54673/18708/76709/20677/17246/235431/12520/22260/18761/11350/56637/22318/170770/12289/12297/16971/214855/227648/216856/11596/16534/11785/13830/18754/16172/20909/11502/192176/19219/19260/18439/20660/21803/69981/68151/387140…
GO:0015849	organic acid transport	212	0.375785695424885	130047678774367	0.0234833659491194	0.0344464227317321	0.00908124021765471	3016	tags=25%, list=18%, signal=20%	80879/14664/14815/26399/19015/384783/17250/11770/18753/17319/66350/65106/215113/104681/241296/21926/18015/26569/215335/26457/26941/18627/76257/12934/20910/18023/19735/67452/18439/114229/11421/94280/15194/26889/64051/224661/19156/17920/625098/72055/17254/11666/17339/56018/74114/78070/102857/54208/68039/100561/11540/18173
GO:0022612	gland morphogenesis	102	0.448530984137424	141673779674232	0.0234833659491194	0.0344464227317321	0.00908124021765471	2169	tags=25%, list=13%, signal=22%	20850/19411/14815/21929/104156/20852/17979/75605/21926/110829/12305/12633/14595/26941/12333/21813/238386/16973/327826/13138/21803/16974/13710/19206/20779/68585
GO:0046942	carboxylic acid transport	212	0.375785695424885	130047678774367	0.0234833659491194	0.0344464227317321	0.00908124021765471	3016	tags=25%, list=18%, signal=20%	80879/14664/14815/26399/19015/384783/17250/11770/18753/17319/66350/65106/215113/104681/241296/21926/18015/26569/215335/26457/26941/18627/76257/12934/20910/18023/19735/67452/18439/114229/11421/94280/15194/26889/64051/224661/19156/17920/625098/72055/17254/11666/17339/56018/74114/78070/102857/54208/68039/100561/11540/18173
GO:1990138	neuron projection extension	152	0.407713652320098	136004777157456	0.0235294117647059	0.0344682508765095	0.00908699485371004	2169	tags=22%, list=13%, signal=19%	22339/68404/382018/20354/26456/328572/74132/54673/14567/12305/11350/56637/20352/16971/19415/20403/20350/12934/27103/16401/20361/22284/20353/266692/22368/13430/319740/23999/20360/12767/269878/11538/68585
GO:0015980	energy derivation by oxidation of organic compounds	209	-0.372145441715518	-129550783270672	0.024390243902439	0.0356820234869015	0.00940698630043945	2628	tags=37%, list=16%, signal=32%	227731/66052/232493/72900/75619/67472/15251/12861/17449/67530/20916/67273/56717/75406/14297/68197/269224/12028/78920/71701/67876/66945/75597/268697/66925/13382/380601/230075/56451/78830/12398/68202/66383/56412/407785/235339/320720/18293/17448/12974/57320/22059/12850/66152/70383/52637/67264/12858/66414/27357/12122/269523/22272/20917/11651/22273/20656/12534/21379/269951/68015/14194/67680/15289/2271…
GO:0006941	striated muscle contraction	121	0.427451579393136	137606535895188	0.0253411306042885	0.0370241617547465	0.00976081926912037	2318	tags=21%, list=14%, signal=18%	11674/20855/11603/26399/11555/16523/22290/238871/16511/17896/333654/12289/18578/11443/13400/192176/19735/14790/12767/12288/21924/208727/20544/238161/232975
GO:0071383	cellular response to steroid hormone stimulus	120	0.426430266474578	137020843879695	0.025440313111546	0.0371200346983771	0.00978609461449554	2237	tags=32%, list=14%, signal=28%	74747/104263/14815/18626/77128/13685/381022/328572/67731/17979/22695/16452/18145/67488/74132/75547/56404/12192/20185/20602/16969/67040/224902/12193/16798/11545/67749/22378/94186/21803/56736/387140/12953/15468/235041/67490/20779/12371/19712
GO:0007088	regulation of mitotic nuclear division	142	-0.41649502793843	-138890356163585	0.0255402750491159	0.0372167907830332	0.00981160278566688	2362	tags=32%, list=14%, signal=28%	21335/18817/23980/240641/20842/20877/105837/12537/386649/17222/268697/12237/67141/30839/327799/12162/54369/11799/11920/75430/26951/13494/17120/67849/56292/56150/16551/18226/52563/13006/67045/24061/209334/59008/103733/107047/69716/51810/12236/67177/12034/12649/23834/100088/19385
GO:0016241	regulation of macroautophagy	100	0.444940321250373	139596454274664	0.0256410256410256	0.0373144399460189	0.00983734640244335	2392	tags=29%, list=15%, signal=25%	12177/12176/15368/230895/11555/230784/18145/74302/68943/54673/225020/17281/320528/110147/107607/237782/75747/18715/26417/15194/100756/72512/192656/11975/140742/257632/74772/15944/56480
GO:0008637	apoptotic mitochondrial changes	101	0.44446940334098	139547099903832	0.0256916996047431	0.0373390535648434	0.0098438353835173	980	tags=18%, list=6%, signal=17%	15277/12177/15937/12176/26401/56295/70186/16476/11977/66494/12125/14049/606496/68943/54673/56637/17210/170770
GO:0048863	stem cell differentiation	145	0.409400927331582	135023117631823	0.0261569416498994	0.0379653247569406	0.0100089416176573	2365	tags=26%, list=14%, signal=22%	104263/20848/16468/20354/26456/17684/244059/17979/58202/76804/11749/76626/15205/16878/56637/20352/19664/20350/12193/17128/20361/100169/20353/69562/16974/54601/20360/11772/26417/226442/12454/381695/21418/19712/19264/20351/235626
GO:0008654	phospholipid biosynthetic process	139	0.417914848677574	136813449952573	0.026369168356998	0.0382231981688594	0.0100769257568993	1950	tags=20%, list=12%, signal=18%	18563/16592/240752/15212/19015/13139/67216/68671/110911/104418/225651/75320/18700/54673/99712/56632/26457/56442/192156/18806/236899/12651/67630/574418/68262/77582/18720/27392
GO:0009259	ribonucleotide metabolic process	357	0.341994441402861	124738404327325	0.0265151515151515	0.0383844994447089	0.0101194502200289	1316	tags=16%, list=8%, signal=15%	56421/14751/433182/15277/18655/74747/228026/11674/14433/18746/20848/18648/15937/15275/19883/21991/353204/18641/16828/108155/11977/104215/23971/79459/78330/60525/18642/17319/236900/16337/20463/23917/26395/68943/238871/68738/14635/231932/20185/108099/207728/56632/216805/13807/12257/67800/11513/16969/192156/18597/14447/11545/213484/11512/75686/329910/100705
GO:0061387	regulation of extent of cell growth	106	0.442208338734641	140728201851344	0.0269230769230769	0.0389240824534942	0.0102617025217644	2169	tags=22%, list=13%, signal=19%	22339/20354/26456/328572/74132/14567/71955/11350/56637/20352/16971/20350/12934/20361/20353/22368/13430/319740/23999/20360/269878/11538/68585
GO:0035296	regulation of tube diameter	110	0.437453494562928	139592420343151	0.0270793036750484	0.0390478616226903	0.0102943348905351	2320	tags=18%, list=14%, signal=16%	30878/11535/19015/26433/11555/26395/58861/21926/18627/240672/11512/19735/27360/19877/15357/20416/11421/12288/14528/17130
GO:0097746	regulation of blood vessel diameter	110	0.437453494562928	139592420343151	0.0270793036750484	0.0390478616226903	0.0102943348905351	2320	tags=18%, list=14%, signal=16%	30878/11535/19015/26433/11555/26395/58861/21926/18627/240672/11512/19735/27360/19877/15357/20416/11421/12288/14528/17130
GO:0060491	regulation of cell projection assembly	149	0.404222537066142	134288875423345	0.0276134122287968	0.0397661900065746	0.0104837105090142	2185	tags=25%, list=13%, signal=22%	21809/11845/11977/11603/66573/104215/74256/18753/104252/68743/76709/234776/18761/76816/11789/69710/14026/56212/114602/74201/232944/18439/13430/53860/230872/225523/56455/319565/23999/15194/18286/385354/208727/20779/228880/73178/24057
GO:1901605	alpha-amino acid metabolic process	162	-0.394345400306473	-133241943900485	0.0278330019880716	0.04000599418151	0.0105469309872259	1584	tags=22%, list=10%, signal=20%	67873/18242/14718/67618/14630/229363/57320/109079/14287/210009/11566/69906/14719/66194/27364/69051/14194/269378/12035/66902/68133/26570/108037/18263/20768/50493/236539/54375/231327/51797/20425/237823/69719/108156/14450
GO:0002440	production of molecular mediator of immune response	175	0.388286937737285	13102882205935	0.0278884462151394	0.04000599418151	0.0105469309872259	2436	tags=25%, list=15%, signal=22%	14751/21809/16453/15275/15368/74131/17688/320795/21929/14462/17319/20852/15040/230073/74552/21940/103213/21926/16431/12520/12487/110213/56708/56632/214855/12493/20909/20361/19260/21803/22040/26417/20947/22034/14102/240354/68585/15064/57914/19264/257632/26365/230979/27223
GO:0051783	regulation of nuclear division	165	-0.387844721082865	-131323284955821	0.0278884462151394	0.04000599418151	0.0105469309872259	2441	tags=30%, list=15%, signal=26%	224023/21335/18817/23980/240641/20842/20877/105837/12537/386649/17222/268697/12237/67141/30839/327799/12162/54369/11799/11920/75430/26951/13494/17120/67849/56292/56150/19355/16551/18226/52563/13006/67045/24061/209334/12317/59008/103733/107047/69716/51810/12236/67177/12034/12649/23834/100088/19385
GO:0006605	protein targeting	228	-0.360043424779604	-126774479888304	0.028	0.0401139896373057	0.0105754022361603	1575	tags=18%, list=10%, signal=17%	269113/67067/17713/53611/105787/223696/30059/53421/70827/11983/66980/14828/29858/15461/22630/52838/432486/17714/641376/68512/12122/69035/68653/30058/53600/381038/67952/21854/30056/53333/66525/107045/66865/20973/28185/72170/83397/15525/15519/15481/15510
GO:0043491	protein kinase B signaling	135	0.419045962673651	136785209258501	0.0282258064516129	0.0403851771481033	0.0106468964214568	2373	tags=25%, list=14%, signal=22%	22339/240752/14462/19401/18413/269254/328572/16337/13198/230784/78757/21926/52065/12192/12487/56708/216805/237542/26941/73182/18710/19211/20130/266692/13138/21803/75747/19062/68421/20779/68585/19882/140742/15442
GO:0042180	cellular ketone metabolic process	143	0.411693014351381	135389024554486	0.0282828282828283	0.0404144807245582	0.0106546218337324	1744	tags=20%, list=11%, signal=18%	14751/228026/11674/16592/20851/228775/384783/236900/212980/108099/22260/13653/11789/20602/67800/217166/72999/20787/12724/18754/100705/66887/18023/381290/14149/170459/15357/22040
GO:0010977	negative regulation of neuron projection development	140	0.411963462608638	134830984683089	0.0285714285714286	0.0407741935483871	0.0107494542808634	2560	tags=27%, list=16%, signal=23%	13844/22352/11845/20354/26456/76089/606496/74132/14567/15205/17246/269473/56637/20352/14581/19664/16971/20350/19211/64294/11512/12704/192176/20361/20353/240057/56294/11491/14964/20360/14972/19089/68585/13196/20351/20615/19347/23924
GO:0035150	regulation of tube size	120	0.423025523774946	135926829794453	0.0293542074363992	0.0417834664410007	0.0110155326964473	3003	tags=22%, list=18%, signal=19%	30878/11535/19015/26433/11555/26395/58861/21926/18627/240672/11512/19735/27360/19877/15357/20416/11421/12288/14528/17130/18127/12168/14629/229877/18591/230857/11540
GO:0050880	regulation of blood vessel size	120	0.423025523774946	135926829794453	0.0293542074363992	0.0417834664410007	0.0110155326964473	3003	tags=22%, list=18%, signal=19%	30878/11535/19015/26433/11555/26395/58861/21926/18627/240672/11512/19735/27360/19877/15357/20416/11421/12288/14528/17130/18127/12168/14629/229877/18591/230857/11540
GO:0009123	nucleoside monophosphate metabolic process	235	0.358855203044743	12572174027891	0.029585798816568	0.0420589890631417	0.0110881697634817	929	tags=15%, list=6%, signal=15%	56421/14751/433182/15277/18655/74747/11674/14433/18746/20848/18648/15937/15275/21991/353204/18641/16828/108155/11977/79459/78330/18642/17319/16337/20463/23917/26395/68943/14635/20185/108099/207728/56632/216805/13807/12257
GO:0009314	response to radiation	332	-0.345799676965698	-125122913164311	0.0296610169491525	0.0421117904310176	0.0111020899870485	2779	tags=30%, list=17%, signal=26%	13649/55978/319583/69076/26416/116870/58230/12696/22591/17193/59001/26420/71101/18854/15251/320234/72162/229543/12443/13872/93759/12043/69723/12144/56717/60534/12369/20877/19049/12028/230709/18294/18148/58186/22166/12367/66467/69917/623474/18950/74041/68251/15574/11920/13194/56335/105787/19822/72108/67967/171543/108841/57434/13663/71991/19090/234736/15461/22059/98415/72440/68539/14265/19361/12189…
GO:0030900	forebrain development	281	0.353181870196963	12545424610669	0.0298210735586481	0.0422847530203395	0.0111476887661883	1923	tags=16%, list=12%, signal=15%	13844/30957/15902/11977/77053/12227/223697/76089/100182/654470/57810/20689/216850/13390/18536/14810/18015/320790/15205/20185/22778/13392/56637/20602/19664/18222/76071/19211/320165/20361/22284/327826/329559/70762/16842/320191/67263/14790/107503/225523/16974/192157/319565/15194/77582/12767
GO:0046661	male sex differentiation	106	0.434497704002527	138274372590485	0.0307692307692308	0.0435733280803703	0.0114874006645689	1641	tags=20%, list=10%, signal=18%	20850/20851/17684/14462/19401/12125/16337/16336/238247/69260/65247/100986/94246/108829/224902/56218/67231/17128/192176/13498/15081
GO:0009411	response to UV	125	-0.411415484880496	-133890144175262	0.0309917355371901	0.0438323011561793	0.0115556747123457	2585	tags=35%, list=16%, signal=30%	22591/26420/71101/18854/72162/12443/13872/93759/12043/69723/12369/20877/12028/18148/58186/12367/74041/15574/13194/56335/105787/67967/171543/13663/71991/22059/14265/70238/52033/11651/230484/15312/17685/12190/67738/66131/13665/12530/18538/18971/72565/76843/12649
GO:0042552	myelination	127	0.416190682868458	135385573424484	0.03125	0.0441411238825032	0.0116370908113195	2303	tags=17%, list=14%, signal=14%	17988/19411/69597/15212/17196/19401/234094/192897/12527/21926/18015/19211/13138/21803/13011/17937/12767/59287/56217/19156/19153
GO:0071214	cellular response to abiotic stimulus	230	-0.361402513636086	-127655455974393	0.0318091451292246	0.0447025597368773	0.0117851042610783	2117	tags=22%, list=13%, signal=19%	12144/20877/12028/230709/18148/12367/66467/56541/19247/11461/74041/14718/15574/11920/13194/56335/19822/67967/171543/13663/15461/22059/98415/72440/68539/14265/19361/19355/15499/66656/70238/22596/52033/11677/11651/19362/56384/11928/67738/56428/13205/13665/60530/12530/18538/77065/18971/12649/14375
GO:0071804	cellular potassium ion transport	133	0.411164151734015	134028048095613	0.0318091451292246	0.0447025597368773	0.0117851042610783	1561	tags=14%, list=10%, signal=13%	11603/107723/75785/223864/331004/16523/16511/100986/16491/22318/12289/11596/19211/16534/226922/11932/192176/232341/13430
GO:0071805	potassium ion transmembrane transport	133	0.411164151734015	134028048095613	0.0318091451292246	0.0447025597368773	0.0117851042610783	1561	tags=14%, list=10%, signal=13%	11603/107723/75785/223864/331004/16523/16511/100986/16491/22318/12289/11596/19211/16534/226922/11932/192176/232341/13430
GO:0104004	cellular response to environmental stimulus	230	-0.361402513636086	-127655455974393	0.0318091451292246	0.0447025597368773	0.0117851042610783	2117	tags=22%, list=13%, signal=19%	12144/20877/12028/230709/18148/12367/66467/56541/19247/11461/74041/14718/15574/11920/13194/56335/19822/67967/171543/13663/15461/22059/98415/72440/68539/14265/19361/19355/15499/66656/70238/22596/52033/11677/11651/19362/56384/11928/67738/56428/13205/13665/60530/12530/18538/77065/18971/12649/14375
GO:0031346	positive regulation of cell projection organization	366	0.334346954359583	122188917146625	0.0320754716981132	0.0450196341346614	0.0118686957792912	2211	tags=20%, list=14%, signal=18%	22339/21809/382018/20354/14815/11977/11603/66573/104215/16403/17319/269254/77480/67287/76089/99412/328572/104252/26395/14810/68743/13385/54673/14567/18015/12492/76709/71955/16878/234776/12633/18761/56637/11789/68750/69710/16971/19415/18222/20403/23789/216856/11785/114602/232944/20361/19735/18439/22368/13430/20482/69981/13544/11491/53860/235442/230872/225523/319740/16974/56455/23999/269397/15194/1…
GO:0034655	nucleobase-containing compound catabolic process	357	0.340981459569255	124368931253382	0.0321969696969697	0.0451328878134962	0.0118985532733782	1667	tags=18%, list=10%, signal=17%	56421/14751/22339/433182/15277/18655/74747/11674/14433/18746/20848/18648/15937/15275/22352/21991/353204/18641/268420/16828/108155/52830/12227/79459/18642/17319/16337/229003/22695/213988/22057/238871/14635/12192/20185/108099/207728/13807/381305/326622/16969/56055/75901/217351/14447/52502/72587/12193/234699/213484/75686/234069/214597/78781/69241/56490/237400/229096/18439/239528/50721/231464/24014/1…
GO:0003018	vascular process in circulatory system	142	0.404223982005663	132605215378071	0.0324543610547667	0.0454361054766734	0.0119784916884349	2907	tags=23%, list=18%, signal=19%	22339/30878/11535/14815/19015/26433/11555/26395/58861/21926/207728/18627/12333/240672/11512/19735/27360/21803/19877/15357/20416/11421/12288/14528/17130/110279/26365/18127/12168/14629/229877/18591/230857
GO:1901293	nucleoside phosphate biosynthetic process	242	0.357657054335643	126160912160256	0.0325670498084291	0.0455362289356796	0.0120048876131943	903	tags=14%, list=6%, signal=14%	56421/14751/433182/15277/18655/74747/228026/11674/14433/18746/20848/18648/15937/15275/21991/353204/18641/59027/108155/23971/79459/60525/18642/17319/236900/16337/23917/26395/68738/14635/20185/108099/56632/216805/13807
GO:0072006	nephron development	110	0.425544372613903	135792192027025	0.0328820116054159	0.0459185667116035	0.0121056847616962	892	tags=12%, list=5%, signal=11%	22339/74533/70350/15213/14462/18596/211401/16416/15205/16878/71602/12633/13653
GO:1902850	microtubule cytoskeleton organization involved in mitosis	118	-0.414600789901717	-13496226584494	0.0329896907216495	0.0460108422927419	0.0121300117208428	2913	tags=33%, list=18%, signal=27%	73420/72119/18005/70385/19765/107995/70235/21335/18817/233064/235587/20842/20877/66679/66442/386649/268697/54130/66977/26934/11799/26951/13494/56150/229524/16765/269523/16551/18226/13006/24061/103733/66165/223921/17865/51810/16211/100088
GO:0072521	purine-containing compound metabolic process	398	0.335510543969801	123106361050407	0.0330739299610895	0.0460702349332053	0.0121456696264375	1316	tags=15%, list=8%, signal=14%	56421/14751/433182/15277/18655/74747/228026/11674/14433/18746/20848/18648/15937/15275/19883/21991/353204/18641/16828/108155/270685/11977/104215/23971/79459/78330/60525/18642/17319/236900/16337/20463/23917/26395/68943/238871/68738/14635/231932/20185/108099/207728/56632/216805/13807/12257/67800/11513/16969/192156/18597/14447/11545/213484/11512/74340/75686/329910/100705
GO:0045017	glycerolipid biosynthetic process	120	0.418912315595179	134605171131469	0.0332681017612524	0.0462824157835789	0.0122016076635113	1304	tags=14%, list=8%, signal=13%	17691/16592/240752/14245/13139/104418/225651/75320/18700/54673/99712/22260/67800/26457/18806/20787/12651
GO:0051186	cofactor metabolic process	416	0.335375864049524	123477054757203	0.0333333333333333	0.0463149078726968	0.0122101736753945	1551	tags=14%, list=9%, signal=13%	56421/14751/433182/15277/18655/74747/107029/228026/11674/14433/18746/20848/18648/15937/15275/21991/15368/54683/353204/18641/16828/59027/108155/270685/79459/60525/18642/17319/236900/16337/69634/68943/68738/14635/20185/108099/14872/57028/13807/67800/16969/192156/233016/18597/14447/74340/329910/100705/69065/18023/14148/13057/56490/19219/17769/64292/100198/18439/14149/50721
GO:0006836	neurotransmitter transport	206	0.36692369518648	126403314487762	0.0337301587301587	0.0467488164856586	0.0123245666379818	1525	tags=13%, list=9%, signal=12%	68404/30878/382018/14664/22317/72194/11555/65106/14251/21926/18015/78808/215335/14809/56708/56637/22318/12614/18627/18754/69017/20909/20910/19735/19219/18439
GO:0044843	cell cycle G1/S phase transition	169	-0.386931364574268	-131572318668369	0.0337301587301587	0.0467488164856586	0.0123245666379818	2023	tags=35%, list=12%, signal=31%	66214/13555/13649/70891/24075/12322/12696/18854/12443/12445/12043/72290/227292/76454/50496/319651/57913/105837/12448/27214/12566/54624/225182/12366/72508/69274/106795/19090/234736/13684/22059/19684/21423/28036/12122/22687/26992/17863/70601/11651/12428/12447/19650/67941/27401/269424/12567/12544/12034/13205/12530/18973/19192/11792/100088/19891/208643/50927
GO:0120032	regulation of plasma membrane bounded cell projection assembly	148	0.401169448982166	133011760156547	0.034	0.047063829787234	0.0124076147816349	2185	tags=24%, list=13%, signal=21%	21809/11845/11977/11603/66573/104215/74256/18753/104252/68743/76709/234776/18761/76816/11789/69710/14026/56212/114602/74201/232944/18439/13430/53860/230872/225523/56455/319565/23999/15194/18286/385354/208727/228880/73178/24057
GO:0001764	neuron migration	136	0.407035691627925	132819052214611	0.0346232179226069	0.0477472307012509	0.0125877823396274	1740	tags=16%, list=11%, signal=15%	22339/74747/20848/30957/14462/76089/239393/18536/16800/269473/59009/76816/56637/12614/94222/11785/12773/192176/22284/71175/11491/67263
GO:0019827	stem cell population maintenance	136	0.407399415264204	132937738191375	0.0346232179226069	0.0477472307012509	0.0125877823396274	1732	tags=20%, list=11%, signal=18%	104263/20848/52463/56484/14369/21847/17979/76804/18536/56458/20677/22070/15205/16878/80288/70673/11789/19664/108829/12914/16973/12193/93679/59024/71175/77578/320191
GO:0045807	positive regulation of endocytosis	136	0.406304214529606	132580365296207	0.0346232179226069	0.0477472307012509	0.0125877823396274	3310	tags=29%, list=20%, signal=23%	13429/22339/30878/12306/105855/109689/18787/16185/14251/21926/16971/18806/11596/16423/13057/13430/73094/100017/225164/73178/17304/104836/19264/110279/257632/109905/94176/233489/12476/11736/11518/30948/16568/18173/76686/108797/64009/12402/27403
GO:0071887	leukocyte apoptotic process	110	0.424209896579794	135366357642784	0.034816247582205	0.0479536361468478	0.0126421977849784	1826	tags=25%, list=11%, signal=22%	16453/20850/14605/320795/66494/22346/384783/12125/17319/320404/12370/76089/56532/21940/103213/76088/243374/18761/170770/19211/12042/216742/18439/20440/11491/60533/20104
GO:0031214	biomineral tissue development	117	0.416413932007155	133396903654512	0.0348837209302326	0.0479600035711097	0.0126438764530288	2629	tags=21%, list=16%, signal=17%	17127/12306/15213/21847/211401/11555/17966/20866/11911/100038882/11481/13601/140780/18439/21803/12006/22410/71458/21418/18127/68431/13666/75302/12168
GO:1902806	regulation of cell cycle G1/S phase transition	116	-0.410566528707735	-133493575349332	0.0349075975359343	0.0479600035711097	0.0126438764530288	2964	tags=35%, list=18%, signal=29%	14056/75826/66214/13555/13649/12696/18854/12443/12445/12043/72290/227292/76454/57913/105837/27214/54624/12366/69274/19090/234736/22059/19684/21423/28036/12122/26992/70601/11651/12447/19650/67941/269424/12544/12034/13205/19192/11792/19891/208643
GO:0021915	neural tube development	157	0.394782821880779	131535995406641	0.0359281437125748	0.0493009019182479	0.0129973825367418	2997	tags=32%, list=18%, signal=26%	11535/19411/270685/225876/16911/17684/26433/19401/12370/654470/99683/22323/18015/20677/15205/12192/213081/11350/22289/12614/12042/217837/58231/59024/100169/17769/20353/21803/13544/230824/16974/228361/22034/19206/13543/225164/21418/20115/140570/235626/67661/68146/11352/24069/20971/18747/11783/18749/16568/102774
GO:0042742	defense response to bacterium	147	0.400974661950097	132519541841966	0.0364372469635627	0.0499375404482037	0.0131652219512253	3580	tags=31%, list=22%, signal=24%	17101/18787/57757/18753/15040/20249/14109/21926/72124/19664/319190/100038882/76074/17951/107607/21937/17952/13057/18439/11491/20416/67248/14972/69146/15064/192656/257632/232286/230979/56480/26390/231507/634650/21425/332579/15900/18173/17874/14824/19376/19946/11433/269855/18805/16992
