# Supplementary material for: Hydroxylation of the NOTCH1 intracellular domain regulates Notch signaling dynamics
Source: Cell Death Dis. 2022 Jul 12;13(7):600. doi: 10.1038/s41419-022-05052-9 (PMC9276811; doi:10.1038/s41419-022-05052-9)
Supplement: Supplementary file 24 — Table S7 [file 41419_2022_5052_MOESM24_ESM.xlsx]

## Sheet: DMSO_RBPJ_ChIP-Seq
Chromosome	Start	End
chr1	7078722	7079225
chr1	7388004	7388516
chr1	9690404	9690872
chr1	9738327	9738686
chr1	10027972	10028300
chr1	10029653	10030244
chr1	10315544	10315829
chr1	13362463	13363276
chr1	16609318	16609574
chr1	24012293	24012567
chr1	36892667	36892891
chr1	37921599	37922236
chr1	39044391	39044690
chr1	39634045	39634537
chr1	43155343	43155687
chr1	43502112	43502658
chr1	43557051	43557463
chr1	43884526	43884961
chr1	43990395	43990863
chr1	44159245	44159592
chr1	46910227	46910795
chr1	51535136	51535443
chr1	51641673	51642079
chr1	52170437	52170897
chr1	52176040	52176375
chr1	52206859	52207196
chr1	52207523	52207937
chr1	52557282	52557682
chr1	52687363	52687627
chr1	52901606	52901963
chr1	55084174	55084443
chr1	55109441	55110097
chr1	55144484	55145230
chr1	55187882	55188239
chr1	55293894	55294271
chr1	55505058	55505344
chr1	57896758	57897245
chr1	58449601	58449983
chr1	58854311	58854522
chr1	58916649	58917004
chr1	59030147	59030509
chr1	59176613	59176978
chr1	59538346	59539040
chr1	59969606	59970065
chr1	60237157	60237550
chr1	64168110	64168671
chr1	64579186	64579567
chr1	64737127	64737498
chr1	64784143	64784554
chr1	65225640	65225889
chr1	65232944	65233355
chr1	66864018	66864289
chr1	71149377	71149868
chr1	71603546	71603894
chr1	72290349	72290748
chr1	74282910	74283197
chr1	74330783	74331683
chr1	74433246	74433853
chr1	74552377	74552848
chr1	74634381	74635034
chr1	74708074	74708374
chr1	75121283	75121868
chr1	75139205	75139599
chr1	75165124	75165627
chr1	75232709	75233136
chr1	75313828	75314661
chr1	75475763	75476117
chr1	78534156	78534555
chr1	80337231	80337912
chr1	80377952	80378217
chr1	80380793	80381029
chr1	82803693	82803999
chr1	88383981	88384434
chr1	88400684	88401216
chr1	88422761	88423388
chr1	89223291	89223770
chr1	89533452	89534099
chr1	89652411	89652813
chr1	90551437	90551867
chr1	92949275	92950181
chr1	93146740	93147083
chr1	93355895	93356203
chr1	93436987	93437284
chr1	93555569	93556567
chr1	94077448	94077719
chr1	94830885	94831144
chr1	99476912	99477184
chr1	99666568	99666778
chr1	102076718	102076936
chr1	102989648	102990037
chr1	107559968	107560516
chr1	107886638	107887358
chr1	107931973	107932255
chr1	108067946	108068406
chr1	108656254	108656578
chr1	116835434	116835649
chr1	121401157	121401588
chr1	121422540	121422867
chr1	121733934	121734352
chr1	123116579	123116884
chr1	123224339	123224687
chr1	127332177	127332602
chr1	129670445	129670809
chr1	129999175	130000092
chr1	130313529	130314067
chr1	130340976	130341318
chr1	130487695	130487902
chr1	132613721	132614140
chr1	133423970	133424465
chr1	133724082	133724662
chr1	133806747	133807420
chr1	133904493	133904989
chr1	135957541	135958071
chr1	135963684	135964027
chr1	135975675	135975953
chr1	135989453	135989833
chr1	136311888	136312318
chr1	137566974	137567263
chr1	138027655	138028021
chr1	138311661	138312211
chr1	138362751	138362991
chr1	138521165	138521745
chr1	139703354	139703845
chr1	145624129	145624798
chr1	145851165	145851526
chr1	152239821	152240665
chr1	153275432	153275773
chr1	153347430	153348255
chr1	153937385	153937648
chr1	154613436	154613757
chr1	154750298	154750600
chr1	155334664	155334952
chr1	156930398	156930839
chr1	157005625	157005924
chr1	157264484	157264930
chr1	157820140	157820633
chr1	157882938	157883828
chr1	158350782	158351321
chr1	158488779	158489140
chr1	158648856	158649466
chr1	158886506	158886893
chr1	161162133	161162550
chr1	162125079	162125404
chr1	162142882	162143475
chr1	162836308	162836648
chr1	162964443	162965283
chr1	163000778	163001125
chr1	163806798	163807208
chr1	164478588	164478859
chr1	164500625	164501052
chr1	166178854	166179286
chr1	167124445	167124707
chr1	167167007	167167351
chr1	167391110	167391475
chr1	167639821	167640166
chr1	167932740	167933688
chr1	169215073	169215497
chr1	169323913	169324416
chr1	172104740	172105422
chr1	173259349	173259985
chr1	174242205	174242546
chr1	174306420	174306759
chr1	177622603	177623269
chr1	179371755	179372337
chr1	179726480	179727021
chr1	179913166	179913600
chr1	180117428	180118103
chr1	180248717	180249512
chr1	180266632	180266949
chr1	180298972	180299318
chr1	181476358	181476890
chr1	182125927	182126361
chr1	182186295	182186646
chr1	182317584	182317922
chr1	182498825	182499212
chr1	182655996	182656374
chr1	182743631	182744071
chr1	182780795	182781312
chr1	183186656	183187260
chr1	183265648	183265945
chr1	183772416	183772787
chr1	184212869	184213112
chr1	184338972	184339437
chr1	185925209	185925866
chr1	187155856	187156127
chr1	191511762	191512186
chr1	191551899	191552224
chr1	192849778	192850336
chr1	193220884	193221169
chr1	193399367	193400215
chr1	193730146	193730806
chr1	194861742	194862415
chr1	194949065	194949311
chr1	194999601	195000038
chr2	3201052	3201528
chr2	3249759	3250426
chr2	3392231	3392525
chr2	3429900	3430453
chr2	3630596	3630934
chr2	4933762	4934015
chr2	5872078	5872692
chr2	6793625	6794049
chr2	9515637	9515924
chr2	9970088	9970380
chr2	11544823	11545164
chr2	11579348	11579566
chr2	11699130	11699541
chr2	12845397	12845820
chr2	13192801	13193238
chr2	13495443	13495862
chr2	14976697	14976970
chr2	17978137	17978695
chr2	17985818	17987293
chr2	18314285	18314609
chr2	19579050	19579420
chr2	21127153	21127591
chr2	22895538	22895968
chr2	22924413	22924703
chr2	23011316	23011598
chr2	24790564	24791153
chr2	24805043	24805362
chr2	25023499	25023974
chr2	25037098	25037354
chr2	25066841	25067099
chr2	25316447	25316716
chr2	25404686	25405312
chr2	25838727	25839179
chr2	25877138	25877617
chr2	26024478	26024871
chr2	26092825	26093222
chr2	26300591	26301420
chr2	26323974	26324437
chr2	26357773	26358087
chr2	26368828	26369365
chr2	26406951	26407352
chr2	26758306	26758694
chr2	26788898	26789347
chr2	26865281	26865614
chr2	27282486	27282796
chr2	27595921	27596203
chr2	28496459	28496953
chr2	28980256	28980912
chr2	29399170	29399731
chr2	29724779	29725200
chr2	29745053	29745342
chr2	29820830	29821207
chr2	29921652	29922019
chr2	29949116	29949691
chr2	30247931	30248208
chr2	30442817	30443045
chr2	30513967	30514469
chr2	30997422	30997693
chr2	31325524	31325918
chr2	31543632	31544235
chr2	32143496	32144053
chr2	32167865	32168232
chr2	32237331	32237638
chr2	32306885	32307440
chr2	32307508	32307766
chr2	32390539	32391017
chr2	32442389	32442667
chr2	32568233	32569177
chr2	32612602	32612890
chr2	32702544	32703116
chr2	32985967	32986935
chr2	33226153	33226592
chr2	33323952	33324194
chr2	34262215	34262461
chr2	34726393	34726610
chr2	34760385	34760982
chr2	35056193	35056952
chr2	35318862	35319430
chr2	35351518	35351722
chr2	37278289	37278767
chr2	37558860	37559159
chr2	38142218	38143012
chr2	38206363	38206705
chr2	38499245	38499581
chr2	38781828	38782326
chr2	38863387	38863785
chr2	44782413	44782933
chr2	48804536	48805103
chr2	52280149	52280558
chr2	53050250	53051155
chr2	60681006	60681258
chr2	69735144	69735524
chr2	71049678	71050065
chr2	71227041	71227400
chr2	71710959	71711392
chr2	72313967	72314282
chr2	72817493	72818175
chr2	72841155	72841452
chr2	73052375	73052594
chr2	73224502	73224972
chr2	73730623	73731131
chr2	75308450	75308941
chr2	75496930	75497355
chr2	75542572	75542966
chr2	76486004	76486497
chr2	79475233	79475494
chr2	83484305	83484817
chr2	84567422	84567755
chr2	84887915	84888370
chr2	90519224	90519622
chr2	90585356	90585923
chr2	90687125	90687583
chr2	90910380	90910750
chr2	91077011	91077503
chr2	91490198	91490504
chr2	92215310	92215656
chr2	92274113	92274513
chr2	92885718	92886136
chr2	93017057	93017521
chr2	93027501	93027790
chr2	93998022	93998509
chr2	94246400	94246890
chr2	101391325	101391870
chr2	101489592	101490017
chr2	102026341	102026610
chr2	102099626	102100059
chr2	102241110	102241698
chr2	102291770	102292179
chr2	102913581	102913869
chr2	103406220	103406539
chr2	103522544	103522780
chr2	104430328	104430638
chr2	105744621	105744815
chr2	112105611	112106093
chr2	118213985	118214395
chr2	118317004	118317457
chr2	118571238	118571520
chr2	119114195	119114497
chr2	119373156	119373670
chr2	119567766	119568139
chr2	119722862	119723411
chr2	120229624	120230058
chr2	120454616	120454959
chr2	120676180	120676440
chr2	120833794	120834267
chr2	121274693	121275545
chr2	121692521	121692992
chr2	121781498	121782207
chr2	121854007	121854463
chr2	121985320	121985609
chr2	122060433	122060836
chr2	122528349	122528690
chr2	125450817	125451102
chr2	126500914	126501746
chr2	126959450	126959853
chr2	127073407	127073737
chr2	127161593	127161886
chr2	127951402	127951795
chr2	127978414	127978906
chr2	128120769	128121145
chr2	128296087	128296444
chr2	128370305	128370862
chr2	128643203	128644258
chr2	128769448	128769945
chr2	129024260	129024536
chr2	130468489	130468780
chr2	130490031	130490416
chr2	131087984	131088401
chr2	131178529	131178773
chr2	132088708	132089060
chr2	132403401	132404119
chr2	132512551	132512890
chr2	134469722	134470169
chr2	142728627	142728943
chr2	143836940	143837337
chr2	144096187	144096802
chr2	144194507	144194912
chr2	146337647	146338047
chr2	146838455	146838862
chr2	148498196	148498554
chr2	150735232	150735623
chr2	152052261	152052938
chr2	152119454	152119802
chr2	152549684	152549979
chr2	152565110	152565408
chr2	152840973	152841286
chr2	152871478	152871824
chr2	153066968	153067377
chr2	153171185	153171724
chr2	153318176	153319069
chr2	154261888	154262381
chr2	154395658	154396151
chr2	154438966	154439436
chr2	154482580	154482859
chr2	154616406	154617042
chr2	154718218	154718714
chr2	154876441	154876672
chr2	155299520	155299782
chr2	155343438	155344016
chr2	155418325	155418625
chr2	155644779	155645144
chr2	155833510	155833887
chr2	155937287	155937834
chr2	155969590	155970013
chr2	156005873	156006352
chr2	156022251	156022940
chr2	156546500	156546862
chr2	156665483	156665935
chr2	156688610	156688934
chr2	157030083	157030516
chr2	158235364	158235634
chr2	158549657	158549928
chr2	158620162	158620683
chr2	160471422	160471734
chr2	160556913	160557621
chr2	160698603	160698973
chr2	160934869	160935266
chr2	162756923	162757398
chr2	162863756	162864045
chr2	162880166	162880429
chr2	163245155	163245571
chr2	163470398	163471011
chr2	163820482	163820932
chr2	163896741	163897080
chr2	163899743	163899990
chr2	164347364	164347789
chr2	164571307	164571793
chr2	164630306	164630745
chr2	164705070	164705632
chr2	164736748	164737360
chr2	165151953	165152238
chr2	166539064	166539614
chr2	166630816	166631161
chr2	166821685	166822047
chr2	166888069	166888738
chr2	167174696	167175192
chr2	167246970	167247527
chr2	167457422	167457901
chr2	167459796	167460287
chr2	167757640	167758021
chr2	167906041	167906520
chr2	168032683	168033124
chr2	169956455	169957056
chr2	172170636	172171123
chr2	172802899	172803418
chr2	173101941	173102331
chr2	173484786	173485384
chr2	173562835	173563136
chr2	174155174	174155591
chr2	174298447	174298731
chr2	179711358	179711665
chr2	179759293	179759787
chr2	179853652	179854150
chr2	179906044	179906534
chr2	180317323	180317622
chr3	8666614	8667806
chr3	8717301	8717946
chr3	8766686	8767151
chr3	8767457	8767772
chr3	8850820	8851045
chr3	8923283	8923969
chr3	9865637	9866097
chr3	9886998	9887424
chr3	10151552	10152026
chr3	10351233	10351551
chr3	14578547	14578904
chr3	14611198	14611518
chr3	19063038	19063326
chr3	27052565	27053047
chr3	27930500	27930785
chr3	28704219	28704626
chr3	30894369	30894766
chr3	32295778	32296265
chr3	32607215	32607705
chr3	33698630	33699188
chr3	35652754	35653424
chr3	37318204	37319000
chr3	37704633	37704897
chr3	38383709	38384122
chr3	40548869	40549700
chr3	40603782	40604051
chr3	40650544	40650992
chr3	40697910	40698363
chr3	40753384	40753795
chr3	40886905	40887452
chr3	51028423	51028919
chr3	51080007	51080376
chr3	51081219	51081591
chr3	51145189	51145517
chr3	51219666	51220166
chr3	51906388	51907219
chr3	52326881	52327097
chr3	53267223	53267832
chr3	54496545	54496820
chr3	57165029	57165274
chr3	58329523	58330165
chr3	58496097	58496494
chr3	61167561	61167937
chr3	61168296	61168777
chr3	61963046	61963300
chr3	65332184	65332448
chr3	65778485	65778961
chr3	68808374	68808668
chr3	68848528	68848947
chr3	68981150	68981702
chr3	69120405	69120848
chr3	78768198	78768739
chr3	79091136	79091484
chr3	79371725	79372139
chr3	82859175	82859651
chr3	83843855	83844399
chr3	83959465	83959914
chr3	84386532	84386983
chr3	84618179	84618840
chr3	85377819	85378096
chr3	85946470	85946861
chr3	87689514	87690045
chr3	87733845	87734441
chr3	87942263	87942921
chr3	87945925	87946661
chr3	88140090	88140541
chr3	88335253	88335508
chr3	88576362	88576704
chr3	88753865	88754366
chr3	88905788	88906266
chr3	88968516	88968926
chr3	89000374	89000735
chr3	89222125	89222477
chr3	89234101	89234412
chr3	89576940	89577540
chr3	89856328	89856771
chr3	89883998	89884401
chr3	90051895	90052225
chr3	90068941	90069617
chr3	90294717	90295162
chr3	94910737	94910977
chr3	95238147	95238526
chr3	95697618	95697996
chr3	95729103	95729364
chr3	95732916	95733244
chr3	95908248	95908511
chr3	95976281	95976602
chr3	96361303	96361896
chr3	96433645	96434056
chr3	96618286	96618638
chr3	96648730	96649015
chr3	97031184	97031930
chr3	97413819	97414319
chr3	97461943	97462217
chr3	97817196	97817499
chr3	103083345	103083903
chr3	103190417	103191034
chr3	103613270	103613684
chr3	103718144	103718517
chr3	104024277	104024628
chr3	104315634	104316053
chr3	104442295	104442620
chr3	105490259	105490653
chr3	106265049	106265495
chr3	108003360	108003966
chr3	108365135	108365496
chr3	108456722	108456939
chr3	108525035	108525444
chr3	108643397	108643663
chr3	108714502	108714835
chr3	116210978	116211227
chr3	116511057	116511402
chr3	121129064	121129445
chr3	121948246	121948946
chr3	126299069	126299313
chr3	127255754	127256354
chr3	127599083	127599376
chr3	129581271	129581622
chr3	130433187	130433500
chr3	130649860	130650595
chr3	130679149	130679569
chr3	130717238	130717706
chr3	130722434	130722828
chr3	131227438	131228264
chr3	135086056	135086498
chr3	135100930	135101928
chr3	136332796	136333147
chr3	137527107	137527667
chr3	137581280	137581695
chr3	138105612	138106247
chr3	138152248	138152819
chr3	142544741	142545479
chr3	143865321	143865555
chr3	143916084	143916430
chr3	143923581	143924043
chr3	144233039	144233678
chr3	144383028	144383738
chr3	144781432	144781731
chr3	145586945	145587557
chr3	145600866	145601380
chr3	146067348	146067764
chr3	146162413	146162851
chr3	151873134	151873437
chr3	152058818	152059176
chr4	3865719	3866077
chr4	8462652	8462897
chr4	8574496	8574830
chr4	9364236	9364495
chr4	10934612	10935050
chr4	11083398	11083788
chr4	11118080	11118919
chr4	11893457	11893852
chr4	14753648	14753891
chr4	14894490	14894884
chr4	15192729	15193000
chr4	15884998	15885652
chr4	15940930	15941160
chr4	16090608	16091397
chr4	19502075	19502441
chr4	19636128	19636488
chr4	24423293	24423894
chr4	32050790	32051145
chr4	32702106	32702472
chr4	32949350	32949691
chr4	33037454	33037931
chr4	33334577	33335220
chr4	33397047	33397350
chr4	34725496	34725748
chr4	40089924	40090626
chr4	40226422	40226723
chr4	40669221	40670136
chr4	40800801	40801670
chr4	40895115	40895630
chr4	41071219	41071563
chr4	41222109	41222790
chr4	41295865	41296336
chr4	41411849	41412179
chr4	41450108	41450362
chr4	41516481	41516847
chr4	43053106	43053353
chr4	43575066	43575571
chr4	44180298	44180932
chr4	44769058	44769585
chr4	45025075	45025515
chr4	45031344	45031717
chr4	45097396	45097658
chr4	45543537	45543894
chr4	45732497	45732824
chr4	45802503	45802890
chr4	46151271	46151619
chr4	47104592	47104893
chr4	47365717	47366232
chr4	48292424	48292700
chr4	53024816	53025288
chr4	53453032	53453318
chr4	55362326	55362971
chr4	57968888	57969412
chr4	59561614	59562562
chr4	59594279	59594787
chr4	59818381	59818813
chr4	62021360	62021970
chr4	62069563	62070019
chr4	63263061	63263379
chr4	70071239	70071574
chr4	73897460	73897997
chr4	83131711	83132372
chr4	83171255	83171604
chr4	86257863	86258165
chr4	86394250	86394834
chr4	87740289	87740602
chr4	88368211	88368509
chr4	94718903	94719447
chr4	94827821	94828245
chr4	97438826	97439189
chr4	99382181	99382471
chr4	102442707	102442944
chr4	102786881	102787618
chr4	102791848	102792258
chr4	106323477	106323772
chr4	106583914	106584196
chr4	106850887	106851332
chr4	106925836	106926780
chr4	107552100	107552574
chr4	107562475	107562858
chr4	107743943	107744360
chr4	107973480	107973917
chr4	108000631	108001092
chr4	108672987	108673417
chr4	108874601	108875046
chr4	108952752	108953188
chr4	109338983	109339586
chr4	109348992	109349476
chr4	114672447	114672891
chr4	115511744	115512026
chr4	115893588	115893928
chr4	116180047	116180449
chr4	116229986	116230339
chr4	116357900	116358617
chr4	116480161	116480431
chr4	116666948	116667303
chr4	116828680	116828910
chr4	116924384	116924902
chr4	117150729	117151043
chr4	117508889	117509295
chr4	117807445	117807769
chr4	117930053	117930327
chr4	118781201	118781881
chr4	118867814	118868088
chr4	118905182	118905521
chr4	119211966	119212289
chr4	119406027	119406567
chr4	119960319	119960724
chr4	120497945	120498540
chr4	120624251	120624538
chr4	120689497	120690069
chr4	120887427	120887978
chr4	122910819	122911116
chr4	122937295	122937659
chr4	123427468	123427896
chr4	123581977	123582563
chr4	123594515	123594817
chr4	124527433	124528108
chr4	125773729	125773973
chr4	125781039	125781499
chr4	125879730	125880259
chr4	126145771	126146046
chr4	126645097	126645675
chr4	128287216	128287533
chr4	128331778	128332097
chr4	128639610	128639991
chr4	128866835	128867265
chr4	129012449	129012966
chr4	129138611	129139116
chr4	129233633	129233973
chr4	129235487	129235998
chr4	129317894	129318468
chr4	129373809	129374191
chr4	129419532	129420036
chr4	129471111	129471446
chr4	129497125	129497524
chr4	129784733	129785105
chr4	130037152	130037465
chr4	130218882	130219467
chr4	130470076	130470292
chr4	131429272	131429657
chr4	131604929	131605291
chr4	131768015	131768466
chr4	132066332	132066637
chr4	132399025	132399312
chr4	132478325	132479025
chr4	132686254	132686540
chr4	132848539	132849056
chr4	132895031	132895675
chr4	133228300	133228768
chr4	133229258	133229527
chr4	133369269	133370562
chr4	133556759	133557016
chr4	133742719	133743313
chr4	133843143	133843654
chr4	133918593	133918886
chr4	133952042	133952296
chr4	133957327	133957605
chr4	134024769	134025102
chr4	134091017	134091439
chr4	134409302	134410151
chr4	134479336	134479658
chr4	134486656	134487035
chr4	134828638	134829079
chr4	135411696	135412059
chr4	135432537	135432939
chr4	135519319	135519992
chr4	135542842	135543269
chr4	135577517	135577918
chr4	135703605	135704010
chr4	135733564	135734181
chr4	135866529	135866925
chr4	136158493	136158785
chr4	136372636	136372930
chr4	137024309	137024790
chr4	137417804	137418227
chr4	137860329	137860796
chr4	137990415	137990651
chr4	138686773	138687118
chr4	138748530	138748796
chr4	139130228	139130572
chr4	140156966	140157319
chr4	140517018	140517337
chr4	140616341	140616955
chr4	140695374	140695856
chr4	141000463	141000810
chr4	141094227	141094795
chr4	141101772	141102218
chr4	141102454	141103046
chr4	141346455	141346960
chr4	141349093	141349959
chr4	142752016	142752278
chr4	146162815	146163384
chr4	147242287	147243012
chr4	147278775	147279205
chr4	147412700	147413310
chr4	148000851	148001463
chr4	148511476	148511791
chr4	149329104	149329427
chr4	149383040	149383287
chr4	149610877	149611294
chr4	150120266	150120518
chr4	150288367	150288796
chr4	150418868	150419155
chr4	150432010	150432243
chr4	151235783	151236854
chr4	151370277	151370788
chr4	151382866	151383306
chr4	151551808	151552409
chr4	151671070	151671561
chr4	151699695	151700159
chr4	153331033	153331588
chr4	154440882	154441233
chr4	154460249	154460741
chr4	154937435	154937809
chr4	155043232	155043743
chr4	155079059	155079642
chr4	155186334	155186628
chr4	155221330	155221609
chr4	155243494	155243891
chr4	155366878	155367440
chr4	155483811	155484105
chr4	155571426	155571971
chr4	155577095	155577880
chr5	3342334	3342933
chr5	3543677	3543947
chr5	3596058	3596603
chr5	3647644	3648119
chr5	3893817	3894114
chr5	4104304	4104841
chr5	8422692	8422931
chr5	8997119	8997412
chr5	9161576	9161969
chr5	20387813	20388297
chr5	20561772	20562245
chr5	21207146	21207440
chr5	22892613	22893029
chr5	22938590	22939006
chr5	22939646	22940526
chr5	23293225	23293644
chr5	23929354	23929596
chr5	23953367	23953757
chr5	23957481	23957834
chr5	24083104	24083568
chr5	24191100	24192036
chr5	24348230	24348825
chr5	24414083	24414741
chr5	25004862	25005629
chr5	25035382	25035782
chr5	28117919	28118374
chr5	29895484	29896094
chr5	30558939	30559260
chr5	31210081	31210411
chr5	31223847	31224245
chr5	31252256	31252529
chr5	31262534	31262829
chr5	31350327	31351120
chr5	31482163	31482695
chr5	31495055	31495638
chr5	31522788	31523173
chr5	31542904	31543792
chr5	31754636	31754943
chr5	32437833	32438162
chr5	32761023	32761656
chr5	33196815	33197082
chr5	33206133	33206643
chr5	33361276	33361799
chr5	33617101	33617918
chr5	33721051	33721448
chr5	33972154	33972540
chr5	33994924	33995459
chr5	34064149	34064437
chr5	34511987	34512428
chr5	34678778	34679107
chr5	34712327	34712636
chr5	34856489	34856895
chr5	35002755	35003205
chr5	35104147	35104504
chr5	35291904	35292176
chr5	36100359	36100621
chr5	36235858	36236147
chr5	36807509	36807999
chr5	36826934	36827230
chr5	36924378	36925089
chr5	38414271	38414530
chr5	42099372	42099739
chr5	44215787	44216269
chr5	44339216	44339635
chr5	44611795	44612031
chr5	45841327	45841799
chr5	45884317	45884808
chr5	46060887	46061259
chr5	46248682	46249059
chr5	52581698	52582036
chr5	53224955	53225539
chr5	53980285	53981043
chr5	53981343	53981995
chr5	54389462	54389816
chr5	64360141	64360437
chr5	64621351	64621721
chr5	64879055	64879526
chr5	65498615	65498990
chr5	65590726	65591018
chr5	65726592	65727085
chr5	65827010	65827376
chr5	65883892	65884363
chr5	65928267	65928539
chr5	66115783	66116224
chr5	66249252	66249553
chr5	66252291	66252664
chr5	66292035	66292522
chr5	67651768	67652121
chr5	68238599	68238987
chr5	72950896	72951250
chr5	73305366	73305905
chr5	73647638	73648170
chr5	73683851	73684440
chr5	73881976	73882360
chr5	74591120	74591471
chr5	77334380	77334645
chr5	86601689	86602053
chr5	88982987	88983699
chr5	89104072	89104349
chr5	89193863	89194414
chr5	90652774	90653319
chr5	92512532	92513010
chr5	92566709	92566991
chr5	92864053	92864417
chr5	93635507	93635854
chr5	93695949	93697192
chr5	96591453	96591909
chr5	97426008	97426759
chr5	100407881	100408338
chr5	100467514	100468147
chr5	100845204	100845516
chr5	100929619	100929864
chr5	100947210	100947450
chr5	101416996	101417221
chr5	104189497	104189785
chr5	104475698	104475997
chr5	105947893	105948368
chr5	108026622	108026950
chr5	108154411	108154904
chr5	108561528	108562098
chr5	108589791	108590178
chr5	108697743	108698101
chr5	108863332	108863705
chr5	108890176	108890740
chr5	109985869	109986989
chr5	109987365	109988092
chr5	110536979	110537409
chr5	110538943	110539328
chr5	110564684	110565017
chr5	110698765	110698996
chr5	110877484	110877929
chr5	111199475	111200191
chr5	111239037	111239340
chr5	111268722	111269236
chr5	111759512	111759910
chr5	111937985	111938323
chr5	112705422	112706021
chr5	112755179	112755427
chr5	114185584	114186040
chr5	114358574	114359020
chr5	114625692	114626149
chr5	115223070	115223609
chr5	115601073	115601355
chr5	115607976	115608953
chr5	115750930	115751301
chr5	115776982	115777264
chr5	115956538	115956903
chr5	116182255	116183022
chr5	116295006	116295282
chr5	116474315	116474663
chr5	117569871	117570495
chr5	118426620	118426967
chr5	120083704	120083929
chr5	120566332	120566712
chr5	120589250	120589523
chr5	120961044	120961252
chr5	121038629	121038991
chr5	121127577	121127939
chr5	121135633	121136117
chr5	121138371	121138897
chr5	121574741	121574962
chr5	121670052	121670332
chr5	121835471	121835848
chr5	121847645	121848227
chr5	121902253	121902818
chr5	122286680	122287279
chr5	122500288	122500675
chr5	122608003	122608428
chr5	122714404	122714617
chr5	122804170	122804467
chr5	122822246	122822715
chr5	123270845	123271479
chr5	123299903	123300294
chr5	123464838	123465249
chr5	123507832	123508379
chr5	123765256	123765519
chr5	123844457	123844896
chr5	123958011	123958512
chr5	123974092	123974568
chr5	124170807	124171162
chr5	124357050	124357384
chr5	124380496	124380789
chr5	124545796	124546191
chr5	124664691	124665229
chr5	124682388	124682774
chr5	124875553	124876165
chr5	124928159	124928539
chr5	124933109	124933533
chr5	125002652	125002974
chr5	125087870	125088188
chr5	125342800	125343216
chr5	125873260	125873648
chr5	125914208	125914643
chr5	125956033	125956318
chr5	128097658	128097992
chr5	129514297	129514587
chr5	129525513	129526150
chr5	130230787	130231300
chr5	130292741	130293348
chr5	130417189	130417941
chr5	130647522	130647858
chr5	130732592	130733026
chr5	134660168	134660540
chr5	134789445	134789901
chr5	134920389	134920641
chr5	135164287	135165157
chr5	135624836	135625569
chr5	135644168	135644870
chr5	135662565	135663123
chr5	136108382	136108721
chr5	136164585	136165045
chr5	136254144	136254541
chr5	136410267	136411027
chr5	136438217	136438925
chr5	137508575	137508897
chr5	137521880	137522144
chr5	137735641	137735880
chr5	138041705	138042548
chr5	138070028	138070422
chr5	138125854	138126301
chr5	138182486	138183121
chr5	138186901	138187381
chr5	138227385	138228246
chr5	138596836	138597166
chr5	138613041	138613312
chr5	139575022	139575359
chr5	139625686	139626312
chr5	139727911	139728616
chr5	139936397	139936718
chr5	140267228	140267570
chr5	140865130	140865456
chr5	141124738	141125257
chr5	141306380	141306786
chr5	142515676	142516141
chr5	142843203	142843845
chr5	142916241	142916939
chr5	142939742	142940051
chr5	143105234	143105564
chr5	143667418	143667881
chr5	143996719	143997096
chr5	144288833	144289097
chr5	144309395	144309732
chr5	144861086	144861412
chr5	144950927	144951318
chr5	145725908	145726266
chr5	145900852	145901288
chr5	145927888	145928177
chr5	147606400	147606810
chr5	147888934	147889322
chr5	148241530	148241906
chr5	148671934	148672305
chr5	149770647	149771261
chr5	150170716	150170995
chr5	151476006	151476391
chr5	152171042	152171561
chr6	5248094	5248567
chr6	7794485	7794823
chr6	8159069	8159537
chr6	8209150	8209659
chr6	8435688	8436047
chr6	8459182	8459462
chr6	13627874	13628403
chr6	21899339	21900062
chr6	24614947	24615223
chr6	25759162	25759418
chr6	29166073	29166409
chr6	29717846	29718532
chr6	30846325	30847003
chr6	31348595	31349040
chr6	34827979	34828212
chr6	34893536	34893814
chr6	35083664	35083990
chr6	37820469	37821055
chr6	38383416	38383976
chr6	38501895	38502277
chr6	39760842	39761109
chr6	41504363	41504984
chr6	41507578	41507848
chr6	42214694	42215219
chr6	43616032	43616304
chr6	47545039	47545517
chr6	47763311	47763789
chr6	48036445	48036783
chr6	48682788	48683251
chr6	49317508	49317831
chr6	51583869	51584286
chr6	52590161	52590699
chr6	52869136	52869453
chr6	54631302	54631848
chr6	54766447	54766840
chr6	54922463	54922774
chr6	56664716	56665223
chr6	56747593	56747892
chr6	56873790	56874333
chr6	67216749	67217270
chr6	70741903	70742328
chr6	71221420	71221895
chr6	71390444	71390926
chr6	71493789	71494430
chr6	71582639	71583538
chr6	71707162	71707789
chr6	71858608	71859167
chr6	72566611	72566964
chr6	82602486	82603105
chr6	83004360	83004747
chr6	83071271	83071720
chr6	83115502	83115970
chr6	83456555	83457057
chr6	85187913	85188288
chr6	85537298	85537804
chr6	86315371	86315750
chr6	86388467	86388894
chr6	86619216	86619696
chr6	86683271	86683505
chr6	86992609	86992888
chr6	87102525	87102813
chr6	87837676	87838021
chr6	91066477	91067044
chr6	91465682	91466053
chr6	91629133	91629388
chr6	92041856	92042442
chr6	94650198	94650539
chr6	97128931	97129423
chr6	97155488	97156019
chr6	99961723	99962125
chr6	106749775	106750179
chr6	108162963	108163212
chr6	108520973	108521519
chr6	108609485	108610687
chr6	108732801	108733185
chr6	108778319	108778676
chr6	108785797	108786417
chr6	112284032	112284337
chr6	112996093	112996456
chr6	113026414	113027451
chr6	113187602	113187960
chr6	113256128	113256936
chr6	113276630	113277003
chr6	113646683	113647271
chr6	114592927	114593260
chr6	115626552	115626929
chr6	115758468	115758867
chr6	116143418	116143690
chr6	116214059	116214388
chr6	117856620	117857071
chr6	117866860	117867201
chr6	118088998	118089381
chr6	118369382	118369862
chr6	119125172	119125594
chr6	119797836	119798377
chr6	119988668	119988938
chr6	120314066	120314408
chr6	120481080	120481561
chr6	120615977	120616384
chr6	120880459	120880759
chr6	120884294	120884596
chr6	122258592	122259082
chr6	124612923	124613191
chr6	124695528	124695765
chr6	124881201	124881584
chr6	124915244	124915657
chr6	124958749	124959356
chr6	125039853	125040289
chr6	125045907	125046278
chr6	125081419	125082044
chr6	125172256	125172496
chr6	125372418	125372747
chr6	128150397	128150855
chr6	128374575	128375004
chr6	134779959	134780375
chr6	134878508	134878869
chr6	136416969	136417414
chr6	136756613	136756909
chr6	136776412	136776912
chr6	136879321	136879598
chr6	137683501	137683758
chr6	140571787	140572200
chr6	142294047	142294497
chr6	142865938	142866287
chr6	143048536	143048918
chr6	143063074	143063310
chr6	145198735	145199126
chr6	145804276	145804509
chr6	146450599	146450962
chr6	146590845	146591303
chr6	146673310	146673661
chr6	148160484	148160774
chr6	148894880	148895370
chr7	3596260	3596902
chr7	3617060	3617334
chr7	4075965	4076174
chr7	4610519	4610921
chr7	4636519	4636950
chr7	4691409	4691786
chr7	4764194	4764583
chr7	4866700	4867184
chr7	4966793	4967335
chr7	4971838	4972151
chr7	5012649	5013411
chr7	6107151	6107954
chr7	6237811	6238218
chr7	6682226	6682427
chr7	13534812	13535165
chr7	13609343	13610256
chr7	13619946	13620264
chr7	13623334	13623811
chr7	13863804	13864243
chr7	16638142	16638687
chr7	16683424	16683956
chr7	16871330	16872223
chr7	16880815	16881155
chr7	16894743	16895079
chr7	16895353	16895793
chr7	16984879	16985756
chr7	17199711	17200993
chr7	17366481	17366939
chr7	17460069	17460796
chr7	19495709	19496069
chr7	19576338	19576622
chr7	19589346	19589674
chr7	19609361	19609835
chr7	19661134	19661600
chr7	19679166	19679548
chr7	19704941	19705274
chr7	19734591	19735150
chr7	19766422	19766697
chr7	20213726	20214431
chr7	25101614	25101869
chr7	25158495	25158972
chr7	25266820	25267088
chr7	25331914	25332427
chr7	25396034	25396395
chr7	25669009	25670008
chr7	25757551	25757912
chr7	25785341	25785555
chr7	25861944	25862348
chr7	25990371	25990635
chr7	26006241	26006519
chr7	26018190	26018460
chr7	26063619	26063986
chr7	26066890	26067734
chr7	26444001	26444271
chr7	26465680	26466326
chr7	26471816	26472232
chr7	26474300	26474588
chr7	27951316	27952293
chr7	27963564	27964132
chr7	27981146	27981537
chr7	28013483	28013778
chr7	28043334	28044031
chr7	28115940	28116332
chr7	28146482	28146903
chr7	28232652	28233167
chr7	28258241	28258530
chr7	28266602	28266970
chr7	28271783	28272097
chr7	28272213	28272679
chr7	28292651	28293408
chr7	28338020	28338339
chr7	28376424	28377130
chr7	28474154	28474588
chr7	28645378	28645716
chr7	28714306	28714641
chr7	28799052	28799390
chr7	28835064	28835352
chr7	28954549	28954867
chr7	28964311	28964626
chr7	28964864	28965166
chr7	29135507	29135866
chr7	29157436	29158080
chr7	29160529	29160852
chr7	29177673	29177974
chr7	29221275	29221761
chr7	29382957	29383487
chr7	29551353	29552013
chr7	29593782	29594235
chr7	29595383	29595900
chr7	29747245	29747714
chr7	29766766	29767194
chr7	30023111	30023555
chr7	30092831	30093151
chr7	30303514	30303827
chr7	30875415	30875907
chr7	30880006	30880402
chr7	30906507	30907035
chr7	31319776	31320304
chr7	31344580	31344963
chr7	31373593	31374249
chr7	31435117	31435412
chr7	31514362	31514846
chr7	34981548	34981914
chr7	35018949	35019384
chr7	36118861	36119196
chr7	36432330	36432735
chr7	38869875	38870298
chr7	38892275	38892867
chr7	50699059	50699503
chr7	51501785	51502263
chr7	51560178	51560865
chr7	51688770	51689064
chr7	51751552	51752087
chr7	51804076	51804418
chr7	51808649	51809425
chr7	52003668	52004251
chr7	52071043	52072043
chr7	52112452	52112790
chr7	52184940	52185413
chr7	52208150	52208376
chr7	52271458	52271913
chr7	52272818	52273451
chr7	52309220	52309957
chr7	52409605	52410064
chr7	52437555	52437904
chr7	52622394	52622947
chr7	52715218	52715449
chr7	52765663	52765988
chr7	52950397	52950774
chr7	52960137	52960488
chr7	52962160	52962532
chr7	52973197	52973529
chr7	53069349	53070139
chr7	53172185	53172458
chr7	53178316	53178781
chr7	53288791	53289230
chr7	53837040	53837282
chr7	54051046	54051565
chr7	54263329	54263974
chr7	54305766	54306080
chr7	56044161	56044491
chr7	56136362	56136813
chr7	56192972	56193370
chr7	63305309	63305650
chr7	65654608	65654878
chr7	71082153	71082744
chr7	71083736	71084774
chr7	71146496	71146967
chr7	71432274	71432628
chr7	71537400	71537652
chr7	71638677	71639082
chr7	72789595	72789973
chr7	72838235	72838460
chr7	73834440	73834856
chr7	74790099	74790366
chr7	75416660	75417011
chr7	80344918	80345423
chr7	80367355	80367754
chr7	80682597	80682929
chr7	80703399	80703653
chr7	80744716	80745065
chr7	80763184	80763788
chr7	82516936	82517289
chr7	82600181	82600657
chr7	82993038	82993313
chr7	86040566	86040932
chr7	86293788	86294153
chr7	86860544	86860818
chr7	87337301	87337703
chr7	87377489	87377805
chr7	87391027	87391347
chr7	87439025	87439419
chr7	87485028	87485334
chr7	87977174	87977504
chr7	88668169	88668564
chr7	89025716	89026013
chr7	90014451	90015151
chr7	91032808	91033107
chr7	91040186	91040795
chr7	91300587	91300844
chr7	91837941	91838673
chr7	97128666	97129789
chr7	97278410	97279087
chr7	97624457	97624748
chr7	99818307	99818708
chr7	104480527	104481122
chr7	104629343	104629627
chr7	104727926	104728404
chr7	104886535	104886759
chr7	105804934	105805465
chr7	105851384	105851769
chr7	106529689	106530025
chr7	106632139	106632375
chr7	107128757	107129077
chr7	107269631	107270098
chr7	107307681	107308323
chr7	107375700	107376074
chr7	107520405	107521004
chr7	107641452	107641932
chr7	107685450	107685762
chr7	107854673	107855184
chr7	108256507	108257102
chr7	108729466	108729748
chr7	109044736	109045199
chr7	109358348	109359083
chr7	109398177	109398732
chr7	109398844	109399461
chr7	109416061	109416726
chr7	112548496	112548910
chr7	112702712	112703135
chr7	112892770	112893045
chr7	112959365	112959920
chr7	116662391	116662745
chr7	117129720	117130033
chr7	117204827	117205299
chr7	117265284	117265749
chr7	120656895	120657352
chr7	121354088	121354420
chr7	121419445	121419905
chr7	124524103	124524570
chr7	125259494	125259930
chr7	125272979	125273387
chr7	125386951	125387661
chr7	125728144	125728404
chr7	126937405	126937658
chr7	127778593	127778989
chr7	128177902	128178417
chr7	128850884	128851132
chr7	129210563	129211021
chr7	129276239	129276589
chr7	130113192	130113450
chr7	133415693	133416084
chr7	133513017	133513256
chr7	133618498	133619212
chr7	133645632	133646346
chr7	133646826	133647370
chr7	133839198	133839511
chr7	133902930	133903188
chr7	133920239	133920614
chr7	133935675	133936246
chr7	134005827	134006114
chr7	134028143	134028554
chr7	134160456	134160931
chr7	134164616	134164946
chr7	134170612	134171229
chr7	134234712	134235044
chr7	134351981	134352629
chr7	134404105	134404494
chr7	134565347	134565686
chr7	134614447	134614934
chr7	134655463	134656473
chr7	134731806	134732426
chr7	134851410	134851938
chr7	134920480	134920959
chr7	134984935	134985376
chr7	135019582	135020483
chr7	135223757	135223991
chr7	135381338	135382133
chr7	135604840	135605419
chr7	135754541	135754946
chr7	135883787	135884192
chr7	138506024	138506625
chr7	138553990	138554217
chr7	140122627	140123054
chr7	140900964	140901194
chr7	142907996	142908445
chr7	144085974	144086287
chr7	144629132	144629469
chr7	144629631	144629978
chr7	146101238	146101580
chr7	146398839	146399428
chr7	146434114	146434464
chr7	146574429	146575079
chr7	147311406	147311776
chr7	148308978	148309317
chr7	148401560	148401830
chr7	148513612	148514160
chr7	148599951	148600416
chr7	148640777	148641158
chr7	149088216	149088548
chr7	149573754	149574080
chr7	150785824	150786299
chr7	151008699	151009038
chr7	151015615	151016095
chr7	151739599	151739925
chr7	152100659	152101065
chr8	3279238	3279726
chr8	3500322	3500723
chr8	3621263	3621553
chr8	4165924	4166297
chr8	4259167	4259387
chr8	4275681	4276151
chr8	4677232	4678122
chr8	4678340	4678776
chr8	9976228	9976540
chr8	10925667	10925972
chr8	10945993	10946390
chr8	11008938	11009557
chr8	11497240	11497730
chr8	11503478	11504262
chr8	11555156	11556530
chr8	11557715	11558710
chr8	11635084	11636055
chr8	13105443	13105824
chr8	13338440	13338799
chr8	13785618	13786227
chr8	14306831	14307162
chr8	18595049	18595587
chr8	18846121	18846471
chr8	23170855	23171385
chr8	23276641	23277057
chr8	23508743	23509199
chr8	23969468	23970191
chr8	24318767	24319055
chr8	24348088	24348385
chr8	26127204	26127752
chr8	26212171	26212609
chr8	26864682	26865129
chr8	27229625	27230199
chr8	27268492	27268788
chr8	34495951	34496368
chr8	34752156	34752449
chr8	34842260	34842577
chr8	35171441	35171670
chr8	36028640	36028960
chr8	36439573	36439837
chr8	36558078	36558723
chr8	37312041	37312611
chr8	41596572	41597318
chr8	42459923	42460202
chr8	47060430	47060893
chr8	47084959	47085573
chr8	47248568	47249134
chr8	47555952	47556469
chr8	47637124	47637486
chr8	47702493	47702838
chr8	47824735	47825157
chr8	48760209	48761045
chr8	48799217	48799866
chr8	55615030	55615582
chr8	59966597	59966841
chr8	63369022	63369423
chr8	63461887	63462386
chr8	63471841	63472261
chr8	67212194	67212736
chr8	69383977	69384256
chr8	71612356	71612713
chr8	72149045	72149418
chr8	72273447	72274025
chr8	72356213	72356677
chr8	72427059	72427274
chr8	72519885	72520596
chr8	72682319	72682753
chr8	72736175	72736763
chr8	72758016	72758579
chr8	72806698	72806943
chr8	72877137	72877473
chr8	72963231	72963743
chr8	73046866	73047147
chr8	73051496	73051869
chr8	73062541	73063622
chr8	73133417	73134197
chr8	73197026	73197413
chr8	73222278	73222959
chr8	73224494	73224817
chr8	73278357	73278609
chr8	73284800	73285250
chr8	73300503	73301270
chr8	73320816	73321659
chr8	73363525	73363893
chr8	73389443	73389853
chr8	73421261	73421684
chr8	73796223	73796788
chr8	73891076	73891568
chr8	73895141	73895722
chr8	73906001	73906237
chr8	73920488	73920783
chr8	73988492	73988854
chr8	74031592	74031867
chr8	74134786	74135375
chr8	74153087	74153436
chr8	74189354	74189863
chr8	74660603	74660903
chr8	74684660	74685227
chr8	74945185	74945637
chr8	74967619	74967963
chr8	74999025	74999466
chr8	75016586	75016929
chr8	75072065	75072485
chr8	75094622	75095137
chr8	75170281	75170545
chr8	75200412	75200774
chr8	77517600	77518062
chr8	79425931	79426326
chr8	81818529	81819238
chr8	82162964	82163564
chr8	82235390	82235850
chr8	83262998	83263754
chr8	85297903	85298155
chr8	85856296	85856651
chr8	86090549	86090998
chr8	86131840	86132236
chr8	86176350	86176710
chr8	86186160	86186548
chr8	86264032	86264307
chr8	86272615	86272988
chr8	86479088	86479621
chr8	86528467	86528828
chr8	86590278	86590700
chr8	86591129	86591340
chr8	86628768	86629099
chr8	86671782	86672107
chr8	86704428	86704915
chr8	86722326	86722579
chr8	86760979	86761338
chr8	86794192	86794440
chr8	87187865	87188169
chr8	87347633	87347856
chr8	87370831	87371139
chr8	87417697	87417960
chr8	87489923	87490210
chr8	87502559	87502871
chr8	89147765	89148052
chr8	89269850	89270142
chr8	90722979	90723282
chr8	90901136	90901405
chr8	93837111	93837406
chr8	94879612	94880267
chr8	96621932	96622555
chr8	96738262	96738494
chr8	96887305	96887531
chr8	97125557	97126004
chr8	97604827	97605221
chr8	97855494	97856229
chr8	97958647	97959074
chr8	107165510	107165874
chr8	107694294	107694624
chr8	107812953	107813594
chr8	107850092	107850447
chr8	107871880	107872088
chr8	108128773	108129209
chr8	108146400	108146824
chr8	108160040	108160780
chr8	108282382	108282739
chr8	108351014	108351627
chr8	108384202	108384808
chr8	108424134	108424635
chr8	108489856	108490168
chr8	108578152	108578431
chr8	108583190	108583698
chr8	108734727	108735089
chr8	108861871	108862192
chr8	109123617	109123928
chr8	109459472	109459775
chr8	109554865	109555250
chr8	109580329	109580861
chr8	109620207	109620727
chr8	109948766	109949061
chr8	112217112	112217419
chr8	112229298	112229523
chr8	112261619	112261853
chr8	113142383	113142617
chr8	113618406	113618639
chr8	114045765	114046225
chr8	114167203	114167482
chr8	114400306	114400734
chr8	116159180	116159706
chr8	116963261	116963635
chr8	117758108	117758311
chr8	117924261	117924537
chr8	119502597	119503032
chr8	119517373	119517622
chr8	119780266	119780806
chr8	121940514	121941064
chr8	121947562	121948087
chr8	122082324	122082908
chr8	122098773	122099297
chr8	122364383	122364640
chr8	122385900	122386237
chr8	122434628	122435045
chr8	122637715	122638238
chr8	122800217	122800702
chr8	122892832	122893074
chr8	123013252	123013673
chr8	123061126	123061578
chr8	123112936	123113454
chr8	123260088	123260475
chr8	123632136	123632378
chr8	124102611	124103037
chr8	124473949	124474696
chr8	124805153	124806079
chr8	124900316	124900842
chr8	124967327	124967563
chr8	124999886	125000123
chr8	125135140	125135587
chr8	125226329	125226622
chr8	125566112	125566398
chr8	125736589	125736923
chr8	125897366	125897717
chr8	126383293	126383565
chr8	126472978	126473346
chr8	126545134	126545558
chr8	126958325	126958662
chr8	127245706	127246365
chr8	127386716	127387117
chr8	127421450	127421981
chr8	127536635	127536956
chr8	128093656	128093988
chr8	128946256	128946542
chr8	129117827	129118165
chr8	129118359	129118739
chr8	129190396	129190705
chr8	129371496	129371899
chr8	129469720	129469967
chr8	130024123	130024437
chr8	131004717	131005479
chr9	4309316	4309985
chr9	7763721	7764476
chr9	7836845	7837323
chr9	13631287	13631780
chr9	13631997	13632374
chr9	14080438	14080943
chr9	15162109	15162424
chr9	20385704	20385953
chr9	20447012	20447412
chr9	20456217	20456619
chr9	20756979	20757456
chr9	20781233	20781475
chr9	20896099	20896661
chr9	21069517	21069968
chr9	21224220	21224658
chr9	21314305	21314978
chr9	21350403	21351289
chr9	21420111	21420894
chr9	21527887	21528144
chr9	21722462	21722938
chr9	21875231	21875488
chr9	21961057	21961361
chr9	22193550	22193808
chr9	22279887	22280405
chr9	24307640	24307973
chr9	25059906	25060247
chr9	26837834	26838243
chr9	30837594	30838239
chr9	31019374	31019708
chr9	31087979	31088703
chr9	32503261	32503813
chr9	35018517	35018952
chr9	35141325	35141582
chr9	35228685	35229271
chr9	35377636	35377970
chr9	36575209	36575487
chr9	36604705	36605112
chr9	40608783	40609293
chr9	42072324	42072542
chr9	42273751	42274107
chr9	43158308	43158564
chr9	43851210	43851539
chr9	44113682	44114229
chr9	44187274	44187792
chr9	44454074	44454401
chr9	44456907	44457264
chr9	44689240	44689878
chr9	44773521	44773775
chr9	44794643	44794906
chr9	44817248	44817497
chr9	45584415	45584908
chr9	45714401	45715006
chr9	45763064	45763593
chr9	48793020	48793614
chr9	48863495	48863880
chr9	50336500	50336952
chr9	50664922	50665266
chr9	50817099	50817466
chr9	53344704	53345150
chr9	54434104	54434360
chr9	54582226	54582504
chr9	55785773	55786076
chr9	55889566	55889930
chr9	56265858	56266349
chr9	56798511	56798898
chr9	56920723	56921722
chr9	56923675	56925041
chr9	57488213	57488687
chr9	57679287	57679520
chr9	57684454	57684876
chr9	57804661	57804980
chr9	58429742	58430195
chr9	58617841	58618176
chr9	59139130	59139595
chr9	59334365	59334811
chr9	59464834	59465212
chr9	59503821	59504453
chr9	59598450	59598807
chr9	60616779	60617340
chr9	60617422	60617966
chr9	60973473	60973923
chr9	61016710	61017095
chr9	61218337	61218730
chr9	61762287	61762710
chr9	62828585	62829020
chr9	62980707	62981103
chr9	63247021	63247239
chr9	63605864	63606153
chr9	63869701	63870065
chr9	63870690	63871053
chr9	64101195	64101656
chr9	64129261	64129566
chr9	64519522	64519981
chr9	64645317	64645586
chr9	64658854	64659405
chr9	64808505	64808815
chr9	65062687	65063145
chr9	65141860	65142217
chr9	65427835	65428169
chr9	65524146	65524421
chr9	65738000	65738254
chr9	65756491	65757147
chr9	65907820	65908072
chr9	65974348	65974594
chr9	66440630	66441265
chr9	66643180	66643797
chr9	66682471	66682941
chr9	66767235	66767665
chr9	67687949	67688567
chr9	69137442	69137888
chr9	69301299	69301540
chr9	69605129	69605461
chr9	70390176	70390659
chr9	70504866	70505273
chr9	70526367	70526962
chr9	71945938	71946262
chr9	71959542	71959899
chr9	72510068	72510474
chr9	72645084	72645383
chr9	72833048	72833577
chr9	75257699	75258186
chr9	77392594	77392888
chr9	77598176	77599107
chr9	77602223	77602581
chr9	77758289	77758817
chr9	78329512	78329929
chr9	78435747	78436056
chr9	80012655	80012894
chr9	82869085	82869404
chr9	86465353	86465629
chr9	86916618	86916984
chr9	88333753	88334034
chr9	88377195	88377994
chr9	88417680	88418144
chr9	94438339	94439205
chr9	95412241	95412623
chr9	95757883	95758214
chr9	96019432	96019888
chr9	96264761	96265052
chr9	96570341	96570651
chr9	96853910	96854222
chr9	97011386	97011778
chr9	98886630	98886987
chr9	99143546	99143904
chr9	99468977	99469482
chr9	100446332	100446669
chr9	100543372	100544276
chr9	100977927	100978303
chr9	102528487	102528977
chr9	103207351	103207654
chr9	103267656	103268432
chr9	104165150	104165769
chr9	105297525	105297884
chr9	106073031	106073289
chr9	106105216	106105520
chr9	106269942	106270271
chr9	106340600	106340952
chr9	106379312	106379722
chr9	106724018	106725040
chr9	106789347	106789805
chr9	107236110	107236350
chr9	107456742	107457098
chr9	107489821	107490200
chr9	107537474	107538005
chr9	107612268	107612619
chr9	108103531	108103791
chr9	108166046	108166478
chr9	108208331	108208936
chr9	108419117	108419557
chr9	108469595	108469874
chr9	108551528	108551846
chr9	108564321	108564582
chr9	109833905	109834410
chr9	110034379	110034614
chr9	110235751	110236120
chr9	110310694	110310927
chr9	110378892	110379413
chr9	110558875	110559330
chr9	112077299	112077561
chr9	113839832	113840282
chr9	114277245	114277456
chr9	114549080	114549546
chr9	114640145	114640357
chr9	114690861	114691180
chr9	114842917	114843239
chr9	115219458	115220078
chr9	118059024	118059484
chr9	118623616	118624010
chr9	118834357	118834681
chr9	119231501	119232215
chr9	119911174	119911460
chr9	120385568	120385781
chr9	120486251	120486610
chr9	120842359	120842656
chr9	121280556	121280885
chr9	121613852	121614415
chr9	121619279	121619522
chr9	121628010	121628438
chr9	121766657	121767238
chr9	122203326	122203877
chr9	122714531	122714907
chr9	122930206	122930581
chr9	123438628	123439046
chr9	123626571	123626925
chr9	123760962	123761250
chr10	4522073	4522688
chr10	4540356	4541354
chr10	5959181	5959871
chr10	6372551	6372978
chr10	7445599	7445883
chr10	7500665	7500911
chr10	9621648	9621961
chr10	10868963	10869329
chr10	13588461	13588823
chr10	17954805	17955167
chr10	18735160	18735389
chr10	19311527	19311843
chr10	20237995	20238412
chr10	20672006	20672392
chr10	20820467	20820762
chr10	20955012	20955281
chr10	23506982	23507363
chr10	25079422	25080096
chr10	28313568	28313939
chr10	29033029	29033499
chr10	30337970	30338423
chr10	33739290	33739725
chr10	37057235	37057454
chr10	39089422	39089734
chr10	39451057	39452160
chr10	39873318	39873566
chr10	40068464	40069251
chr10	40603110	40603426
chr10	41170012	41170292
chr10	41238670	41239332
chr10	41529407	41530443
chr10	41996444	41996772
chr10	41997247	41998072
chr10	42221621	42222094
chr10	42418844	42419252
chr10	42481102	42481560
chr10	43199519	43199898
chr10	43282480	43282796
chr10	43298710	43298973
chr10	43426070	43426463
chr10	43988059	43988347
chr10	52101827	52102183
chr10	53349613	53350049
chr10	57785956	57786531
chr10	57909448	57909667
chr10	57960601	57960945
chr10	58785782	58786136
chr10	59165065	59165438
chr10	59342229	59342564
chr10	59342635	59342934
chr10	59362373	59362676
chr10	59436989	59437404
chr10	60215347	60215723
chr10	60610376	60610727
chr10	60915509	60915851
chr10	61111204	61111407
chr10	61802862	61803372
chr10	61949282	61950000
chr10	62016431	62016746
chr10	62113671	62114455
chr10	62254965	62255338
chr10	62486552	62487053
chr10	62706423	62706827
chr10	66747948	66748255
chr10	67442140	67442649
chr10	68815629	68815906
chr10	69523520	69523797
chr10	69559361	69559905
chr10	70700396	70701011
chr10	70810383	70810625
chr10	72117361	72117677
chr10	74674641	74675018
chr10	74979943	74980776
[truncated: 1,539 more rows]

## Sheet: HIF1α_ChIP-Seq
Chromosome	Start	End
chr1	55084178	55084542
chr1	59538358	59538728
chr1	59969364	59969719
chr1	71149467	71149860
chr1	90173960	90174344
chr1	123224281	123224754
chr1	130313239	130314111
chr1	134954152	134954447
chr1	136858973	136859259
chr1	153937414	153937660
chr1	173341257	173341533
chr1	182780581	182781321
chr10	5959322	5959863
chr10	6372553	6373075
chr10	28238081	28238390
chr10	41996505	41996792
chr10	58785754	58786162
chr10	59373999	59374546
chr10	59414617	59414878
chr10	59427201	59427667
chr10	59843943	59844241
chr10	61802829	61803442
chr10	75322761	75323190
chr10	75994174	75994502
chr10	77471937	77472652
chr10	79166891	79167332
chr10	79229498	79230031
chr10	79727455	79727887
chr10	79861505	79861851
chr10	80217674	80217898
chr10	80729258	80729673
chr10	80841245	80841605
chr10	82226773	82227093
chr10	90545505	90545827
chr10	119549935	119550361
chr10	127495880	127496151
chr11	51076440	51076730
chr11	52174234	52174609
chr11	58976775	58977039
chr11	60033924	60034145
chr11	60350618	60351615
chr11	69231991	69232552
chr11	80136806	80137167
chr11	97170771	97171083
chr11	97176829	97177193
chr11	98670953	98671191
chr11	100749740	100750093
chr11	115873480	115874226
chr11	116167982	116168267
chr11	116704076	116704895
chr11	120434453	120434986
chr11	120812161	120812468
chr11	121097879	121098634
chr12	16019691	16020075
chr12	21218845	21219088
chr12	33504788	33505269
chr12	52448995	52449339
chr12	52792901	52793239
chr12	55292994	55293323
chr12	55414186	55414870
chr12	55417842	55418390
chr12	55839379	55839623
chr12	81891298	81891636
chr13	6646270	6646696
chr13	17897075	17897357
chr13	23622826	23623412
chr13	41700927	41701264
chr13	43959854	43960173
chr13	74487634	74487857
chr13	97312426	97312669
chr13	97968226	97968476
chr13	112280067	112280755
chr13	112515600	112516038
chr14	27457380	27457633
chr14	45938121	45938707
chr14	55495391	55495639
chr14	56503602	56503886
chr14	67627047	67627339
chr14	67627649	67628012
chr14	79790436	79790771
chr14	122196999	122197264
chr14	122580686	122581151
chr15	9000897	9001212
chr15	31153964	31154220
chr15	36212922	36213207
chr15	36868479	36868767
chr15	38403322	38403726
chr15	66816298	66816758
chr15	66870847	66871396
chr15	78778122	78778392
chr15	79178246	79178599
chr15	80049670	80050047
chr15	81846597	81846946
chr15	84753463	84753887
chr15	85464846	85465256
chr15	88564641	88564893
chr15	88581693	88582115
chr15	89186921	89187165
chr15	96116967	96117336
chr15	96539987	96540337
chr15	97581097	97581363
chr15	98398116	98398390
chr15	98764335	98764681
chr15	100975907	100976308
chr15	101904040	101904366
chr16	4586689	4586956
chr16	20717690	20717930
chr16	21423058	21423431
chr16	30064205	30064476
chr16	32608782	32609117
chr16	36071489	36071981
chr16	49855582	49855857
chr16	56885951	56886438
chr16	70314062	70314941
chr16	94748093	94748625
chr16	96091007	96091367
chr17	13109033	13109507
chr17	15115674	15115916
chr17	24606768	24607380
chr17	24686678	24687017
chr17	24832970	24833198
chr17	28445342	28445607
chr17	29232256	29232600
chr17	31656883	31657131
chr17	35973941	35974231
chr17	45873641	45873956
chr17	46464897	46465390
chr17	56464910	56465495
chr17	56723958	56724410
chr17	56766126	56766651
chr17	74927489	74927808
chr17	80295369	80295666
chr17	87357311	87357574
chr17	88373978	88374315
chr18	35114266	35114513
chr18	36446545	36446800
chr18	67934291	67935120
chr18	73975095	73975529
chr18	85043530	85043801
chr19	3768522	3768910
chr19	4396988	4397228
chr19	4509939	4510323
chr19	6057722	6057964
chr19	7341694	7341963
chr19	26919904	26920158
chr19	36483855	36484296
chr19	41986083	41986548
chr19	44322611	44323153
chr19	44341507	44341950
chr19	44358521	44359045
chr19	44385241	44385490
chr19	53112869	53113267
chr19	53216672	53217293
chr2	11424694	11425058
chr2	28980255	28980833
chr2	30663156	30663478
chr2	32350757	32351144
chr2	71291266	71291632
chr2	71710905	71712043
chr2	73308184	73308644
chr2	118214015	118214355
chr2	144096458	144096791
chr2	144105601	144105886
chr2	148506604	148506945
chr2	154261867	154262265
chr2	154395733	154396043
chr2	167457514	167457890
chr2	173484983	173485364
chr2	181254953	181255356
chr3	10012356	10012626
chr3	10140133	10140514
chr3	35652671	35653000
chr3	40650623	40650959
chr3	40697923	40698259
chr3	85946455	85946754
chr3	90069578	90069790
chr3	95021580	95022076
chr3	95686177	95686769
chr3	95848575	95848819
chr3	103718027	103718531
chr3	116511017	116511308
chr3	129776030	129776290
chr3	131227478	131227796
chr3	138105611	138106125
chr4	33334503	33334858
chr4	33335497	33335773
chr4	34830036	34830418
chr4	40800861	40801320
chr4	46402201	46402492
chr4	55362526	55362883
chr4	99601903	99602626
chr4	111087499	111087965
chr4	117445607	117445938
chr4	118778352	118778744
chr4	118781188	118781932
chr4	118799882	118800134
chr4	119915491	119915846
chr4	120887537	120887894
chr4	134409790	134410151
chr4	135123855	135124145
chr4	136388834	136389176
chr4	139130196	139130591
chr4	149610604	149611483
chr4	153708878	153709305
chr4	154460360	154460706
chr4	155405942	155406214
chr5	15019399	15019844
chr5	22938726	22939382
chr5	23950951	23951194
chr5	31191093	31191535
chr5	32761180	32761461
chr5	33361274	33361551
chr5	37052006	37052375
chr5	43746503	43746763
chr5	44339360	44339648
chr5	53225086	53225383
chr5	53980229	53980692
chr5	53981503	53981715
chr5	66347188	66347479
chr5	89194001	89194239
chr5	93695916	93696243
chr5	115750986	115751393
chr5	121902373	121902685
chr5	124682399	124682786
chr5	135624889	135625609
chr5	135644126	135644359
chr5	139642802	139643276
chr5	149770723	149771051
chr5	149995975	149996308
chr6	29222325	29222783
chr6	39206707	39206993
chr6	71582714	71583696
chr6	82602529	82603093
chr6	82724419	82724836
chr6	86422244	86422494
chr6	108609424	108609876
chr6	108610187	108610646
chr6	113027206	113027507
chr6	122711069	122711331
chr6	125115167	125115924
chr6	134878468	134878804
chr6	140571937	140572285
chr6	147185216	147185469
chr7	19751408	19751699
chr7	28271391	28271952
chr7	28474281	28474670
chr7	30023164	30023513
chr7	30092706	30092984
chr7	30103639	30103886
chr7	31742476	31742779
chr7	35018932	35019489
chr7	52689688	52690219
chr7	54100945	54101307
chr7	71083706	71084100
chr7	71084519	71084810
chr7	80763289	80763721
chr7	97129076	97129454
chr7	107755829	107756303
chr7	117773838	117774117
chr7	133645532	133645871
chr7	133942634	133943113
chr7	134170762	134171099
chr7	146101172	146101688
chr7	148407570	148408028
chr8	3676037	3676512
chr8	4677296	4677996
chr8	13105442	13105765
chr8	23170876	23171324
chr8	26212106	26212373
chr8	26212692	26212981
chr8	28371454	28371832
chr8	34842209	34842704
chr8	37312361	37312638
chr8	41596639	41597232
chr8	48799481	48799793
chr8	59966572	59966866
chr8	63461997	63462435
chr8	73320886	73321778
chr8	74192030	74192355
chr8	75072147	75072429
chr8	77607790	77608075
chr8	81818749	81819042
chr8	87509884	87510169
chr8	108160084	108160341
chr8	113669390	113669679
chr8	127515207	127515749
chr8	127536736	127536986
chr9	15162103	15162470
chr9	20682454	20682920
chr9	21092461	21092752
chr9	22193592	22193893
chr9	44689415	44689641
chr9	44806293	44806696
chr9	45082426	45082963
chr9	50224910	50225206
chr9	59464822	59465213
chr9	59503842	59504364
chr9	59507543	59507847
chr9	66129292	66129614
chr9	66359525	66359843
chr9	69137495	69137784
chr9	69301234	69301494
chr9	69301713	69301969
chr9	95757762	95758147
chr9	96378875	96379198
chr9	101154033	101154311
chr9	107456729	107457149
chr9	108419177	108419483
chr9	120401599	120401886
chr9	121766613	121767252
chrX	45490144	45490491
chrX	70961478	70961904
chrX	103382044	103382627
chrX	120113946	120114343
chrX	121283113	121283406
chrX	121291782	121292048
chrX	122653187	122653496
chrX	122699198	122699512
chrX	130593543	130593883
chrX	166429080	166429350
chrX	166435909	166436324
chrY	2867805	2868094
