# Supplementary material for: Hydroxylation of the NOTCH1 intracellular domain regulates Notch signaling dynamics
Source: Cell Death Dis. 2022 Jul 12;13(7):600. doi: 10.1038/s41419-022-05052-9 (PMC9276811; doi:10.1038/s41419-022-05052-9)
Supplement: Supplementary file 25 — Table S8 [file 41419_2022_5052_MOESM25_ESM.xlsx]

## Sheet: Hypoxia_targets
	DMOG.DMSO_logFC	DMOG.DMSO_FDR	Hypoxia.Normoxia_logFC	Hypoxia.Normoxia_FDR	HIF1alpha_binding_Genomic_coordinates
0610040F04Rik	4.211	2.252e-54	2.697	1.946e-36	chr6:108610188-108610646
1700065D16Rik	1.78	0.003154	2.081	0.0002448	chr9:95757763-95758147
1810026B05Rik	1.445	2.105e-46	1.116	2.187e-33	chr7:80763290-80763721
3110057O12Rik	1.653	3.479e-38	1.546	5.032e-40	chr3:40697924-40698259
4632428N05Rik	3.108	0	2.136	1.437e-234	chr10:59843944-59844241
5031425E22Rik	1.45	7.225e-21	1.179	9.445e-15	chr5:22938727-22939382
Acvrl1	2.566	1.774e-217	3.128	0	chr15:100975908-100976308
Adm	5.013	3.833e-154	3.47	1.29e-164	chr7:117773839-117774117
Agl	1.039	1.183e-44	1.226	1.087e-62	chr3:116511018-116511308
Akap12	-1.066	1.941e-25	-1.25	4.167e-36	chr10:5959323-5959863
Atp11b	1.101	1.424e-67	1.301	1.667e-99	chr3:35652672-35653000
Atp7b	3.071	1.07e-25	2.949	4.219e-25	chr8:23170877-23171324
Bhlhe40	4.633	0	2.209	2.732e-216	chr6:108609425-108609876, chr6:108610188-108610646
Bnip3	1.586	3.116e-93	1.664	4.832e-116	chr7:146101173-146101688
Bnip3l	1.181	2.754e-76	1.575	2.28e-143	chr14:67627048-67627339, chr14:67627650-67628012
Cbln3	4.07	3.34e-06	3.457	0.0003384	chr14:56503603-56503886
Ccng2	2.117	1.346e-289	1.85	1.462e-265	chr5:93695917-93696243
Ciart	2.158	7.128e-22	1.697	3.099e-17	chr3:95686178-95686769
Clcn3	1.497	1.704e-183	1.414	1.848e-175	chr8:63461998-63462435
Dapk2	3.868	1.797e-31	2.532	1.631e-28	chr9:66129293-66129614
Ddit4	2.963	0	1.461	1.676e-215	chr10:59374000-59374546, chr10:59414618-59414878, chr10:59427202-59427667
Dpf1	2.087	2.506e-42	2.701	1.618e-71	chr7:30092707-30092984, chr7:30103640-30103886
Egln1	1.964	2.353e-234	1.639	1.988e-168	chr8:127515208-127515749
Egln3	2.613	0	1.533	2.595e-208	chr12:55292995-55293323
Eno1	1.465	1.736e-209	1.54	1.186e-228	chr4:149610605-149611483
Eno1b	1.451	5.678e-222	1.537	2.373e-247	chr4:149610605-149611483
Ephb2	1.264	3.765e-71	1.617	2.378e-125	chr4:136388835-136389176
Ero1l	3.894	0	2.839	0	chr14:45938122-45938707
Fabp5	1.009	4.031e-116	1.083	1.078e-133	chr3:10012357-10012626
Fam102a	4.6	0	2.662	0	chr2:32350758-32351144
Fam117b	1.667	5.186e-123	2.011	2.011e-189	chr1:59969365-59969719
Fbxl22	1.458	3.723e-11	1.153	5.238e-09	chr9:66359526-66359843
Fgfbp1	-4.915	5.568e-14	-1.419	3.243e-08	chr5:44339361-44339648
Foxo3	1.435	6.924e-117	1.301	2.775e-102	chr10:41996506-41996792
Fzd7	1.634	5.284e-73	1.479	1.913e-67	chr1:59538359-59538728
Gapdh	1.304	4.334e-140	1.451	6.711e-169	chr6:125115168-125115924
Gbe1	2.909	0	2.648	4.651e-276	chr16:70314063-70314941
Gdap10	1.817	1.407e-12	1.533	1.553e-12	chr12:33504789-33505269
Gipr	3.99	1.319e-237	3.171	6.477e-231	chr7:19751409-19751699
Glis2	2.718	5.615e-67	1.33	2.409e-15	chr16:4586690-4586956
Gm10560	3.002	0.001195	1.572	0.04319	chr4:155405943-155406214
Gm17455	2.125	0.0009273	2.027	0.003353	chr10:59843944-59844241
Gm2011	2.037	4.428e-09	1.638	3.061e-07	chr3:40650624-40650959
Gpi1	1.772	0	1.682	0	chr7:35018933-35019489
Grhl3	7.367	2.367e-05	6.806	0.000137	chr4:135123856-135124145
Gys1	1.458	2.979e-81	1.78	1.196e-127	chr7:52689689-52690219
Gzf1	1.029	2.326e-50	1.515	4.303e-125	chr2:148506605-148506945
Herc1	1.681	2.29e-203	1.345	2.592e-133	chr9:66129293-66129614, chr9:66359526-66359843
Higd1a	1.33	1.717e-68	1.468	1.878e-87	chr9:121766614-121767252
Hilpda	2.989	9.229e-223	2.329	2.322e-179	chr6:29222326-29222783
Hk2	3.505	0	1.838	1.406e-238	chr6:82724420-82724836
Hmox1	1.143	2.744e-34	1.904	9.457e-101	chr8:77607791-77608075
Iffo2	1.059	1.929e-35	1.222	1.834e-49	chr4:139130197-139130591
Il10ra	5.123	0	1.753	7.101e-198	chr9:45082427-45082963
Jmjd6	1.244	6.415e-83	1.329	6.319e-112	chr11:116704077-116704895
Kdm3a	1.751	2.784e-301	1.314	2.794e-182	chr6:71582715-71583696
Kdm4b	1.549	4.74e-160	1.552	3.131e-170	chr17:56464911-56465495
Kdm6b	1.945	7.623e-23	1.834	1.309e-20	chr11:69231992-69232552
Kdm7a	2.033	5.386e-255	1.69	1.633e-187	chr6:39206708-39206993
Khnyn	2.354	1.102e-205	2.332	6.396e-227	chr14:56503603-56503886
Klf17	1.628	0.0003944	2.177	1.091e-07	chr4:117445608-117445938
Kmt2e	1.203	1.577e-38	1.215	2.055e-40	chr5:22938727-22939382
Maff	2.25	9.929e-51	2.495	9.324e-87	chr15:79178247-79178599
Mgat3	9.142	7.025e-09	2.967	0.002746	chr15:80049671-80050047
Mir210	4.918	1.634e-06	2.508	0.0002188	chr7:148407571-148408028
Ndrg1	3.217	0	2.223	0	chr15:66816299-66816758, chr15:66870848-66871396
Nipal3	1.192	4.781e-24	1.008	4.371e-18	chr4:135123856-135124145
P4ha1	1.906	1.089e-270	1.222	1.541e-122	chr10:58785755-58786162
P4hb	1.211	1.546e-175	1.221	4.545e-178	chr11:120434454-120434986
Pdk1	1.404	1.706e-195	1.393	4.381e-196	chr2:71710906-71712043
Pfkfb3	2.824	0	1.652	1.662e-168	chr2:11424695-11425058
Pfkp	1.641	0	1.695	0	chr13:6646271-6646696
Pgam1	1.201	1.156e-130	1.227	2.792e-143	chr19:41986084-41986548
Pgk1	1.541	1.222e-270	1.388	1.595e-218	chrX:103382045-103382627
Pgm2	1.432	2.322e-140	1.691	3.812e-211	chr4:99601904-99602626
Pgp	1.059	6.78e-20	1.668	1.94e-55	chr17:24606769-24607380
Pik3c2b	1.898	4.478e-140	1.669	2.782e-124	chr1:134954153-134954447
Pitpnm2os1	1.862	4.568e-05	1.442	0.0005507	chr5:124682400-124682786
Pitrm1	-1.235	3.75e-74	-1.138	2.521e-64	chr13:6646271-6646696
Plekha2	1.199	1.416e-164	1.202	1.521e-181	chr8:26212107-26212373, chr8:26212693-26212981
Pnrc1	1.446	4.735e-101	1.149	4.461e-67	chr4:33334504-33334858, chr4:33335498-33335773
Ppp2r3a	2.445	1.194e-120	1.452	4.801e-52	chr9:101154034-101154311
Ptges3	-1.257	2.478e-72	-1.064	1.787e-57	chr10:127495881-127496151
Rab44	-3.09	6.924e-146	-1.354	5.149e-52	chr17:29232257-29232600
Rhbdl3	3.657	1.957e-38	1.887	2.635e-17	chr11:80136807-80137167
Sertad1	2.302	4.695e-111	2.183	1.381e-130	chr7:28271392-28271952
Slc16a3	2.203	7.902e-233	1.49	4.133e-121	chr11:120812162-120812468
Slc2a1	2.676	0	1.831	0	chr4:118778353-118778744, chr4:118781189-118781932, chr4:118799883-118800134
Slc2a3	3.819	0	2.504	0	chr6:122711070-122711331
Slc6a9	1.623	2.267e-75	1.961	9.415e-95	chr4:117445608-117445938
Stat3	1.188	4.116e-142	1.181	7.889e-144	chr11:100749741-100750093
Stat5a	1.322	4.184e-154	1.106	4.565e-113	chr11:100749741-100750093
Tmem45a	1.249	2.408e-64	1.473	9.289e-99	chr16:56885952-56886438
Unc13a	3.771	0	2.29	2.205e-117	chr8:74192031-74192355
Wipf1	2.013	9.001e-165	1.498	1.551e-94	chr2:73308185-73308644
Xpnpep2	1.839	0.04528	2.708	0.006734	chrX:45490145-45490491
Xrcc6	-1.714	1.512e-296	-1.046	2.695e-120	chr15:81846598-81846946
