# Supplementary material for: Hydroxylation of the NOTCH1 intracellular domain regulates Notch signaling dynamics
Source: Cell Death Dis. 2022 Jul 12;13(7):600. doi: 10.1038/s41419-022-05052-9 (PMC9276811; doi:10.1038/s41419-022-05052-9)
Supplement: Supplementary file 26 — Table S9 [file 41419_2022_5052_MOESM26_ESM.xlsx]

## Sheet: Table_S8_USP10_KD_GSEA_BP
ID	Description	setSize	enrichmentScore	NES	pvalue	p.adjust	qvalues	rank	leading_edge	core_enrichment
GO:0007420	brain development	484	-0.342099889225498	-159003928869332	0.0010752688172043	0.030190137152634	0.0186782047427535	3643	tags=31%, list=23%, signal=25%	Rab3gap1/Ak8/Frs2/Nav2/Ptger3/Mapk8ip3/Ext1/Adgrg1/Bcl11b/Srf/Fcgr2b/Rfx4/Mir141/Smad9/Csnk1d/Trnp1/Psap/Chd8/Vax2/Dlx1/Klhl17/Nipbl/Lamb1/Ctns/Dclk2/Kat2a/Plxna3/Cend1/Egf/Tsc1/Ncor1/Hsd17b7/Meis3/Dpcd/Tbc1d23/Map1s/Duox2/Ncoa6/Lmx1b/Dync2h1/Smarca4/Grcc10/Mir200b/Smg9/Chd5/Htt/Ahi1/Esr2/Cbln1/Secisbp2/Hmx2/Ndufs4/Cdk5r2/Prox1/Kdm6b/Tmx2/Bbs1/Szt2/Vps51/Zfp335/Bbs7/Nf1/Dlx2/Foxc1/Ak7/Trappc9/Epo…
GO:0048667	cell morphogenesis involved in neuron differentiation	500	-0.332407789346368	-154751188661741	0.0010752688172043	0.030190137152634	0.0186782047427535	2127	tags=21%, list=14%, signal=19%	Bbs1/Flot1/Szt2/Syne1/Stk25/Parp6/Ntrk3/Nptx1/Pdzd7/Ctnnd2/Scn1b/Cttn/Gorasp1/Slitrk4/Zic2/Enah/Dact1/Pip5k1c/Slc11a2/Slit3/Atl1/Zdhhc17/Mef2c/Sema6b/Nptn/Bmp7/Cdh2/Rtn4r/Emb/Rgma/Nin/Mycbp2/Kndc1/Nrg1/Sipa1l1/Gdi1/Rac1/Trim46/Hexa/Rbfox2/Thy1/Fyn/Shtn1/Strc/Sptbn4/Amigo1/Slitrk5/Sema3f/Gli2/Map1b/Ulk1/Epha2/Shank3/Kel/Efnb1/Foxb1/Bdnf/Efna5/Lrrc4b/Dbn1/Ablim1/Isl1/Vldlr/Nr4a2/Myo7a/Mef2a/Ephb4/C…
GO:0048729	tissue morphogenesis	490	-0.330526305448863	-153600480816332	0.0010752688172043	0.030190137152634	0.0186782047427535	3558	tags=30%, list=23%, signal=24%	Ext1/Deaf1/Btbd7/Zfpm1/Srf/Gatad2a/Car9/Plxnd1/Prkacb/Macf1/Mesp1/Esrp2/Foxn1/Foxc2/Tsc2/Crb2/Celsr1/Itgax/Llgl2/Pofut2/Kat2a/Dnaaf1/Egf/Dlg1/Tsc1/Hoxd11/Ift122/Tnni3/Bmpr2/Folr1/Cdh1/Casp8/Stat5a/Tbx21/Smarca4/Traf3ip1/Rspo3/Efnb2/Klf4/Med12/Tgm2/Efemp2/Htt/Ahi1/Esr2/Mylk/Rarg/Btrc/Nphp1/Cd44/Prox1/Kdm6b/Dsp/Flt1/Spry2/Tnni1/Cluap1/Rala/Hbegf/Plet1/Mycn/Nkd1/Pxn/Foxc1/Tbx2/Tgfb1i1/Snai1/Pkd1/Ihh…
GO:0098662	inorganic cation transmembrane transport	485	-0.324842114243366	-151026727234994	0.0010752688172043	0.030190137152634	0.0186782047427535	2613	tags=22%, list=17%, signal=19%	Otop1/Slc12a1/Htr2b/Ank3/Cacna1h/Cacna2d1/Kcna10/Stk39/Trpv3/Ndufs7/Adrb2/Dnm2/Htt/Asph/Stac3/Cacna1c/Fgf12/Hpn/P2rx5/Iscu/Tcirg1/Slc25a28/Otop2/Gjc2/Fxyd5/Fxyd3/Slc6a8/Pkd1/Fkbp1b/Slc30a3/Scn1b/Kcnj4/Trpv1/Slc39a11/Slc6a13/Slc12a6/Asic4/Slc11a2/Cacna1e/Dnajc30/Wnk4/Kcnj8/Trpv5/Abcc8/Nol3/Sphk2/Pik3c2a/Atp6v1g2/Bmp4/Kcnc4/Twist1/Atp2c2/Lime1/Cacna1g/Pla2g6/Coro1a/Kcnip4/Ptpn22/Slc9a1/Kcnh3/Thy1/C…
GO:0048514	blood vessel morphogenesis	486	-0.356077062891023	-165520480070532	0.00107642626480086	0.030190137152634	0.0186782047427535	3533	tags=32%, list=22%, signal=26%	Ptgis/Apoe/Adgrg1/Hipk2/Add1/Srf/Sparc/Itga7/Plxnd1/Col15a1/Ackr3/Mir24-2/Arhgap22/Foxn1/Angptl1/Foxc2/Mir27a/Wars2/Itgax/Eif2ak3/Gtf2i/Junb/Egf/Tnni3/Bmpr2/Folr1/Map2k5/Xbp1/Apold1/Casp8/Smad6/Prok2/Prrx2/Tspan12/Fbxw7/Btg1/Klf2/Jup/Pnpla6/Smarca4/Klf5/Nrxn3/Rspo3/Efnb2/Adrb2/Klf4/Efemp2/Mylk/Bcas3/Mapk7/Prox1/Tnfrsf1a/Flt1/Angptl7/Spry2/Prkcb/Plcd3/Fbln5/Hbegf/Gpx1/Nf1/Pxn/Foxc1/Itgb2/Tbx2/Pde3…
GO:0048598	embryonic morphogenesis	494	-0.385091896230302	-179153164551064	0.00107642626480086	0.030190137152634	0.0186782047427535	3261	tags=32%, list=21%, signal=26%	Foxc2/Tsc2/Crb2/Tcf3/Vax2/Tprn/Tbx15/Celsr1/Nipbl/Llgl2/Pofut2/Kat2a/Dnaaf1/Dlg1/Tsc1/Fbn2/Hoxd11/Osr2/Hoxa3/Ift122/Tnfaip3/Bmpr2/Folr1/Map2k5/Casp8/Prrx2/Dlx1as/Tbx21/Lmx1b/Otop1/Dync2h1/Htr2b/Smarca4/Traf3ip1/Hoxd9/Rspo3/Klf4/Med12/Htt/Ahi1/Hoxb5/Hoxd4/Rarg/Mapk7/Cacna1c/AI597479/Hmx2/Prox1/Kdm6b/Mdfi/Tmie/Flt1/Spry2/Hpn/Cluap1/Rala/Mycn/Ush1g/Dlx2/Foxc1/Pdzd7/Tbx2/Tgfb1i1/Snai1/Ihh/Hipk1/Zic2/…
GO:0002521	leukocyte differentiation	482	-0.32535025616731	-151111037443538	0.00107758620689655	0.030190137152634	0.0186782047427535	2229	tags=21%, list=14%, signal=18%	Sbno2/Cd44/Nfam1/H2-Ab1/Myb/Gon4l/Tcirg1/Nckap1l/Cd300lf/Nf1/Zap70/Fcer1g/L3mbtl3/Esrra/Cd46/Lyl1/Ihh/Pla2g3/Ifna7/Bcl6/Nlrp3/Wnt4/Stat3/Clcf1/Rara/Gpr183/Mef2c/Tyro3/Batf3/Lag3/Tcta/Cd27/Bmp4/Fzd5/Nfatc3/H2-M3/Sos2/Ptpn22/Prr7/Itgam/H2-DMa/Ror2/Fbxo7/Eomes/Irf4/Cyp26b1/Rbp1/Tjp2/Epha2/Ostm1/Il15ra/Cd24a/Il34/Slamf6/Cbfb/Trib1/Nrarp/Card11/H2-Aa/Sox12/Socs1/Cd3g/Jag2/Lef1/Ikzf3/Hoxa7/Cd4/Sos1/Dll…
GO:0070848	response to growth factor	480	-0.319200190520148	-148311987289546	0.00107758620689655	0.030190137152634	0.0186782047427535	2541	tags=21%, list=16%, signal=18%	Ptprf/Tbc1d7/Rapgef1/Flrt1/Mir675/Rnf165/Klf4/Ntf5/Inpp5k/Dnm2/Mapk7/Ldlrad4/Cd44/Flt1/Spry2/Prkcb/Hivep1/Ntrk3/Pxn/Foxc1/Tgfb1i1/Spred3/Gdf15/Bex1/Wnt4/Nrep/Zdhhc17/Nr4a1/Plk5/Fzd4/Mef2c/Spred1/Vil1/Coro1b/Bmp7/Bmp2/Tgfbr3l/Col4a2/Acvr2a/Rgma/Dand5/Bmp4/Coro1a/Pbld1/Ltbp4/Mir21a/Fyn/Iqgap1/Tmem108/Ror2/Ofd1/Ulk1/Epha2/Flcn/Bdnf/Dbn1/Gdf1/Pde8a/Sort1/Uri1/Lemd2/Tcf7l2/Gcnt2/Eng/Sphk1/Robo1/Egfr/M…
GO:1903530	regulation of secretion by cell	468	-0.317631190128888	-147501621796805	0.00107758620689655	0.030190137152634	0.0186782047427535	2530	tags=22%, list=16%, signal=19%	Rab13/Rab34/Snapin/Nadk/Cacna1h/Nrxn3/Adrb2/Ahi1/Doc2a/Myo5b/Cdk5r2/Tnfrsf1a/Pick1/Baiap3/Sytl4/Grin3a/Nsf/Prkcb/Rala/Tcirg1/Nf1/Fcer1g/Itgb2/Cd300a/Pde3b/Fkbp1b/Abcg1/Pla2g3/Gipr/Mical1/Clcf1/Rab8b/Doc2b/Pde4c/Cacna1e/Mef2c/Bcl2l1/Bmp2/Abcc8/Pink1/Ptpn23/Sphk2/Rab27a/Crhbp/Syt15/Acvr2a/Kcnc4/Kdm5b/Cacna1g/Rac1/C1qtnf3/Pla2g6/Abr/Nmb/Rhbdf2/Mmp13/Itgam/Plcd1/Exph5/Adcy5/Tcp11/Sirt4/Nnat/Snx4/Pfn2…
GO:0050865	regulation of cell activation	466	-0.3318802955129	-154039510671728	0.00107991360691145	0.030190137152634	0.0186782047427535	2682	tags=25%, list=17%, signal=21%	F11r/Tbx21/Trex1/Rc3h2/Sh2b3/Bank1/Cd28/Pkn1/Efnb2/Cd209a/Adrb2/Cd22/Fgl1/Sit1/Flt3l/Il27ra/Cd44/Tnip2/Nfam1/H2-Ab1/Myb/Trp53bp1/Ccdc88b/Zfp335/Nckap1l/Il16/Cd300lf/Zap70/Fcer1g/Itgb2/Mfhas1/Cd46/Cd300a/Tirap/Ihh/Pla2g3/Bcl6/Nlrp3/Pdgfa/Clcf1/Rara/Parp3/Gpr183/Mef2c/Tyro3/Cd274/Lag3/Sphk2/Cd27/Bmp4/Cd6/Coro1a/H2-M3/Sos2/Dmtn/Ptpn22/Abr/Thy1/Itgam/H2-DMa/Pagr1a/Shpk/Fbxo7/Cyp26b1/Snx4/Cd37/Myd88/I…
GO:0071363	cellular response to growth factor stimulus	469	-0.315891174893793	-146612551165924	0.00107991360691145	0.030190137152634	0.0186782047427535	2541	tags=21%, list=16%, signal=18%	Ptprf/Rapgef1/Flrt1/Mir675/Rnf165/Klf4/Ntf5/Inpp5k/Dnm2/Mapk7/Ldlrad4/Cd44/Flt1/Spry2/Prkcb/Hivep1/Ntrk3/Pxn/Foxc1/Tgfb1i1/Spred3/Gdf15/Bex1/Wnt4/Nrep/Zdhhc17/Nr4a1/Plk5/Fzd4/Mef2c/Spred1/Vil1/Coro1b/Bmp7/Bmp2/Tgfbr3l/Col4a2/Acvr2a/Rgma/Dand5/Bmp4/Coro1a/Pbld1/Ltbp4/Mir21a/Fyn/Iqgap1/Tmem108/Ror2/Ofd1/Ulk1/Flcn/Bdnf/Dbn1/Gdf1/Pde8a/Sort1/Uri1/Lemd2/Tcf7l2/Gcnt2/Eng/Sphk1/Robo1/Egfr/Myof/Frs3/Megf…
GO:0007169	transmembrane receptor protein tyrosine kinase signaling pathway	445	-0.334579599584326	-155142044381707	0.001085776330076	0.030190137152634	0.0186782047427535	3268	tags=30%, list=21%, signal=25%	Angptl1/Foxc2/Tsc2/Rbm4/Sik2/Ppp2r5d/Smpd3/Myoc/Stat5b/Eif2ak3/Leprot/Gper1/Egf/Ephb6/Tsc1/Arid5b/C2cd5/Rnf126/Chn1/Tsg101/Xbp1/Fgf15/Ghr/Tspan12/Stat5a/Anks1/Fbxw7/Mbd5/Baiap2l1/Atxn7/Ccdc88a/Sh2b3/Ptprf/Rapgef1/Flrt1/Rpe65/Efnb2/Ntf5/Inpp5k/Ahi1/Esr2/Mst1r/Flt1/Spry2/Prkcb/Gigyf2/Hbegf/Ntrk3/Zap70/Pxn/Pde6g/Foxc1/Plekha1/Gigyf1/Gdf15/Mvb12a/Bex1/Pdgfa/Pdgfc/Wnt4/Stat3/Tns2/Inppl1/Zdhhc17/Fzd4/V…
GO:0007423	sensory organ development	439	-0.364195158142798	-168676703722657	0.00109051254089422	0.030190137152634	0.0186782047427535	3330	tags=32%, list=21%, signal=26%	Mir24-2/Fkbp8/Psap/Bmp6/Foxc2/Crb2/Vax2/Mir27a/Tprn/Dlx1/Celsr1/Nipbl/Ctns/Rho/Dlg1/Hoxc13/Osr2/Tub/Ring1/Ift122/Bmpr2/Meis3/Cdh1/Dscam/Prrx2/Tspan12/Kmt2c/Duox2/Lmx1b/Otop1/Foxn4/Smarca4/Traf3ip1/Grcc10/Rpe65/Smg9/Klf4/Ntf5/Ahi1/Rarg/Nphp1/Cacna1c/Hmx2/Rpgrip1/Tenm3/Prox1/Tmie/Flt1/Angptl7/Spry2/Hpn/Igfn1/Lim2/Hsf4/Tcirg1/Smarcd3/Mycn/Rom1/Bbs7/Mfn2/Ush1g/Nf1/Ntrk3/Atp8b1/Dlx2/Foxc1/Pdzd7/Tbx2/S…
GO:0030855	epithelial cell differentiation	439	-0.319977349573946	-148197260137333	0.00109051254089422	0.030190137152634	0.0186782047427535	2913	tags=32%, list=19%, signal=27%	Etv2/Foxa1/Insm1/Pou2f3/Fndc3a/Foxp4/Plod3/Lamb2/Frs2/Tmem231/Ext1/Upk1a/Klf7/Bcl11b/Add1/Cdk6/Col15a1/Mesp1/Taf10/Psap/Bmp6/Foxn1/Foxc2/Rbm4/E2f4/Tprn/Bdh2/Krt10/Stat5b/Tsg101/Tgm1/S1pr2/Bmpr2/Xbp1/Cdh1/Apold1/Cgn/Prok2/Psapl1/Stat5a/Btg1/F11r/Klf2/Ercc2/Akr1b3/Smarca4/Rab13/Rapgef1/Ptch2/Klf5/Klf4/Ahi1/Esr2/Hoxb5/Ovol1/Rarg/Muc2/Cdhr2/Prox1/Kdm6b/Tnfrsf1a/Prkch/Dsp/Spry2/Mycn/Gpx1/Ntrk3/Foxc1/P…
GO:0002694	regulation of leukocyte activation	432	-0.34287529786163	-158716006134945	0.00109529025191676	0.030190137152634	0.0186782047427535	2446	tags=24%, list=16%, signal=21%	Pkn1/Efnb2/Cd209a/Cd22/Fgl1/Sit1/Flt3l/Il27ra/Cd44/Tnip2/Nfam1/H2-Ab1/Myb/Trp53bp1/Ccdc88b/Zfp335/Nckap1l/Il16/Cd300lf/Zap70/Fcer1g/Itgb2/Mfhas1/Cd46/Cd300a/Tirap/Ihh/Pla2g3/Bcl6/Nlrp3/Clcf1/Rara/Parp3/Gpr183/Mef2c/Tyro3/Cd274/Lag3/Sphk2/Cd27/Bmp4/Cd6/Coro1a/H2-M3/Sos2/Ptpn22/Abr/Thy1/Itgam/H2-DMa/Pagr1a/Shpk/Fbxo7/Cyp26b1/Snx4/Cd37/Myd88/Itgal/Il15ra/Cd24a/Lbp/Cblb/Efnb1/Tbc1d10c/Unc13d/Cbfb/Zc3…
GO:0099177	regulation of trans-synaptic signaling	427	-0.314849027631453	-145650925225442	0.00109649122807018	0.030190137152634	0.0186782047427535	2492	tags=24%, list=16%, signal=21%	Kat2a/Clstn1/Mir191/Fbxl20/Gper1/Mir29b-2/Grik2/Mir101a/Dlgap4/S1pr2/Cdh1/Mir330/Mir19b-2/Shisa8/Ncstn/Erc1/Snapin/Nrxn3/Adrb2/Ntf5/Htt/Car7/Cbln1/Mirlet7i/Myo5b/Pick1/Baiap3/Plcb4/Grin3a/Flot1/Prkcb/Syne1/Kmt2a/Clstn3/Nf1/Nptx1/Ctnnd2/Cln3/Eif2ak4/Stat3/Plcl1/Grik5/Rara/Dgke/Mef2c/Pde4a/Bcl2l1/Nptn/Cdh2/Mir328/Pink1/Srgn/Grik3/Kcnc4/Sipa1l1/Rac1/Pla2g6/Abr/Cacna2d2/Fyn/Tmem108/Ror2/Syn1/Tprgl/Pf…
GO:0001501	skeletal system development	403	-0.371856288800158	-171683627801775	0.0011001100110011	0.030190137152634	0.0186782047427535	3169	tags=31%, list=20%, signal=25%	Tbx15/Dlx1/Bbx/Otor/Smpd3/Myoc/Nipbl/Hoxc8/Kat2a/Eif2ak3/Dlg1/Prpsap2/Arid5b/Fbn2/Hoxd11/Osr2/Hsd17b7/Hoxa3/Rpl13/Bmpr2/Itgb6/Slc35d1/Prrx2/Snx10/Hoxc5/Nle1/Fbxw7/Dlx1as/Nab2/Amer1/Sh2b3/Hapln4/Hoxd9/Med12/Ift80/Hoxb5/Hoxd4/Rarg/Mdfi/Bbs1/Zfp219/Mycn/Serpinh1/Dlx2/Col11a2/Foxc1/Plekha1/Esrra/Snai1/Pkd1/Ihh/Pdgfa/Pdgfc/Rara/Inppl1/Acp2/Cadm1/Mef2c/Six4/Bmp7/Ccdc154/Bmp2/Hoxb9/Pitx1/Pitx2/Csrnp1/Ho…
GO:1905114	cell surface receptor signaling pathway involved in cell-cell signaling	403	-0.32007859495439	-147778203619402	0.0011001100110011	0.030190137152634	0.0186782047427535	4102	tags=33%, list=26%, signal=25%	Siah2/Gsk3a/Mks1/Ubac2/Apc/Dkkl1/Gskip/Dlg4/Slc17a7/Wls/Adora2a/Tnik/Etv2/Nog/Tlr2/Hesx1/Mitf/Fbxw11/Rab3gap1/Nlgn3/Ext1/Ptpru/Apoe/Bscl2/Fam53b/Nlgn2/Csnk1d/Tax1bp3/Macf1/Mesp1/Calcoco1/Chd8/Tsc2/Vax2/Zranb1/Celsr1/Myoc/Gprc5b/Egf/Dapk3/Grik2/S1pr2/Tnfaip3/Dkk4/Folr1/Cdh1/Wif1/Nle1/Lgr6/Amer1/Notum/Smarca4/Rapgef1/Mark1/Rspo3/Mir200b/Adrb2/Klf4/Med12/Trabd2b/Ift80/Cbln1/Btrc/Cd44/Prdm15/Mdfi/Syn…
GO:0044057	regulation of system process	435	-0.342431918493507	-158352481856975	0.00110132158590308	0.030190137152634	0.0186782047427535	3103	tags=26%, list=20%, signal=22%	Itgax/Itga2/Eif2ak3/Gtf2i/Gper1/Dlg1/Ncmap/Tnni3/Dlgap4/S1pr2/Bmpr2/Myl4/Smad6/Cartpt/Prok2/Nr1h2/Apoa2/Jup/Prkag3/Grcc10/Adra1b/Cacna1h/Cacna2d1/Stk39/Adrb2/Klf4/Inpp5k/Avpr2/Cbln1/Cacna1c/Ndufs4/Tnfrsf1a/Acpp/Dsp/Fgf12/Tnni1/Syne1/Hbegf/Tnnt1/Nptx1/Fkbp1b/Scn1b/Lmna/Cttn/Trpv1/Pi16/Rab8b/Cacna1e/Mef2c/Wnk4/Abcc8/Emp2/Gnao1/Nol3/Anpep/Crhbp/Ace/Acvr2a/Kcnc4/Nrg1/Cacna1g/Slc9a1/Rbfox2/Cacna2d2/Tn…
GO:0034765	regulation of ion transmembrane transport	418	-0.320596070610853	-148120929058054	0.00110253583241455	0.030190137152634	0.0186782047427535	2468	tags=23%, list=16%, signal=20%	Cacna1h/Cacna2d1/Kcna10/Stk39/Adrb2/Inpp5k/Dnm2/Htt/Ahi1/Asph/Stac3/Slc43a2/Oaz3/Cacna1c/Fgf12/Prkcb/P2rx5/Iscu/Tcirg1/Gjc2/Fxyd5/Fxyd3/Ywhaq/Fkbp1b/Scn1b/Kcnj4/Nfe2l2/Cacna1e/Mef2c/Dnajc30/Wnk4/Kcnj8/Abcc8/Slc9a3r2/Pink1/Nol3/Sphk2/Pik3c2a/Lmbrd1/Crhbp/Ace/Bmp4/Kcnc4/Twist1/Lime1/Clcnka/Pla2g6/Coro1a/Kcnip4/Ptpn22/Slc9a1/Kcnh3/Thy1/Cacna2d2/Fyn/Opn3/Dapk1/Kcnh2/Rnf207/Scn4a/Amigo1/Smim6/Gpd1l/Ca…
GO:0001525	angiogenesis	401	-0.36059819539771	-166186076208169	0.00110619469026549	0.030190137152634	0.0186782047427535	2861	tags=27%, list=18%, signal=23%	Map2k5/Xbp1/Apold1/Casp8/Prok2/Tspan12/Fbxw7/Btg1/Klf2/Jup/Pnpla6/Klf5/Nrxn3/Rspo3/Efnb2/Adrb2/Klf4/Bcas3/Mapk7/Tnfrsf1a/Flt1/Angptl7/Spry2/Prkcb/Plcd3/Fbln5/Hbegf/Gpx1/Nf1/Pxn/Foxc1/Itgb2/Pde3b/Ubp1/Ihh/Pdgfa/Stat3/Nfe2l2/Nr4a1/Spred1/Pitx2/Abcc8/Tgfbr3l/Krit1/Emp2/Col4a2/Anpep/Pik3c2a/Ace/Bmp4/Fzd5/Nfatc3/H2-M3/Htatip2/Thy1/Cspg4/Plcd1/Sox18/Prok1/Epn1/Stat1/Epha2/Cysltr1/Hspg2/Flcn/Akt3/Hoxa5/…
GO:0061564	axon development	402	-0.338052193304845	-155821040816978	0.00110619469026549	0.030190137152634	0.0186782047427535	1783	tags=20%, list=11%, signal=18%	Fkbp1b/Scn1b/Cttn/Bex1/Slitrk4/Zic2/Enah/Pip5k1c/Nrep/Slit3/Atl1/Zdhhc17/Sema6b/Nptn/Bmp7/Cdh2/Rtn4r/Emb/Rgma/Nin/Mycbp2/Nrg1/Sipa1l1/Gdi1/Rac1/Trim46/Thy1/Shtn1/Sptbn4/Amigo1/Slitrk5/Sema3f/Gli2/Map1b/Ulk1/Epha2/Kel/Efnb1/Foxb1/Bdnf/Efna5/Lrrc4b/Dbn1/Ablim1/Kremen1/Isl1/Nr4a2/Crtac1/Ephb4/Lama5/Arx/Alcam/Lrp4/Robo1/Megf8/Isl2/Nfib/Wnt5a/Epha10/Ddr1/Slit1/Klk8/Olfm1/Nrp1/Agrn/Fn1/Rhog/Dst/Zeb2/Cd…
GO:0002009	morphogenesis of an epithelium	414	-0.331208728513479	-152952939296544	0.00110864745011086	0.030190137152634	0.0186782047427535	3558	tags=31%, list=23%, signal=24%	Ext1/Deaf1/Btbd7/Srf/Gatad2a/Car9/Plxnd1/Prkacb/Mesp1/Esrp2/Foxn1/Foxc2/Tsc2/Celsr1/Itgax/Llgl2/Kat2a/Dnaaf1/Egf/Dlg1/Tsc1/Hoxd11/Ift122/Folr1/Cdh1/Casp8/Stat5a/Tbx21/Smarca4/Traf3ip1/Rspo3/Efnb2/Klf4/Med12/Tgm2/Htt/Ahi1/Esr2/Rarg/Btrc/Nphp1/Cd44/Prox1/Flt1/Spry2/Cluap1/Rala/Hbegf/Plet1/Mycn/Nkd1/Pxn/Tbx2/Tgfb1i1/Snai1/Pkd1/Ihh/Pdgfa/Klk14/Zic2/Phldb2/Wnt4/Enah/Rara/Dact1/Mef2c/Six4/Spint2/Bmp7/W…
GO:0007264	small GTPase mediated signal transduction	379	-0.351818340654192	-16129630344778	0.00111731843575419	0.030190137152634	0.0186782047427535	2135	tags=21%, list=14%, signal=19%	Spry2/Flot1/Cdc42ep4/Rala/Plekhg2/Rapgefl1/Mfn2/Nf1/Arap3/Ywhaq/Rsu1/Bcl6/Ralgds/Sipa1l3/Arhgef18/Dnmbp/Arhgap1/Psd2/Arhgef17/Dennd4b/Cdh2/Ralgps2/Rtn4r/Arhgef4/Kndc1/Nrg1/Sipa1l1/Gdi1/Rac1/Gpr174/Sos2/Abr/Plekhg6/Srgap1/Arhgef39/Shtn1/Nisch/P2ry10/Arhgef25/Iqsec1/Cdc42ep5/Rac3/Rhobtb1/Ulk1/Camk2d/Flcn/Rhov/Ralgapa1/Obscn/Rtkn/Rapgef4/Rasip1/Lat/Ralgapb/Dgkz/Cdc42bpa/Ogt/Kctd13/Robo1/F2rl3/Cdon/S…
GO:0048568	embryonic organ development	377	-0.401299400481346	-183894212901281	0.00112233445566779	0.030190137152634	0.0186782047427535	3261	tags=35%, list=21%, signal=28%	Foxc2/Fendrr/Crb2/Vax2/Tprn/Xist/Tbx15/Celsr1/Nipbl/Llgl2/Junb/Dnaaf1/Dlg1/Foxd3/Hoxd11/Osr2/Hsd17b7/Hoxa3/Ift122/Folr1/Tbc1d23/Prrx2/Dlx1as/Tbx21/Ncoa6/Otop1/Sh2b3/Smarca4/Traf3ip1/Hoxd9/Rspo3/Med12/Ahi1/Hoxb5/Hoxd4/Flt3l/Rarg/Hmx2/Prox1/Mdfi/Tmie/Myb/Spry2/Hpn/Cluap1/Plcd3/Uty/Mycn/Kmt2a/Ush1g/Dlx2/Hsf1/Foxc1/Pdzd7/Tbx2/Snai1/Pkd1/Ihh/Hipk1/Pdgfa/Pdgfc/Ldb1/Rara/Mef2c/Six4/Spint2/Bmp7/Hoxb9/Pit…
GO:0007389	pattern specification process	334	-0.444113105750298	-201892021100613	0.00112866817155756	0.030190137152634	0.0186782047427535	3515	tags=38%, list=22%, signal=30%	Adgrg1/Hipk2/Srf/Rfx4/Prkacb/Mesp1/Fkbp8/Foxc2/Crb2/Vax2/Mfng/Dlx1/Celsr1/Hoxc8/Kat2a/Nek8/Dnaaf1/Hoxc13/Hoxd11/Ring1/Hoxa3/Ift122/Ifitm1/Bmpr2/Folr1/Meis3/Dpcd/Smad6/Hoxc5/Nle1/Rnf111/Tbx21/Lmx1b/Dync2h1/Foxn4/Traf3ip1/Hoxd9/Ntf5/Med12/Htt/Ahi1/Asph/Hoxb5/Hoxd4/Scmh1/Rarg/Mdfi/Tdrd5/Cluap1/Frat1/Smarcd3/Kmt2a/Dlx2/Foxc1/Tbx2/Snai1/Ihh/Hipk1/Zic2/Ldb1/Mef2c/Bmp7/Bmp2/Hoxb9/Pitx2/Hoxb4/Ets2/Dnaaf3…
GO:1903706	regulation of hemopoiesis	316	-0.383561013275702	-173361255473827	0.00113895216400911	0.030190137152634	0.0186782047427535	1935	tags=22%, list=12%, signal=20%	Nf1/Zap70/Gpr171/Esrra/Cd46/Ihh/Pla2g3/Bcl6/Nlrp3/Stat3/Ldb1/Rara/Mef2c/Lag3/Tcta/Cd27/Acvr2a/Bmp4/Isg15/H2-M3/Sos2/Rbfox2/Itgam/H2-DMa/Ror2/Fbxo7/Cyp26b1/Rbp1/Tjp2/Stat1/Il15ra/Hoxa5/Cd24a/Il34/Jag1/Cbfb/Trib1/Nrarp/Card11/H2-Aa/Sox12/Meis2/Socs1/Lef1/Ikzf3/Hoxa7/Cd4/Sos1/Gata2/Gata1/Rag1/Klf10/Smad7/Il4ra/Gas2l1/Zc3h12a/Ctla2a/Twist2/Dtx1/B2m/Tmem176b/Fstl3/Il2ra/Lck/Tmem176a/Gfi1b/Il10/Rorc/Me…
GO:1904062	regulation of cation transmembrane transport	272	-0.382504967188604	-170431860507028	0.00116686114352392	0.030190137152634	0.0186782047427535	4004	tags=37%, list=25%, signal=28%	Akap9/Fxyd1/Dlg4/Atg5/Tmc2/Cacna1f/Cxcr3/Epo/Gstm7/Wwp2/Mettl21c/Cacnb1/Hecw2/Ptger3/Nlgn3/Ager/Slc31a2/Cacng4/Casq1/Nlgn2/Pde4d/Akap7/Nedd4l/Slmap/Fxyd6/Crbn/Rgs9/Gper1/Dlg1/Ppargc1a/Shisa8/Ank3/Cacna2d1/Stk39/Adrb2/Dnm2/Htt/Asph/Stac3/Slc43a2/Cacna1c/Fgf12/P2rx5/Iscu/Tcirg1/Gjc2/Fxyd5/Fxyd3/Fkbp1b/Scn1b/Mef2c/Dnajc30/Wnk4/Abcc8/Pink1/Nol3/Sphk2/Pik3c2a/Crhbp/Bmp4/Twist1/Lime1/Pla2g6/Coro1a/Kcni…
GO:0003002	regionalization	269	-0.459437931627765	-204097142788763	0.00117508813160987	0.030190137152634	0.0186782047427535	3558	tags=40%, list=23%, signal=31%	Ext1/Adgrg1/Hipk2/Srf/Rfx4/Prkacb/Mesp1/Fkbp8/Foxc2/Crb2/Vax2/Dlx1/Celsr1/Hoxc8/Kat2a/Dnaaf1/Hoxc13/Hoxd11/Ring1/Hoxa3/Ift122/Ifitm1/Bmpr2/Dpcd/Smad6/Hoxc5/Nle1/Lmx1b/Dync2h1/Foxn4/Traf3ip1/Hoxd9/Ntf5/Med12/Htt/Hoxb5/Hoxd4/Scmh1/Rarg/Mdfi/Tdrd5/Cluap1/Smarcd3/Kmt2a/Dlx2/Foxc1/Snai1/Hipk1/Ldb1/Mef2c/Bmp2/Hoxb9/Pitx2/Hoxb4/Ets2/Acvr2a/Bmp4/Fzd5/Emx1/Poglut1/Nr2f2/Hoxd3/Itgam/Hoxd8/Hoxc9/Ror2/Cdk20/…
GO:0048562	embryonic organ morphogenesis	238	-0.414595172548461	-181582292679219	0.00120048019207683	0.030190137152634	0.0186782047427535	3261	tags=37%, list=21%, signal=29%	Foxc2/Crb2/Vax2/Tprn/Tbx15/Celsr1/Nipbl/Dnaaf1/Dlg1/Hoxd11/Osr2/Hoxa3/Ift122/Folr1/Prrx2/Dlx1as/Tbx21/Otop1/Smarca4/Hoxd9/Med12/Ahi1/Hoxb5/Hoxd4/Rarg/Hmx2/Prox1/Mdfi/Tmie/Spry2/Hpn/Cluap1/Mycn/Ush1g/Dlx2/Pdzd7/Tbx2/Ihh/Hipk1/Mef2c/Six4/Bmp7/Hoxb9/Pitx2/Hoxb4/Lbx1/Bmp4/Hmx3/Twist1/Fzd5/Rac1/Abr/Fzd2/Hoxd3/Strc/Hoxc9/Satb2/Ror2/Eomes/Gli2/Epha2/Hspg2/Hoxa5/Wnt11/Hoxc11/Myo7a/Tcf7l2/Eng/Six2/Hoxa11/…
GO:0045165	cell fate commitment	201	-0.446903091135942	-192866533357275	0.00121359223300971	0.030190137152634	0.0186782047427535	2743	tags=33%, list=17%, signal=27%	Glis1/Tbx21/Nkx6-2/Foxn4/Smarca4/Ptch2/Ntf5/Otud5/Prox1/Kdm6b/Spry2/Ntrk3/Dlx2/Myt1l/Tbx2/Tgfb1i1/Ihh/Wnt4/Stat3/Rara/Mef2c/Bmp2/Pitx1/Ets2/Lbx1/Bmp4/Nrg1/Nr2f2/Satb2/Ror2/Sox18/Eomes/Irf4/Cyp26b1/Gli2/Zfp57/Tbx19/Wnt11/Wnt5b/Slamf6/Isl1/Wnt10b/Tcf7l2/Tlx3/Arx/Sox12/Six2/Hoxa11/Esrp1/Wnt8b/Isl2/Jag2/Wnt5a/Gfi1/Cdon/Hes1/Dll4/Gata2/Runx2/Gata1/Onecut2/Lhx3/Notch3/Notch1/Rag2/Hoxc10
GO:0048705	skeletal system morphogenesis	191	-0.413713599864204	-177728697609202	0.00122399020807834	0.030190137152634	0.0186782047427535	3275	tags=36%, list=21%, signal=29%	Bmp6/Foxc2/Tbx15/Otor/Smpd3/Nipbl/Hoxc8/Dlg1/Arid5b/Fbn2/Hoxd11/Osr2/Hoxa3/Prrx2/Nle1/Dlx1as/Nab2/Hoxd9/Med12/Ift80/Hoxb5/Hoxd4/Rarg/Mdfi/Mycn/Serpinh1/Dlx2/Col11a2/Foxc1/Plekha1/Pkd1/Ihh/Rara/Inppl1/Mef2c/Six4/Bmp7/Hoxb9/Csrnp1/Hoxb4/Bmp4/Twist1/Dhrs3/Hoxd3/Ifitm5/Mmp13/Hoxd8/Hoxc9/Satb2/Ror2/Cyp26b1/Pappa2/Hspg2/Hoxa5/Hoxc11/Wnt10b/Fgr/Six2/Hoxa11/Megf8/Hoxb6/Matn1/Hoxa7/Runx2/Scx/Col1a1/Twist2…
GO:0009952	anterior/posterior pattern specification	167	-0.479729438544604	-203643214636335	0.00123456790123457	0.030190137152634	0.0186782047427535	3261	tags=39%, list=21%, signal=31%	Hipk2/Srf/Mesp1/Foxc2/Crb2/Celsr1/Hoxc8/Kat2a/Hoxc13/Hoxd11/Ring1/Hoxa3/Ifitm1/Bmpr2/Hoxc5/Nle1/Hoxd9/Med12/Htt/Hoxb5/Hoxd4/Scmh1/Rarg/Tdrd5/Kmt2a/Foxc1/Hipk1/Ldb1/Bmp2/Hoxb9/Hoxb4/Ets2/Acvr2a/Bmp4/Fzd5/Poglut1/Nr2f2/Hoxd3/Hoxd8/Hoxc9/Ror2/Ofd1/Gli2/Btg2/Tbx19/Tcf7l1/Hoxa5/Foxb1/Hoxc11/Pofut1/Hoxc6/Nrarp/Six2/Hoxa11/Hoxb6/Wnt5a/Lef1/Cdon/Hoxa7/Hes1/Zeb2/Notch1/Pbx1/Heyl/Hoxc10
GO:0010810	regulation of cell-substrate adhesion	175	-0.444911001063035	-189426782938493	0.00123609394313968	0.030190137152634	0.0186782047427535	2753	tags=30%, list=18%, signal=25%	Spock1/Abi3bp/Vit/Jup/Slk/Dnm2/Efemp2/Bcas3/Lims2/Hacd1/Plet1/Nf1/Limch1/Rsu1/Bcl6/Phldb2/Wnt4/Ldb1/Fzd4/Emp2/Col26a1/Rac1/Dmtn/Thy1/Iqgap1/Camsap3/Rac3/Efna5/Jag1/Dbn1/Unc13d/Gcnt2/Ddr1/Dmp1/Cask/Hoxa7/Nrp1/Fn1/Pdgfb/Onecut2/Col1a1/Itga3/BC024139/Cd3e/Notch1/Acer2/Mmp12/Fbln2/Rras/Bst1/Dmd/Rac2
GO:0048706	embryonic skeletal system development	111	-0.491162312587253	-197819449175872	0.00129533678756477	0.030190137152634	0.0186782047427535	3803	tags=50%, list=24%, signal=38%	Gas1/Hoxb7/Nog/Hyal1/Ext1/Deaf1/Foxc2/Tbx15/Dlx1/Nipbl/Dlg1/Hoxd11/Osr2/Hsd17b7/Hoxa3/Slc35d1/Prrx2/Hoxc5/Dlx1as/Hoxd9/Med12/Hoxb5/Hoxd4/Mdfi/Mycn/Dlx2/Ihh/Mef2c/Six4/Bmp7/Hoxb9/Hoxb4/Acvr2a/Bmp4/Twist1/Hoxd3/Hoxc9/Satb2/Cdk20/Hspg2/Hoxa5/Hoxc11/Hoxc6/Six2/Hoxa11/Megf8/Hoxb6/Wnt5a/Hoxa7/Tapt1/Runx2/Scx/Col1a1/Twist2/Pbx1
GO:0010975	regulation of neuron projection development	438	-0.307804155060613	-142462267649393	0.00219058050383352	0.030190137152634	0.0186782047427535	1783	tags=17%, list=11%, signal=16%	Fkbp1b/Epor/Scn1b/Pla2g3/Gorasp1/Nfe2l2/Inppl1/Plk5/Sema6b/Bmp7/Rtn4ip1/Cdh2/Rtn4r/Ltk/Rgma/Nin/Kndc1/Bmp4/Nrg1/Sipa1l1/Dennd5a/Gdi1/Inpp5j/Trim46/Thy1/Fyn/Shtn1/Cspg4/Iqgap1/Ror2/Fbxo7/Amigo1/Sema3f/Map1b/Ulk1/Shank3/Il15ra/Kel/Cd24a/Bdnf/Efna5/Lrrc4b/Dbn1/Kremen1/Rapgef4/Vldlr/Cul7/Sphk1/Lrp4/Robo1/Megf8/Adcy6/Wnt5a/Gfi1/Lrrk2/Slit1/Cask/Gfap/Klk8/Hes1/Nrp1/Itpr1/Nr2f1/Fn1/Itga3/Zeb2/Cpeb1/Cdkl…
GO:0050804	modulation of chemical synaptic transmission	426	-0.315092531673524	-145660928731938	0.0021953896816685	0.030190137152634	0.0186782047427535	2492	tags=24%, list=16%, signal=21%	Kat2a/Clstn1/Mir191/Fbxl20/Gper1/Mir29b-2/Grik2/Mir101a/Dlgap4/S1pr2/Cdh1/Mir330/Mir19b-2/Shisa8/Ncstn/Erc1/Snapin/Nrxn3/Adrb2/Ntf5/Htt/Car7/Cbln1/Mirlet7i/Myo5b/Pick1/Baiap3/Plcb4/Grin3a/Flot1/Prkcb/Syne1/Kmt2a/Clstn3/Nf1/Nptx1/Ctnnd2/Cln3/Eif2ak4/Stat3/Plcl1/Grik5/Rara/Dgke/Mef2c/Pde4a/Bcl2l1/Nptn/Cdh2/Mir328/Pink1/Srgn/Grik3/Kcnc4/Sipa1l1/Rac1/Pla2g6/Abr/Cacna2d2/Fyn/Tmem108/Ror2/Syn1/Tprgl/Pf…
GO:0006897	endocytosis	433	-0.312475556451854	-144551447241496	0.0022002200220022	0.030190137152634	0.0186782047427535	3588	tags=29%, list=23%, signal=23%	Ptger3/Nlgn3/Heatr5a/Fcgr1/Ager/Dnm3/Cacng4/Apoe/Add1/Alox15/Nlgn2/Asgr1/Fcgr2b/Arr3/Cubn/Ackr3/Nedd4l/Tsc2/Ankrd13d/Atp9b/Itga2/Egf/Ehd2/Pla2r1/Tub/Igll1/Tsg101/Clcn5/Eea1/Dennd1c/Ghr/Sncb/Syt5/4932438A13Rik/Snx10/Fnbp1l/Fcho1/Eps15l1/Ap1g2/Nr1h2/Htr2b/Mx2/Necap1/Rab34/Efnb2/Cd209a/Adrb2/Dnm2/Ahi1/Cd22/Snx17/Cap1/Synrg/Usp20/Treml4/Pick1/Bicd1/Flot1/Asgr2/Nsf/Syne1/Nckap1l/Pacsin3/Fcer1g/Itgb2/R…
GO:0034762	regulation of transmembrane transport	422	-0.312686507064212	-144458440538122	0.00220507166482911	0.030190137152634	0.0186782047427535	2468	tags=23%, list=16%, signal=20%	Cacna1h/Cacna2d1/Kcna10/Stk39/Adrb2/Inpp5k/Dnm2/Htt/Ahi1/Asph/Stac3/Slc43a2/Oaz3/Cacna1c/Fgf12/Prkcb/P2rx5/Iscu/Tcirg1/Gjc2/Fxyd5/Fxyd3/Ywhaq/Fkbp1b/Scn1b/Kcnj4/Nfe2l2/Cacna1e/Mef2c/Dnajc30/Wnk4/Kcnj8/Abcc8/Slc9a3r2/Pink1/Nol3/Sphk2/Pik3c2a/Lmbrd1/Crhbp/Ace/Bmp4/Kcnc4/Twist1/Lime1/Clcnka/Pla2g6/Coro1a/Kcnip4/Ptpn22/Slc9a1/Kcnh3/Thy1/Cacna2d2/Fyn/Opn3/Dapk1/Kcnh2/Rnf207/Scn4a/Amigo1/Smim6/Gpd1l/Ca…
GO:0023061	signal release	401	-0.315094710428415	-145215240199119	0.00221238938053097	0.030190137152634	0.0186782047427535	2492	tags=21%, list=16%, signal=18%	Erc1/Snapin/Nadk/Nrxn3/Adrb2/Htt/Doc2a/Cacna1c/Pick1/Baiap3/Sytl4/Grin3a/Prkcb/Tcirg1/Nf1/Fcer1g/Cd300a/Pde3b/Fkbp1b/Pla2g3/Gipr/Clcf1/Grik5/Rab8b/Doc2b/Pde4c/Cacna1e/Fzd4/Mef2c/Bcl2l1/Abcc8/Pink1/Ptpn23/Crhbp/Nrxn2/Syt15/Acvr2a/Kcnc4/Doc2g/Kdm5b/Rac1/C1qtnf3/Pla2g6/Ltbp4/Nmb/Plcd1/Adcy5/Sirt4/Nnat/Syn1/Syn3/Snx4/Pfn2/Per2/Syt8/Sidt2/Efna5/Rapgef4/Isl1/Stx1a/Retn/Tcf7l2/Mctp2/Sphk1/Gabbr1/Grm4/Nr…
GO:0042110	T cell activation	414	-0.313923111558235	-14497040232439	0.00221729490022173	0.030190137152634	0.0186782047427535	2733	tags=24%, list=17%, signal=20%	Stat5a/Ebi3/Tbx21/Gm13283/Trex1/Ncstn/Rc3h2/Cd28/Btnl1/Efnb2/Cd209a/Otud5/Fgl1/Sit1/Sla2/Il27ra/Cd44/H2-Ab1/Myb/Ccdc88b/Tcirg1/Nckap1l/Apbb1ip/Zap70/Fcer1g/Itgb2/Cd46/Cd300a/Fkbp1b/Ihh/Ifna7/Bcl6/Nlrp3/Eif2ak4/Wnt4/Stat3/Rara/Gpr183/Cd274/Lag3/Cd27/Rab27a/Bmp4/Fzd5/Nfatc3/Cd6/Coro1a/H2-M3/Sos2/Ptpn22/Thy1/Fyn/Prr7/Itgam/H2-DMa/Eomes/Irf4/Cyp26b1/Itgal/Cd24a/Cblb/Efnb1/Slamf6/Cbfb/Zc3h12d/Lat/Ephb…
GO:0030098	lymphocyte differentiation	345	-0.328076986976174	-149538728797113	0.00223964165733483	0.030190137152634	0.0186782047427535	2205	tags=21%, list=14%, signal=18%	Cd44/Nfam1/H2-Ab1/Myb/Gon4l/Tcirg1/Nckap1l/Zap70/Fcer1g/Cd46/Lyl1/Ihh/Ifna7/Bcl6/Nlrp3/Wnt4/Stat3/Clcf1/Rara/Gpr183/Tyro3/Lag3/Cd27/Bmp4/Fzd5/Nfatc3/H2-M3/Sos2/Ptpn22/Prr7/H2-DMa/Fbxo7/Eomes/Irf4/Cyp26b1/Il15ra/Cd24a/Slamf6/Cbfb/Nrarp/Card11/H2-Aa/Sox12/Socs1/Cd3g/Jag2/Lef1/Ikzf3/Cd4/Sos1/Dll4/Wwp1/Cd3d/Txk/Runx2/Rag1/Cd79b/Smad7/Ly6d/Il4ra/Zc3h12a/Cd3e/Ctla2a/Dtx1/B2m/Il2ra/Cd8a/Lck/Rag2/Il10/Ro…
GO:0051249	regulation of lymphocyte activation	361	-0.322495106186951	-147398770985629	0.00224215246636771	0.030190137152634	0.0186782047427535	2446	tags=23%, list=16%, signal=20%	Pkn1/Efnb2/Cd209a/Cd22/Fgl1/Sit1/Flt3l/Il27ra/Cd44/Tnip2/Nfam1/H2-Ab1/Myb/Trp53bp1/Ccdc88b/Zfp335/Nckap1l/Zap70/Cd46/Cd300a/Tirap/Ihh/Bcl6/Nlrp3/Clcf1/Rara/Parp3/Gpr183/Mef2c/Tyro3/Cd274/Lag3/Cd27/Bmp4/Cd6/Coro1a/H2-M3/Sos2/Ptpn22/Thy1/H2-DMa/Pagr1a/Fbxo7/Cyp26b1/Myd88/Itgal/Il15ra/Cd24a/Cblb/Efnb1/Tbc1d10c/Cbfb/Zc3h12d/Lat/Fgr/Ephb4/Nrarp/Card11/H2-Aa/Sox12/Socs1/Lef1/Ikzf3/Cd4/Hes1/Sos1/Mzb1/Ra…
GO:0030001	metal ion transport	375	-0.331346385903662	-151730888278344	0.00224466891133558	0.030190137152634	0.0186782047427535	2468	tags=22%, list=16%, signal=19%	Cacna1h/Cacna2d1/Trpv3/Adrb2/Inpp5k/Htt/Asph/Stac3/Mylk/Cacna1c/Cnnm4/Myb/Grin3a/Prkcb/P2rx5/Gjc2/Il16/Pacsin3/Pkd1/Fkbp1b/Slc30a3/Trpv1/Slc39a11/Cachd1/Slc11a2/Cacna1e/Slc41a2/Trpv5/Gnao1/Nol3/Sphk2/Pik3c2a/Ace/Bmp4/Atp2c2/Lime1/Cacna1g/Nfatc3/Pla2g6/Coro1a/Ptpn22/Slc9a1/Thy1/Cacna2d2/Fyn/Kcnh2/Micu1/Smim6/Camk2d/Cysltr1/Grin2d/Ahnak/Slc39a4/Kcnip2/1810037I17Rik/Ramp3/Ramp1/Tpcn1/Kcnn4/Ryr3/Bhlh…
GO:0007409	axonogenesis	368	-0.345954800946491	-158334559148689	0.00224971878515186	0.030190137152634	0.0186782047427535	1758	tags=20%, list=11%, signal=18%	Scn1b/Cttn/Slitrk4/Zic2/Enah/Pip5k1c/Slit3/Atl1/Zdhhc17/Sema6b/Nptn/Bmp7/Cdh2/Rtn4r/Emb/Rgma/Nin/Mycbp2/Nrg1/Sipa1l1/Gdi1/Rac1/Trim46/Thy1/Shtn1/Sptbn4/Amigo1/Slitrk5/Sema3f/Gli2/Map1b/Ulk1/Epha2/Kel/Efnb1/Foxb1/Bdnf/Efna5/Lrrc4b/Dbn1/Ablim1/Isl1/Nr4a2/Ephb4/Lama5/Arx/Alcam/Lrp4/Robo1/Megf8/Isl2/Nfib/Wnt5a/Epha10/Slit1/Olfm1/Nrp1/Agrn/Fn1/Rhog/Dst/Zeb2/Cdkl3/Lhx3/Notch3/Ntng2/Notch1/Prtg/Spg11/Nt…
GO:1903131	mononuclear cell differentiation	376	-0.33740334559204	-154460544908881	0.00225225225225225	0.030190137152634	0.0186782047427535	2205	tags=21%, list=14%, signal=18%	Cd44/Nfam1/H2-Ab1/Myb/Gon4l/Tcirg1/Nckap1l/Zap70/Fcer1g/Cd46/Lyl1/Ihh/Ifna7/Bcl6/Nlrp3/Wnt4/Stat3/Clcf1/Rara/Gpr183/Mef2c/Tyro3/Batf3/Lag3/Cd27/Bmp4/Fzd5/Nfatc3/H2-M3/Sos2/Ptpn22/Prr7/H2-DMa/Fbxo7/Eomes/Irf4/Cyp26b1/Il15ra/Cd24a/Il34/Slamf6/Cbfb/Nrarp/Card11/H2-Aa/Sox12/Socs1/Cd3g/Jag2/Lef1/Ikzf3/Hoxa7/Cd4/Sos1/Dll4/Wwp1/Cd3d/Txk/Runx2/Gata1/Rag1/Cd79b/Smad7/Ly6d/Il4ra/Zc3h12a/Cd3e/Ctla2a/Dtx1/B2…
GO:0001667	ameboidal-type cell migration	340	-0.329824582399376	-149961495150859	0.00226757369614512	0.030190137152634	0.0186782047427535	2029	tags=20%, list=13%, signal=18%	Hbegf/Zfp580/Gpx1/Timp1/Nf1/Pxn/Itgb2/Cln3/Nfe2l2/Nr4a1/Rab25/Mef2c/Spred1/Vil1/Sema6b/Coro1b/Bmp7/Cdh2/Pitx2/Krit1/Emp2/Insl3/Ptpn23/Pik3c2a/Bmp4/Twist1/Rac1/Nr2f2/Pbld1/Dmtn/Iqgap1/Iqsec1/Sema3f/Pkn3/Pfn2/Epha2/Akt3/Wnt11/Rgcc/Efnb1/Mmp9/Isl1/Card10/Ephb4/Lama5/Robo1/Megf8/Wnt5a/Adgrb1/Dll4/Gata2/Nrp1/Fn1/Pdgfb/Itgb4/Itga3/Zeb2/Tbxa2r/Zc3h12a/Akap12/Notch1/Ptp4a3/Mmp12/Rhoj/Amotl1/Igf2/Rras/Fgf…
GO:0050673	epithelial cell proliferation	320	-0.343950457059718	-155454797923893	0.00227531285551763	0.030190137152634	0.0186782047427535	1591	tags=18%, list=10%, signal=16%	Nr4a1/Mef2c/Six4/Bmp2/Klf9/Krit1/Acvr2a/Bmp4/Twist1/Kdm5b/Btbd10/Nr2f2/Pbld1/Cdh3/Stat1/Epha2/Akt3/Hoxa5/Sidt2/Rgcc/Isl1/Wnt10b/Tcf7l2/Eng/Nrarp/Wdr13/Robo1/Nr1d1/Egfr/Esrp1/Nfib/Wnt5a/Cask/Klk8/Hes1/Dll4/Gata2/Aqp11/Itpr1/Foxp2/Ptprk/Pdgfb/Pold4/Gli1/Bcl2l2/Serpinb1a/Notch1/Twist2/B2m/Mmp12/Igf2/Scn5a/Id1/Il10/Fgfbp1/Atoh8/Ngfr
GO:0150063	visual system development	304	-0.338943597418079	-152676923650463	0.00229357798165138	0.030190137152634	0.0186782047427535	3818	tags=37%, list=24%, signal=28%	Cacna1f/Gas1/Irx6/Hesx1/Hps1/Mitf/Lamb2/Rab3gap1/Frs2/Tmem231/Zhx2/Hipk2/Bcl11b/Srf/Mir24-2/Fkbp8/Bmp6/Foxc2/Crb2/Vax2/Mir27a/Dlx1/Nipbl/Ctns/Rho/Dlg1/Osr2/Tub/Ring1/Ift122/Bmpr2/Meis3/Dscam/Tspan12/Kmt2c/Lmx1b/Foxn4/Smarca4/Traf3ip1/Grcc10/Rpe65/Smg9/Klf4/Ahi1/Rarg/Nphp1/Cacna1c/Rpgrip1/Tenm3/Prox1/Flt1/Angptl7/Spry2/Igfn1/Lim2/Hsf4/Tcirg1/Smarcd3/Rom1/Bbs7/Mfn2/Nf1/Ntrk3/Dlx2/Foxc1/Tbx2/Spred3/…
GO:0048880	sensory system development	306	-0.341595097780472	-153791904352331	0.00230680507497117	0.030190137152634	0.0186782047427535	3818	tags=37%, list=24%, signal=28%	Cacna1f/Gas1/Irx6/Hesx1/Hps1/Mitf/Lamb2/Rab3gap1/Frs2/Tmem231/Zhx2/Hipk2/Bcl11b/Srf/Mir24-2/Fkbp8/Bmp6/Foxc2/Crb2/Vax2/Mir27a/Dlx1/Nipbl/Ctns/Rho/Dlg1/Osr2/Tub/Ring1/Ift122/Bmpr2/Meis3/Dscam/Tspan12/Kmt2c/Lmx1b/Foxn4/Smarca4/Traf3ip1/Grcc10/Rpe65/Smg9/Klf4/Ahi1/Rarg/Nphp1/Cacna1c/Rpgrip1/Tenm3/Prox1/Flt1/Angptl7/Spry2/Igfn1/Lim2/Hsf4/Tcirg1/Smarcd3/Rom1/Bbs7/Mfn2/Nf1/Ntrk3/Dlx2/Foxc1/Tbx2/Spred3/…
GO:0006816	calcium ion transport	307	-0.347961408357412	-156657960938708	0.0023121387283237	0.030190137152634	0.0186782047427535	2468	tags=23%, list=16%, signal=20%	Cacna1h/Cacna2d1/Trpv3/Adrb2/Inpp5k/Htt/Asph/Stac3/Mylk/Cacna1c/Myb/Grin3a/Prkcb/P2rx5/Gjc2/Il16/Pacsin3/Pkd1/Fkbp1b/Trpv1/Cachd1/Cacna1e/Trpv5/Gnao1/Nol3/Sphk2/Ace/Bmp4/Atp2c2/Lime1/Cacna1g/Nfatc3/Pla2g6/Coro1a/Ptpn22/Slc9a1/Thy1/Cacna2d2/Fyn/Micu1/Smim6/Camk2d/Cysltr1/Grin2d/Ahnak/1810037I17Rik/Ramp3/Ramp1/Tpcn1/Kcnn4/Ryr3/Bhlha15/Smdt1/Cd84/Capn3/F2rl3/Cask/Cd4/Hes1/Cacnb3/Itpr1/Pdgfb/Camk2a/T…
GO:0001503	ossification	293	-0.362022547024348	-162596457550964	0.00231749710312862	0.030190137152634	0.0186782047427535	3170	tags=29%, list=20%, signal=24%	Sp7/Smpd3/Myoc/Nipbl/Eif2ak3/Junb/Fbn2/Osr2/Ifitm1/Bmpr2/Atp6v1b1/Smad6/Glis1/Snx10/Ank/Ercc2/Nab2/Duox2/Adrb2/Ift80/Sbno2/Atraid/Sirt7/Tcirg1/Nf1/Foxc1/Esrra/Ihh/Lmna/Wnt4/Mir3960/Inppl1/Mef2c/Bmp7/Ccdc154/Bmp2/Srgn/Igsf10/Acvr2a/Bmp4/Twist1/Isg15/Dhrs3/Kazald1/Ifitm5/Mmp13/Satb2/Mir2861/Gli2/Clec3b/Epha2/Hspg2/Wnt11/Jag1/Kremen1/Cbfb/Wnt10b/Sort1/Fgr/Tcf7l2/Gabbr1/Lrp4/Six2/Wnt5a/Dmp1/Matn1/Tap…
GO:0042391	regulation of membrane potential	292	-0.34502707776862	-154788549331381	0.00232558139534884	0.030190137152634	0.0186782047427535	1783	tags=18%, list=11%, signal=16%	Fkbp1b/Scn1b/Trpv1/Cln3/Grik5/Mef2c/Bcl2l1/Kcnj8/Pink1/Grik3/Kcnc4/Cacna1g/Gabrr2/Slc25a36/Slc9a1/Kcnh3/Shtn1/Tmem108/Kcnh2/Rnf207/Scn4a/Gpd1l/Camk2d/Glra4/Shank3/Kcnip2/Bdnf/Dbn1/Rapgef4/Stx1a/Kcnn4/Kcnmb4/Sh3gl1/Lrrk2/Kcnj11/Chrna9/Cacnb3/Agrn/Scn4b/Smad7/Atp1a3/Scn2b/Kcnk6/Glrx/B2m/Bid/Begain/Kcna2/Scn5a/P2rx1/Ngfr/Dmd/Fhl1
GO:0001654	eye development	302	-0.33707349565318	-151343878785986	0.00232828870779977	0.030190137152634	0.0186782047427535	3818	tags=39%, list=24%, signal=30%	Slc39a5/Rcn1/Ift140/Pde6c/Ush1c/Apc/Tmod1/Cacna1f/Gas1/Irx6/Hesx1/Hps1/Mitf/Lamb2/Rab3gap1/Frs2/Tmem231/Zhx2/Hipk2/Bcl11b/Srf/Mir24-2/Fkbp8/Bmp6/Foxc2/Crb2/Vax2/Mir27a/Dlx1/Nipbl/Ctns/Rho/Dlg1/Osr2/Tub/Ring1/Ift122/Bmpr2/Meis3/Dscam/Tspan12/Kmt2c/Lmx1b/Foxn4/Smarca4/Traf3ip1/Grcc10/Rpe65/Smg9/Klf4/Ahi1/Rarg/Nphp1/Cacna1c/Rpgrip1/Tenm3/Prox1/Flt1/Angptl7/Spry2/Igfn1/Lim2/Hsf4/Tcirg1/Smarcd3/Rom1/B…
GO:0007265	Ras protein signal transduction	301	-0.374110472098196	-167821141285223	0.00233372228704784	0.030190137152634	0.0186782047427535	2135	tags=22%, list=14%, signal=19%	Spry2/Flot1/Cdc42ep4/Rala/Plekhg2/Mfn2/Nf1/Arap3/Rsu1/Bcl6/Arhgef18/Dnmbp/Psd2/Arhgef17/Dennd4b/Cdh2/Ralgps2/Rtn4r/Arhgef4/Nrg1/Rac1/Gpr174/Sos2/Abr/Plekhg6/Srgap1/Arhgef39/Shtn1/Nisch/P2ry10/Arhgef25/Iqsec1/Cdc42ep5/Ulk1/Camk2d/Flcn/Rhov/Obscn/Rtkn/Rasip1/Lat/Ralgapb/Dgkz/Ogt/Kctd13/Robo1/F2rl3/Sos1/Gm266/Lrrd1/Nrp1/Arhgef7/Rhog/Itga3/Notch1/Psd/Rhoj/Trio/F2r/Rras/Rasal1/Ralb/Arhgef10l/Ngfr/Rac2
GO:0031589	cell-substrate adhesion	280	-0.390107140207494	-174441366663696	0.00233372228704784	0.030190137152634	0.0186782047427535	3140	tags=30%, list=20%, signal=25%	Gp5/Myoc/Lamb1/Itga2/Micall2/Tsc1/Dapk3/Whamm/Itgb6/Smad6/Spock1/Abi3bp/Vit/Jup/Myo1g/Slk/Dnm2/Efemp2/Bcas3/Lims2/Tnxb/Hacd1/Plet1/Nf1/Pxn/Limch1/Itgb2/Cttn/Rsu1/Bcl6/Phldb2/Wnt4/Vwf/Ldb1/Itga2b/Fzd4/Tyro3/Emp2/Col26a1/Lamc3/Rac1/Coro1a/Actn1/Dmtn/Thy1/Hoxd3/Tmem8b/Strc/Iqgap1/Camsap3/Rac3/Itgal/Efna5/Jag1/Dbn1/Unc13d/Lamb3/Gcnt2/Lama5/Ddr1/Bcam/Nid2/Dmp1/Cask/Hoxa7/Nrp1/Ptprk/Fn1/Col5a3/Pdgfb/On…
GO:0006887	exocytosis	289	-0.377570577368583	-169134944168416	0.00233644859813084	0.030190137152634	0.0186782047427535	2560	tags=25%, list=16%, signal=21%	Myo1g/Rab13/Vps41/Erc1/Snapin/Cacna1h/Nrxn3/Adrb2/Doc2a/Myo5b/Cacna1c/Cdk5r2/Baiap3/Sytl4/Grin3a/Nsf/Prkcb/Rala/Fcer1g/Slc17a9/Itgb2/Cd300a/Pla2g3/Mical1/Grik5/Rab8b/Pip5k1c/Doc2b/Rab25/Bcl2l1/Sphk2/Pik3c2a/Rab27a/Crhbp/Syt15/Nkd2/Cacna1g/Pla2g6/Coro1a/Dmtn/Abr/Itgam/Exph5/Tcp11/Snx4/Vps11/Pfn2/Syt8/Unc13d/Rapgef4/Stx1a/Lat/Fgr/Grm4/Cd84/Stxbp2/Lrrk2/Cask/Trim72/Gata2/Camk2a/Il4ra/Notch1/Sytl1/Gl…
GO:0050678	regulation of epithelial cell proliferation	276	-0.372618348177822	-166261452372877	0.00233644859813084	0.030190137152634	0.0186782047427535	3827	tags=34%, list=24%, signal=26%	Adora2b/Cxcr3/Gas1/Maged1/Nog/Hyal1/Frs2/Ager/Deaf1/Apoe/Bcl11b/Sparc/Cdk6/Bnc1/Esrp2/Bmp6/Tsc2/Slurp1/Hrh3/Egf/Dlg1/Osr2/Ift122/Tgm1/Tnfaip3/Bmpr2/Map2k5/Xbp1/Cdh1/Stat5a/Htr2b/Efnb2/Ift80/Esr2/Lims2/Prox1/Flt1/Hpn/Zfp580/Gpx1/Nf1/Ihh/Stat3/Nr4a1/Mef2c/Six4/Bmp2/Klf9/Krit1/Bmp4/Twist1/Kdm5b/Nr2f2/Pbld1/Cdh3/Stat1/Akt3/Hoxa5/Rgcc/Isl1/Wnt10b/Tcf7l2/Eng/Nrarp/Wdr13/Robo1/Nr1d1/Egfr/Esrp1/Nfib/Wnt5…
GO:0007517	muscle organ development	267	-0.369020893490756	-164062340681835	0.00234466588511137	0.030190137152634	0.0186782047427535	2481	tags=25%, list=16%, signal=22%	Mir675/Hoxd9/Klf5/Adrb2/Efemp2/Stac3/Mylk/Prox1/Dsp/Flot1/Tnni1/Tsc22d3/Gpx1/Nf1/Foxc1/Tll2/Epor/Lmna/Des/Luc7l/Klhl40/Nr4a1/Mef2c/Six4/Myl6b/Unc45b/Bmp2/Pitx1/Pitx2/Lbx1/Bmp4/Nrg1/Twist1/Nfatc3/Actc1/Nr2f2/Fzd2/Taz/Eomes/Cyp26b1/Btg2/Kel/Nr1d2/Bdnf/Isl1/Wnt10b/Jph1/Lemd2/Tcf7l2/Eng/Lama5/Sin3b/Capn3/Erbb3/Wnt5a/Lef1/Trim72/Adgrb1/Cdon/Dll4/Foxp2/Scx/Smad7/Zfhx3/Notch1/Heyl/Igf2/Dmd
GO:0030217	T cell differentiation	243	-0.38304961449819	-168178508986335	0.002389486260454	0.030190137152634	0.0186782047427535	2027	tags=23%, list=13%, signal=20%	Tcirg1/Nckap1l/Zap70/Fcer1g/Cd46/Ihh/Bcl6/Nlrp3/Wnt4/Stat3/Rara/Gpr183/Lag3/Cd27/Bmp4/Fzd5/Nfatc3/H2-M3/Sos2/Ptpn22/Prr7/H2-DMa/Eomes/Irf4/Cyp26b1/Slamf6/Cbfb/Nrarp/Card11/H2-Aa/Sox12/Socs1/Cd3g/Jag2/Lef1/Cd4/Sos1/Dll4/Wwp1/Cd3d/Txk/Runx2/Rag1/Smad7/Il4ra/Zc3h12a/Cd3e/Ctla2a/Dtx1/B2m/Il2ra/Cd8a/Lck/Rag2/Rorc
GO:0051056	regulation of small GTPase mediated signal transduction	232	-0.38579449855862	-168698857972318	0.00239234449760766	0.030190137152634	0.0186782047427535	2135	tags=23%, list=14%, signal=20%	Spry2/Flot1/Plekhg2/Mfn2/Nf1/Arap3/Bcl6/Sipa1l3/Arhgef18/Dnmbp/Psd2/Arhgef17/Dennd4b/Cdh2/Ralgps2/Rtn4r/Arhgef4/Nrg1/Sipa1l1/Gpr174/Sos2/Abr/Plekhg6/Arhgef39/P2ry10/Arhgef25/Iqsec1/Camk2d/Flcn/Ralgapa1/Obscn/Rasip1/Ralgapb/Dgkz/Cdc42bpa/Ogt/Kctd13/Robo1/F2rl3/Cdon/Sos1/Lrrd1/Nrp1/Arhgef7/Itga3/Notch1/Psd/Arhgap25/Trio/F2r/Rasal1/Arhgef10l/Ngfr
GO:0045664	regulation of neuron differentiation	165	-0.412568410527538	-174795054333631	0.00246305418719212	0.030190137152634	0.0186782047427535	1986	tags=27%, list=13%, signal=24%	Mycn/Nf1/Dlx2/Bcl6/Bex1/Eif2ak4/Rara/Nrep/Mef2c/Bmp7/Bmp2/Ltk/Lbx1/Nin/Bmp4/Rac1/Hmg20a/Ncoa1/Hoxd3/Sh3gl3/Rac3/Gli2/Map1b/Cd24a/Bdnf/Jag1/Isl1/Tlx3/Esrp1/Isl2/Lrrk2/Cdon/Hes1/Gata2/Zfhx3/Notch3/Notch1/Pbx1/Dtx1/B2m/Heyl/Ngfr/Dmd/Meis1
GO:0045619	regulation of lymphocyte differentiation	163	-0.405710786928835	-171148707836083	0.00248447204968944	0.030190137152634	0.0186782047427535	2303	tags=25%, list=15%, signal=21%	Flt3l/Cd44/Nfam1/Myb/Nckap1l/Zap70/Cd46/Ihh/Bcl6/Nlrp3/Rara/Lag3/Cd27/Bmp4/H2-M3/Sos2/H2-DMa/Fbxo7/Cyp26b1/Il15ra/Cd24a/Cbfb/Nrarp/Card11/H2-Aa/Sox12/Socs1/Lef1/Ikzf3/Sos1/Rag1/Smad7/Il4ra/Zc3h12a/Ctla2a/Dtx1/Il2ra/Lck/Il10/Rorc
GO:0007160	cell-matrix adhesion	170	-0.417252791168894	-177213294557381	0.00248756218905473	0.030190137152634	0.0186782047427535	2094	tags=25%, list=13%, signal=22%	Tnxb/Plet1/Nf1/Pxn/Limch1/Itgb2/Cttn/Bcl6/Phldb2/Wnt4/Ldb1/Itga2b/Emp2/Rac1/Actn1/Dmtn/Thy1/Hoxd3/Tmem8b/Strc/Iqgap1/Camsap3/Itgal/Efna5/Jag1/Ddr1/Bcam/Nid2/Cask/Hoxa7/Nrp1/Ptprk/Fn1/Col5a3/Onecut2/Itgb4/BC024139/Cd3e/Acer2/Mmp12/Rras/Bst1/Dmd
GO:0017157	regulation of exocytosis	169	-0.402972445609408	-170973314103918	0.00249376558603491	0.030190137152634	0.0186782047427535	2530	tags=28%, list=16%, signal=24%	Rab13/Snapin/Cacna1h/Nrxn3/Adrb2/Doc2a/Myo5b/Cdk5r2/Sytl4/Grin3a/Nsf/Prkcb/Rala/Fcer1g/Itgb2/Cd300a/Pla2g3/Mical1/Rab8b/Doc2b/Bcl2l1/Sphk2/Rab27a/Syt15/Cacna1g/Pla2g6/Abr/Itgam/Exph5/Tcp11/Snx4/Pfn2/Syt8/Unc13d/Rapgef4/Stx1a/Fgr/Grm4/Cd84/Stxbp2/Lrrk2/Cask/Gata2/Il4ra/Notch1/Glrx/P2rx1/Rac2
GO:0007266	Rho protein signal transduction	147	-0.423866978138708	-176324518185994	0.00251256281407035	0.030190137152634	0.0186782047427535	2126	tags=27%, list=14%, signal=23%	Flot1/Cdc42ep4/Plekhg2/Arap3/Bcl6/Arhgef18/Dnmbp/Arhgef17/Cdh2/Rtn4r/Arhgef4/Gpr174/Sos2/Abr/Plekhg6/Srgap1/Arhgef39/Shtn1/P2ry10/Arhgef25/Cdc42ep5/Flcn/Rhov/Obscn/Rtkn/Rasip1/Kctd13/Robo1/F2rl3/Sos1/Nrp1/Arhgef7/Rhog/Itga3/Rhoj/Trio/F2r/Arhgef10l/Ngfr
GO:0048736	appendage development	147	-0.452471494541616	-188223717304628	0.00251256281407035	0.030190137152634	0.0186782047427535	2990	tags=35%, list=19%, signal=29%	Fbn2/Hoxc13/Hoxd11/Osr2/Ift122/Bmpr2/Prrx2/Lmx1b/Dync2h1/Rc3h2/Smarca4/Traf3ip1/Hoxd9/Rnf165/Asph/Ift80/Rarg/Cacna1c/Zfp219/Mycn/Bbs7/Tbx2/Ihh/Rara/B9d1/Bmp7/Pitx1/Pitx2/Prkab1/Bmp4/Twist1/Nr2f2/Mecom/Ror2/Pbx2/Cyp26b1/Gli2/Hoxc11/Kremen1/Lrp4/Hoxa11/Megf8/Wnt5a/Lef1/Runx2/Fbxw4/Scx/Itgb4/Notch1/Pbx1/Pkdcc/Hoxc10
GO:0060173	limb development	147	-0.452471494541616	-188223717304628	0.00251256281407035	0.030190137152634	0.0186782047427535	2990	tags=35%, list=19%, signal=29%	Fbn2/Hoxc13/Hoxd11/Osr2/Ift122/Bmpr2/Prrx2/Lmx1b/Dync2h1/Rc3h2/Smarca4/Traf3ip1/Hoxd9/Rnf165/Asph/Ift80/Rarg/Cacna1c/Zfp219/Mycn/Bbs7/Tbx2/Ihh/Rara/B9d1/Bmp7/Pitx1/Pitx2/Prkab1/Bmp4/Twist1/Nr2f2/Mecom/Ror2/Pbx2/Cyp26b1/Gli2/Hoxc11/Kremen1/Lrp4/Hoxa11/Megf8/Wnt5a/Lef1/Runx2/Fbxw4/Scx/Itgb4/Notch1/Pbx1/Pkdcc/Hoxc10
GO:0051216	cartilage development	143	-0.409704313616997	-170080686473706	0.00251572327044025	0.030190137152634	0.0186782047427535	3558	tags=38%, list=23%, signal=29%	Ext1/Creb3l2/Srf/Smad9/Bmp6/Otor/Smpd3/Kat2a/Eif2ak3/Hoxd11/Osr2/Hoxa3/Bmpr2/Prrx2/Ift80/Rarg/Bbs1/Zfp219/Mycn/Serpinh1/Dlx2/Col11a2/Esrra/Snai1/Pkd1/Ihh/Rara/Mef2c/Bmp7/Bmp2/Pitx1/Bmp4/Hoxd3/Mmp13/Ddrgk1/Satb2/Ror2/Gli2/Hspg2/Hoxa5/Six2/Hoxa11/Nfib/Wnt5a/Matn1/Tapt1/Runx2/Fbxw4/Scx/Smad7/Col1a1/Trps1/Col27a1/Pkdcc
GO:0007416	synapse assembly	124	-0.42327283655789	-173268538043745	0.00253807106598985	0.030190137152634	0.0186782047427535	2509	tags=30%, list=16%, signal=25%	Flrt1/Arhgef9/Nrxn3/Efnb2/Cbln1/Igfn1/Clstn3/Ntrk3/Nptx1/Colq/Slitrk4/Cadm1/Mef2c/Six4/Nptn/Cdh2/Nrxn2/Nrg1/Sipa1l1/Fzd5/Lrrc24/Amigo1/Slitrk5/Shank3/Mdga1/Efnb1/Bdnf/Efna5/Lrrc4b/Lrp4/Wnt5a/Adgrb1/Nptxr/Agrn/Pdgfb/Ntng2/Lingo4
GO:0045580	regulation of T cell differentiation	133	-0.424846065117248	-175065022661721	0.00253807106598985	0.030190137152634	0.0186782047427535	2205	tags=25%, list=14%, signal=22%	Cd44/Myb/Nckap1l/Zap70/Cd46/Ihh/Bcl6/Nlrp3/Rara/Lag3/Cd27/Bmp4/H2-M3/Sos2/H2-DMa/Cyp26b1/Cbfb/Nrarp/Card11/H2-Aa/Sox12/Socs1/Lef1/Sos1/Rag1/Smad7/Il4ra/Zc3h12a/Ctla2a/Dtx1/Il2ra/Lck/Rorc
GO:0050768	negative regulation of neurogenesis	133	-0.385998063071094	-159057044909366	0.00253807106598985	0.030190137152634	0.0186782047427535	1986	tags=26%, list=13%, signal=23%	Mycn/Nf1/Ntrk3/Dlx2/Gorasp1/Sema6b/Bmp7/Abcc8/Rtn4r/Rgma/Bmp4/Gdi1/Trim46/Thy1/Sema3f/Ulk1/Cd24a/Bdnf/Tert/Trim11/Lrp4/Nr1d1/Wnt5a/Slit1/Hes1/Nrp1/Pitx3/Cdkl3/Notch1/Ascl2/Prtg/Dynlt1b/B2m/Id1
GO:1903305	regulation of regulated secretory pathway	124	-0.431015031902502	-176437838676214	0.00253807106598985	0.030190137152634	0.0186782047427535	2488	tags=30%, list=16%, signal=25%	Snapin/Cacna1h/Nrxn3/Adrb2/Doc2a/Cdk5r2/Grin3a/Prkcb/Fcer1g/Itgb2/Cd300a/Pla2g3/Mical1/Doc2b/Bcl2l1/Sphk2/Rab27a/Syt15/Cacna1g/Abr/Itgam/Snx4/Pfn2/Syt8/Unc13d/Stx1a/Fgr/Grm4/Cd84/Stxbp2/Lrrk2/Cask/Gata2/Il4ra/Notch1/P2rx1/Rac2
GO:0010594	regulation of endothelial cell migration	132	-0.428522332366875	-176423990595668	0.00254129606099111	0.030190137152634	0.0186782047427535	1633	tags=21%, list=10%, signal=19%	Nfe2l2/Mef2c/Spred1/Krit1/Emp2/Pik3c2a/Bmp4/Rac1/Nr2f2/Epha2/Akt3/Rgcc/Card10/Wnt5a/Adgrb1/Dll4/Gata2/Nrp1/Pdgfb/Tbxa2r/Zc3h12a/Notch1/Rhoj/Amotl1/Igf2/Rras/Fgfbp1/Atoh8
GO:0048017	inositol lipid-mediated signaling	132	-0.403258532986314	-16602280501519	0.00254129606099111	0.030190137152634	0.0186782047427535	3122	tags=36%, list=20%, signal=29%	Myoc/Pld1/Gper1/Egf/Ncor1/Adap2/Xbp1/Rgl2/Tpte/Htr2b/Cd28/Klf4/Entpd5/Nyap1/Plch2/Flt1/Plcb4/Plcd3/Nf1/Ntrk3/Plekha1/Pdgfa/Pdgfc/Plcl1/Rara/Fbxl2/Slc9a3r2/Pik3c2a/Ltk/Nrg1/Twist1/Lime1/Fyn/Plcb2/Plcd1/Ror2/Obscn/Ncf1/Fgr/Ogt/Egfr/Erbb3/Pik3ip1/Fn1/Pdgfb/Hcst/Pitpnm2/F2r
GO:0007219	Notch signaling pathway	130	-0.424644642179906	-174354737703401	0.00255427841634738	0.030190137152634	0.0186782047427535	3417	tags=35%, list=22%, signal=28%	Cdk6/Mesp1/Nr1h4/Foxc2/Mfng/Dlx1/Llgl2/Arrdc1/Aph1c/Nle1/Fbxw7/Ncstn/Anxa4/Slc35c2/Dlx2/Foxc1/Tbx2/Snai1/Cd46/Bcl6/Galnt11/Stat3/Bmp7/Bmp2/Poglut1/Hoxd3/Mib2/Epn1/Jag1/Pofut1/Nrarp/Slc35c1/Dtx4/Robo1/Dtx3/Jag2/Hes1/Dll4/Gata2/Dtx2/Notch3/Notch1/Ptp4a3/Dtx1/Heyl/Il2ra
GO:0035107	appendage morphogenesis	125	-0.443631173323596	-181562388428089	0.00255427841634738	0.030190137152634	0.0186782047427535	2990	tags=33%, list=19%, signal=27%	Fbn2/Hoxd11/Osr2/Ift122/Prrx2/Lmx1b/Dync2h1/Smarca4/Traf3ip1/Hoxd9/Rnf165/Asph/Rarg/Cacna1c/Zfp219/Mycn/Tbx2/Ihh/B9d1/Bmp7/Pitx1/Pitx2/Bmp4/Twist1/Mecom/Ror2/Pbx2/Cyp26b1/Gli2/Hoxc11/Lrp4/Hoxa11/Megf8/Wnt5a/Lef1/Runx2/Fbxw4/Notch1/Pbx1/Pkdcc/Hoxc10
GO:0035108	limb morphogenesis	125	-0.443631173323596	-181562388428089	0.00255427841634738	0.030190137152634	0.0186782047427535	2990	tags=33%, list=19%, signal=27%	Fbn2/Hoxd11/Osr2/Ift122/Prrx2/Lmx1b/Dync2h1/Smarca4/Traf3ip1/Hoxd9/Rnf165/Asph/Rarg/Cacna1c/Zfp219/Mycn/Tbx2/Ihh/B9d1/Bmp7/Pitx1/Pitx2/Bmp4/Twist1/Mecom/Ror2/Pbx2/Cyp26b1/Gli2/Hoxc11/Lrp4/Hoxa11/Megf8/Wnt5a/Lef1/Runx2/Fbxw4/Notch1/Pbx1/Pkdcc/Hoxc10
GO:0048015	phosphatidylinositol-mediated signaling	130	-0.397220659614035	-163094731542699	0.00255427841634738	0.030190137152634	0.0186782047427535	3122	tags=35%, list=20%, signal=29%	Myoc/Gper1/Egf/Ncor1/Xbp1/Rgl2/Tpte/Htr2b/Cd28/Klf4/Entpd5/Nyap1/Plch2/Flt1/Plcb4/Plcd3/Nf1/Ntrk3/Plekha1/Pdgfa/Pdgfc/Plcl1/Rara/Fbxl2/Slc9a3r2/Pik3c2a/Ltk/Nrg1/Twist1/Lime1/Fyn/Plcb2/Plcd1/Ror2/Obscn/Ncf1/Fgr/Ogt/Egfr/Erbb3/Pik3ip1/Fn1/Pdgfb/Hcst/Pitpnm2/F2r
GO:0071772	response to BMP	125	-0.430772732983318	-17629988822516	0.00255427841634738	0.030190137152634	0.0186782047427535	4119	tags=40%, list=26%, signal=30%	Skor1/Slc39a5/Ecsit/Smurf2/Sorl1/Etv2/Nog/Ext1/Hipk2/Smad9/Fkbp8/Vwc2/Bmp6/Crb2/Lefty2/Dlx1/Smpd3/Kcp/Bmpr2/Smad6/Mir675/Rnf165/Hivep1/Gdf15/Bmp7/Bmp2/Acvr2a/Rgma/Dand5/Bmp4/Ror2/Gdf1/Lemd2/Tcf7l2/Eng/Megf8/Wnt5a/Lef1/Hes1/Runx2/Scx/Smad7/Itga3/Mir147/Notch1/Crim1/Heyl/Rgmb/Fstl3/Id1
GO:0071773	cellular response to BMP stimulus	125	-0.430772732983318	-17629988822516	0.00255427841634738	0.030190137152634	0.0186782047427535	4119	tags=40%, list=26%, signal=30%	Skor1/Slc39a5/Ecsit/Smurf2/Sorl1/Etv2/Nog/Ext1/Hipk2/Smad9/Fkbp8/Vwc2/Bmp6/Crb2/Lefty2/Dlx1/Smpd3/Kcp/Bmpr2/Smad6/Mir675/Rnf165/Hivep1/Gdf15/Bmp7/Bmp2/Acvr2a/Rgma/Dand5/Bmp4/Ror2/Gdf1/Lemd2/Tcf7l2/Eng/Megf8/Wnt5a/Lef1/Hes1/Runx2/Scx/Smad7/Itga3/Mir147/Notch1/Crim1/Heyl/Rgmb/Fstl3/Id1
GO:0030509	BMP signaling pathway	119	-0.462464153252139	-187823955560261	0.00258397932816537	0.030190137152634	0.0186782047427535	4119	tags=41%, list=26%, signal=31%	Skor1/Slc39a5/Ecsit/Smurf2/Sorl1/Etv2/Nog/Ext1/Hipk2/Smad9/Fkbp8/Vwc2/Bmp6/Crb2/Lefty2/Dlx1/Smpd3/Kcp/Bmpr2/Smad6/Mir675/Rnf165/Hivep1/Gdf15/Bmp7/Bmp2/Acvr2a/Rgma/Dand5/Bmp4/Ror2/Gdf1/Lemd2/Tcf7l2/Eng/Megf8/Wnt5a/Lef1/Hes1/Runx2/Scx/Smad7/Itga3/Mir147/Notch1/Crim1/Rgmb/Fstl3/Id1
GO:0030326	embryonic limb morphogenesis	108	-0.455943908088419	-182997716707907	0.00259067357512953	0.030190137152634	0.0186782047427535	3120	tags=35%, list=20%, signal=28%	Nipbl/Fbn2/Hoxd11/Osr2/Ift122/Prrx2/Lmx1b/Dync2h1/Smarca4/Traf3ip1/Hoxd9/Rarg/Cacna1c/Mycn/Tbx2/Ihh/B9d1/Bmp7/Pitx1/Pitx2/Bmp4/Twist1/Mecom/Ror2/Pbx2/Cyp26b1/Gli2/Hoxc11/Lrp4/Hoxa11/Megf8/Wnt5a/Lef1/Runx2/Fbxw4/Notch1/Pbx1/Hoxc10
GO:0035113	embryonic appendage morphogenesis	108	-0.455943908088419	-182997716707907	0.00259067357512953	0.030190137152634	0.0186782047427535	3120	tags=35%, list=20%, signal=28%	Nipbl/Fbn2/Hoxd11/Osr2/Ift122/Prrx2/Lmx1b/Dync2h1/Smarca4/Traf3ip1/Hoxd9/Rarg/Cacna1c/Mycn/Tbx2/Ihh/B9d1/Bmp7/Pitx1/Pitx2/Bmp4/Twist1/Mecom/Ror2/Pbx2/Cyp26b1/Gli2/Hoxc11/Lrp4/Hoxa11/Megf8/Wnt5a/Lef1/Runx2/Fbxw4/Notch1/Pbx1/Hoxc10
GO:0031214	biomineral tissue development	116	-0.454143598224372	-183571150153309	0.00259403372243839	0.030190137152634	0.0186782047427535	3135	tags=39%, list=20%, signal=31%	Smpd3/Eif2ak3/Fbn2/Osr2/Bmpr2/Itgb6/Snx10/Ank/Ercc2/Duox2/Otop1/Adrb2/Ift80/Cnnm4/Sbno2/Atraid/Tcirg1/Hacd1/Wnt4/Enam/Mef2c/Bmp7/Ccdc154/Bmp2/Srgn/Acvr2a/Bmp4/Twist1/Isg15/Ifitm5/Mmp13/Clec3b/Wnt11/Wnt10b/Fgr/Tcf7l2/Dmp1/Matn1/Gata1/Klf10/Col1a1/Notch1/Pkdcc/Tmem119/Fam20c
GO:0110148	biomineralization	116	-0.454143598224372	-183571150153309	0.00259403372243839	0.030190137152634	0.0186782047427535	3135	tags=39%, list=20%, signal=31%	Smpd3/Eif2ak3/Fbn2/Osr2/Bmpr2/Itgb6/Snx10/Ank/Ercc2/Duox2/Otop1/Adrb2/Ift80/Cnnm4/Sbno2/Atraid/Tcirg1/Hacd1/Wnt4/Enam/Mef2c/Bmp7/Ccdc154/Bmp2/Srgn/Acvr2a/Bmp4/Twist1/Isg15/Ifitm5/Mmp13/Clec3b/Wnt11/Wnt10b/Fgr/Tcf7l2/Dmp1/Matn1/Gata1/Klf10/Col1a1/Notch1/Pkdcc/Tmem119/Fam20c
GO:0001935	endothelial cell proliferation	112	-0.437934460839298	-176471532405467	0.0025974025974026	0.030190137152634	0.0186782047427535	3567	tags=35%, list=23%, signal=27%	Ager/Apoe/Sparc/Bmp6/Tsc2/Egf/Dlg1/Bmpr2/Xbp1/Prok2/Stat5a/Htr2b/Prox1/Flt1/Zfp580/Nf1/Stat3/Nr4a1/Mef2c/Bmp2/Krit1/Bmp4/Nr2f2/Stat1/Epha2/Akt3/Rgcc/Eng/Nrarp/Wnt5a/Dll4/Gata2/Pdgfb/Pold4/Igf2/Il10/Fgfbp1/Atoh8/Ngfr
GO:0035023	regulation of Rho protein signal transduction	112	-0.442897812647034	-178471581220306	0.0025974025974026	0.030190137152634	0.0186782047427535	2700	tags=32%, list=17%, signal=27%	Farp2/F11r/Adra1b/Arhgef9/Fgd5/Flot1/Plekhg2/Arap3/Bcl6/Arhgef18/Dnmbp/Arhgef17/Cdh2/Rtn4r/Arhgef4/Gpr174/Sos2/Abr/Plekhg6/Arhgef39/P2ry10/Arhgef25/Flcn/Obscn/Rasip1/Kctd13/Robo1/F2rl3/Sos1/Nrp1/Arhgef7/Itga3/Trio/F2r/Arhgef10l/Ngfr
GO:0050808	synapse organization	345	-0.316249875302084	-144147886661595	0.00335946248600224	0.030190137152634	0.0186782047427535	2555	tags=24%, list=16%, signal=21%	Pcdhgc5/Ptprf/Ank3/Flrt1/Erc1/Pcdhgc4/Snapin/Arhgef9/Nrxn3/Efnb2/Cbln1/Myo5b/Pick1/Igfn1/Clstn3/Ntrk3/Nptx1/Tanc1/Ctnnd2/Colq/Cttn/Cln3/Slitrk4/Ppfibp1/Dact1/Nfia/Cadm1/Mef2c/Six4/Nptn/Cdh2/Camkv/Srgn/Nrxn2/Malat1/Nrg1/Sipa1l1/Fzd5/Actn1/Lrrc24/Cacna2d2/Fyn/Itgam/Ppfia1/Tmem108/Amigo1/Syn1/Slitrk5/Sema3f/Pfn2/Shank3/Sez6l2/Mdga1/Efnb1/Bdnf/Efna5/Lrrc4b/Dbn1/Rapgef4/Palm/Slc6a1/Dgkz/Prrt1/Lrp4/Wnt…
GO:0034329	cell junction assembly	305	-0.320560882614149	-144430555705217	0.00344827586206897	0.030190137152634	0.0186782047427535	3122	tags=28%, list=20%, signal=23%	Myoc/Clstn1/Itga2/Dlg1/Micall2/Tsc1/Dapk3/Fbf1/Whamm/Cdh1/Cgn/F11r/Jup/Rab13/Rapgef1/Flrt1/Slk/Arhgef9/Nrxn3/Efnb2/Cbln1/Bcas3/Nphp1/Prkch/Flot1/Igfn1/Clstn3/Ntrk3/Pxn/Limch1/Nptx1/Ctnnd2/Snai1/Colq/Cttn/Hipk1/Slitrk4/Phldb2/Wnt4/Ldb1/Cadm1/Mef2c/Six4/Nptn/Cdh2/Nrxn2/Ace/Nrg1/Sipa1l1/Fzd5/Rac1/Actn1/Dmtn/Lrrc24/Thy1/Iqgap1/Camsap3/Amigo1/Slitrk5/Epha2/Flcn/Shank3/Mdga1/Wnt11/Efnb1/Bdnf/Efna5/Lrrc…
GO:0030900	forebrain development	279	-0.337880245359015	-151066465990365	0.00348837209302326	0.030190137152634	0.0186782047427535	3643	tags=31%, list=23%, signal=24%	Rab3gap1/Frs2/Ptger3/Mapk8ip3/Ext1/Adgrg1/Bcl11b/Srf/Rfx4/Mir141/Vax2/Dlx1/Lamb1/Dclk2/Kat2a/Plxna3/Tsc1/Ncor1/Dpcd/Duox2/Dync2h1/Smarca4/Grcc10/Mir200b/Chd5/Htt/Secisbp2/Cdk5r2/Prox1/Kdm6b/Bbs1/Szt2/Zfp335/Nf1/Dlx2/Trappc9/Wnt4/Tacc2/Tyro3/Bmp2/Cdh2/Pitx1/Pitx2/Rtn4r/Nin/Bmp4/Nrg1/Emx1/Rac1/Nr2f2/Fyn/Itgam/Mecom/Satb2/Tmem108/Eomes/Slitrk5/Rac3/Gli2/Btg2/Tbx19/Shank3/Mdga1/Foxb1/Isl1/Nr4a2/Crtac…
GO:0043010	camera-type eye development	269	-0.352497242706396	-156590640703957	0.00352526439482961	0.030190137152634	0.0186782047427535	4071	tags=39%, list=26%, signal=29%	Rcn1/Ift140/Pde6c/Ush1c/Apc/Tmod1/Cacna1f/Gas1/Irx6/Hesx1/Hps1/Mitf/Lamb2/Rab3gap1/Frs2/Tmem231/Zhx2/Hipk2/Bcl11b/Srf/Mir24-2/Fkbp8/Foxc2/Crb2/Vax2/Mir27a/Dlx1/Ctns/Rho/Dlg1/Osr2/Tub/Ring1/Ift122/Bmpr2/Dscam/Tspan12/Kmt2c/Lmx1b/Foxn4/Smarca4/Traf3ip1/Grcc10/Rpe65/Klf4/Ahi1/Rarg/Nphp1/Cacna1c/Rpgrip1/Tenm3/Prox1/Flt1/Angptl7/Spry2/Igfn1/Lim2/Hsf4/Tcirg1/Smarcd3/Rom1/Mfn2/Nf1/Ntrk3/Dlx2/Foxc1/Tbx2/…
GO:0070661	leukocyte proliferation	261	-0.345183447743695	-153089283821885	0.0035377358490566	0.030190137152634	0.0186782047427535	2733	tags=26%, list=17%, signal=22%	Stat5a/Ebi3/Gm13283/Ncstn/Rc3h2/Cd28/Pkn1/Cd209a/Impdh1/Cd22/Flt3l/Il27ra/Cd44/H2-Ab1/Ccdc88b/Zfp335/Tcirg1/Nckap1l/Zap70/Itgb2/Cd46/Cd300a/Tirap/Fkbp1b/Ihh/Ifna7/Bcl6/Wnt4/Clcf1/Gpr183/Mef2c/Cd274/Cd27/Vpreb1/Bmp4/Cd6/Coro1a/H2-M3/Sos2/Ptpn22/Fyn/Itgam/Myd88/Itgal/Cd24a/Cblb/Efnb1/Il34/Slamf6/Zc3h12d/Card11/Ccnd3/H2-Aa/Lef1/Ikzf3/Cd4/Hes1/Sos1/Mzb1/Cdkn1a/Cd3e/Igf2/Il2ra/Lrrc32/Rag2/Bst1/Clu/Il1…
GO:1902105	regulation of leukocyte differentiation	252	-0.363444943574816	-160392336655499	0.00356718192627824	0.030190137152634	0.0186782047427535	2205	tags=23%, list=14%, signal=20%	Cd44/Nfam1/Myb/Nckap1l/Nf1/Zap70/Esrra/Cd46/Ihh/Pla2g3/Bcl6/Nlrp3/Rara/Lag3/Tcta/Cd27/Bmp4/H2-M3/Sos2/Itgam/H2-DMa/Ror2/Fbxo7/Cyp26b1/Rbp1/Tjp2/Il15ra/Cd24a/Il34/Cbfb/Trib1/Nrarp/Card11/H2-Aa/Sox12/Socs1/Lef1/Ikzf3/Hoxa7/Cd4/Sos1/Gata2/Rag1/Klf10/Smad7/Il4ra/Zc3h12a/Ctla2a/Dtx1/Tmem176b/Fstl3/Il2ra/Lck/Tmem176a/Gfi1b/Il10/Rorc
GO:0051480	regulation of cytosolic calcium ion concentration	246	-0.355803977109461	-156415020817609	0.0035799522673031	0.030190137152634	0.0186782047427535	2472	tags=23%, list=16%, signal=20%	Adra1b/Cacna2d1/Trpv3/Adrb2/Tgm2/Htt/Asph/Cacna1c/P2rx5/Cib2/Pkd1/Fkbp1b/Epor/Trpv1/Cln3/Ackr4/Gipr/Trpv5/Nol3/Bmp4/Lime1/Cacna1g/Ccr4/Pla2g6/Coro1a/Gpr174/Nmb/Fzd2/Thy1/Fyn/P2ry10/Plcd1/Adcy5/Cd52/Camk2d/Grin2d/Cd24a/Ramp3/Ryr3/Capn3/Wnt5a/F2rl3/Chrna9/Gpr157/Cd4/Gata2/Cacnb3/Itpr1/Trpm1/Tbxa2r/Oprl1/Cdh23/Synpo/F2r/Lck/P2rx1/Dmd
GO:0010631	epithelial cell migration	237	-0.344254390534582	-150866498275175	0.00358851674641148	0.030190137152634	0.0186782047427535	2446	tags=24%, list=16%, signal=20%	Pkn1/Efnb2/Klf4/Bcas3/Ptprg/Prox1/Hbegf/Zfp580/Gpx1/Nf1/Pxn/Itgb2/Nfe2l2/Nr4a1/Rab25/Mef2c/Spred1/Vil1/Coro1b/Krit1/Emp2/Insl3/Ptpn23/Pik3c2a/Bmp4/Rac1/Nr2f2/Pbld1/Iqsec1/Pkn3/Pfn2/Epha2/Akt3/Rgcc/Mmp9/Card10/Ephb4/Robo1/Wnt5a/Adgrb1/Dll4/Gata2/Nrp1/Pdgfb/Itga3/Zeb2/Tbxa2r/Zc3h12a/Notch1/Ptp4a3/Rhoj/Amotl1/Igf2/Rras/Fgfbp1/Atoh8
GO:1901342	regulation of vasculature development	221	-0.368345983188012	-160006427734336	0.0036231884057971	0.030190137152634	0.0186782047427535	2762	tags=26%, list=18%, signal=22%	Prok2/Tspan12/Btg1/Klf2/Jup/Adrb2/Klf4/Mapk7/Tnfrsf1a/Flt1/Angptl7/Spry2/Prkcb/Fbln5/Nf1/Pxn/Foxc1/Itgb2/Pde3b/Wnt4/Stat3/Nfe2l2/Spred1/Abcc8/Krit1/Emp2/Col4a2/H2-M3/Htatip2/Prok1/Epn1/Stat1/Epha2/Cysltr1/Flcn/Akt3/Hoxa5/Rgcc/Tert/Mmp9/Isl1/Eng/Sphk1/Adam12/Wnt5a/Adgrb1/Gata2/Nrp1/Tjp1/Tbxa2r/Zc3h12a/Rhoj/Igf2/Rras/Id1/Il10/Ngfr
GO:0007204	positive regulation of cytosolic calcium ion concentration	217	-0.379013633642449	-164424141162465	0.00362756952841596	0.030190137152634	0.0186782047427535	2472	tags=25%, list=16%, signal=21%	Adra1b/Cacna2d1/Trpv3/Adrb2/Tgm2/Htt/Asph/Cacna1c/P2rx5/Cib2/Pkd1/Fkbp1b/Epor/Trpv1/Ackr4/Gipr/Trpv5/Nol3/Bmp4/Lime1/Cacna1g/Ccr4/Pla2g6/Coro1a/Gpr174/Nmb/Fzd2/Thy1/Fyn/P2ry10/Plcd1/Adcy5/Cd52/Camk2d/Grin2d/Cd24a/Ramp3/Ryr3/Capn3/F2rl3/Chrna9/Gpr157/Cd4/Gata2/Cacnb3/Itpr1/Trpm1/Tbxa2r/Oprl1/Synpo/F2r/Lck/P2rx1/Dmd
GO:0045765	regulation of angiogenesis	217	-0.36657168662078	-159026561044392	0.00362756952841596	0.030190137152634	0.0186782047427535	2762	tags=25%, list=18%, signal=21%	Prok2/Tspan12/Btg1/Klf2/Jup/Adrb2/Klf4/Mapk7/Tnfrsf1a/Flt1/Spry2/Prkcb/Fbln5/Nf1/Pxn/Foxc1/Itgb2/Pde3b/Stat3/Nfe2l2/Spred1/Abcc8/Krit1/Emp2/Col4a2/H2-M3/Htatip2/Prok1/Epn1/Stat1/Epha2/Cysltr1/Flcn/Akt3/Hoxa5/Rgcc/Tert/Mmp9/Isl1/Eng/Sphk1/Adam12/Wnt5a/Adgrb1/Gata2/Nrp1/Tjp1/Tbxa2r/Zc3h12a/Rhoj/Igf2/Rras/Id1/Il10/Ngfr
GO:0010959	regulation of metal ion transport	208	-0.387310441555079	-167344959617096	0.0036319612590799	0.030190137152634	0.0186782047427535	2467	tags=25%, list=16%, signal=21%	Cacna2d1/Trpv3/Adrb2/Inpp5k/Htt/Asph/Stac3/Mylk/Cacna1c/P2rx5/Gjc2/Il16/Pacsin3/Fkbp1b/Gnao1/Nol3/Sphk2/Pik3c2a/Ace/Bmp4/Atp2c2/Lime1/Cacna1g/Nfatc3/Pla2g6/Coro1a/Ptpn22/Slc9a1/Thy1/Fyn/Kcnh2/Smim6/Camk2d/Ahnak/Kcnip2/1810037I17Rik/Ramp3/Cd84/Capn3/F2rl3/Cask/Cd4/Hes1/Cacnb3/Itpr1/Agrn/Pdgfb/Camk2a/Oprl1/F2r/P2rx1/Dmd
GO:0060485	mesenchyme development	207	-0.391289105966921	-168823539293594	0.0036319612590799	0.030190137152634	0.0186782047427535	1905	tags=26%, list=12%, signal=23%	Sdhaf2/Foxc1/Tbx2/Tgfb1i1/Spred3/Snai1/Zic2/Phldb2/Wnt4/Mef2c/Six4/Spred1/Sema6b/Bmp7/Bmp2/Cdh2/Pitx2/Tgfbr3l/Fam172a/Dand5/Bmp4/Twist1/Poglut1/Pbld1/Eomes/Sema3f/Hoxa5/Wnt11/Rgcc/Efnb1/Jag1/Isl1/Tcf7l2/Gcnt2/Eng/Cul7/Lama5/Six2/Robo1/Megf8/Tead2/Erbb3/Wnt5a/Lef1/Hes1/Nrp1/Fn1/Tead1/Scx/Smad7/Col1a1/Zeb2/Notch1/Heyl
GO:0043062	extracellular structure organization	216	-0.361839656029712	-156810858229463	0.00363636363636364	0.030190137152634	0.0186782047427535	2660	tags=26%, list=17%, signal=22%	Abi3bp/Vit/Ercc2/Lmx1b/Smarca4/Tgfbi/Efemp2/Tnfrsf1a/Angptl7/Flot1/Hpn/Tnxb/Fbln5/Nf1/Serpinh1/Col11a2/Foxc1/Mmp1b/Mmp15/Colq/Ihh/Phldb2/Spint2/Adamts6/Bmp2/Col4a2/Kif9/Kazald1/Ltbp4/Vipas39/Mmp13/Col10a1/Mpzl3/Scara3/Col4a4/Hspg2/Rxfp1/Rgcc/Adamtsl5/Mmp9/Lamb3/Eng/Mmp23/Ddr1/Dmp1/Gfap/Fn1/Col5a3/Scx/Col1a1/2300002M23Rik/Ntng2/Notch1/Col27a1/Mmp12/Fbln2/Nfkb2
GO:0045229	external encapsulating structure organization	216	-0.361248904928648	-156554843761137	0.00363636363636364	0.030190137152634	0.0186782047427535	2660	tags=26%, list=17%, signal=22%	Abi3bp/Vit/Ercc2/Lmx1b/Smarca4/Tgfbi/Efemp2/Tnfrsf1a/Angptl7/Flot1/Hpn/Tnxb/Fbln5/Nf1/Serpinh1/Col11a2/Foxc1/Mmp1b/Mmp15/Colq/Ihh/Phldb2/Spint2/Adamts6/Bmp2/Col4a2/Kif9/Kazald1/Ltbp4/Vipas39/Mmp13/Col10a1/Mpzl3/Scara3/Col4a4/Hspg2/Rxfp1/Rgcc/Adamtsl5/Mmp9/Lamb3/Eng/Mmp23/Ddr1/Dmp1/Gfap/Fn1/Col5a3/Scx/Col1a1/2300002M23Rik/Ntng2/Notch1/Col27a1/Mmp12/Fbln2/Nfkb2
GO:0008544	epidermis development	220	-0.357850822657184	-155242698411293	0.00364963503649635	0.030190137152634	0.0186782047427535	3280	tags=30%, list=21%, signal=24%	Psap/Foxn1/Tprn/Celsr1/Krt10/Hoxc13/Satb1/Tsg101/Tgm1/Dkk4/Ercc2/Nab2/Smarca4/Ptch2/Klf4/Ntf5/Ovol1/Prkch/Dsp/Mycn/Nf1/Foxc1/Pdzd7/Snai1/Tradd/Trpv1/Pdgfa/Klk14/Ldb1/Bmp4/Rac1/Txnip/Strc/Cdh3/Exph5/Opn3/Sox18/Cyp26b1/Gli2/Evpl/Cst6/Epha2/Jag1/Wnt10b/Myo7a/Lama5/Lrp4/Egfr/Esrp1/Krt17/Jag2/Wnt5a/Gfi1/Hoxa7/Hes1/Sos1/Whrn/Foxq1/Gli1/Trps1/Scel/Notch1/Cdh23/Edaradd/Ngfr
GO:0010632	regulation of epithelial cell migration	185	-0.393419762940623	-168842667336249	0.00364963503649635	0.030190137152634	0.0186782047427535	1633	tags=20%, list=10%, signal=18%	Nfe2l2/Rab25/Mef2c/Spred1/Vil1/Krit1/Emp2/Insl3/Ptpn23/Pik3c2a/Bmp4/Rac1/Nr2f2/Pbld1/Iqsec1/Pfn2/Epha2/Akt3/Rgcc/Mmp9/Card10/Wnt5a/Adgrb1/Dll4/Gata2/Nrp1/Pdgfb/Itga3/Tbxa2r/Zc3h12a/Notch1/Rhoj/Amotl1/Igf2/Rras/Fgfbp1/Atoh8
GO:0046578	regulation of Ras protein signal transduction	205	-0.392463822771869	-169034076645256	0.00364963503649635	0.030190137152634	0.0186782047427535	2526	tags=25%, list=16%, signal=21%	Rapgef1/Adra1b/Arhgef9/Dnm2/Fgd5/Spry2/Flot1/Plekhg2/Mfn2/Nf1/Arap3/Bcl6/Arhgef18/Dnmbp/Psd2/Arhgef17/Dennd4b/Cdh2/Ralgps2/Rtn4r/Arhgef4/Nrg1/Gpr174/Sos2/Abr/Plekhg6/Arhgef39/P2ry10/Arhgef25/Iqsec1/Camk2d/Flcn/Obscn/Rasip1/Dgkz/Ogt/Kctd13/Robo1/F2rl3/Sos1/Lrrd1/Nrp1/Arhgef7/Itga3/Notch1/Psd/Trio/F2r/Rasal1/Arhgef10l/Ngfr
GO:0007411	axon guidance	179	-0.387758777937161	-16602193864243	0.00365408038976857	0.030190137152634	0.0186782047427535	1758	tags=22%, list=11%, signal=20%	Scn1b/Zic2/Enah/Slit3/Sema6b/Nptn/Bmp7/Rtn4r/Emb/Mycbp2/Rac1/Sema3f/Gli2/Epha2/Efnb1/Bdnf/Efna5/Ablim1/Isl1/Ephb4/Lama5/Arx/Alcam/Robo1/Megf8/Isl2/Nfib/Wnt5a/Epha10/Slit1/Nrp1/Agrn/Rhog/Lhx3/Notch3/Notch1/Prtg/Ntn5/Ngfr/Rac2
GO:0030198	extracellular matrix organization	215	-0.363022005808045	-157108827730423	0.00365408038976857	0.030190137152634	0.0186782047427535	2660	tags=27%, list=17%, signal=22%	Abi3bp/Vit/Ercc2/Lmx1b/Smarca4/Tgfbi/Efemp2/Tnfrsf1a/Angptl7/Flot1/Hpn/Tnxb/Fbln5/Nf1/Serpinh1/Col11a2/Foxc1/Mmp1b/Mmp15/Colq/Ihh/Phldb2/Spint2/Adamts6/Bmp2/Col4a2/Kif9/Kazald1/Ltbp4/Vipas39/Mmp13/Col10a1/Mpzl3/Scara3/Col4a4/Hspg2/Rxfp1/Rgcc/Adamtsl5/Mmp9/Lamb3/Eng/Mmp23/Ddr1/Dmp1/Gfap/Fn1/Col5a3/Scx/Col1a1/2300002M23Rik/Ntng2/Notch1/Col27a1/Mmp12/Fbln2/Nfkb2
GO:0097485	neuron projection guidance	179	-0.387758777937161	-16602193864243	0.00365408038976857	0.030190137152634	0.0186782047427535	1758	tags=22%, list=11%, signal=20%	Scn1b/Zic2/Enah/Slit3/Sema6b/Nptn/Bmp7/Rtn4r/Emb/Mycbp2/Rac1/Sema3f/Gli2/Epha2/Efnb1/Bdnf/Efna5/Ablim1/Isl1/Ephb4/Lama5/Arx/Alcam/Robo1/Megf8/Isl2/Nfib/Wnt5a/Epha10/Slit1/Nrp1/Agrn/Rhog/Lhx3/Notch3/Notch1/Prtg/Ntn5/Ngfr/Rac2
GO:0090287	regulation of cellular response to growth factor stimulus	213	-0.359460223656057	-155260781092669	0.00366748166259169	0.030190137152634	0.0186782047427535	3326	tags=28%, list=21%, signal=22%	Fkbp8/Vwc2/Crb2/Ppp2r5d/Dlx1/Pmepa1/Fbn2/Kcp/Bmpr2/Folr1/Xbp1/Smad6/Tspan12/Rnf111/Ptprf/Mir675/Rnf165/Dnm2/Ldlrad4/Spry2/Prkcb/Tgfb1i1/Spred3/Wnt4/Nrep/Zdhhc17/Fzd4/Spred1/Tgfbr3l/Rgma/Dand5/Bmp4/Pbld1/Tmem108/Ofd1/Ulk1/Flcn/Lemd2/Tcf7l2/Eng/Robo1/Myof/Wnt5a/Rasl11b/Cask/Hes1/Runx2/Pdgfb/Smad7/Onecut2/Itga3/Notch1/Ptp4a3/Crim1/Fstl3/Fam20c/Fgfbp1/Ngfr/Dmd
GO:0019932	second-messenger-mediated signaling	214	-0.358574118543256	-154791215521064	0.00367647058823529	0.030190137152634	0.0186782047427535	2611	tags=24%, list=17%, signal=21%	Slc12a1/Htr2b/Cabyr/Htt/Cd22/Cap1/Sla2/Mapk7/Ndufs4/Nfat5/Zap70/Pde3b/Fkbp1b/Ackr4/Gipr/Pde4a/Insl3/Pdzd3/Nrg1/Nfatc3/Ccr4/Dmtn/Slc9a1/Rnf157/Guca1a/Tcp11/Nron/Itgal/Cd24a/Tbc1d10c/Rapgef4/Lat/Bhlha15/Samd14/Npr1/Sphk1/Ppp1r9b/Egfr/Erbb3/Lrrk2/Cd4/Itpr1/Npr2/Tbxa2r/Cd3e/Oprl1/Pde10a/Cd8a/Prkar1b/Bst1/Nos2/Dmd
GO:0090596	sensory organ morphogenesis	214	-0.38861259501168	-167758387563035	0.00367647058823529	0.030190137152634	0.0186782047427535	3247	tags=33%, list=21%, signal=27%	Crb2/Vax2/Tprn/Celsr1/Nipbl/Hoxc13/Osr2/Ring1/Ift122/Dscam/Prrx2/Tspan12/Otop1/Foxn4/Grcc10/Rpe65/Ahi1/Rarg/Hmx2/Rpgrip1/Tenm3/Prox1/Tmie/Flt1/Spry2/Hpn/Igfn1/Rom1/Mfn2/Ush1g/Nf1/Pdzd7/Tbx2/Ihh/Hipk1/Stat3/Six4/Bmp7/Pitx2/Bmp4/Hmx3/Twist1/Fzd5/Rac1/Abr/Fzd2/Thy1/Strc/Ror2/Cyp26b1/Gli2/Irx5/Epha2/Bdnf/Jag1/Myo7a/Six2/Wnt5a/Gfi1/Man2a1/Cdon/Chrna9/Whrn/Gata2/Pitx3/Pdgfb/Trpm1/Lrig1/Cdh23/Fjx1/Meis1
GO:0050670	regulation of lymphocyte proliferation	180	-0.377725652005227	-16148238733429	0.00368098159509202	0.030190137152634	0.0186782047427535	2446	tags=26%, list=16%, signal=22%	Pkn1/Cd209a/Cd22/Il27ra/Cd44/H2-Ab1/Ccdc88b/Zfp335/Nckap1l/Zap70/Cd46/Cd300a/Tirap/Ihh/Bcl6/Clcf1/Gpr183/Mef2c/Cd274/Bmp4/Cd6/Coro1a/H2-M3/Sos2/Ptpn22/Myd88/Itgal/Cd24a/Cblb/Efnb1/Zc3h12d/Card11/H2-Aa/Ikzf3/Cd4/Hes1/Sos1/Mzb1/Cdkn1a/Cd3e/Igf2/Il2ra/Lrrc32/Bst1/Il10/Rac2
GO:0021953	central nervous system neuron differentiation	166	-0.387508800474891	-16442503504165	0.00369913686806412	0.030190137152634	0.0186782047427535	3673	tags=34%, list=23%, signal=27%	B4galt5/Olig3/Ptger3/Bcl11b/Mir141/Csnk1d/Psap/Dlx1/Dclk2/Plxna3/Cend1/Ephb6/Map2/Spock1/Lmx1b/Dync2h1/Foxn4/Grcc10/Mir200b/Chd5/Cbln1/Prox1/Szt2/Gigyf2/Zfp335/Dlx2/Scn1b/Ldb1/Lbx1/Nin/Mycbp2/Kndc1/Emx1/Rac1/Satb2/Sptbn4/Eomes/Rac3/Gli2/Btg2/Ulk1/Shank3/Isl1/Nr4a2/Arx/Robo1/Isl2/Nfib/Wnt5a/Hes1/Dll4/Gata2/Nrp1/Zeb2/Lhx3/B2m/Hoxc10
GO:0010721	negative regulation of cell development	158	-0.383955436677067	-161500603300172	0.00371287128712871	0.030190137152634	0.0186782047427535	1986	tags=25%, list=13%, signal=22%	Mycn/Nf1/Ntrk3/Dlx2/Gorasp1/Trpv1/Sema6b/Bmp7/Abcc8/Rtn4r/Rgma/Bmp4/Gdi1/Trim46/Dmtn/Thy1/Sema3f/Tjp2/Ulk1/Cd24a/Bdnf/Efna5/Tert/Trim11/Lrp4/Nr1d1/Wnt5a/Slit1/Hes1/Nrp1/Pitx3/Npr2/Cdkl3/Notch1/Ascl2/Prtg/Dynlt1b/B2m/Id1
GO:0043542	endothelial cell migration	171	-0.379913453995928	-161681363944069	0.00371287128712871	0.030190137152634	0.0186782047427535	2891	tags=28%, list=18%, signal=23%	Bmpr2/Map2k5/Stat5a/Fbxw7/Jup/Rab13/Efnb2/Klf4/Bcas3/Prox1/Zfp580/Gpx1/Nf1/Pxn/Itgb2/Nfe2l2/Nr4a1/Mef2c/Spred1/Coro1b/Krit1/Emp2/Pik3c2a/Bmp4/Rac1/Nr2f2/Epha2/Akt3/Rgcc/Card10/Ephb4/Robo1/Wnt5a/Adgrb1/Dll4/Gata2/Nrp1/Pdgfb/Tbxa2r/Zc3h12a/Notch1/Ptp4a3/Rhoj/Amotl1/Igf2/Rras/Fgfbp1/Atoh8
GO:0061138	morphogenesis of a branching epithelium	156	-0.385408730557046	-161568830030744	0.00372670807453416	0.030190137152634	0.0186782047427535	3804	tags=38%, list=24%, signal=29%	Foxa1/Hoxb7/Maged1/Nog/Frs2/Ext1/Btbd7/Srf/Plxnd1/Esrp2/Foxc2/Celsr1/Llgl2/Egf/Dlg1/Hoxd11/Cdh1/Rspo3/Tgm2/Btrc/Cd44/Prox1/Flt1/Spry2/Mycn/Pxn/Pkd1/Ihh/Pdgfa/Wnt4/Six4/Spint2/Bmp7/Bmp2/Pitx2/Bmp4/Kdm5b/Fzd5/Nfatc3/Gli2/Greb1l/Epha2/Hoxa5/Rasip1/Eng/Lama5/Nrarp/Six2/Hoxa11/Esrp1/Wnt5a/Ddr1/Lef1/Dll4/Nrp1/Pdgfb/Notch1/Pbx1/Socs3/Il10
GO:1901888	regulation of cell junction assembly	150	-0.398704343966086	-166198713528304	0.0037593984962406	0.030190137152634	0.0186782047427535	2526	tags=29%, list=16%, signal=25%	Rapgef1/Flrt1/Slk/Cbln1/Bcas3/Nphp1/Prkch/Flot1/Clstn3/Ntrk3/Limch1/Nptx1/Snai1/Colq/Slitrk4/Phldb2/Wnt4/Ldb1/Mef2c/Six4/Ace/Sipa1l1/Fzd5/Rac1/Dmtn/Lrrc24/Thy1/Iqgap1/Camsap3/Amigo1/Slitrk5/Epha2/Mdga1/Bdnf/Efna5/Lrrc4b/Wnt5a/Adgrb1/Nrp1/Tjp1/Agrn/BC024139/Ntng2/Lingo4
GO:0050679	positive regulation of epithelial cell proliferation	148	-0.389221755614923	-162037049606643	0.00376411543287327	0.030190137152634	0.0186782047427535	3321	tags=30%, list=21%, signal=24%	Bnc1/Esrp2/Bmp6/Hrh3/Egf/Osr2/Tgm1/Tnfaip3/Bmpr2/Map2k5/Xbp1/Stat5a/Htr2b/Prox1/Hpn/Zfp580/Nf1/Ihh/Stat3/Nr4a1/Bmp2/Bmp4/Twist1/Kdm5b/Cdh3/Akt3/Tcf7l2/Nrarp/Egfr/Esrp1/Wnt5a/Gata2/Itpr1/Foxp2/Pdgfb/Pold4/Notch1/Twist2/Mmp12/Igf2/Scn5a/Id1/Il10/Fgfbp1
GO:0002695	negative regulation of leukocyte activation	145	-0.386161930402187	-160687391726347	0.00377358490566038	0.030190137152634	0.0186782047427535	2671	tags=27%, list=17%, signal=23%	Tbx21/Rc3h2/Bank1/Pkn1/Fgl1/Cd44/H2-Ab1/Cd300lf/Cd300a/Ihh/Bcl6/Parp3/Tyro3/Cd274/Lag3/Bmp4/H2-M3/Ptpn22/Abr/Fbxo7/Cd37/Cd24a/Cblb/Tbc1d10c/Cbfb/Zc3h12d/Fgr/Nrarp/H2-Aa/Cd84/Nr1d1/Socs1/Smad7/Il4ra/Zc3h12a/Dtx1/Il2ra/Lrrc32/Il10
GO:0051961	negative regulation of nervous system development	136	-0.386142784617849	-159626658944339	0.00378310214375788	0.030190137152634	0.0186782047427535	1986	tags=26%, list=13%, signal=23%	Mycn/Nf1/Ntrk3/Dlx2/Gorasp1/Sema6b/Bmp7/Abcc8/Rtn4r/Rgma/Bmp4/Gdi1/Trim46/Thy1/Sema3f/Ulk1/Cd24a/Mdga1/Bdnf/Tert/Trim11/Lrp4/Nr1d1/Wnt5a/Slit1/Hes1/Nrp1/Pitx3/Cdkl3/Notch1/Ascl2/Prtg/Dynlt1b/B2m/Id1
GO:0060401	cytosolic calcium ion transport	134	-0.382651368780801	-157660355030631	0.00380710659898477	0.030190137152634	0.0186782047427535	2578	tags=25%, list=16%, signal=21%	Htr2b/Cacna2d1/Trpv3/Adrb2/Htt/Asph/Cacna1c/P2rx5/Fkbp1b/Trpv1/Trpv5/Nol3/Bmp4/Lime1/Cacna1g/Coro1a/Thy1/Fyn/Micu1/Camk2d/Grin2d/Ramp3/Ryr3/Smdt1/Capn3/F2rl3/Cd4/Cacnb3/Itpr1/Trpm1/F2r/Lck/P2rx1/Dmd
GO:0051250	negative regulation of lymphocyte activation	125	-0.394753197812633	-161558379447352	0.00383141762452107	0.030190137152634	0.0186782047427535	2671	tags=27%, list=17%, signal=23%	Tbx21/Rc3h2/Bank1/Pkn1/Fgl1/Cd44/H2-Ab1/Cd300a/Ihh/Bcl6/Parp3/Tyro3/Cd274/Lag3/Bmp4/H2-M3/Ptpn22/Fbxo7/Cd24a/Cblb/Tbc1d10c/Cbfb/Zc3h12d/Fgr/Nrarp/H2-Aa/Socs1/Smad7/Il4ra/Zc3h12a/Dtx1/Il2ra/Lrrc32/Il10
GO:0043487	regulation of RNA stability	100	0.381714621878959	172745265576299	0.00411522633744856	0.030190137152634	0.0186782047427535	3762	tags=43%, list=24%, signal=33%	Scgb1a1/Carhsp1/Dkc1/E2f1/Hnrnpd/Hnrnpu/Ptbp1/Hnrnpa0/Apex1/Nsun2/Mettl16/Npm1/Dhx9/Mettl14/Igf2bp1/Fus/Trdmt1/Hnrnpm/Ythdf1/Zfp36l2/Slc11a1/Rbm10/Vim/Dhx36/Thrap3/Myef2/Syncrip/Eif4enif1/Brf1/Dnd1/Elavl1/Fmr1/Cnot6l/Taf15/Fxr1/Tardbp/Cpeb3/Zcchc17/Gdnf/Naf1/Ythdf2/Fastkd3/Mex3d
GO:0051028	mRNA transport	100	0.411054708033989	186023145658371	0.00411522633744856	0.030190137152634	0.0186782047427535	3618	tags=39%, list=23%, signal=30%	Cetn2/Nup85/Polr2d/Hnrnpa1/Nxf1/Slbp/Alyref/Magoh/Nsun2/Cetn3/Srsf3/Nup93/Dhx9/Igf2bp1/Hnrnpa2b1/Nup43/Srsf7/Nup107/Tpr/Nup133/Nup155/Nup160/Thoc3/Nup37/Nup35/Nxt2/Eny2/Thoc7/Nup62/Magohb/Ncbp2/Ddx19a/Seh1l/Lrpprc/Fmr1/Aaas/Ndc1/Ddx39b/Gle1
GO:0051225	spindle assembly	100	0.427422357617759	193430338917802	0.00411522633744856	0.030190137152634	0.0186782047427535	3466	tags=47%, list=22%, signal=37%	Aurkc/Mybl2/Fbxo5/Hnrnpu/Haus4/Mapre2/Ccsap/Flna/Haus5/Rcc1/Ndc80/Incenp/Smc1a/Tpr/Kifc5b/Tubgcp3/Spag5/Haus6/Lsm14a/Drg1/Kif23/Tubb5/Stag1/Chek2/Chmp1b/Mlh1/Smc3/Prc1/Kif2a/Kif4/Haus3/Kpnb1/Haus2/Mapre1/Tubgcp5/Mzt1/Nek2/Haus7/Kif11/Aaas/Aurkb/Aurka/Tpx2/Gpsm2/Rnf4/Hdac3/Haus8
GO:2000278	regulation of DNA biosynthetic process	100	0.394125621328511	178361873568487	0.00411522633744856	0.030190137152634	0.0186782047427535	3637	tags=44%, list=23%, signal=34%	Chek1/Dscc1/Dkc1/Rfc4/Pcna/Hnrnpd/Tfdp1/Cct6a/Hnrnpu/Chtf18/Hsp90aa1/Rfc3/Ctnnb1/Rfc5/Cct8/Npm1/Tcp1/Adipoq/Hnrnpa2b1/Pinx1/Ptges3/Cct3/Pdgfrb/Cct5/Acd/Rfc2/Arrb2/Tinf2/Pif1/Ankrd1/Smoc2/Cct4/Dusp1/Pot1b/Hsp90ab1/Cct2/Nek2/Nvl/Aurkb/Exosc10/Prkcq/Ddx39b/Naf1/Trp53
GO:0061982	meiosis I cell cycle process	101	0.372188116713873	168026240543093	0.00423728813559322	0.030190137152634	0.0186782047427535	2391	tags=33%, list=15%, signal=28%	Brca2/Fbxo5/Psmc3ip/Trip13/Cks2/Mybl1/Msh3/Syce2/Rad54l/Ing2/Chtf18/Rad51/Rad51ap1/Cdc25a/Cdc25b/Btbd18/Cdc25c/Topbp1/Msh6/Fancm/Ndc80/Rmi1/Ccne2/Espl1/Ccne1/Rad54b/Top2b/Zcwpw1/Brip1/Mlh1/Rad21/Gm960/Rad51c
GO:0006282	regulation of DNA repair	105	0.42219776944029	192345336206706	0.00429184549356223	0.030190137152634	0.0186782047427535	2448	tags=31%, list=16%, signal=27%	Eya2/Fancb/Chek1/Aunip/Spire2/Rmi2/Pcna/Klhl15/Dek/Fignl1/Suv39h1/Rpa2/Polq/Rad51/Timeless/Brcc3/Rad51ap1/Cul4a/Dhx9/Usp1/Blm/Ppp4r2/Xrcc1/Ogg1/Top2b/Rnf168/Zcwpw1/Babam1/Actr2/Brca1/Rtel1/Helb/Hmgb1
GO:0007052	mitotic spindle organization	104	0.344540127002557	156641090094298	0.00429184549356223	0.030190137152634	0.0186782047427535	3384	tags=39%, list=22%, signal=31%	Aurkc/Mybl2/Wdr62/Cenph/Hnrnpu/Stmn1/Stil/Ccsap/Nuf2/Flna/Rcc1/Spc25/Ndc80/Smc1a/Tpr/Kifc5b/Ccnb1/Lsm14a/Drg1/Kif23/Stag1/Chek2/Chmp1b/Smc3/Prc1/Kif2a/Poc1a/Nudc/Kif4/Nup62/Kpnb1/Spast/Mzt1/Nek2/Kif11/Aaas/Aurkb/Aurka/Pcnt/Tpx2/Gpsm2
GO:0007093	mitotic cell cycle checkpoint	118	0.378713457329541	177116608862696	0.00429184549356223	0.030190137152634	0.0186782047427535	3656	tags=42%, list=23%, signal=32%	Orc1/Anapc15/Chek1/Cdt1/Trip13/Zwilch/Rpa2/Tipin/Cdc6/Spdl1/Stil/Donson/Mbd4/Mad2l1/Cdk1/Rfwd3/Zwint/Blm/Topbp1/Bub1/Ndc80/Gen1/Msh2/Nbn/Tpr/Clspn/Nae1/Ccnb1/Ccnd1/Mtbp/Chek2/Casp2/Brca1/Mad1l1/Ticrr/Ttk/Nabp1/Pidd1/Mad2l1bp/Aurkb/Zw10/Rad17/Kntc1/Wee1/Mre11a/Rps27l/Birc5/Trp53/Dclre1b
GO:0031570	DNA integrity checkpoint	104	0.402383484505915	182938887836657	0.00429184549356223	0.030190137152634	0.0186782047427535	2410	tags=34%, list=15%, signal=29%	Orc1/Chek1/Cdt1/Etaa1/E2f1/Rpa2/Tipin/Cdc6/Prpf19/Dna2/Donson/Ints7/Timeless/Brcc3/Mbd4/Dtl/Cul4a/Cdk1/Rfwd3/Ccar2/Blm/Topbp1/Rnaseh2b/Msh2/Nbn/Clspn/Nae1/Babam1/Ccnd1/Rad1/Chek2/Usp28/Casp2/Brca1/Wdr76
GO:0007507	heart development	484	-0.296666465690706	-137887018073566	0.0043010752688172	0.030190137152634	0.0186782047427535	3120	tags=25%, list=20%, signal=21%	Nipbl/Kat2a/Nek8/Gper1/Dnaaf1/Tsc1/Ift122/Tnni3/Bmpr2/Adap2/Folr1/Map2k5/Casp8/Acacb/Smad6/Fgf15/Prok2/Tbx21/Trex1/Ncoa6/Dync2h1/Htr2b/Smarca4/Traf3ip1/Adra1b/Klf5/Efnb2/Smg9/Med12/Dnm2/Ahi1/Snx17/Cacna1c/Prox1/Kdm6b/Tnfrsf1a/Dsp/Tnni1/Cluap1/Smarcd3/Uty/Bbs7/Fhod3/Nf1/Ntrk3/Foxc1/Tbx2/Snai1/Mospd3/Pkd1/Ihh/Epor/Lmna/Pi16/Rara/Slit3/Mef2c/Spred1/Bmp7/Kcnj8/Adamts6/Bmp2/Pitx2/Dnaaf3/Lbx1/Ace/Dand5…
GO:0006333	chromatin assembly or disassembly	110	0.380037096520776	175237555097634	0.00431034482758621	0.030190137152634	0.0186782047427535	2013	tags=25%, list=13%, signal=22%	Suv39h2/Nasp/H3f3b/Suv39h1/Mis18a/Hells/Setdb2/Set/Tlk1/Chaf1a/Cenpp/Npm1/Mcm2/Smarca5/Chaf1b/Oip5/Pole3/Rbbp4/H1f0/Smarcd1/H3f3a/Asf1a/Tpr/Baz1b/Hira/Pphln1/Grwd1/Hat1
GO:0000724	double-strand break repair via homologous recombination	116	0.495108834716588	230834419446561	0.00432900432900433	0.030190137152634	0.0186782047427535	2391	tags=44%, list=15%, signal=38%	Fancb/Chek1/Aunip/Recql4/Brca2/Rmi2/Klhl15/Fignl1/Sfpq/Mcm3/Sfr1/Rpa2/Tonsl/Mcm7/Rad54l/Gins2/Polq/Rad51/Mms22l/Xrcc2/Timeless/Mcm8/Mcm4/Helq/Rad51ap1/Rbbp8/Cdc7/Rfwd3/Rpa1/Mcm2/Blm/Ppp4r2/Fancm/Rmi1/Xrcc1/Gen1/Nbn/Rad54b/Psmd14/Mcm6/Actr2/Cdc45/Mcm5/Smc6/Palb2/Morf4l1/Rad21/Brca1/Rtel1/Helb/Rad51c
GO:0010212	response to ionizing radiation	111	0.336733065044206	155572026525846	0.00434782608695652	0.030190137152634	0.0186782047427535	3703	tags=35%, list=24%, signal=27%	Bcl2/Brca2/Ddias/Gata3/Fignl1/Rad54l/Ptprc/Rad51/Ints7/Xrcc2/Brcc3/Rad51ap1/Rfwd3/Grb2/Blm/Dclre1c/Topbp1/Msh2/Kat5/Rad54b/Rnf168/Babam1/Rad1/Chek2/Prkaa1/Usp28/Brca1/Ticrr/Gtf2h5/Nabp1/Sod2/Nek1/Rhno1/Zmpste24/Rnf4/Ect2/Trp53/Kars/Tmem109
GO:0000086	G2/M transition of mitotic cell cycle	109	0.34871343994671	16038503452354	0.00436681222707424	0.030190137152634	0.0186782047427535	2391	tags=35%, list=15%, signal=30%	Orc1/Chek1/Calm1/Fbxo5/Ppm1d/Cdk4/Cdc6/Mastl/Donson/Cdk2/Mbd4/Cdc25a/Dtl/Cdc7/Cdk1/Calm2/Lmnb1/Cdc25b/Blm/Arpp19/Cdc25c/Topbp1/Rnaseh2b/Pinx1/Skp2/Nbn/Kdm8/Clspn/Nae1/Ccnb1/Cenpf/Ccnd1/Abcb1a/Ccna2/Chek2/Rad21/Brca1/Rad51c
GO:0000725	recombinational repair	117	0.491345549826567	229199505871072	0.00436681222707424	0.030190137152634	0.0186782047427535	2391	tags=44%, list=15%, signal=37%	Fancb/Chek1/Aunip/Recql4/Brca2/Rmi2/Klhl15/Fignl1/Sfpq/Mcm3/Sfr1/Rpa2/Tonsl/Mcm7/Rad54l/Gins2/Polq/Rad51/Mms22l/Xrcc2/Timeless/Mcm8/Mcm4/Helq/Rad51ap1/Rbbp8/Cdc7/Rfwd3/Rpa1/Mcm2/Blm/Ppp4r2/Fancm/Rmi1/Xrcc1/Gen1/Nbn/Rad54b/Psmd14/Mcm6/Actr2/Cdc45/Mcm5/Smc6/Palb2/Morf4l1/Rad21/Brca1/Rtel1/Helb/Rad51c
GO:0065004	protein-DNA complex assembly	109	0.530576496606534	244029968384994	0.00436681222707424	0.030190137152634	0.0186782047427535	2013	tags=38%, list=13%, signal=33%	Cdt1/Ikzf1/Nasp/Cenph/H3f3b/Psmc6/Mcm3/Mis18a/Dr1/Hells/Mcm7/Rad51/Tbp/Set/Chaf1a/Psmc3/Cenpp/Mcm4/Mis12/Npm1/Cenpk/Mcm2/Smarca5/Chaf1b/Oip5/Rbbp4/H1f0/Taf7/H3f3a/Asf1a/Cenpi/Cenpn/Psmc2/Cenpo/Cenpw/Mcm6/Hira/Grwd1/Cdc45/Mcm5/Hat1
GO:0000723	telomere maintenance	119	0.375910104332824	174992582249253	0.0043859649122807	0.030190137152634	0.0186782047427535	3656	tags=42%, list=23%, signal=32%	Recql4/Brca2/Dkc1/Pcna/Hnrnpd/Cct6a/Hnrnpu/Rpa2/Dna2/Rad51/Hsp90aa1/Apex1/Ctnnb1/Cct8/Rpa1/Tcp1/Blm/Dclre1c/Hnrnpa2b1/Xrcc1/Pinx1/Ptges3/Cct3/Ccne2/Nbn/Cct5/Gnl3/Ccne1/Acd/Smc6/Rtel1/Dclre1a/Rad51c/Dhx36/Tinf2/Pif1/Cct4/Pot1b/Hsp90ab1/Cct2/Nek2/Rif1/Aurkb/Exosc10/Mre11a/Prkcq/Nhp2/Naf1/Nop10/Dclre1b
GO:0007098	centrosome cycle	119	0.440647611957403	205128999166569	0.0043859649122807	0.030190137152634	0.0186782047427535	4128	tags=51%, list=26%, signal=38%	Chek1/Ranbp1/Brca2/Cetn2/Mdm1/Wdr62/Mapk8/Haus4/Cep152/Stil/Crocc/Azin1/Cdk2/Xrcc2/Ctnnb1/Npm1/Haus5/Pard6b/Uxt/Ndc80/Trim37/Cenpj/Gen1/Ccp110/Cep250/Haus6/Cep76/Ssx2ip/Chmp1b/Sdccag8/Brca1/Poc1a/Bnip2/Haus3/Nup62/Cep295/Haus2/Cep135/Nek2/Haus7/Sass6/Kif11/Chordc1/Aurka/Mcph1/Hepacam2/Haus8/Pard6g/Nubp1/Rbm14/Plk4/Ubxn2b/Alms1/Ccnf/Haus1/Xpo1/Xrcc3/Pcm1/Slc16a1/Pard6a/Nde1
GO:0051960	regulation of nervous system development	413	-0.30684212109913	-141801900629243	0.00441988950276243	0.030190137152634	0.0186782047427535	2032	tags=19%, list=13%, signal=17%	Zfp335/Smarcd3/Lgi4/Gjc2/Mycn/Clstn3/Parp6/Nf1/Ntrk3/Dlx2/Gorasp1/Bex1/Slitrk4/Clcf1/Rara/Sema6b/Bmp7/Bmp2/Cdh2/Abcc8/Rtn4r/Ace/Rgma/Nin/Bmp4/Nrg1/Gdi1/Trim46/Lrrc24/Thy1/Shtn1/Lta/Rxrb/Amigo1/Slitrk5/Sema3f/Map1b/Ulk1/Per2/Shank3/Cd24a/Mdga1/Il34/Bdnf/Efna5/Lrrc4b/Tert/Dbn1/Tcf7l2/Trim11/Cul7/Lrp4/Robo1/Nr1d1/Egfr/Megf8/Wnt5a/Slit1/Cask/Man2a1/Adgrb1/Gfap/Klk8/Hes1/Dll4/Nrp1/Pitx3/Agrn/Fn1/Zeb2/…
GO:0045785	positive regulation of cell adhesion	353	-0.31516962045468	-143714844211532	0.00449438202247191	0.030190137152634	0.0186782047427535	2739	tags=24%, list=17%, signal=21%	Abi3bp/Stat5a/Tnfrsf18/F11r/Vit/Jup/Cd28/Ank3/Efnb2/Tgm2/Dnm2/Efemp2/Il27ra/Lims2/Cd44/H2-Ab1/Podxl/Myb/Flot1/Ccdc88b/Nckap1l/Hacd1/Nfat5/Apbb1ip/Zap70/Itgb2/Cd46/Ihh/Rsu1/Bcl6/Nlrp3/Wnt4/Ldb1/Rara/Cd274/Bmp7/Emp2/Col26a1/Ptpn23/Cd27/Rac1/Cd6/Coro1a/H2-M3/Dmtn/Ptpn22/Thy1/Iqgap1/H2-DMa/Rac3/Itgal/Flcn/Cd24a/Efnb1/Dbn1/Unc13d/Cbfb/Gcnt2/Ephb4/Card11/H2-Aa/Sox12/Frmd5/Socs1/Wnt5a/Lef1/Dmp1/Cd4/Hes1…
GO:0032200	telomere organization	121	0.389168890892379	181396642671005	0.0045045045045045	0.030190137152634	0.0186782047427535	3656	tags=43%, list=23%, signal=33%	Recql4/Brca2/H3f3b/Dkc1/Pcna/Hnrnpd/Cct6a/Hnrnpu/Rpa2/Dna2/Rad51/Hsp90aa1/Apex1/Ctnnb1/Cct8/Rpa1/Tcp1/Blm/Dclre1c/H3f3a/Hnrnpa2b1/Xrcc1/Pinx1/Ptges3/Cct3/Ccne2/Nbn/Cct5/Gnl3/Ccne1/Acd/Smc6/Rtel1/Dclre1a/Rad51c/Dhx36/Tinf2/Pif1/Cct4/Pot1b/Hsp90ab1/Cct2/Nek2/Rif1/Aurkb/Exosc10/Mre11a/Prkcq/Nhp2/Naf1/Nop10/Dclre1b
GO:0050684	regulation of mRNA processing	126	0.357426201829062	167513734501168	0.00452488687782805	0.030190137152634	0.0186782047427535	3313	tags=34%, list=21%, signal=27%	Rbm7/Tra2b/Rbm3/Rbmxl1/Hnrnpu/Hspa8/Ddx5/Ptbp1/Prpf19/Ncl/Magoh/Npm1/Srsf3/Srsf6/Larp7/Dhx9/U2af2/Leo1/Hnrnpa2b1/Srsf7/Rbm8a/Dazap1/Eif4a3/Ctr9/Rnps1/Hnrnpk/Ccnb1/Hnrnpl/Rbm10/Nudt21/Ptcd2/Dhx36/Srsf9/Thrap3/Nelfe/Srsf2/Ncbp2/C1qbp/Jmjd6/Fmr1/Cdc73/Tra2a/Fxr1
GO:1902850	microtubule cytoskeleton organization involved in mitosis	126	0.32611934500739	152841255329651	0.00452488687782805	0.030190137152634	0.0186782047427535	3384	tags=38%, list=22%, signal=30%	Aurkc/Mybl2/Wdr62/Cenph/Hnrnpu/Stmn1/Spdl1/Stil/Sapcd2/Ccsap/Mad2l1/Nuf2/Flna/Rcc1/Spc25/Ndc80/Smc1a/Tpr/Kifc5b/Ccnb1/Lsm14a/Drg1/Kif23/Stag1/Chek2/Chmp1b/Smc3/Prc1/Kif2a/Poc1a/Nudc/Kif4/Nusap1/Nup62/Kpnb1/Spast/Mzt1/Nek2/Kif11/Aaas/Aurkb/Cenpa/Aurka/Zw10/Mcph1/Pcnt/Tpx2/Gpsm2
GO:0031023	microtubule organizing center organization	129	0.42078689538754	198171165898491	0.0045662100456621	0.030190137152634	0.0186782047427535	4128	tags=47%, list=26%, signal=35%	Chek1/Ranbp1/Brca2/Cetn2/Mdm1/Wdr62/Mapk8/Haus4/Cep152/Stil/Crocc/Azin1/Cdk2/Xrcc2/Ctnnb1/Npm1/Haus5/Pard6b/Uxt/Ndc80/Trim37/Cenpj/Gen1/Ccp110/Cep250/Haus6/Cep76/Ssx2ip/Chmp1b/Sdccag8/Brca1/Poc1a/Bnip2/Haus3/Nup62/Cep295/Haus2/Cep135/Nek2/Haus7/Sass6/Kif11/Chordc1/Aurka/Mcph1/Hepacam2/Haus8/Pard6g/Nubp1/Rbm14/Plk4/Ubxn2b/Alms1/Ccnf/Haus1/Xpo1/Xrcc3/Pcm1/Slc16a1/Pard6a/Nde1
GO:0044839	cell cycle G2/M phase transition	125	0.369762712917712	172491148627777	0.0045662100456621	0.030190137152634	0.0186782047427535	1908	tags=33%, list=12%, signal=29%	Orc1/Chek1/Calm1/Fbxo5/Paxip1/Ppm1d/Dyrk3/Cdk4/Cdc6/Mastl/Donson/Cdk2/Brcc3/Mbd4/Cdc25a/Dtl/Cdc7/Npm1/Cdk1/Atad5/Calm2/Lmnb1/Cdc25b/Blm/Arpp19/Cdc25c/Topbp1/Ndc80/Rnaseh2b/Pinx1/Skp2/Nbn/Kdm8/Clspn/Nae1/Babam1/Ccnb1/Cenpf/Ccnd1/Abcb1a/Ccna2
GO:0050657	nucleic acid transport	140	0.402444355953378	191977084988569	0.00465116279069767	0.030190137152634	0.0186782047427535	3228	tags=36%, list=21%, signal=29%	Cetn2/Ran/Nup85/Polr2d/Hnrnpa1/Hnrnpu/Sfpq/Nxf1/Mrpl18/Slbp/Alyref/Sdad1/Magoh/Nsun2/Cetn3/Npm1/Srsf3/Nup93/Dhx9/Tst/Igf2bp1/Rrs1/Hnrnpa2b1/Nup43/Srsf7/Nup107/Tpr/Nup133/Nup155/Nup160/Thoc3/Nup37/Nup35/Nxt2/Eny2/Riok2/Thoc7/Tomm20/Nup62/Rasl2-9/Magohb/Abce1/Ncbp2/Ddx19a/Xpot/Seh1l/Nop9/Ssb/Lrpprc/Fmr1/Aaas
GO:0050658	RNA transport	140	0.402444355953378	191977084988569	0.00465116279069767	0.030190137152634	0.0186782047427535	3228	tags=36%, list=21%, signal=29%	Cetn2/Ran/Nup85/Polr2d/Hnrnpa1/Hnrnpu/Sfpq/Nxf1/Mrpl18/Slbp/Alyref/Sdad1/Magoh/Nsun2/Cetn3/Npm1/Srsf3/Nup93/Dhx9/Tst/Igf2bp1/Rrs1/Hnrnpa2b1/Nup43/Srsf7/Nup107/Tpr/Nup133/Nup155/Nup160/Thoc3/Nup37/Nup35/Nxt2/Eny2/Riok2/Thoc7/Tomm20/Nup62/Rasl2-9/Magohb/Abce1/Ncbp2/Ddx19a/Xpot/Seh1l/Nop9/Ssb/Lrpprc/Fmr1/Aaas
GO:0006261	DNA-dependent DNA replication	133	0.594109465410004	280643869271921	0.00467289719626168	0.030190137152634	0.0186782047427535	2397	tags=52%, list=15%, signal=44%	Orc1/Pole2/Recql4/Cdt1/Prim1/Gins1/Brca2/Dscc1/Etaa1/Orc6/Fbxo5/Rfc4/Pcna/Gins3/Prim2/Mcm3/Msh3/Tipin/Tonsl/Pole/Pola1/Zgrf1/Mcm7/Cdc6/Chtf18/Dna2/Polq/Pola2/Rad51/Donson/Rfc3/Cdk2/Mms22l/Timeless/Rfc5/Mcm8/Wdhd1/Mcm4/Cdc7/Mcm10/Npm1/Pold2/Rfwd3/Atad5/Rpa1/Mcm2/Blm/Traip/Pold3/Pole3/Topbp1/Fancm/Lig1/Pold1/Gen1/Ccne2/Ccne1/Mgme1/Mcm6/Rpain/Cdc45/Mcm5/Dbf4/Chek2/Rrm2b/Rtel1/Fam111a/Helb/Rfc2
GO:0006323	DNA packaging	124	0.38125401540914	177200798131242	0.00467289719626168	0.030190137152634	0.0186782047427535	4062	tags=44%, list=26%, signal=33%	Nasp/H3f3b/Suv39h1/Mis18a/Hells/Setdb2/Set/Chaf1a/Cenpp/Npm1/Cdk1/Mcm2/Smarca5/Chaf1b/Oip5/Pole3/Ncapg/Rbbp4/H1f0/H3f3a/Ncapg2/Incenp/Asf1a/Smc2/Tpr/Cdca5/Smc4/Hira/Pphln1/Ccnb1/Ncaph/Grwd1/Hat1/Phf13/Asf1b/Hmgb1/Nusap1/Ncaph2/Tnp2/Brd2/Ncapd2/Dnmt1/Ubtf/Mcph1/Sart3/Cdan1/Top2a/Hjurp/Trp53/Nap1l4/Ncapd3/Hdac1/Rrp8/Nap1l1
GO:0043484	regulation of RNA splicing	133	0.341692367742929	16140774346674	0.00467289719626168	0.030190137152634	0.0186782047427535	2017	tags=25%, list=13%, signal=22%	Rbm7/Tra2b/Rbm3/Rbmxl1/Hnrnpu/Hspa8/Ddx5/Habp4/Ptbp1/Hnrnpf/Prpf19/Ncl/Magoh/Npm1/Srsf3/Srsf6/Larp7/U2af2/Hnrnpll/Hnrnpa2b1/Hnrnph2/Srsf7/Rbm8a/Slc38a2/Dazap1/Rbm12/Eif4a3/Rnps1/Hnrnpk/Hnrnpl/Rbm10/Prx/Smn1
GO:0032943	mononuclear cell proliferation	247	-0.344403997040924	-151508005494867	0.00476190476190476	0.030190137152634	0.0186782047427535	2733	tags=26%, list=17%, signal=22%	Stat5a/Ebi3/Gm13283/Ncstn/Rc3h2/Cd28/Pkn1/Cd209a/Impdh1/Cd22/Il27ra/Cd44/H2-Ab1/Ccdc88b/Zfp335/Nckap1l/Zap70/Itgb2/Cd46/Cd300a/Tirap/Fkbp1b/Ihh/Ifna7/Bcl6/Wnt4/Clcf1/Gpr183/Mef2c/Cd274/Cd27/Vpreb1/Bmp4/Cd6/Coro1a/H2-M3/Sos2/Ptpn22/Fyn/Itgam/Myd88/Itgal/Cd24a/Cblb/Efnb1/Slamf6/Zc3h12d/Card11/Ccnd3/H2-Aa/Lef1/Ikzf3/Cd4/Hes1/Sos1/Mzb1/Cdkn1a/Cd3e/Igf2/Il2ra/Lrrc32/Rag2/Bst1/Il10/Rac2
GO:0046651	lymphocyte proliferation	245	-0.348443038469209	-153126567768749	0.00476758045292014	0.030190137152634	0.0186782047427535	2733	tags=27%, list=17%, signal=22%	Stat5a/Ebi3/Gm13283/Ncstn/Rc3h2/Cd28/Pkn1/Cd209a/Impdh1/Cd22/Il27ra/Cd44/H2-Ab1/Ccdc88b/Zfp335/Nckap1l/Zap70/Itgb2/Cd46/Cd300a/Tirap/Fkbp1b/Ihh/Ifna7/Bcl6/Wnt4/Clcf1/Gpr183/Mef2c/Cd274/Cd27/Vpreb1/Bmp4/Cd6/Coro1a/H2-M3/Sos2/Ptpn22/Fyn/Itgam/Myd88/Itgal/Cd24a/Cblb/Efnb1/Slamf6/Zc3h12d/Card11/Ccnd3/H2-Aa/Lef1/Ikzf3/Cd4/Hes1/Sos1/Mzb1/Cdkn1a/Cd3e/Igf2/Il2ra/Lrrc32/Rag2/Bst1/Il10/Rac2
GO:0009615	response to virus	239	-0.335244264785416	-146876881835129	0.00480192076830732	0.030190137152634	0.0186782047427535	3666	tags=33%, list=23%, signal=26%	Hyal3/Hyal1/Clpb/Ext1/Crebzf/Traf3ip2/Irf5/Lgals8/Tkfc/Adar/Irf3/Exosc5/Itgax/Elmod2/Ddx17/Ifitm1/Itgb6/Trim44/Cd207/Crcp/Rnasel/Sec14l1/Trex1/Duox2/Traf3ip1/Ifnar2/Prf1/Mst1r/Stat2/Treml4/Oas1b/Dhx58/Zmynd11/Exosc4/Apobec1/Tgtp1/Samhd1/Nlrp3/Eif2ak4/Trim30a/Spon2/Bcl2l1/Batf3/Kcnj8/Oas1c/Ifit1bl2/Isg15/Oasl2/Aim2/Nlrx1/Bst2/Ptpn22/Aup1/Tarbp2/Oas1e/Tagap/Gbf1/Trim34a/Oas1a/Isg20/Gli2/Cd37/Myd88/…
GO:0090132	epithelium migration	239	-0.343254912847598	-150386498948505	0.00480192076830732	0.030190137152634	0.0186782047427535	2446	tags=23%, list=16%, signal=20%	Pkn1/Efnb2/Klf4/Bcas3/Ptprg/Prox1/Hbegf/Zfp580/Gpx1/Nf1/Pxn/Itgb2/Nfe2l2/Nr4a1/Rab25/Mef2c/Spred1/Vil1/Coro1b/Krit1/Emp2/Insl3/Ptpn23/Pik3c2a/Bmp4/Rac1/Nr2f2/Pbld1/Iqsec1/Pkn3/Pfn2/Epha2/Akt3/Rgcc/Mmp9/Card10/Ephb4/Robo1/Wnt5a/Adgrb1/Dll4/Gata2/Nrp1/Pdgfb/Itga3/Zeb2/Tbxa2r/Zc3h12a/Notch1/Ptp4a3/Rhoj/Amotl1/Igf2/Rras/Fgfbp1/Atoh8
GO:0090130	tissue migration	241	-0.340818586037434	-149415834418088	0.00480769230769231	0.030190137152634	0.0186782047427535	2446	tags=23%, list=16%, signal=20%	Pkn1/Efnb2/Klf4/Bcas3/Ptprg/Prox1/Hbegf/Zfp580/Gpx1/Nf1/Pxn/Itgb2/Nfe2l2/Nr4a1/Rab25/Mef2c/Spred1/Vil1/Coro1b/Krit1/Emp2/Insl3/Ptpn23/Pik3c2a/Bmp4/Rac1/Nr2f2/Pbld1/Iqsec1/Pkn3/Pfn2/Epha2/Akt3/Rgcc/Mmp9/Card10/Ephb4/Robo1/Wnt5a/Adgrb1/Dll4/Gata2/Nrp1/Pdgfb/Itga3/Zeb2/Tbxa2r/Zc3h12a/Notch1/Ptp4a3/Rhoj/Amotl1/Igf2/Rras/Fgfbp1/Atoh8
GO:0051271	negative regulation of cellular component movement	228	-0.336152499813983	-146525708735615	0.00481927710843374	0.030190137152634	0.0186782047427535	2271	tags=23%, list=14%, signal=20%	Muc2/Il27ra/Ptprg/Ldlrad4/Timp1/Nf1/Arap3/Limch1/Cd300a/Lrch1/Phldb2/Wnt4/Stat3/Nfe2l2/Mef2c/Spred1/Coro1b/Spint2/Abcc8/Krit1/Ptpn23/Nrg1/Rac1/Nr2f2/Pbld1/Actn1/Abr/Srgap1/Thy1/Nisch/Mapk15/Pfn2/Flcn/Wnt11/Rgcc/Jag1/Dbn1/Card10/Eng/Trib1/Frmd5/Robo1/Adgrb1/Hoxa7/Gm266/Dll4/Olfm1/Ptprk/Pdgfb/Tbxa2r/Notch1/Rras
GO:0006936	muscle contraction	226	-0.331629632268924	-144284075413114	0.00482509047044632	0.030190137152634	0.0186782047427535	3513	tags=31%, list=22%, signal=24%	Bscl2/Casq1/Srf/Pde4d/Myh3/Nedd4l/Slmap/Tnnc2/Smpd3/Itga2/Gper1/Dlg1/Tnni3/Lmod2/Myl4/Prok2/Myom2/Jup/Htr2b/Grcc10/Adra1b/Cacna1h/Cacna2d1/Adrb2/Stac3/Mylk/Cacna1c/Dsp/Tnni1/Uty/Tnnt1/Tbx2/Fkbp1b/Scn1b/Cttn/Trpv1/Kcnj8/Myl6b/Cacna1g/Actc1/Pla2g6/Slc9a1/Hsbp1/Tnni2/Taz/Kcnh2/Rnf207/Scn4a/Gpd1l/Camk2d/Dbn1/Ncf1/Mybpc2/Myom3/Sstr2/Ryr3/Sphk1/Agrn/Scn4b/Smad7/Atp1a3/Tbxa2r/Scn2b/Zc3h12a/Scn5a/F2r/Lck…
GO:0007162	negative regulation of cell adhesion	226	-0.346476812732912	-15074372647349	0.00482509047044632	0.030190137152634	0.0186782047427535	3122	tags=28%, list=20%, signal=23%	Myoc/Lamb1/Plxna3/Dlg1/Ass1/Tnfaip3/Map2k5/Cdh1/Dscam/Spock1/Tbx21/Rc3h2/Sh2b3/Adrb2/Klf4/Fgl1/Bcas3/Mapk7/Cd44/H2-Ab1/Podxl/Plet1/Nf1/Cd300a/Pde3b/Ihh/Bcl6/Phldb2/B4galnt2/Fzd4/Spint2/Cd274/Bmp2/Lag3/Bmp4/H2-M3/Dmtn/Ptpn22/Cd24a/Cblb/Rgcc/Efna5/Jag1/Cbfb/Zc3h12d/Gcnt2/Nrarp/H2-Aa/Socs1/Erbb3/Lef1/Cask/Hoxa7/Smad7/Col1a1/Il4ra/Zc3h12a/Notch1/Dtx1/Acer2/Mmp12/Il2ra/Lrrc32/Il10
GO:0000070	mitotic sister chromatid segregation	143	0.483353051011684	22955207953572	0.00483091787439614	0.030190137152634	0.0186782047427535	4486	tags=58%, list=29%, signal=42%	Anapc15/Cdt1/Dscc1/Fbxo5/Ran/Trip13/Hnrnpu/Cdc6/Spdl1/Mad2l1/Mis12/Nuf2/Cenpk/Zwint/Rrs1/Ncapg/Bub1/Ndc80/Gen1/Pinx1/Ncapg2/Dsn1/Incenp/Smc2/Espl1/Kif18a/Cdc26/Smc1a/Tpr/Cdca5/Smc4/Ccnb1/Ncaph/Spag5/Cdc16/Kif23/Cdc27/Naa50/Riok2/Chmp1b/Kif22/Phf13/Anapc11/Rad21/Cdc23/Prc1/Anapc7/Mad1l1/Nudc/Kif4/Nusap1/Nup62/Kpnb1/Ttk/Ncaph2/Champ1/Cul3/Seh1l/Mad2l1bp/Nek2/Ncapd2/Kif18b/Kif2c/Aurkb/Anapc4/Zw10/Kn…
GO:0051236	establishment of RNA localization	143	0.39675118401755	188423470502281	0.00483091787439614	0.030190137152634	0.0186782047427535	3228	tags=36%, list=21%, signal=29%	Cetn2/Ran/Nup85/Polr2d/Hnrnpa1/Hnrnpu/Sfpq/Nxf1/Mrpl18/Slbp/Alyref/Sdad1/Magoh/Nsun2/Cetn3/Npm1/Srsf3/Nup93/Dhx9/Tst/Igf2bp1/Rrs1/Hnrnpa2b1/Nup43/Srsf7/Nup107/Tpr/Nup133/Nup155/Nup160/Thoc3/Nup37/Nup35/Nxt2/Eny2/Riok2/Thoc7/Tomm20/Nup62/Rasl2-9/Magohb/Abce1/Ncbp2/Ddx19a/Xpot/Seh1l/Nop9/Ssb/Lrpprc/Fmr1/Aaas
GO:0071897	DNA biosynthetic process	145	0.321830311539915	152735171607365	0.00483091787439614	0.030190137152634	0.0186782047427535	1477	tags=23%, list=9%, signal=21%	Chek1/Pole2/Dscc1/Dkc1/Rfc4/Pcna/Hnrnpd/Tfdp1/Cct6a/Hnrnpu/Pole/Pola1/Chtf18/Hsp90aa1/Rfc3/Ctnnb1/Rfc5/Cct8/Dtl/Npm1/Pold2/Lin9/Rpa1/Tcp1/Adipoq/Pold3/Lig1/Pold1/Hnrnpa2b1/Pinx1/Ptges3/Cct3/Pdgfrb/Cct5
GO:0061448	connective tissue development	201	-0.357489906179238	-154279172112582	0.00485436893203883	0.030190137152634	0.0186782047427535	3558	tags=35%, list=23%, signal=28%	Ext1/Klf7/Bscl2/Creb3l2/Srf/Zfp516/Smad9/Nr1h4/Bmp6/Foxc2/Otor/Smpd3/Kat2a/Eif2ak3/Arid5b/Hoxd11/Osr2/Ppargc1a/Hoxa3/Bmpr2/Xbp1/Prrx2/4932438A13Rik/Amer1/Arrdc3/Fgl1/Ift80/Rarg/Bbs1/Zfp219/Mycn/Serpinh1/Dlx2/Col11a2/Esrra/Snai1/Pkd1/Ihh/Lmna/Rara/Mef2c/Bmp7/Bmp2/Pitx1/Bmp4/Hoxd3/Mmp13/Ddrgk1/Satb2/Ror2/Gli2/Hspg2/Rxfp1/Hoxa5/Six2/Hoxa11/Nfib/Wnt5a/Matn1/Tapt1/Runx2/Fbxw4/Scx/Pdgfb/Smad7/Col1a1/Tr…
GO:0071824	protein-DNA complex subunit organization	147	0.457645881171946	218178266619268	0.00485436893203883	0.030190137152634	0.0186782047427535	2013	tags=31%, list=13%, signal=27%	Cdt1/Ikzf1/Nasp/Cenph/H3f3b/Psmc6/Mcm3/Ptma/Mis18a/Dr1/Hells/Mcm7/Rad51/Actr6/Tbp/Set/Chaf1a/Psmc3/Cenpp/Mcm4/Mis12/Npm1/Cenpk/Mcm2/Smarca5/Chaf1b/Oip5/Pole3/Rbbp4/H1f0/Smarcd1/Taf7/H3f3a/Asf1a/Cenpi/Cenpn/Psmc2/Cenpo/Cenpw/Mcm6/Hira/Grwd1/Cdc45/Mcm5/Hat1
GO:0140013	meiotic nuclear division	147	0.344202177060884	164095073171885	0.00485436893203883	0.030190137152634	0.0186782047427535	2391	tags=32%, list=15%, signal=27%	Suv39h2/Rps6ka2/Brca2/Spire2/Fbxo5/Psmc3ip/Camk2b/Fignl1/Trip13/Cks2/Mybl1/Msh3/Syce2/Rad54l/Ing2/Chtf18/Mastl/Rad51/Rad51ap1/Nuf2/Cdc25b/Fanca/Btbd18/Topbp1/Fancm/Bub1/Ndc80/Rmi1/Incenp/Ccne2/Smc2/Espl1/Kif18a/Ccne1/Rad54b/Smc4/Top2b/Zcwpw1/Ncaph/Actr2/Brip1/Rad1/Mlh1/Rad21/Calr/Gm960/Rad51c
GO:0006457	protein folding	148	0.319545955610073	152620814898477	0.0048780487804878	0.030190137152634	0.0186782047427535	3453	tags=39%, list=22%, signal=31%	Hsph1/Hspd1/Nudcd2/Fkbp1a/Cct6a/Hspa8/Dnaja1/Ppil1/Ppih/Hspa9/Grpel1/Hsp90aa1/Sdf2l1/Cct8/Prdx4/Hspa4l/Tcp1/Hspe1/Fkbp4/Dnajb5/Hspa5/Pdcl/P4hb/St13/Mkks/Ptges3/Ppia/Cct3/Cct5/Pdia3/Bag1/Ahsa1/Pdia4/Clpx/Hspa1l/Cd74/Ptges3l/Dnajc25/Chchd4/Pdcd5/Calr/Nudc/Hspa14/Hsp90b1/Cct4/Dnajb6/Ppil6/Hsp90ab1/Ppil3/Cct2/Ppig/Hspb1/Ahsa2/Chordc1/Dnajc10/Sgtb/Dnajb11/Pfdn4
GO:0032944	regulation of mononuclear cell proliferation	182	-0.372234581347263	-159485642229961	0.0048780487804878	0.030190137152634	0.0186782047427535	2446	tags=25%, list=16%, signal=22%	Pkn1/Cd209a/Cd22/Il27ra/Cd44/H2-Ab1/Ccdc88b/Zfp335/Nckap1l/Zap70/Cd46/Cd300a/Tirap/Ihh/Bcl6/Clcf1/Gpr183/Mef2c/Cd274/Bmp4/Cd6/Coro1a/H2-M3/Sos2/Ptpn22/Myd88/Itgal/Cd24a/Cblb/Efnb1/Zc3h12d/Card11/H2-Aa/Ikzf3/Cd4/Hes1/Sos1/Mzb1/Cdkn1a/Cd3e/Igf2/Il2ra/Lrrc32/Bst1/Il10/Rac2
GO:0043547	positive regulation of GTPase activity	182	-0.369734634382105	-158414528294668	0.0048780487804878	0.030190137152634	0.0186782047427535	3360	tags=28%, list=21%, signal=22%	Tax1bp3/Dock9/Plekhg4/Arhgap22/Tsc2/Rasgrp2/Tsc1/Chn1/Adap2/Arhgap29/F11r/Tbc1d7/Rapgef1/Asap3/Bcas3/Tbc1d17/Nf1/Ntrk3/Arap3/Rsu1/Wnt4/Sipa1l3/Gnao1/Rtn4r/Rgma/Sipa1l1/Abr/Thy1/Snx13/Iqsec1/Epha2/Flcn/Tbc1d22a/Wnt11/Rgs8/Tbc1d10c/Tbc1d2b/Rabgap1l/Ralgapb/Arhgap27/Rgs10/Tbc1d8/Myo9a/Evi5/Wnt5a/Arhgef7/Agrn/Rhog/Arhgap25/F2r/Rgs16
GO:0032412	regulation of ion transmembrane transporter activity	192	-0.378522256572899	-162631845417182	0.00489596083231334	0.030190137152634	0.0186782047427535	4004	tags=35%, list=25%, signal=27%	Akap9/Fxyd1/Dlg4/Cacna1f/Epo/Gstm7/Wwp2/Cacnb1/Hecw2/Nlgn3/Ager/Cacng4/Casq1/Nlgn2/Pde4d/Akap7/Nedd4l/Slmap/Fxyd6/Crbn/Rgs9/Gper1/Dlg1/Ppargc1a/Shisa8/Ank3/Cacna2d1/Stk39/Adrb2/Dnm2/Htt/Asph/Stac3/Fgf12/Fxyd5/Fxyd3/Fkbp1b/Scn1b/Mef2c/Wnk4/Abcc8/Pink1/Sphk2/Crhbp/Bmp4/Pla2g6/Slc9a1/Dapk1/Rnf207/Amigo1/Smim6/Gpd1l/Camk2d/Ahnak/Shank3/1810037I17Rik/Stoml1/Mmp9/Prrt1/Kcnj11/Cacnb3/Agrn/Scn4b/Scn2b/Op…
GO:0045055	regulated exocytosis	192	-0.372545889361391	-160064103067503	0.00489596083231334	0.030190137152634	0.0186782047427535	2501	tags=26%, list=16%, signal=22%	Vps41/Erc1/Snapin/Cacna1h/Nrxn3/Adrb2/Doc2a/Cacna1c/Cdk5r2/Baiap3/Grin3a/Prkcb/Fcer1g/Itgb2/Cd300a/Pla2g3/Mical1/Grik5/Doc2b/Bcl2l1/Sphk2/Rab27a/Crhbp/Syt15/Cacna1g/Coro1a/Dmtn/Abr/Itgam/Snx4/Pfn2/Syt8/Unc13d/Rapgef4/Stx1a/Lat/Fgr/Grm4/Cd84/Stxbp2/Lrrk2/Cask/Gata2/Camk2a/Il4ra/Notch1/Rab11fip5/P2rx1/Rac2
GO:0051924	regulation of calcium ion transport	199	-0.380340580999364	-163770612831602	0.00489596083231334	0.030190137152634	0.0186782047427535	2467	tags=24%, list=16%, signal=21%	Cacna2d1/Trpv3/Adrb2/Inpp5k/Htt/Asph/Stac3/Mylk/Cacna1c/P2rx5/Gjc2/Il16/Pacsin3/Fkbp1b/Gnao1/Nol3/Sphk2/Ace/Bmp4/Atp2c2/Lime1/Cacna1g/Nfatc3/Pla2g6/Coro1a/Ptpn22/Slc9a1/Thy1/Fyn/Smim6/Camk2d/Ahnak/1810037I17Rik/Ramp3/Cd84/Capn3/F2rl3/Cask/Cd4/Hes1/Cacnb3/Itpr1/Pdgfb/Camk2a/Oprl1/F2r/P2rx1/Dmd
GO:0070663	regulation of leukocyte proliferation	191	-0.374564725678101	-160910593432191	0.00489596083231334	0.030190137152634	0.0186782047427535	2446	tags=25%, list=16%, signal=21%	Pkn1/Cd209a/Cd22/Flt3l/Il27ra/Cd44/H2-Ab1/Ccdc88b/Zfp335/Nckap1l/Zap70/Cd46/Cd300a/Tirap/Ihh/Bcl6/Clcf1/Gpr183/Mef2c/Cd274/Bmp4/Cd6/Coro1a/H2-M3/Sos2/Ptpn22/Myd88/Itgal/Cd24a/Cblb/Efnb1/Il34/Zc3h12d/Card11/H2-Aa/Ikzf3/Cd4/Hes1/Sos1/Mzb1/Cdkn1a/Cd3e/Igf2/Il2ra/Lrrc32/Bst1/Il10/Rac2
GO:1903522	regulation of blood circulation	164	-0.382716683713161	-161839303383123	0.00494437577255871	0.030190137152634	0.0186782047427535	3032	tags=27%, list=19%, signal=22%	Dlg1/Tnni3/Bmpr2/Myl4/Smad6/Jup/Adra1b/Cacna1h/Cacna2d1/Adrb2/Avpr2/Cacna1c/Dsp/Hbegf/Fkbp1b/Scn1b/Trpv1/Cacna1e/Gnao1/Cacna1g/Slc9a1/Rbfox2/Cacna2d2/Kcnh2/Sptbn4/Gpd1l/Irx5/Cysltr1/Per2/Gch1/Isl1/Mef2a/Egfr/Agrn/Scn4b/Pdgfb/Smad7/Tbxa2r/Scn2b/Zc3h12a/Scn5a/F2r/P2rx1/Dmd
GO:0022408	negative regulation of cell-cell adhesion	151	-0.38080520889631	-158927316284368	0.005	0.030190137152634	0.0186782047427535	3032	tags=29%, list=19%, signal=24%	Dlg1/Ass1/Tnfaip3/Map2k5/Cdh1/Tbx21/Rc3h2/Sh2b3/Adrb2/Klf4/Fgl1/Mapk7/Cd44/H2-Ab1/Podxl/Cd300a/Ihh/Bcl6/B4galnt2/Spint2/Cd274/Bmp2/Lag3/Bmp4/H2-M3/Ptpn22/Cd24a/Cblb/Rgcc/Jag1/Cbfb/Zc3h12d/Nrarp/H2-Aa/Socs1/Lef1/Smad7/Il4ra/Zc3h12a/Notch1/Dtx1/Il2ra/Lrrc32/Il10
GO:0071826	ribonucleoprotein complex subunit organization	169	0.322426622842812	157365867082564	0.005	0.030190137152634	0.0186782047427535	4212	tags=40%, list=27%, signal=30%	Pih1d2/Polr2d/Rbmxl1/Dyrk3/Psip1/Snrpf/Prpf19/Strap/Hsp90aa1/Snrpd3/Snrpe/Brix1/Srsf6/Taf9/Dhx9/Lsm2/Sf3a3/Rrs1/Prpf31/Mrpl20/Shq1/Prmt5/Ptges3/Snrpd1/Znhit3/Pwp2/Denr/Rsl24d1/Clp1/Gemin6/Crnkl1/Snrpg/Ddx20/Slu7/Eif2s2/Rpf2/Nudt21/Smn1/Ruvbl2/Snrpb/Rps25/Isy1/Mrto4/Scaf11/Snrpc/Clns1a/Hsp90ab1/Prpf3/Eif2s3x/Eif3a/Cdc73/Sart3/Eif3d/Rps27l/Setx/Ddx39b/Abt1/Naf1/Srsf10/Ruvbl1/Vcp/Aar2/Rpl10/Celf2/Cp…
GO:0022618	ribonucleoprotein complex assembly	162	0.327398312773371	158794353203263	0.0050251256281407	0.030190137152634	0.0186782047427535	4531	tags=44%, list=29%, signal=32%	Pih1d2/Polr2d/Rbmxl1/Psip1/Snrpf/Prpf19/Strap/Hsp90aa1/Snrpd3/Snrpe/Brix1/Srsf6/Taf9/Dhx9/Lsm2/Sf3a3/Rrs1/Prpf31/Mrpl20/Shq1/Prmt5/Ptges3/Snrpd1/Znhit3/Pwp2/Denr/Rsl24d1/Clp1/Gemin6/Crnkl1/Snrpg/Ddx20/Slu7/Eif2s2/Rpf2/Nudt21/Smn1/Ruvbl2/Snrpb/Rps25/Isy1/Mrto4/Scaf11/Snrpc/Clns1a/Hsp90ab1/Prpf3/Eif2s3x/Eif3a/Cdc73/Sart3/Eif3d/Rps27l/Setx/Ddx39b/Abt1/Naf1/Srsf10/Ruvbl1/Aar2/Rpl10/Celf2/Cpsf6/Snrpd2…
GO:0000819	sister chromatid segregation	170	0.474961415818003	231835802950207	0.00505050505050505	0.030190137152634	0.0186782047427535	3525	tags=48%, list=22%, signal=38%	Anapc15/Recql4/Cdt1/Dscc1/Fbxo5/Rmi2/Ran/Trip13/Hnrnpu/Sfpq/Cdc6/Spdl1/Esco2/Ctnnb1/Mad2l1/Mis12/Nuf2/Cenpk/Zwint/Rrs1/Ncapg/Bub1/Ndc80/Fen1/Gen1/Pinx1/Ncapg2/Dsn1/Incenp/Smc2/Espl1/Kif18a/Cdc26/Smc1a/Tpr/Cdca5/Smc4/Top2b/Ccnb1/Ncaph/Spag5/Cdc16/Kif23/Cdc27/Naa50/Stag1/Riok2/Chmp1b/Kif22/Phf13/Anapc11/Rad21/Smc3/Cdc23/Prc1/Anapc7/Rad51c/Mad1l1/Nudc/Kif4/Nusap1/Nup62/Kpnb1/Ttk/Ncaph2/Champ1/Phb2/C…
GO:0071103	DNA conformation change	163	0.406600515552082	198128213960832	0.0050761421319797	0.030190137152634	0.0186782047427535	4179	tags=47%, list=27%, signal=35%	Recql4/Nasp/H3f3b/Suv39h1/Mis18a/Hells/Mcm7/Setdb2/Rad51/Set/Chaf1a/Cenpp/Mcm4/Npm1/Cdk1/Rpa1/Mcm2/Dhx9/Blm/Smarca5/Chaf1b/Oip5/Pole3/Ncapg/Rbbp4/H1f0/H3f3a/Hnrnpa2b1/Ncapg2/Incenp/Asf1a/Smc2/Nbn/Tpr/Cdca5/Smc4/Top2b/Mcm6/Hira/Pphln1/Ccnb1/Ncaph/Grwd1/Supv3l1/Hat1/Phf13/Asf1b/Rtel1/Dhx36/Hmgb1/Nusap1/Pif1/Ncaph2/Tnp2/Top1/Brd2/Ncapd2/Dnmt1/Ubtf/Mcph1/Sart3/Mre11a/Cdan1/Top2a/Hjurp/Trp53/Top1mt/Na…
GO:1903046	meiotic cell cycle process	163	0.340467793105005	165903074833756	0.0050761421319797	0.030190137152634	0.0186782047427535	2391	tags=31%, list=15%, signal=27%	Suv39h2/Rps6ka2/Brca2/Spire2/Fbxo5/Psmc3ip/Camk2b/Fignl1/Trip13/Cks2/Mybl1/Msh3/Syce2/Rad54l/Ing2/Chtf18/Mastl/Rad51/Nsun2/Rad51ap1/Nuf2/Cdc25a/Cdc25b/Fanca/Btbd18/Cdc25c/Topbp1/Msh6/Fancm/Bub1/Ndc80/Rmi1/Incenp/Ccne2/Smc2/Espl1/Kif18a/Ccne1/Rad54b/Smc4/Top2b/Zcwpw1/Ncaph/Actr2/Brip1/Rad1/Mlh1/Rad21/Calr/Gm960/Rad51c
GO:0006941	striated muscle contraction	128	-0.384669739142189	-157453286734003	0.00512820512820513	0.030190137152634	0.0186782047427535	3513	tags=34%, list=22%, signal=26%	Bscl2/Casq1/Pde4d/Myh3/Nedd4l/Tnnc2/Dlg1/Tnni3/Myl4/Jup/Grcc10/Adra1b/Cacna1h/Cacna2d1/Adrb2/Stac3/Cacna1c/Dsp/Tnni1/Uty/Tnnt1/Fkbp1b/Scn1b/Kcnj8/Cacna1g/Actc1/Slc9a1/Tnni2/Taz/Kcnh2/Rnf207/Scn4a/Gpd1l/Camk2d/Ryr3/Agrn/Scn4b/Smad7/Atp1a3/Scn2b/Zc3h12a/Scn5a/Dmd
GO:0007269	neurotransmitter secretion	128	-0.383609257793748	-157019209766565	0.00512820512820513	0.030190137152634	0.0186782047427535	2492	tags=24%, list=16%, signal=21%	Erc1/Snapin/Nrxn3/Adrb2/Doc2a/Baiap3/Grin3a/Prkcb/Nf1/Grik5/Doc2b/Mef2c/Bcl2l1/Nrxn2/Kcnc4/Doc2g/Syn1/Syn3/Pfn2/Syt8/Stx1a/Mctp2/Sphk1/Grm4/Stxbp2/Lrrk2/Cask/Ppt1/Camk2a/Kmo/P2rx1
GO:0099643	signal release from synapse	128	-0.383609257793748	-157019209766565	0.00512820512820513	0.030190137152634	0.0186782047427535	2492	tags=24%, list=16%, signal=21%	Erc1/Snapin/Nrxn3/Adrb2/Doc2a/Baiap3/Grin3a/Prkcb/Nf1/Grik5/Doc2b/Mef2c/Bcl2l1/Nrxn2/Kcnc4/Doc2g/Syn1/Syn3/Pfn2/Syt8/Stx1a/Mctp2/Sphk1/Grm4/Stxbp2/Lrrk2/Cask/Ppt1/Camk2a/Kmo/P2rx1
GO:0007051	spindle organization	160	0.360675228329159	174418309262619	0.00515463917525773	0.030190137152634	0.0186782047427535	3466	tags=41%, list=22%, signal=32%	Aurkc/Mybl2/Aunip/Ranbp1/Wdr62/Cenph/Fbxo5/Hnrnpu/Haus4/Stmn1/Stil/Mapre2/Ccsap/Nuf2/Flna/Haus5/Rcc1/Spc25/Ndc80/Cenpj/Incenp/Espl1/Smc1a/Tpr/Kifc5b/Pde4dip/Tubgcp3/Ccnb1/Spag5/Haus6/Lsm14a/Drg1/Kif23/Tubb5/Stag1/Chek2/Chmp1b/Mlh1/Smc3/Prc1/Kif2a/Poc1a/Nudc/Kif4/Haus3/Nup62/Kpnb1/Haus2/Spast/Mapre1/Tubgcp5/Mzt1/Nek2/Haus7/Kiz/Kif11/Aaas/Aurkb/Aurka/Pcnt/Tpx2/Gpsm2/Rnf4/Hdac3/Haus8
GO:0000075	cell cycle checkpoint	164	0.393382016775442	190817038393312	0.00518134715025907	0.030190137152634	0.0186782047427535	3673	tags=43%, list=23%, signal=34%	Orc1/Anapc15/Chek1/Cdt1/Etaa1/E2f1/Trip13/Zwilch/Rpa2/Tipin/Cdc6/Prpf19/Spdl1/Stil/Dna2/Donson/Ints7/Timeless/Brcc3/Mbd4/Mad2l1/Nsun2/Dtl/Cul4a/Cdk1/Rfwd3/Zwint/Ccar2/Blm/Topbp1/Bub1/Ndc80/Rnaseh2b/Gen1/Msh2/Nbn/Tpr/Clspn/Nae1/Babam1/Ccnb1/Ccnd1/Mtbp/Rad1/Chek2/Usp28/Casp2/Brca1/Wdr76/Mad1l1/Ticrr/Ttk/Nabp1/Pidd1/Mad2l1bp/Nek1/Rhno1/Aurkb/Aurka/Zw10/Rad17/Kntc1/Wee1/Cdc5l/Mre11a/Rps27l/Ddx39b/Bir…
GO:0006403	RNA localization	164	0.422836988683181	205104703476389	0.00518134715025907	0.030190137152634	0.0186782047427535	3351	tags=38%, list=21%, signal=31%	Cetn2/Ran/Dkc1/Nup85/Polr2d/Hnrnpa1/Hnrnpu/Sfpq/Nxf1/Mrpl18/Exosc2/Fbl/Nop58/Slbp/Alyref/Sdad1/Magoh/Nsun2/Cetn3/Npm1/Srsf3/Nup93/Dhx9/Tcp1/Tst/Igf2bp1/Exosc3/Rrs1/Hnrnpa2b1/Nup43/Srsf7/Nup107/Znhit3/Tpr/Nup133/Nup155/Nup160/Thoc3/Nup37/Nup35/Nxt2/Eny2/Riok2/Thoc7/Tomm20/Dhx36/Nup62/Rasl2-9/Magohb/Abce1/Ncbp2/Ddx19a/Cct4/Xpot/Seh1l/Nop9/Ssb/Cct2/Lrpprc/Fmr1/Aaas/Exosc10/Ndc1
GO:0060402	calcium ion transport into cytosol	116	-0.40912943743369	-165375801145111	0.00518806744487678	0.030190137152634	0.0186782047427535	2578	tags=28%, list=16%, signal=23%	Htr2b/Cacna2d1/Trpv3/Adrb2/Htt/Asph/Cacna1c/P2rx5/Fkbp1b/Trpv1/Trpv5/Nol3/Bmp4/Lime1/Cacna1g/Coro1a/Thy1/Fyn/Camk2d/Grin2d/Ramp3/Ryr3/Capn3/F2rl3/Cd4/Cacnb3/Itpr1/Trpm1/F2r/Lck/P2rx1/Dmd
GO:0015931	nucleobase-containing compound transport	177	0.346493987542384	169993141098103	0.00531914893617021	0.0304701426024955	0.0188514400975701	3228	tags=33%, list=21%, signal=27%	Cetn2/Ran/Nup85/Polr2d/Hnrnpa1/Hnrnpu/Sfpq/Nxf1/Mrpl18/Slbp/Alyref/Sdad1/Magoh/Nsun2/Cetn3/Abcc5/Slc25a32/Npm1/Srsf3/Nup93/Dhx9/Tst/Igf2bp1/Slc25a4/Rrs1/Hnrnpa2b1/Nup43/Srsf7/P2rx7/Slc35a1/Nup107/Tpr/Nup133/Nup155/Nup160/Thoc3/Nup37/Nup35/Nxt2/Eny2/Riok2/Thoc7/Slc25a51/Tomm20/Nup62/Rasl2-9/Magohb/Abce1/Ncbp2/Ddx19a/Adora1/Xpot/Slc25a5/Seh1l/Nop9/Ssb/Lrpprc/Fmr1/Aaas
GO:0006364	rRNA processing	195	0.362619315560995	181221754624688	0.00537634408602151	0.0304701426024955	0.0188514400975701	3649	tags=39%, list=23%, signal=31%	Dis3/Eri2/Pih1d2/Dkc1/Suv39h1/Exosc2/Fbl/Exosc8/C1d/Lsm6/Gar1/Ncl/Lyar/Helq/Rpp30/Gtpbp4/Mettl16/Npm1/Ddx27/Mterf4/Exosc9/Rrp12/Exosc3/Rrs1/Rsl1d1/Shq1/Utp20/Znhit3/Ddx51/Pwp2/Tfb1m/Eri1/Nop14/Krr1/Mettl15/Urb1/Utp3/Rpf2/Utp18/Rps25/Riok2/Rcl1/Rrp15/Mrto4/Helb/Nifk/Rpp40/Ftsj3/Esf1/Gtf2h5/Mphosph10/Emg1/Nol10/Mak16/Utp6/Rpl7a/Pa2g4/Nop9/Ebna1bp2/Wdr46/Ddx18/Nvl/Wdr3/Nsun3/Exosc10/Fam207a/Frg1/Ngd…
GO:0006402	mRNA catabolic process	192	0.31615687679745	157251183529417	0.00540540540540541	0.0304701426024955	0.0188514400975701	3522	tags=33%, list=22%, signal=26%	Scgb1a1/Carhsp1/Lsm5/Nanos1/E2f1/Polr2d/Hnrnpd/Hnrnpu/Ddx5/Exosc2/Lsm3/Exosc8/Ptbp1/Lsm6/Hnrnpa0/Apex1/Magoh/Tob1/Mettl16/Npm1/Dhx9/Exosc9/Lsm2/Mettl14/Igf2bp1/Exosc3/Fus/Rbm8a/Eif4a3/Hnrnpm/Ythdf1/Zfp36l2/Csde1/Lsm7/Slc11a1/Rnps1/Rbm10/Vim/Supv3l1/Mlh1/Mrto4/Dhx36/Thrap3/Gspt1/Myef2/Magohb/Syncrip/Eif4enif1/Brf1/Ncbp2/Dnd1/Cnot6/Ssb/Elavl1/Fmr1/Cnot6l/Taf15/Fxr1/Exosc10/Cnot7/Tardbp/Dis3l2/Cpeb3…
GO:0006401	RNA catabolic process	224	0.329790361080725	169696280330926	0.00543478260869565	0.0304701426024955	0.0188514400975701	3631	tags=35%, list=23%, signal=28%	Rbm7/Dis3/Scgb1a1/Carhsp1/Lsm5/Nanos1/Dkc1/E2f1/Polr2d/Hnrnpd/Hnrnpu/Ddx5/Exosc2/Lsm3/Exosc8/Ptbp1/Lsm6/Dna2/Hnrnpa0/Apex1/Magoh/Tob1/Nsun2/Mettl16/Npm1/Dhx9/Exosc9/Lsm2/Mettl14/Igf2bp1/Exosc3/Fus/Fen1/Rnaseh2b/Rbm8a/Eif4a3/Pop1/Trdmt1/Hnrnpm/Ythdf1/Zfp36l2/Rnaseh2a/Csde1/Lsm7/Slc11a1/Rnps1/Rbm10/Vim/Supv3l1/Mlh1/Mrto4/Dhx36/Thrap3/Gspt1/Myef2/Magohb/Syncrip/Eif4enif1/Brf1/Ncbp2/Rnaseh2c/Dnd1/Cno…
GO:2001020	regulation of response to DNA damage stimulus	190	0.357589700726148	177470719961319	0.00543478260869565	0.0304701426024955	0.0188514400975701	2489	tags=30%, list=16%, signal=26%	Eya2/Fancb/Chek1/Aunip/Spire2/Etaa1/Ddias/Fbxo5/Rmi2/Paxip1/Pcna/Klhl15/Dek/Fignl1/Dyrk3/Ddx5/Suv39h1/Rpa2/Polq/Rad51/Casp9/Timeless/Brcc3/Rad51ap1/Npm1/Cul4a/Rfwd3/Atad5/Dhx9/Ccar2/Usp1/Blm/Ppp4r2/Nsmce4a/Rnaseh2b/Xrcc1/Steap3/Ogg1/Bclaf1/Top2b/Rnf168/Zcwpw1/Babam1/Hnrnpk/Actr2/Trim32/Chek2/Cd74/Brca1/Rtel1/Mtch2/Mcl1/Helb/Psmd10/Wdr76/Hmgb1/Skil
GO:0051054	positive regulation of DNA metabolic process	187	0.373255996358045	184407636929557	0.00546448087431694	0.0304701426024955	0.0188514400975701	3620	tags=38%, list=23%, signal=30%	Eya2/Fancb/Tox/Tfrc/Spire2/Dscc1/Paxip1/Dkc1/Rfc4/Pcna/Hnrnpd/Cct6a/Chtf18/Ptprc/Rad51/Hsp90aa1/Rfc3/Cdk2/Timeless/Ctnnb1/Rfc5/Brcc3/Cct8/Rad51ap1/Npm1/Atad5/Dhx9/Tcp1/Exosc3/Blm/Hnrnpa2b1/Xrcc1/Ptges3/Msh2/Cct3/Nbn/Pdgfrb/Il4/Cct5/Pms2/Gnl3/Top2b/Rnf168/Zcwpw1/Babam1/Actr2/Acd/Mlh1/Brca1/Pfn1/Rtel1/Rfc2/Dhx36/Arrb2/Smoc2/Ube2n/Cd40/Cct4/Hsp90ab1/Cct2/Nek2/Rif1/Nvl/Aurkb/Foxm1/Mre11a/Prkcq/Akt1/D…
GO:0016072	rRNA metabolic process	203	0.351329493232185	176869175634703	0.00549450549450549	0.0304701426024955	0.0188514400975701	3649	tags=38%, list=23%, signal=30%	Dis3/Eri2/Pih1d2/Dkc1/Suv39h1/Exosc2/Fbl/Exosc8/C1d/Lsm6/Gar1/Ncl/Lyar/Helq/Rpp30/Gtpbp4/Mettl16/Npm1/Ddx27/Mterf4/Exosc9/Rrp12/Exosc3/Rrs1/Rsl1d1/Shq1/Utp20/Znhit3/Ddx51/Pwp2/Tfb1m/Eri1/Nop14/Krr1/Mettl15/Urb1/Utp3/Rpf2/Utp18/Rps25/Riok2/Rcl1/Rrp15/Mrto4/Helb/Nifk/Rpp40/Ftsj3/Esf1/Gtf2h5/Mphosph10/Emg1/Nol10/Mak16/Utp6/Rpl7a/Pa2g4/Nop9/Ebna1bp2/Wdr46/Ddx18/Nvl/Wdr3/Nsun3/Exosc10/Fam207a/Frg1/Ngd…
GO:0090068	positive regulation of cell cycle process	215	0.301076188732031	152312155508401	0.00552486187845304	0.0304701426024955	0.0188514400975701	2894	tags=34%, list=18%, signal=28%	Id2/Orc1/Cdt1/Ranbp1/Cdk5r1/Fbxo5/Camk2b/Tfdp1/Hnrnpu/Dyrk3/Sfpq/Cdk4/Cdc6/Azin1/Apex1/Mad2l1/Rad51ap1/Cdc25a/Dtl/Cdc7/Npm1/Cul4a/Cdk1/Atad5/Fam83d/Larp7/Lmnb1/Cdc25b/Cdc25c/Kif20b/Ndc80/Fen1/Cenpj/Gen1/Plrg1/Pdgfrb/Tpr/Cdca5/Anp32b/Ezh2/Ccnb1/Mybbp1a/Spag5/Ccnd1/Cdc16/Mtbp/Cul4b/Dbf4/Kif23/Crlf3/Tgfa/Cdc27/Casp2/Anapc11/Rad21/Brca1/Cdc23/Il1a/Poc1a/Anapc7/Rad51c/Ddx3x/Nusap1/Nup62/Cep295/Pkp4/Ss…
GO:1903311	regulation of mRNA metabolic process	223	0.308272181174283	158202958493106	0.00552486187845304	0.0304701426024955	0.0188514400975701	3793	tags=35%, list=24%, signal=27%	Rbm7/Tra2b/Scgb1a1/Rbm3/Carhsp1/Nanos1/E2f1/Hnrnpd/Rbmxl1/Hnrnpu/Hspa8/Ddx5/Ptbp1/Prpf19/Hnrnpa0/Ncl/Apex1/Magoh/Tob1/Mettl16/Npm1/Srsf3/Srsf6/Larp7/Dhx9/Mettl14/U2af2/Igf2bp1/Fus/Leo1/Hnrnpa2b1/Srsf7/Rbm8a/Dazap1/Eif4a3/Hnrnpm/Ythdf1/Zfp36l2/Ctr9/Slc11a1/Rnps1/Hnrnpk/Ccnb1/Hnrnpl/Rbm10/Vim/Nudt21/Ptcd2/Dhx36/Srsf9/Thrap3/Myef2/Nelfe/Syncrip/Eif4enif1/Brf1/Srsf2/Ncbp2/C1qbp/Jmjd6/Dnd1/Elavl1/Fmr1…
GO:0072507	divalent inorganic cation homeostasis	365	-0.305126838631141	-139714398048955	0.00560538116591928	0.0304701426024955	0.0188514400975701	3992	tags=32%, list=25%, signal=24%	Fxyd1/Ccr7/Dlg4/Anxa7/Atg5/Adra1d/Cacna1f/Ctrc/Cxcr3/Epo/Gstm7/Stc2/Hps1/Slc25a23/Mettl21c/Atp13a1/Ptger3/Ager/Mt2/Apoe/Casq1/Gpr55/Pde4d/Ackr3/Sppl3/Ptger1/Hrh3/Smpd3/Clstn1/Gtf2i/Gper1/Slc30a4/Atp2a3/Grik2/Tnni3/Slc39a7/Atp6v1b1/Snx10/Camk2n1/Mt3/Htr2b/Ank3/Adra1b/Cacna2d1/Trpv3/Adrb2/Tgm2/Htt/Asph/1600014C10Rik/Cacna1c/Cnnm4/Tmem203/Prkcb/P2rx5/Cib2/Tcirg1/Pkd1/Fkbp1b/Slc30a3/Epor/Trpv1/Cln3/A…
GO:0051321	meiotic cell cycle	222	0.34163772931644	174385260489399	0.00561797752808989	0.0304701426024955	0.0188514400975701	2753	tags=32%, list=18%, signal=27%	Aurkc/Rbm7/Suv39h2/Rps6ka2/Brca2/Spire2/Fbxo5/Psmc3ip/Camk2b/Fignl1/Trip13/Cks2/Exo1/Mybl1/Msh3/Pkmyt1/Syce2/Rad54l/Ing2/Chtf18/Mastl/Rad51/Cdk2/Nsun2/Rad51ap1/Zfp386/Nuf2/Rbbp8/Cdc25a/Exd1/Rpa1/Cdc25b/Fanca/Btbd18/Cdc25c/Topbp1/Msh6/Fancm/Bub1/Ndc80/Rmi1/Incenp/Ccne2/Smc2/Nbn/Espl1/Mki67/Pms2/Kif18a/Smc1a/Ccne1/Rad54b/Smc4/Tubgcp3/Top2b/Zcwpw1/Ncaph/Actr2/Brip1/Rad1/Mlh1/Rad21/Smc3/Calr/Gm960/Ra…
GO:0022407	regulation of cell-cell adhesion	333	-0.307874949035486	-139913535632337	0.00563063063063063	0.0304701426024955	0.0188514400975701	2893	tags=26%, list=18%, signal=22%	Tnfaip3/Map2k5/Xbp1/Cdh1/Stat5a/F11r/Tbx21/Rc3h2/Sh2b3/Cd28/Ank3/Efnb2/Adrb2/Klf4/Fgl1/Mapk7/Il27ra/Cd44/Tenm3/H2-Ab1/Podxl/Myb/Flot1/Ccdc88b/Nckap1l/Nfat5/Zap70/Itgb2/Cd46/Cd300a/Ihh/Bcl6/Nlrp3/Wnt4/B4galnt2/Rara/Spint2/Cd274/Bmp7/Bmp2/Lag3/Ptpn23/Cd27/Bmp4/Cd6/Coro1a/H2-M3/Dmtn/Ptpn22/Thy1/H2-DMa/Itgal/Cd24a/Mdga1/Cblb/Rgcc/Efnb1/Efna5/Jag1/Cbfb/Zc3h12d/Gcnt2/Ephb4/Nrarp/Card11/H2-Aa/Sox12/Socs…
GO:0006874	cellular calcium ion homeostasis	325	-0.305422971636766	-138398857329362	0.00564334085778781	0.0304701426024955	0.0188514400975701	2472	tags=21%, list=16%, signal=18%	Adra1b/Cacna2d1/Trpv3/Adrb2/Tgm2/Htt/Asph/1600014C10Rik/Cacna1c/Tmem203/Prkcb/P2rx5/Cib2/Tcirg1/Pkd1/Fkbp1b/Epor/Trpv1/Cln3/Ackr4/Gipr/Nptn/Trpv5/Nol3/Bmp4/Atp2c2/Lime1/Cacna1g/Ccr4/Pla2g6/Coro1a/Gpr174/Nmb/Fzd2/Thy1/Fyn/Tmtc4/P2ry10/Plcd1/Adcy5/Micu1/Cd52/Camk2d/Grin2d/Kel/Cd24a/Ramp3/Ryr3/Grina/Smdt1/Capn3/Wnt5a/F2rl3/Chrna9/Gpr157/Cd4/Gata2/Cacnb3/Itpr1/Trpm1/Tbxa2r/Oprl1/Cdh23/Synpo/F2r/Lck/P…
GO:0010948	negative regulation of cell cycle process	209	0.280880713249168	141447306220021	0.00564971751412429	0.0304701426024955	0.0188514400975701	3654	tags=36%, list=23%, signal=28%	Bcl2/Orc1/Anapc15/Chek1/Recql4/Rps6ka2/Cdt1/Mdm1/Fbxo5/Trip13/Rpa2/Cdk4/Cdc6/Spdl1/Donson/Brcc3/Mbd4/Mad2l1/Dtl/Fam107a/Npm1/Cdk1/Rfwd3/Rbl1/Zwint/Blm/Topbp1/Bub1/Ndc80/Zfp655/Trim37/Gen1/Pinx1/Nbn/Cacnb4/Tpr/Ccp110/Zfp36l2/Clspn/Ezh2/Nae1/Babam1/Ccnb1/Ccnd1/Fzd9/Mtbp/Rad1/Chek2/Casp2/Kank2/Rad21/Brca1/Calr/Mad1l1/Tom1l1/Ticrr/Aven/Ttk/Nabp1/Pidd1/Hsp90ab1/E2f8/Mad2l1bp/Nek2/Cdc73/Aurkb/Zw10/Rad1…
GO:0008015	blood circulation	340	-0.306611848777832	-139407350838444	0.00566893424036281	0.0304701426024955	0.0188514400975701	2796	tags=23%, list=18%, signal=19%	Myl4/Smad6/Cartpt/Camk2n1/F11r/Klf2/Jup/Htr2b/Adra1b/Cacna1h/Cacna2d1/Stk39/Adrb2/Avpr2/Cacna1c/Dsp/Tnni1/Hbegf/Uty/Gpx1/Foxc1/Fkbp1b/Scn1b/Trpv1/Cacna1e/Kcnj8/Abcc8/Emp2/Gnao1/Anpep/Ace/Adrb3/Cacna1g/Actc1/Nr2f2/Slc9a1/Abr/Rbfox2/Cacna2d2/Tnni2/Taz/Kcnh2/Tjp3/Sptbn4/Rnf207/Gpd1l/Irx5/Tjp2/Stat1/Camk2d/Cysltr1/Per2/Gch1/Isl1/Mef2a/Eng/Npr1/Egfr/Adcy6/Tjp1/Agrn/Scn4b/Pdgfb/Smad7/Atp1a3/Tbxa2r/Scn2…
GO:0006470	protein dephosphorylation	207	0.274875380414167	137806448511367	0.00568181818181818	0.0304701426024955	0.0188514400975701	3040	tags=29%, list=19%, signal=24%	Bcl2/Eya2/Pdp1/Ptpro/Dusp19/Fkbp1a/Ptpn12/Ppm1d/Ptbp1/Mastl/Ptprc/Acp1/Ptpn6/Ppp1cb/Pgp/Vcan/Cdc25a/Ppp2r2d/Ppp1r16b/Ppp3ca/Cdc25b/Arpp19/Cdc25c/Ywhab/Ppp4r2/Ppp1r2/Timm50/Ppia/Dusp7/Ublcp1/Pdgfrb/Dusp6/Ppp1r15a/Ppp1r8/Ptpn2/Fam220a/Slc39a10/Ppm1g/Phpt1/Dusp10/Ppm1j/Ppm1m/Cdca2/Ptpra/Ppp1r16a/Ppp1cc/Ppm1b/Ppp1r15b/Hsp90b1/Dusp27/Cdc14a/Adora1/Magi2/Dusp1/Ppm1e/Nck1/Cttnbp2nl/Ppp1r7/Ppm1a/Hsp90ab1…
GO:0006302	double-strand break repair	210	0.414330412880837	208145572480592	0.00571428571428571	0.0304947735191638	0.0188666788923528	2391	tags=35%, list=15%, signal=30%	Fancb/Chek1/Aunip/Recql4/Brca2/Spire2/Rmi2/Klhl15/Dek/Fignl1/Trip13/Sfpq/Mcm3/Sfr1/Rpa2/Tonsl/Pola1/Mcm7/Rad54l/Prpf19/Gins2/Dna2/Polq/Rad51/Esco2/Mms22l/Xrcc2/Timeless/Brcc3/Mcm8/Tdp2/Mcm4/Helq/Rad51ap1/Rbbp8/Cdc7/Rfwd3/Rpa1/Mcm2/Blm/Dclre1c/Ppp4r2/Fancm/Lig1/Rmi1/Xrcc1/Gen1/Msh2/Nbn/Kat5/Ogg1/Rad54b/Psmd14/Cdca5/Top2b/Rnf168/Zcwpw1/Babam1/Mcm6/Actr2/Cdc45/Mcm5/Brip1/Smc6/Palb2/Chek2/Mlh1/Morf4l…
GO:0098813	nuclear chromosome segregation	228	0.413263092928766	212208069378793	0.00581395348837209	0.0306600600869916	0.0189689393206347	3560	tags=43%, list=23%, signal=34%	Anapc15/Recql4/Cdt1/Brca2/Cenpq/Dscc1/Fbxo5/Rmi2/Ran/Gem/Trip13/Hnrnpu/Sfpq/Syce2/Cdc6/Spdl1/Esco2/Ctnnb1/Mad2l1/Mis12/Nuf2/Cenpk/Fam83d/Zwint/Rrs1/Ncapg/Fancm/Ttl/Bub1/Ndc80/Fen1/Rmi1/Gen1/Pinx1/Ncapg2/Dsn1/Incenp/Ccne2/Smc2/Espl1/Kif18a/Cdc26/Smc1a/Ccne1/Tpr/Cdca5/Smc4/Top2b/Zcwpw1/Ccnb1/Ncaph/Spag5/Actr2/Cenpf/Cdc16/Brip1/Kif23/Cdc27/Naa50/Stag1/Riok2/Chmp1b/Kif22/Phf13/Anapc11/Mlh1/Rad21/Smc3…
GO:0050863	regulation of T cell activation	259	-0.328419291021074	-14533090567033	0.00593824228028504	0.0306600600869916	0.0189689393206347	2671	tags=24%, list=17%, signal=21%	Tbx21/Trex1/Rc3h2/Cd28/Efnb2/Cd209a/Fgl1/Sit1/Il27ra/Cd44/H2-Ab1/Myb/Ccdc88b/Nckap1l/Zap70/Cd46/Cd300a/Ihh/Bcl6/Nlrp3/Rara/Cd274/Lag3/Cd27/Bmp4/Cd6/Coro1a/H2-M3/Sos2/Ptpn22/Thy1/H2-DMa/Cyp26b1/Itgal/Cd24a/Cblb/Efnb1/Cbfb/Zc3h12d/Lat/Ephb4/Nrarp/Card11/H2-Aa/Sox12/Socs1/Lef1/Cd4/Hes1/Sos1/Rag1/Smad7/Il4ra/Zc3h12a/Cd3e/Ctla2a/Dtx1/Igf2/Il2ra/Lrrc32/Lck/Rorc/Rac2
GO:0072001	renal system development	238	-0.327667125473044	-143509987135825	0.00600240096038415	0.0306600600869916	0.0189689393206347	3032	tags=30%, list=19%, signal=25%	Dlg1/Tsc1/Arid5b/Hoxd11/Osr2/Aph1c/Smad6/Nle1/Mir330/Trex1/Akr1b3/Slc12a1/Dync2h1/Amer1/Anxa4/Traf3ip1/Mpst/Efnb2/Ahi1/Snx17/Ovol1/Cd44/Nf1/Foxc1/Pkd1/Pdgfa/Wnt4/Rara/Tns2/Nfia/Mef2c/Six4/Bmp7/Wnk4/Adamts6/Bmp2/Ace/Bmp4/Clcnka/Mecom/Hspb11/Gli2/Greb1l/Stat1/Col4a4/Flcn/Cdkn1c/Wnt11/Bdnf/Hoxc11/Jag1/Gsta3/Mmp9/Lama5/Lrp4/Six2/Hoxa11/Robo1/Gcnt3/Wnt5a/Lrrk2/Hes1/Nrp1/Aqp11/Pdgfb/Smad7/Itga3/Lzts2/N…
GO:0006260	DNA replication	232	0.465928585695159	239344936066559	0.00602409638554217	0.0306600600869916	0.0189689393206347	2397	tags=43%, list=15%, signal=37%	Orc1/Pole2/Jun/Recql4/Cdt1/Prim1/Gins1/Brca2/Nasp/Gmnn/Mapk8/Dscc1/Etaa1/Orc6/Cinp/Fbxo5/Rmi2/Rfc4/Pcna/Gins3/Prim2/Mcm3/Rpa2/Msh3/Tipin/Tonsl/Pole/Pola1/Zgrf1/Mcm7/Cdc6/Chtf18/Gins2/Dna2/Polq/Rrm2/Atf1/Pola2/Rad51/Donson/Esco2/Rfc3/Cdk2/Mms22l/Timeless/Rfc5/Mcm8/Chaf1a/Wdhd1/Mcm4/Gtpbp4/Dtl/Cdc7/Mcm10/Npm1/Cdk1/Pold2/Rfwd3/Atad5/Rpa1/Mcm2/Dhx9/Cdc42/Blm/Traip/Chaf1b/Pold3/Pole3/Topbp1/Rbbp4/Fanc…
GO:0032409	regulation of transporter activity	209	-0.352575460223171	-152323138702148	0.00606060606060606	0.0306600600869916	0.0189689393206347	4025	tags=35%, list=26%, signal=26%	Syngr3/Akap9/Fxyd1/Dlg4/Cacna1f/Epo/Gstm7/Wwp2/Cacnb1/Hecw2/Nlgn3/Ager/Cacng4/Casq1/Nlgn2/Prkcd/Pde4d/Akap7/Nedd4l/Slmap/Fxyd6/Crbn/Rgs9/Gper1/Dlg1/Ppargc1a/Shisa8/Apoa2/Ank3/Cacna2d1/Stk39/Adrb2/Dnm2/Htt/Asph/Stac3/Fgf12/Kmt2a/Fxyd5/Fxyd3/Fkbp1b/Scn1b/Mef2c/Wnk4/Abcc8/Pink1/Sphk2/Crhbp/Bmp4/Twist1/Pla2g6/Slc9a1/Dapk1/Rnf207/Amigo1/Smim6/Gpd1l/Camk2d/Ahnak/Shank3/1810037I17Rik/Stoml1/Mmp9/Prrt1/K…
GO:0006310	DNA recombination	246	0.407254279097652	210684504815809	0.00609756097560976	0.0306600600869916	0.0189689393206347	2473	tags=37%, list=16%, signal=32%	Fancb/Chek1/Aunip/Recql4/Tfrc/Brca2/Ung/Hspd1/Rmi2/Paxip1/Psmc3ip/Klhl15/Fignl1/Trip13/Sfpq/Exo1/Mcm3/Sfr1/Rpa2/Msh3/Tonsl/Mcm7/Rad54l/Chtf18/Gins2/Polq/Ptprc/Rad51/Mms22l/Xrcc2/Apex1/Timeless/Mcm8/Mcm4/Helq/Rad51ap1/Rbbp8/Nono/Cdc7/Rfwd3/Atad5/Rpa1/Apex2/Mcm2/Exosc3/Blm/Uchl5/Dclre1c/Rad18/Mir181b-1/Topbp1/Msh6/Ppp4r2/Fancm/Lig1/H1f0/Rmi1/Xrcc1/Gen1/Msh2/Nbn/Il4/Pms2/Rad54b/Psmd14/Icosl/Ezh2/Fox…
GO:0140014	mitotic nuclear division	244	0.343220627631398	17753754798251	0.00609756097560976	0.0306600600869916	0.0189689393206347	3385	tags=41%, list=22%, signal=33%	Mybl2/Anapc15/Chek1/Cdt1/Ranbp1/Dscc1/Fbxo5/Ran/Trip13/Hnrnpu/Cdc6/Spdl1/Cdkn1b/Ccsap/Mad2l1/Mis12/Nuf2/Eps8/Flna/Cenpk/Zwint/Cdc42/Rcc1/Rrs1/Ncapg/Kif20b/Bub1/Ndc80/Gen1/Pinx1/Ncapg2/Dsn1/Incenp/Smc2/Pdgfrb/Espl1/Mki67/Kif18a/Cdc26/Smc1a/Tpr/Kifc5b/Cdca5/Smc4/Ccnb1/Ncaph/Spag5/Cdc16/Mtbp/Lsm14a/Drg1/Kif23/Tgfa/Cdc27/Naa50/Stag1/Riok2/Chek2/Chmp1b/Kif22/Phf13/Anapc11/Rad21/Smc3/Cdc23/Prc1/Kif2a/I…
GO:0060348	bone development	183	-0.365731280512363	-156610681562228	0.00611246943765281	0.0306600600869916	0.0189689393206347	3558	tags=32%, list=23%, signal=25%	Ext1/Zfpm1/Srf/Acp5/Sparc/Smad9/Bmp6/Bbx/Smpd3/Myoc/Kat2a/Prpsap2/Hoxd11/Osr2/Rpl13/Itgb6/Snx10/Fbxw7/Nab2/Amer1/Sh2b3/Ift80/Rarg/Serpinh1/Foxc1/Ihh/Pdgfa/Pdgfc/Rara/Inppl1/Cadm1/Mef2c/Ccdc154/Bmp2/Pitx2/Hoxb4/Bmp4/Twist1/Dhrs3/Ifitm5/Mmp13/Mir2861/Cyp26b1/Tjp2/Pappa2/Hspg2/Rabgap1l/Hoxa11/Megf8/Matn1/Runx2/Scx/Col1a1/Npr2/Col27a1/Tmem119/Papss2/Fam20c/Meis1
GO:0022898	regulation of transmembrane transporter activity	198	-0.355775335399241	-153158197316397	0.00613496932515337	0.0306600600869916	0.0189689393206347	4004	tags=35%, list=25%, signal=26%	Akap9/Fxyd1/Dlg4/Cacna1f/Epo/Gstm7/Wwp2/Cacnb1/Hecw2/Nlgn3/Ager/Cacng4/Casq1/Nlgn2/Pde4d/Akap7/Nedd4l/Slmap/Fxyd6/Crbn/Rgs9/Gper1/Dlg1/Ppargc1a/Shisa8/Ank3/Cacna2d1/Stk39/Adrb2/Dnm2/Htt/Asph/Stac3/Fgf12/Fxyd5/Fxyd3/Fkbp1b/Scn1b/Mef2c/Wnk4/Abcc8/Pink1/Sphk2/Crhbp/Bmp4/Twist1/Pla2g6/Slc9a1/Dapk1/Rnf207/Amigo1/Smim6/Gpd1l/Camk2d/Ahnak/Shank3/1810037I17Rik/Stoml1/Mmp9/Prrt1/Kcnj11/Cacnb3/Agrn/Scn4b/S…
GO:0000375	RNA splicing, via transesterification reactions	247	0.408386632141369	211348128585764	0.00617283950617284	0.0306600600869916	0.0189689393206347	3408	tags=38%, list=22%, signal=31%	Rbm7/Tra2b/Rbm3/Lsm5/Lsm8/Sf3b6/Rbmxl1/Hnrnpa1/Hnrnpu/Sfpq/Hspa8/Ddx5/Psip1/Snrpf/Lsm3/Ptbp1/Lsm6/Ppil1/Prpf19/Strap/Snrpd3/Ncl/Prpf38a/Bud31/Magoh/Snrpe/Snrpb2/Htatsf1/Nono/Npm1/Srsf3/Srsf6/Larp7/Dhx9/Lsm2/Mettl14/U2af2/Sf3a3/Smu1/Phf5a/Snrpa1/Prpf31/Dbr1/Prmt5/Hnrnpa2b1/Eftud2/Cdc40/Srsf7/Rbm8a/Snrpd1/Plrg1/Dazap1/Eif4a3/Hnrnpm/Lsm7/Rbmx2/Zmat2/Snrnp25/Rnps1/Gemin6/Hnrnpk/Crnkl1/Snrpg/Ddx20/Hnr…
GO:0000377	RNA splicing, via transesterification reactions with bulged adenosine as nucleophile	247	0.408386632141369	211348128585764	0.00617283950617284	0.0306600600869916	0.0189689393206347	3408	tags=38%, list=22%, signal=31%	Rbm7/Tra2b/Rbm3/Lsm5/Lsm8/Sf3b6/Rbmxl1/Hnrnpa1/Hnrnpu/Sfpq/Hspa8/Ddx5/Psip1/Snrpf/Lsm3/Ptbp1/Lsm6/Ppil1/Prpf19/Strap/Snrpd3/Ncl/Prpf38a/Bud31/Magoh/Snrpe/Snrpb2/Htatsf1/Nono/Npm1/Srsf3/Srsf6/Larp7/Dhx9/Lsm2/Mettl14/U2af2/Sf3a3/Smu1/Phf5a/Snrpa1/Prpf31/Dbr1/Prmt5/Hnrnpa2b1/Eftud2/Cdc40/Srsf7/Rbm8a/Snrpd1/Plrg1/Dazap1/Eif4a3/Hnrnpm/Lsm7/Rbmx2/Zmat2/Snrnp25/Rnps1/Gemin6/Hnrnpk/Crnkl1/Snrpg/Ddx20/Hnr…
GO:0000398	mRNA splicing, via spliceosome	247	0.408386632141369	211348128585764	0.00617283950617284	0.0306600600869916	0.0189689393206347	3408	tags=38%, list=22%, signal=31%	Rbm7/Tra2b/Rbm3/Lsm5/Lsm8/Sf3b6/Rbmxl1/Hnrnpa1/Hnrnpu/Sfpq/Hspa8/Ddx5/Psip1/Snrpf/Lsm3/Ptbp1/Lsm6/Ppil1/Prpf19/Strap/Snrpd3/Ncl/Prpf38a/Bud31/Magoh/Snrpe/Snrpb2/Htatsf1/Nono/Npm1/Srsf3/Srsf6/Larp7/Dhx9/Lsm2/Mettl14/U2af2/Sf3a3/Smu1/Phf5a/Snrpa1/Prpf31/Dbr1/Prmt5/Hnrnpa2b1/Eftud2/Cdc40/Srsf7/Rbm8a/Snrpd1/Plrg1/Dazap1/Eif4a3/Hnrnpm/Lsm7/Rbmx2/Zmat2/Snrnp25/Rnps1/Gemin6/Hnrnpk/Crnkl1/Snrpg/Ddx20/Hnr…
GO:0002274	myeloid leukocyte activation	159	-0.373325689661354	-1572165942715	0.00618046971569839	0.0306600600869916	0.0189689393206347	2303	tags=24%, list=15%, signal=21%	Flt3l/Sbno2/Tnip2/Ifi35/Il16/Cd300lf/Fcer1g/Itgb2/Mfhas1/Cd300a/Pla2g3/Trpv1/Tlr1/Batf3/Sphk2/Abr/Itgam/Shpk/Irf4/Snx4/Cd37/Myd88/Lbp/Unc13d/Lat/Fgr/Sphk1/Cd84/Nr1d1/Stxbp2/Wnt5a/Lrrk2/Fer1l5/Gata2/Il4ra/Clu/Il10/Rac2
GO:0050866	negative regulation of cell activation	160	-0.379176824543961	-159887152090744	0.00618811881188119	0.0306600600869916	0.0189689393206347	2671	tags=27%, list=17%, signal=23%	Tbx21/Rc3h2/Sh2b3/Bank1/Pkn1/Adrb2/Fgl1/Cd44/H2-Ab1/Cd300lf/Cd300a/Ihh/Bcl6/Pdgfa/Parp3/Tyro3/Cd274/Lag3/Bmp4/H2-M3/Ptpn22/Abr/Fbxo7/Cd37/Cd24a/Cblb/Tbc1d10c/Cbfb/Zc3h12d/Fgr/Nrarp/H2-Aa/Cd84/Nr1d1/Socs1/Pdgfb/Smad7/Il4ra/Zc3h12a/Dtx1/Il2ra/Lrrc32/Il10
GO:0001763	morphogenesis of a branching structure	169	-0.378934035501037	-16077428762755	0.00623441396508728	0.0306600600869916	0.0189689393206347	3804	tags=37%, list=24%, signal=29%	Foxa1/Hoxb7/Maged1/Nog/Frs2/Ext1/Btbd7/Srf/Plxnd1/Esrp2/Foxc2/Celsr1/Llgl2/Egf/Dlg1/Hoxd11/Cdh1/Rspo3/Tgm2/Btrc/Cd44/Prox1/Flt1/Spry2/Mycn/Dlx2/Pxn/Ctnnd2/Pkd1/Ihh/Pdgfa/Wnt4/Six4/Spint2/Bmp7/Bmp2/Pitx2/Bmp4/Kdm5b/Fzd5/Nfatc3/Gli2/Greb1l/Epha2/Hoxa5/Rasip1/Eng/Lama5/Nrarp/Six2/Hoxa11/Esrp1/Wnt5a/Ddr1/Lef1/Lrrk2/Dll4/Nrp1/Pdgfb/Notch1/Pbx1/Socs3/Il10
GO:0003015	heart process	169	-0.371575653411082	-157652270263657	0.00623441396508728	0.0306600600869916	0.0189689393206347	2642	tags=27%, list=17%, signal=23%	Trex1/Jup/Adra1b/Cacna1h/Cacna2d1/Adrb2/Cacna1c/Dsp/Tnni1/Hbegf/Uty/Gpx1/Ppcs/Fkbp1b/Scn1b/Trpv1/Cacna1e/Kcnj8/Gnao1/Ace/Cacna1g/Actc1/Slc9a1/Rbfox2/Cacna2d2/Fyn/Tnni2/Taz/Kcnh2/Sptbn4/Rnf207/Gpd1l/Irx5/Camk2d/Gch1/Ramp3/Isl1/Mef2a/Agrn/Scn4b/Smad7/Atp1a3/Scn2b/Zc3h12a/Scn5a/Dmd
GO:0048762	mesenchymal cell differentiation	169	-0.365336461322571	-155005103291508	0.00623441396508728	0.0306600600869916	0.0189689393206347	2217	tags=27%, list=14%, signal=23%	Ldlrad4/Spry2/Hpn/Sdhaf2/Foxc1/Tgfb1i1/Spred3/Snai1/Phldb2/Wnt4/Mef2c/Spred1/Sema6b/Bmp7/Bmp2/Cdh2/Pitx2/Tgfbr3l/Fam172a/Bmp4/Twist1/Pbld1/Eomes/Sema3f/Wnt11/Rgcc/Efnb1/Jag1/Isl1/Tcf7l2/Gcnt2/Eng/Cul7/Lama5/Six2/Wnt5a/Lef1/Hes1/Nrp1/Fn1/Smad7/Col1a1/Zeb2/Notch1/Heyl
GO:1901990	regulation of mitotic cell cycle phase transition	248	0.324103436197475	168102507505056	0.00625	0.0306600600869916	0.0189689393206347	2894	tags=33%, list=18%, signal=28%	Appl2/Id2/Bcl2/Orc1/Anapc15/Chek1/Cdt1/Fbxo5/E2f1/Trip13/Tfdp1/Rpa2/Cdk4/Cdc6/Spdl1/Cdkn1b/Donson/Cdk2/Ptpn6/Apex1/Mbd4/Mad2l1/Cdc25a/Dtl/Fam107a/Cdc7/Cul4a/Cdk1/Rfwd3/Atad5/Larp7/Rbl1/Zwint/Lmnb1/Cdc25b/Blm/Cdc25c/Topbp1/Bub1/Ndc80/Zfp655/Rnaseh2b/Gen1/Pinx1/Plrg1/Nbn/Cdc26/Cacnb4/Tpr/Cdca5/Anp32b/Zfp36l2/Clspn/Ezh2/Nae1/Ccnb1/Cenpf/Ccnd1/Cdc16/Mtbp/Cul4b/Dbf4/Cdc27/Riok2/Casp2/Anapc11/Kank2/Rad…
GO:0010977	negative regulation of neuron projection development	135	-0.377930948675147	-156033119498311	0.00632111251580278	0.0306600600869916	0.0189689393206347	1604	tags=21%, list=10%, signal=19%	Inppl1/Sema6b/Rtn4r/Rgma/Dennd5a/Gdi1/Inpp5j/Trim46/Thy1/Cspg4/Sema3f/Ulk1/Il15ra/Kremen1/Lrp4/Adcy6/Wnt5a/Gfi1/Lrrk2/Slit1/Gfap/Klk8/Hes1/Nrp1/Nr2f1/Cdkl3/B2m/Ngfr
GO:0031644	regulation of nervous system process	125	-0.388019267860697	-15880242251939	0.00638569604086846	0.0306600600869916	0.0189689393206347	3602	tags=32%, list=23%, signal=25%	Rnf10/Nlgn3/Cacng4/Dlgap1/Bscl2/Nlgn2/Itgax/Itga2/Eif2ak3/Ncmap/Dlgap4/S1pr2/Cartpt/Adrb2/Cbln1/Acpp/Fgf12/Syne1/Nptx1/Kcnc4/Nrg1/Slc9a1/Tmem108/Grin2d/Shank3/Dlgap2/Dbn1/Rapgef4/Stx1a/Sh3gl1/Lrrk2/Klk8/Shisa7/Cacnb3/Nptxr/Oprl1/Begain/F2r/Il10/Ngfr
GO:2001257	regulation of cation channel activity	125	-0.382529126343901	-156555503757731	0.00638569604086846	0.0306600600869916	0.0189689393206347	3818	tags=36%, list=24%, signal=27%	Cacna1f/Epo/Gstm7/Cacnb1/Nlgn3/Cacng4/Casq1/Nlgn2/Pde4d/Akap7/Nedd4l/Slmap/Crbn/Rgs9/Gper1/Dlg1/Ppargc1a/Shisa8/Ank3/Cacna2d1/Adrb2/Htt/Asph/Stac3/Fgf12/Fkbp1b/Scn1b/Mef2c/Abcc8/Pink1/Crhbp/Bmp4/Pla2g6/Dapk1/Rnf207/Amigo1/Ahnak/Shank3/Stoml1/Mmp9/Prrt1/Kcnj11/Cacnb3/Oprl1/Dmd
GO:1903169	regulation of calcium ion transmembrane transport	126	-0.38799939101864	-1589101910894	0.00640204865556978	0.0306600600869916	0.0189689393206347	2467	tags=24%, list=16%, signal=20%	Cacna2d1/Adrb2/Htt/Asph/Stac3/Cacna1c/P2rx5/Gjc2/Fkbp1b/Nol3/Bmp4/Lime1/Pla2g6/Coro1a/Ptpn22/Slc9a1/Thy1/Fyn/Smim6/Camk2d/Ahnak/1810037I17Rik/Ramp3/Capn3/F2rl3/Cacnb3/Oprl1/F2r/P2rx1/Dmd
GO:0033044	regulation of chromosome organization	266	0.325508503571421	169651719812187	0.00645161290322581	0.0306600600869916	0.0189689393206347	3637	tags=35%, list=23%, signal=28%	Arid5a/Anapc15/Recql4/Cdt1/H3f3b/Gata3/Fbxo5/Rmi2/Paxip1/Dkc1/Hnrnpd/Trip13/Cct6a/Hnrnpu/Sfpq/Suv39h1/Setdb2/Cdc6/Ing2/Spdl1/Ctnnb1/Wdhd1/Mad2l1/Cct8/Ctbp1/Mcm2/Zwint/Tcp1/Bub1/Eed/Ndc80/H3f3a/Fen1/Hnrnpa2b1/Xrcc1/Gen1/Pinx1/Cct3/Nbn/Cct5/Gnl3/Cdc26/Tpr/Cdca5/Ctr9/Foxp3/Pphln1/Ccnb1/Wdr5/Cdc16/Acd/Ruvbl2/Cdc27/Tada2b/Riok2/Anapc11/Rad21/Brca1/Rtel1/Cdc23/Anapc7/Dhx36/Mad1l1/Tinf2/Rps6ka5/Pif1/Ttk…
GO:0097553	calcium ion transmembrane import into cytosol	102	-0.408706594240938	-163336383296258	0.00645994832041344	0.0306600600869916	0.0189689393206347	2578	tags=25%, list=16%, signal=21%	Htr2b/Trpv3/Adrb2/Htt/Asph/Cacna1c/P2rx5/Fkbp1b/Trpv1/Trpv5/Nol3/Lime1/Coro1a/Thy1/Fyn/Camk2d/Grin2d/Ramp3/Ryr3/Capn3/F2rl3/Itpr1/F2r/Lck/P2rx1/Dmd
GO:0010811	positive regulation of cell-substrate adhesion	106	-0.413311008146576	-165679843960541	0.00646830530401035	0.0306600600869916	0.0189689393206347	3488	tags=32%, list=22%, signal=25%	Itga6/Alox15/Cdk6/Rell2/Vwc2/Myoc/Tsc1/Abi3bp/Vit/Jup/Dnm2/Efemp2/Lims2/Hacd1/Rsu1/Wnt4/Emp2/Col26a1/Rac1/Dmtn/Thy1/Iqgap1/Rac3/Dbn1/Unc13d/Dmp1/Nrp1/Fn1/Pdgfb/Itga3/Cd3e/Fbln2/Rras/Dmd
GO:0001837	epithelial to mesenchymal transition	111	-0.396798693437426	-159813766158113	0.00647668393782383	0.0306600600869916	0.0189689393206347	2217	tags=28%, list=14%, signal=24%	Ldlrad4/Spry2/Hpn/Sdhaf2/Foxc1/Tgfb1i1/Spred3/Snai1/Phldb2/Spred1/Bmp7/Bmp2/Tgfbr3l/Bmp4/Twist1/Pbld1/Eomes/Wnt11/Rgcc/Jag1/Isl1/Tcf7l2/Gcnt2/Eng/Cul7/Wnt5a/Lef1/Smad7/Col1a1/Notch1/Heyl
GO:0048593	camera-type eye morphogenesis	105	-0.40620829132587	-162575953039152	0.00650195058517555	0.0306600600869916	0.0189689393206347	2974	tags=32%, list=19%, signal=26%	Ring1/Ift122/Dscam/Tspan12/Foxn4/Grcc10/Rpe65/Ahi1/Rpgrip1/Tenm3/Prox1/Flt1/Igfn1/Rom1/Mfn2/Nf1/Tbx2/Ihh/Hipk1/Bmp7/Pitx2/Bmp4/Twist1/Fzd5/Thy1/Irx5/Epha2/Jag1/Man2a1/Cdon/Pitx3/Trpm1/Fjx1/Meis1
GO:0071396	cellular response to lipid	393	-0.297484060950357	-136977218583688	0.00665926748057714	0.0312671185568729	0.0193445176869713	1743	tags=16%, list=11%, signal=15%	Nlrp3/Spon2/Rara/Nfkbil1/Irak2/Mef2c/Gbp10/Cd274/Bmp7/Klf9/Npc1/Sphk2/Ltk/Crhbp/Strn3/Bmp4/Cd6/Mir21a/Ptpn22/Rbfox2/Ddrgk1/Pagr1a/Adcy5/Shpk/Rxrb/Kmt2d/Cyp26b1/Vps11/Myd88/Stat1/Map4k1/Gch1/Lbp/Ramp3/Bdnf/Efna5/Isl1/Sstr2/Eif4ebp1/Scnn1a/Uri1/Trib1/Ogt/Phc1/Cd84/Nr1d1/Egfr/Tead2/Adcy6/Gfi1/Tead1/Stra8/Tbxa2r/Nuggc/Zc3h12a/Mir147/Glrx/B2m/Heyl/Nos2/Clu/Il10/Rorc
GO:0009611	response to wounding	367	-0.306399199184935	-140263171943978	0.00674915635545557	0.0314015901719338	0.0194277133460535	2216	tags=20%, list=14%, signal=17%	Ndufs4/Cd44/Dsp/Sytl4/Hbegf/Plet1/Gpx1/Timp1/Nf1/Ntrk3/Fcer1g/Fntb/Fgfr1op2/Hgfac/Fkbp1b/Bex1/Pdgfa/Phldb2/Wnt4/Vwf/Nfe2l2/Pip5k1c/Nrep/Itga2b/Vil1/Coro1b/Tyro3/Abcc8/Neat1/Nol3/Insl3/Rtn4r/Rab27a/Rgma/Dmtn/Hps5/Hps4/Evpl/Cd24a/Kremen1/F13a1/2310075C17Rik/Eng/Egfr/Myof/Wnt5a/F2rl3/Cldn4/Ddr1/Fer1l5/Cask/Trim72/Gfap/Klk8/Txk/Gata2/Gata1/Fn1/Cdkn1a/Pdgfb/Col1a1/Dst/Itgb4/Tmprss4/Gli1/BC024139/Tbxa2…
GO:0007059	chromosome segregation	287	0.416915751355733	220048152236474	0.00675675675675676	0.0314015901719338	0.0194277133460535	4208	tags=50%, list=27%, signal=37%	Anapc15/Recql4/Cdt1/Brca2/Cenpq/Cenph/Dscc1/Fbxo5/Rmi2/Ran/Gem/Trip13/Hnrnpu/Sfpq/Mis18a/Setdb2/Syce2/Cdc6/Chtf18/Spdl1/Esco2/Ska1/Ctnnb1/Tlk1/Mad2l1/Mis12/Nuf2/Cenpk/Fam83d/Zwint/Rcc1/Rrs1/Spc25/Rad18/Oip5/Ncapg/Fancm/Ttl/Bub1/Ndc80/Fen1/Rmi1/Gen1/Pinx1/Nup43/Ncapg2/Dsn1/Incenp/Ccne2/Ska3/Smc2/Espl1/Cenpn/Mki67/Kif18a/Cdc26/Smc1a/Ccne1/Tpr/Cdca5/Smc4/Cenpw/Top2b/Zcwpw1/Nup37/Ccnb1/Ncaph/Spag5/Ac…
GO:0006913	nucleocytoplasmic transport	271	0.277734133772683	144858000580851	0.00680272108843537	0.0314015901719338	0.0194277133460535	3777	tags=35%, list=24%, signal=27%	Appl2/Ran/Nup85/Polr2d/Cfl1/Nxf1/Hspa8/Ddx5/Hspa9/Pola2/Hsp90aa1/Sdad1/Nsun2/Anp32a/E2f3/Npm1/Cdk1/Srsf3/Nup93/Flna/Dhx9/Pkig/Prkag1/Ppp3ca/Rrs1/Camk4/Kpna3/Hnrnpa2b1/Fbxo22/Ufm1/Heatr3/Nup107/Tpr/Nup133/Nup155/Cse1l/Txn1/Arntl/Nup160/Thoc3/Kpna2/Nup35/Nxt2/Eny2/Rpain/Riok2/Chchd4/Brca1/Calr/Thoc7/Ipo11/Ppp1cc/Angpt1/Tnpo3/Rab18/Adam10/Nup62/Rasl2-9/Kpnb1/Bach2/Abce1/Eif4enif1/Fam53c/Pik3r2/Bard1…
GO:0051169	nuclear transport	271	0.277734133772683	144858000580851	0.00680272108843537	0.0314015901719338	0.0194277133460535	3777	tags=35%, list=24%, signal=27%	Appl2/Ran/Nup85/Polr2d/Cfl1/Nxf1/Hspa8/Ddx5/Hspa9/Pola2/Hsp90aa1/Sdad1/Nsun2/Anp32a/E2f3/Npm1/Cdk1/Srsf3/Nup93/Flna/Dhx9/Pkig/Prkag1/Ppp3ca/Rrs1/Camk4/Kpna3/Hnrnpa2b1/Fbxo22/Ufm1/Heatr3/Nup107/Tpr/Nup133/Nup155/Cse1l/Txn1/Arntl/Nup160/Thoc3/Kpna2/Nup35/Nxt2/Eny2/Rpain/Riok2/Chchd4/Brca1/Calr/Thoc7/Ipo11/Ppp1cc/Angpt1/Tnpo3/Rab18/Adam10/Nup62/Rasl2-9/Kpnb1/Bach2/Abce1/Eif4enif1/Fam53c/Pik3r2/Bard1…
GO:0002683	negative regulation of immune system process	315	-0.311106299965241	-140557803108766	0.00684931506849315	0.0314367816091954	0.0194494857834241	2815	tags=25%, list=18%, signal=21%	Il17d/Cartpt/Stat5a/Fbxw7/Tbx21/Sec14l1/Trex1/Otop1/Apoa2/Rc3h2/Bank1/Traf3ip1/Pkn1/Cd22/Fgl1/Sla2/Il27ra/Cd44/H2-Ab1/Zpbp2/Tsc22d3/Fam3a/Gpx1/Cd300lf/Nf1/Fcer1g/Dhx58/Samhd1/Cd300a/Lrch1/Ihh/Bcl6/Rara/Parp3/Tyro3/Cd274/Lag3/Tcta/Smpdl3b/Bmp4/Nlrx1/H2-M3/Parp14/Ptpn22/Abr/Tarbp2/Thy1/Fbxo7/Cd37/Tjp2/Cd24a/Cblb/Sh2d1a/Ubash3a/Tbc1d10c/Cbfb/Zc3h12d/H2-Ob/Fgr/Dgkz/Trib1/Nrarp/H2-Aa/Cd84/Nr1d1/Socs1/…
GO:0042254	ribosome biogenesis	272	0.350772525708924	182479225382834	0.00689655172413793	0.0314367816091954	0.0194494857834241	4069	tags=42%, list=26%, signal=31%	Dis3/Eri2/Pih1d2/Ran/Dkc1/Suv39h1/Exosc2/Fbl/Exosc8/Nop58/C1d/Lsm6/Gar1/Ncl/Sdad1/Lyar/Helq/Isg20l2/Rpp30/Gtpbp4/Mettl16/Brix1/Npm1/Cul4a/Ddx27/Mterf4/Exosc9/Rrp12/Exosc3/Rrs1/Rsl1d1/Mrpl20/Shq1/Utp20/Heatr3/Znhit3/Ddx51/Pwp2/Pwp1/Tfb1m/Eri1/Nop14/Krr1/Rsl24d1/Mybbp1a/Mettl15/Urb1/Utp3/Nop56/Cul4b/Rpf2/Utp18/Nip7/Rps25/Riok2/Rcl1/Rrp15/Mrto4/Helb/Nifk/Rpp40/Ftsj3/Ddx3x/Mrps2/Rasl2-9/Esf1/Abce1/Gt…
GO:1901987	regulation of cell cycle phase transition	272	0.317229164753018	165029265436285	0.00689655172413793	0.0314367816091954	0.0194494857834241	2894	tags=33%, list=18%, signal=27%	Appl2/Id2/Bcl2/Orc1/Anapc15/Chek1/Cdt1/Fbxo5/Paxip1/E2f1/Trip13/Tfdp1/Dyrk3/Rpa2/Cdk4/Cdc6/Spdl1/Cdkn1b/Donson/Cdk2/Ptpn6/Apex1/Brcc3/Mbd4/Mad2l1/Cdc25a/Dtl/Fam107a/Cdc7/Npm1/Cul4a/Cdk1/Rfwd3/Atad5/Fam83d/Larp7/Rbl1/Zwint/Lmnb1/Cdc25b/Blm/Cdc25c/Topbp1/Bub1/Ndc80/Zfp655/Rnaseh2b/Gen1/Pinx1/Plrg1/Nbn/Cdc26/Cacnb4/Tpr/Cdca5/Anp32b/Zfp36l2/Clspn/Ezh2/Nae1/Babam1/Ccnb1/Cenpf/Ccnd1/Cdc16/Mtbp/Cul4b/Db…
GO:0050867	positive regulation of cell activation	278	-0.3212443582234	-143611623400519	0.00699300699300699	0.031744189420538	0.0196396745861695	2303	tags=24%, list=15%, signal=21%	Flt3l/Il27ra/Tnip2/H2-Ab1/Myb/Trp53bp1/Ccdc88b/Zfp335/Nckap1l/Il16/Zap70/Fcer1g/Itgb2/Cd46/Tirap/Ihh/Pla2g3/Bcl6/Nlrp3/Clcf1/Rara/Gpr183/Mef2c/Cd274/Sphk2/Cd27/Cd6/Coro1a/H2-M3/Ptpn22/Thy1/Itgam/H2-DMa/Pagr1a/Snx4/Myd88/Itgal/Il15ra/Cd24a/Lbp/Efnb1/Cbfb/Fgr/Ephb4/Card11/H2-Aa/Sox12/Socs1/Capn3/Stxbp2/Wnt5a/Lef1/Lrrk2/Cd4/Hes1/Gata2/Rag1/Cdkn1a/Pdgfb/Il4ra/Cd3e/Igf2/Il2ra/Lck/Bst1/Il10
GO:0002696	positive regulation of leukocyte activation	266	-0.322778947608101	-143305721602655	0.00708382526564345	0.0320235737215452	0.0198125256451011	2303	tags=24%, list=15%, signal=21%	Flt3l/Il27ra/Tnip2/H2-Ab1/Myb/Trp53bp1/Ccdc88b/Zfp335/Nckap1l/Il16/Zap70/Fcer1g/Itgb2/Cd46/Tirap/Ihh/Pla2g3/Bcl6/Nlrp3/Clcf1/Rara/Gpr183/Mef2c/Cd274/Sphk2/Cd27/Cd6/Coro1a/H2-M3/Ptpn22/Thy1/Itgam/H2-DMa/Pagr1a/Snx4/Myd88/Itgal/Il15ra/Cd24a/Lbp/Efnb1/Cbfb/Fgr/Ephb4/Card11/H2-Aa/Sox12/Socs1/Stxbp2/Wnt5a/Lef1/Lrrk2/Cd4/Hes1/Gata2/Rag1/Cdkn1a/Il4ra/Cd3e/Igf2/Il2ra/Lck/Bst1/Il10
GO:0030336	negative regulation of cell migration	208	-0.349609779780987	-151055660271609	0.00726392251815981	0.0325934753463429	0.0201651156044439	2271	tags=23%, list=14%, signal=20%	Muc2/Il27ra/Ptprg/Ldlrad4/Timp1/Nf1/Arap3/Limch1/Cd300a/Lrch1/Phldb2/Wnt4/Stat3/Nfe2l2/Mef2c/Spred1/Coro1b/Abcc8/Krit1/Ptpn23/Nrg1/Rac1/Nr2f2/Pbld1/Abr/Srgap1/Thy1/Nisch/Mapk15/Pfn2/Flcn/Wnt11/Rgcc/Jag1/Card10/Eng/Trib1/Robo1/Adgrb1/Hoxa7/Gm266/Dll4/Olfm1/Ptprk/Pdgfb/Tbxa2r/Notch1/Rras
GO:0060560	developmental growth involved in morphogenesis	219	-0.337835611730006	-146663155832221	0.00728155339805825	0.0325934753463429	0.0201651156044439	2406	tags=24%, list=15%, signal=20%	Med12/Dnm2/Rpl4/Rarg/Myo5b/Spry2/Ntrk3/Nkd1/Tbx2/Cttn/Eif2ak4/Slit3/Cadm1/Six4/Sema6b/Rtn4r/Nrn1l/Rgma/Nin/Bmp4/Nrg1/Kdm5b/Emx1/Gdi1/Trim46/Shtn1/Iqgap1/Tmem108/Rnf157/Sema3f/Map1b/Ulk1/Wnt11/Bdnf/Efna5/Dbn1/Cpne5/Robo1/Megf8/Wnt5a/Ddr1/Slit1/Olfm1/Nrp1/Fn1/Lzts2/Zeb2/Cdkl3/Notch1/Spg11/Rasal1/Pak6
GO:0006417	regulation of translation	307	0.275217735922033	145286993330475	0.0072992700729927	0.0325934753463429	0.0201651156044439	3762	tags=34%, list=24%, signal=27%	Nck2/Shmt1/Tyms/Dhfr/Enc1/Prkca/Rbm3/Nanos1/Polr2d/Hnrnpd/Mvk/Lsm14b/Habp4/Ptbp1/Eif4g2/Cdk4/Ncl/Eif2s1/Magoh/Tob1/Mettl16/Npm1/Mir7116/Dhx9/Mettl14/Igf2bp1/Eif2b5/Dph3/Eif4a3/Cnot11/Tpr/Ppp1r15a/Ythdf1/Zfp36l2/Shmt2/Serp1/Paip2b/Ireb2/Tmed2/Fech/Hnrnpl/Eif4e2/Lsm14a/Vim/Plxnb2/Pkm/Trub2/Trmt10c/Rxra/Jmjd4/Eprs/Calr/Klhl25/Dhx36/Eif4e/Zfp706/Gspt1/Ddx3x/Ppp1r15b/Cdk5rap1/Ddx6/Eif5b/Syncrip/Eif4en…
GO:0007626	locomotory behavior	183	-0.364375496333946	-156030117920158	0.00733496332518337	0.0326197149502057	0.0201813496709153	3280	tags=30%, list=21%, signal=24%	Psap/Slurp1/Crbn/Celsr1/Ctns/Gprc5b/Cend1/Tsc1/Ncor1/Npas2/Qrfp/Dscam/Lmx1b/Adra1b/Hoxd9/Arrdc3/Ntf5/Htt/Cacna1c/Ndufs4/Fgf12/Gigyf2/Otog/Lgi4/Pde1b/Gmfb/Cacna1e/Fzd4/Npc1/Gnao1/Nrg1/Hexa/Trmt1l/Adcy5/Sptbn4/Grin2d/Zdhhc8/Shank3/Sez6l2/Dbn1/Olfm2/Nr4a2/Lrrk2/Dnm1/Ppt1/Pitx3/Atp1a3/Fign/Zfhx3/Oprl1/Cdh23/Spg11/Pak6/Meis1
GO:0061351	neural precursor cell proliferation	136	-0.374744329355205	-154914678290595	0.00756620428751576	0.0334188660801564	0.0206757730102382	2340	tags=25%, list=15%, signal=21%	Prdm4/Rpgrip1/Lims2/Prox1/Bbs1/Zfp335/Smarcd3/Gjc2/Nf1/Rsu1/Bex1/Tacc2/Spint2/Cdh2/Emx1/Tarbp2/Gli2/Btg2/Cd24a/Bdnf/Dbn1/Arx/Wnt5a/Lef1/Lrrk2/Cdon/Dll4/Gata2/Pitx3/Zeb2/Gli1/Notch1/Smarca1/Ngfr
GO:0048839	inner ear development	139	-0.37417989798112	-155116284621968	0.00757575757575758	0.0334188660801564	0.0206757730102382	2836	tags=28%, list=18%, signal=23%	Cdh1/Prrx2/Duox2/Otop1/Ahi1/Hmx2/Prox1/Tmie/Spry2/Hpn/Mycn/Ush1g/Atp8b1/Pdzd7/Six4/Bmp2/Bmp4/Hmx3/Rac1/Abr/Fzd2/Strc/H2-DMa/Ror2/Gli2/Bdnf/Jag1/Myo7a/Esrp1/Jag2/Wnt5a/Gfi1/Chrna9/Hes1/Whrn/Gata2/Lrig1/Notch1/Cdh23
GO:0007369	gastrulation	134	-0.375819713107007	-15484557022427	0.00761421319796954	0.0334536113999144	0.0206972694411094	3919	tags=37%, list=25%, signal=28%	Wls/Supt20/Etv2/Nog/Zbtb17/Frs2/Arfrp1/Ext1/Srf/Macf1/Mesp1/Foxc2/Crb2/Tcf3/Pofut2/Osr2/Tnfaip3/Bmpr2/Map2k5/Klf4/Htt/Mapk7/Kdm6b/Foxc1/Snai1/Phldb2/Ldb1/Dact1/Bmp7/Ets2/Acvr2a/Syf2/Bmp4/Poglut1/Hsbp1/Eomes/Tbx19/Epha2/Dusp2/Wnt11/Six2/Hoxa11/Megf8/Wnt5a/Lef1/Nsd1/Fn1/Scx/Il10/Atoh8
GO:0045787	positive regulation of cell cycle	304	0.260243064953952	136616256239632	0.00769230769230769	0.0335202377669516	0.0207384902185605	2894	tags=31%, list=18%, signal=25%	Id2/Orc1/Chek1/Cdt1/Ranbp1/Cdk5r1/Brca2/Lgmn/Prkca/Fbxo5/Camk2b/Tfdp1/Hnrnpu/Dyrk3/Sfpq/Cdk4/Cdc6/Cdkn1b/Stil/Azin1/Apex1/Mad2l1/Rad51ap1/Cdc25a/Dtl/Cdc7/Npm1/Cul4a/Cdk1/Atad5/Fam83d/Rps15a/Larp7/Pim1/Lmnb1/Cdc25b/Cdc25c/Ttl/Kif20b/Ndc80/Fen1/Cenpj/Gen1/Plrg1/Pdgfrb/Tpr/Cdca5/Anp32b/Ezh2/Ccnb1/Mybbp1a/Spag5/Trim32/Ccnd1/Cdc16/Fzd9/Mtbp/Cul4b/Dbf4/Kif23/Crlf3/Tgfa/Cdc27/Chek2/Casp2/Anapc11/Rad21/B…
GO:0030335	positive regulation of cell migration	422	-0.29483372869439	-136210612556061	0.00771775082690187	0.0335202377669516	0.0207384902185605	2029	tags=17%, list=13%, signal=15%	Hbegf/Nckap1l/Plet1/Zfp580/Ntrk3/Snai1/Tirap/Tradd/Pdgfa/Pdgfc/Stat3/Nfe2l2/Itga2b/Rab25/Vil1/Sema6b/Cd274/Bmp7/Bmp2/Insl3/Pik3c2a/Bmp4/Rac1/Coro1a/Dmtn/Thy1/Arhgef39/Shtn1/Iqgap1/Ddrgk1/Ror2/Iqsec1/Sema3f/Camk2d/Akt3/Lbp/Wnt11/Il34/Mcam/Tert/Mmp9/Wnt5b/Rapgef4/Retn/Fgr/Gcnt2/Sphk1/Egfr/Wnt5a/Cldn4/Lef1/Gata2/Nrp1/Tjp1/Fn1/Pdgfb/Onecut2/Col1a1/Itga3/Gli1/Cpeb1/Zc3h12a/Akap12/Notch1/Twist2/Rhoj/Am…
GO:0050680	negative regulation of epithelial cell proliferation	113	-0.398505699131033	-160969329036601	0.00772200772200772	0.0335202377669516	0.0207384902185605	2442	tags=36%, list=16%, signal=31%	Cxcr3/Gas1/Maged1/Ager/Apoe/Sparc/Cdk6/Tsc2/Slurp1/Dlg1/Ift122/Cdh1/Efnb2/Ift80/Esr2/Lims2/Flt1/Hpn/Nf1/Mef2c/Klf9/Krit1/Bmp4/Nr2f2/Pbld1/Stat1/Rgcc/Isl1/Wnt10b/Eng/Wdr13/Robo1/Nfib/Wnt5a/Cask/Dll4/Aqp11/Ptprk/B2m/Atoh8/Ngfr
GO:0010634	positive regulation of epithelial cell migration	119	-0.400031528476858	-162467736145543	0.00775193798449612	0.0335202377669516	0.0207384902185605	1633	tags=22%, list=10%, signal=20%	Bcas3/Prox1/Hbegf/Zfp580/Nfe2l2/Rab25/Vil1/Insl3/Pik3c2a/Bmp4/Rac1/Iqsec1/Akt3/Mmp9/Wnt5a/Gata2/Nrp1/Pdgfb/Itga3/Zc3h12a/Rhoj/Amotl1/Igf2/Rras/Fgfbp1/Atoh8
GO:0003013	circulatory system process	365	-0.30212480684483	-138339798994247	0.007847533632287	0.0338000070618975	0.0209115794677188	2941	tags=23%, list=19%, signal=19%	Tnni3/Qrfp/Bmpr2/Slc5a6/Myl4/Smad6/Cartpt/Camk2n1/F11r/Klf2/Trex1/Jup/Htr2b/Adra1b/Cacna1h/Cacna2d1/Stk39/Adrb2/Avpr2/Cacna1c/Dsp/Tnni1/Hbegf/Uty/Gpx1/Ppcs/Foxc1/Fkbp1b/Scn1b/Trpv1/Cacna1e/Kcnj8/Abcc8/Emp2/Gnao1/Anpep/Ace/Adrb3/Cacna1g/Actc1/Nr2f2/Slc9a1/Abr/Rbfox2/Cacna2d2/Fyn/Tnni2/Taz/Kcnh2/Tjp3/Sptbn4/Rnf207/Gpd1l/Irx5/Tjp2/Stat1/Camk2d/Cysltr1/Per2/Gch1/Ramp3/Isl1/Mef2a/Eng/Npr1/Egfr/Adcy6/T…
GO:0051052	regulation of DNA metabolic process	315	0.37369542890463	19763214425678	0.00793650793650794	0.0340491752256458	0.0210657362360149	3329	tags=35%, list=21%, signal=28%	Gzma/Eya2/Fancb/Chek1/Tox/Aunip/Cdt1/Tfrc/Spire2/Dscc1/Gata3/Rmi2/Paxip1/Dkc1/Rfc4/Pcna/Klhl15/Dek/Hnrnpd/Fignl1/Tfdp1/Cct6a/Hnrnpu/Suv39h1/Mis18a/Rpa2/Msh3/Chtf18/Polq/Ptprc/Rad51/Hsp90aa1/Rfc3/Cdk2/Timeless/Ctnnb1/Rfc5/Brcc3/Cct8/Rad51ap1/Npm1/Cul4a/Atad5/Dhx9/Tcp1/Usp1/Exosc3/Blm/Adipoq/Kdm1b/Rad18/Mir181b-1/Msh6/Ppp4r2/H1f0/Prmt5/Hnrnpa2b1/Xrcc1/Pinx1/Ptges3/Msh2/Cct3/Nbn/Pdgfrb/Il4/Cct5/Pms2…
GO:0034655	nucleobase-containing compound catabolic process	317	0.303245140977721	16048797586261	0.00806451612903226	0.0344632056451613	0.0213218909168081	3522	tags=32%, list=22%, signal=26%	Enpp4/Rbm7/Dis3/Art2b/Eri2/Scgb1a1/Carhsp1/Lsm5/Nanos1/Dkc1/E2f1/Dut/Polr2d/Hnrnpd/Hnrnpu/Hint1/Ddx5/Exosc2/Lsm3/Exosc8/Ptbp1/Lsm6/Adal/Dna2/Hnrnpa0/Apex1/Magoh/Nt5c/Tob1/Dnph1/Nsun2/Nudt15/Mettl16/Npm1/Dhx9/Exosc9/Lsm2/Mettl14/Igf2bp1/Exosc3/Fus/Nudt4/Nt5c3/Fen1/Rnaseh2b/Nudt5/Rbm8a/Eif4a3/Pop1/Hprt/Eri1/Trdmt1/Hnrnpm/Ythdf1/Zfp36l2/Rnaseh2a/Csde1/Lsm7/Slc11a1/Rnps1/Ahcy/Rbm10/Dctpp1/Vim/Supv3l1…
GO:0043087	regulation of GTPase activity	257	-0.321346712075048	-142114850203185	0.00831353919239905	0.0353891512703679	0.0218947601913274	3367	tags=26%, list=21%, signal=21%	Plxnd1/Tax1bp3/Dock9/Plekhg4/Arhgap22/Tsc2/Trappc6b/Rasgrp2/Plxna3/Tsc1/Ocrl/Chn1/Arhgap9/Adap2/Arhgap29/F11r/Rasgrp3/Tbc1d7/Rapgef1/Asap3/Bcas3/Tbc1d17/Spry2/Trappc6a/Nf1/Ntrk3/Arap3/Lrch1/Rsu1/Bcl6/Wnt4/Sipa1l3/Arhgap1/Gnao1/Rtn4r/Rgma/Sipa1l1/Abr/Thy1/Snx13/Iqgap1/Iqsec1/Epha2/Flcn/Tbc1d22a/Cblb/Wnt11/Efna5/Rgs8/Tbc1d10c/Tbc1d2b/Rasip1/Rabgap1l/Ralgapb/Arhgap27/Rgs10/Tbc1d8/Myo9a/Evi5/Wnt5a/Lr…
GO:0044270	cellular nitrogen compound catabolic process	337	0.278413593888678	147339239767432	0.00847457627118644	0.0356080050589592	0.0220301618906098	3522	tags=31%, list=22%, signal=25%	Enpp4/Rbm7/Dis3/Art2b/Eri2/Scgb1a1/Carhsp1/Lsm5/Nanos1/Dkc1/E2f1/Dut/Polr2d/Hnrnpd/Hnrnpu/Hint1/Ddx5/Exosc2/Lsm3/Exosc8/Ptbp1/Lsm6/Adal/Dna2/Hnrnpa0/Apex1/Magoh/Nt5c/Tob1/Dnph1/Nsun2/Nudt15/Mettl16/Npm1/Dhx9/Exosc9/Lsm2/Mettl14/Igf2bp1/Exosc3/Fus/Nudt4/Nt5c3/Fen1/Rnaseh2b/Nudt5/Rbm8a/Eif4a3/Pop1/Hprt/Eri1/Trdmt1/Hnrnpm/Ythdf1/Zfp36l2/Rnaseh2a/Csde1/Lsm7/Slc11a1/Rnps1/Ahcy/Rbm10/Dctpp1/Vim/Supv3l1…
GO:0046700	heterocycle catabolic process	338	0.273409739712784	14476865522863	0.00847457627118644	0.0356080050589592	0.0220301618906098	3522	tags=31%, list=22%, signal=25%	Enpp4/Rbm7/Dis3/Art2b/Eri2/Scgb1a1/Carhsp1/Lsm5/Nanos1/Dkc1/E2f1/Dut/Polr2d/Hnrnpd/Hnrnpu/Hint1/Ddx5/Exosc2/Lsm3/Exosc8/Ptbp1/Lsm6/Adal/Dna2/Hnrnpa0/Apex1/Magoh/Nt5c/Tob1/Dnph1/Nsun2/Nudt15/Mettl16/Npm1/Dhx9/Exosc9/Lsm2/Mettl14/Igf2bp1/Exosc3/Fus/Nudt4/Nt5c3/Fen1/Rnaseh2b/Nudt5/Rbm8a/Eif4a3/Pop1/Hprt/Eri1/Trdmt1/Hnrnpm/Ythdf1/Zfp36l2/Rnaseh2a/Csde1/Lsm7/Slc11a1/Rnps1/Ahcy/Rbm10/Dctpp1/Vim/Supv3l1…
GO:0070588	calcium ion transmembrane transport	216	-0.342136268821363	-148271979179913	0.00848484848484849	0.0356080050589592	0.0220301618906098	2468	tags=22%, list=16%, signal=19%	Cacna1h/Cacna2d1/Trpv3/Adrb2/Htt/Asph/Stac3/Cacna1c/P2rx5/Gjc2/Pkd1/Fkbp1b/Trpv1/Cacna1e/Trpv5/Nol3/Bmp4/Atp2c2/Lime1/Cacna1g/Pla2g6/Coro1a/Ptpn22/Slc9a1/Thy1/Cacna2d2/Fyn/Micu1/Smim6/Camk2d/Grin2d/Ahnak/1810037I17Rik/Ramp3/Tpcn1/Ryr3/Bhlha15/Smdt1/Capn3/F2rl3/Cacnb3/Itpr1/Oprl1/F2r/Lck/P2rx1/Dmd
GO:2000146	negative regulation of cell motility	219	-0.336996423724869	-146298842666597	0.00849514563106796	0.0356080050589592	0.0220301618906098	2271	tags=23%, list=14%, signal=20%	Muc2/Il27ra/Ptprg/Ldlrad4/Timp1/Nf1/Arap3/Limch1/Cd300a/Lrch1/Phldb2/Wnt4/Stat3/Nfe2l2/Mef2c/Spred1/Coro1b/Spint2/Abcc8/Krit1/Ptpn23/Nrg1/Rac1/Nr2f2/Pbld1/Abr/Srgap1/Thy1/Nisch/Mapk15/Pfn2/Flcn/Wnt11/Rgcc/Jag1/Card10/Eng/Trib1/Frmd5/Robo1/Adgrb1/Hoxa7/Gm266/Dll4/Olfm1/Ptprk/Pdgfb/Tbxa2r/Notch1/Rras
GO:0051607	defense response to virus	194	-0.34737473308277	-149546342375932	0.00856793145654835	0.0356293763230744	0.0220433839851216	3109	tags=30%, list=20%, signal=24%	Exosc5/Itgax/Elmod2/Ddx17/Ifitm1/Trim44/Cd207/Crcp/Rnasel/Sec14l1/Trex1/Traf3ip1/Ifnar2/Prf1/Stat2/Treml4/Oas1b/Dhx58/Zmynd11/Exosc4/Apobec1/Samhd1/Nlrp3/Eif2ak4/Trim30a/Spon2/Bcl2l1/Kcnj8/Oas1c/Ifit1bl2/Isg15/Oasl2/Aim2/Nlrx1/Bst2/Ptpn22/Tarbp2/Oas1e/Tagap/Trim34a/Oas1a/Isg20/Cd37/Stat1/Agbl5/Unc13d/Oas3/Trim11/Card9/Oas2/Nlrp9b/Unc93b1/Ifitm2/Ifit1bl1/Zc3h12a/Mmp12/Cd8a/Tlr7
GO:0140546	defense response to symbiont	194	-0.34737473308277	-149546342375932	0.00856793145654835	0.0356293763230744	0.0220433839851216	3109	tags=30%, list=20%, signal=24%	Exosc5/Itgax/Elmod2/Ddx17/Ifitm1/Trim44/Cd207/Crcp/Rnasel/Sec14l1/Trex1/Traf3ip1/Ifnar2/Prf1/Stat2/Treml4/Oas1b/Dhx58/Zmynd11/Exosc4/Apobec1/Samhd1/Nlrp3/Eif2ak4/Trim30a/Spon2/Bcl2l1/Kcnj8/Oas1c/Ifit1bl2/Isg15/Oasl2/Aim2/Nlrx1/Bst2/Ptpn22/Tarbp2/Oas1e/Tagap/Trim34a/Oas1a/Isg20/Cd37/Stat1/Agbl5/Unc13d/Oas3/Trim11/Card9/Oas2/Nlrp9b/Unc93b1/Ifitm2/Ifit1bl1/Zc3h12a/Mmp12/Cd8a/Tlr7
GO:0008203	cholesterol metabolic process	103	0.339625169146447	154090089137392	0.00862068965517241	0.0356293763230744	0.0220433839851216	2535	tags=30%, list=16%, signal=25%	Mvd/Dgat2/Nsdhl/Msmo1/Lss/Fdx1/Cyp51/Mvk/Fdps/Hmgcr/Sqle/Apon/Insig1/Ldlrap1/Cel/Il4/Sc5d/Gnb3/Lipc/Lipe/Fech/Soat2/G6pdx/Erlin1/Fdft1/Prkaa1/Dhcr24/Dhcr7/Ttc39d/Cyp11b2/Ebp
GO:0060627	regulation of vesicle-mediated transport	453	-0.294134114898959	-136348407668503	0.00865800865800866	0.0356293763230744	0.0220433839851216	2530	tags=21%, list=16%, signal=18%	Rab13/Rapgef1/Snapin/Cacna1h/Nrxn3/Efnb2/Adrb2/Dnm2/Ahi1/Cd22/Doc2a/Use1/Myo5b/Cdk5r2/Pick1/Bicd1/Sytl4/Grin3a/Flot1/Nsf/Prkcb/Syne1/Rala/Nckap1l/Cd300lf/Pacsin3/Fcer1g/Itgb2/Cd300a/Pla2g3/Cln3/Mical1/Grik5/Rab8b/Pip5k1c/Doc2b/Rab25/Bcl2l1/Arhgap1/C2/Ptpn23/Sphk2/Rab27a/Abca7/Syt15/Cacna1g/Pla2g6/Coro1a/Bet1l/Abr/Unc119/Itgam/Lrsam1/Exph5/Sh3gl3/Tcp11/Iqsec1/Mapk15/Syn1/Snx4/Vps11/Pfn2/Il15ra/Lbp…
GO:0007519	skeletal muscle tissue development	156	-0.366277718837549	-153548837394988	0.00869565217391304	0.0356293763230744	0.0220433839851216	2481	tags=24%, list=16%, signal=21%	Mir675/Hoxd9/Klf5/Adrb2/Stac3/Flot1/Tsc22d3/Gpx1/Nf1/Tll2/Klhl40/Nr4a1/Mef2c/Six4/Myl6b/Pitx1/Pitx2/Twist1/Nfatc3/Nr2f2/Taz/Eomes/Cyp26b1/Btg2/Kel/Nr1d2/Wnt10b/Lemd2/Tcf7l2/Sin3b/Capn3/Cdon/Foxp2/Scx/Notch1/Heyl/Igf2/Dmd
GO:0034470	ncRNA processing	329	0.323923361973561	170162293007529	0.00869565217391304	0.0356293763230744	0.0220433839851216	3649	tags=37%, list=23%, signal=29%	Dis3/Eri2/Pih1d2/Dkc1/Ints8/Trmt61a/Ints12/Suv39h1/Exosc2/Fbl/Exosc8/C1d/Lsm6/Gar1/Mettl1/Ints7/Ncl/Ints2/Dgcr8/Lyar/Helq/Nsun2/Rpp30/Gtpbp4/Mettl16/Npm1/Ddx27/Larp7/Mterf4/Exosc9/Rrp12/Exosc3/Rrs1/Rsl1d1/Shq1/Hnrnpa2b1/Utp20/Dph3/Znhit3/Toe1/Ddx51/Pwp2/Tfb1m/Pop1/Eri1/Trdmt1/Nop14/Ftsj1/Qtrt1/Ints10/Krr1/Clp1/Tsen34/Mettl6/Trmt10b/Elp4/Pus3/Mto1/Mettl15/Urb1/Utp3/Rpf2/Utp18/Polr3k/Trmt12/Trub2/E…
GO:0009117	nucleotide metabolic process	360	0.244534131405569	13035980604186	0.00884955752212389	0.0359903937888607	0.0222667403119768	2409	tags=24%, list=15%, signal=21%	Mvd/Dgat2/Art2b/Adcy4/Shmt1/Acsl1/Tyms/Mccc2/Fbp1/Pth2/Gimap7/Ran/Rfk/Dut/Mvk/Hint1/Rhoq/Gmps/Rora/Adal/Rrm2/Ppat/Nt5c/Dnph1/Nme2/Ppara/Nudt15/Mthfd1/Ak2/Acsm3/Dhodh/Pfkl/Aldoc/Hmgcr/Nme1/Hmgcl/Nudt4/Dld/Nt5c3/Atp5o/Gars/Pklr/Umps/Rnaseh2b/Pfkfb2/Prps1l3/Crot/Cmpk1/Cmpk2/P2rx7/Paics/Acly/Il4/Hprt/Adssl1/Slc2a6/Cacnb4/Acadsb/Acot10/Atp5j/Adsl/Dctpp1/Dtymk/Nme7/Pdhx/Eno1/Pdhb/Adcy3/Nt5c3b/G6pdx/Pkm…
GO:1901361	organic cyclic compound catabolic process	369	0.266353678952025	142160451483459	0.00884955752212389	0.0359903937888607	0.0222667403119768	3522	tags=31%, list=22%, signal=25%	Enpp4/Rbm7/Dis3/Art2b/Eri2/Scgb1a1/Carhsp1/Lsm5/Nanos1/Dkc1/E2f1/Srd5a1/Dut/Polr2d/Hnrnpd/Hnrnpu/Hint1/Ddx5/Exosc2/Lsm3/Exosc8/Ptbp1/Lsm6/Adal/Dna2/Hnrnpa0/Apex1/Magoh/Nt5c/Tob1/Dnph1/Nsun2/Nudt15/Mettl16/Npm1/Dhx9/Exosc9/Qdpr/Lsm2/Mettl14/Igf2bp1/Exosc3/Fus/Nudt4/Nt5c3/Fen1/Rnaseh2b/Cel/Nudt5/Rbm8a/Eif4a3/Tomt/Pop1/Hprt/Eri1/Trdmt1/Hnrnpm/Ythdf1/Zfp36l2/Rnaseh2a/Csde1/Lsm7/Slc11a1/Rnps1/Ahcy/Rbm…
GO:1902652	secondary alcohol metabolic process	113	0.330460611284555	152301240067011	0.00888888888888889	0.0360164609053498	0.0222828676629846	2627	tags=30%, list=17%, signal=25%	Mvd/Dgat2/Nsdhl/Msmo1/Lss/Fdx1/Cyp51/Mvk/Fdps/Idh1/Hmgcr/Sqle/Apon/Insig1/Ldlrap1/Cel/Il4/Sc5d/Gnb3/Lipc/Lipe/Fech/Soat2/G6pdx/Erlin1/Fdft1/Prkaa1/Dhcr24/Dhcr7/Ttc39d/Cyp11b2/Ebp/Ugt1a2/Ugt1a5
GO:0008380	RNA splicing	353	0.375130975401083	199704079868384	0.00892857142857143	0.0360437532946758	0.0222997530727187	3429	tags=36%, list=22%, signal=29%	Rbm7/Tra2b/Rbm3/Lsm5/Lsm8/Sf3b6/Rbmxl1/Hnrnpa1/Hnrnpu/Sfpq/Hspa8/Ddx5/Psip1/Snrpf/Lsm3/Habp4/Ptbp1/Hnrnpf/Lsm6/Ppil1/Prpf19/Alyref/Strap/Snrpd3/Ncl/Prpf38a/Bud31/Magoh/Snrpe/Snrpb2/Htatsf1/Nono/Npm1/Srsf3/Srsf6/Larp7/Dhx9/Ccar2/Lsm2/Mettl14/U2af2/Sf3a3/Fus/Smu1/Cir1/Phf5a/Snrpa1/Ppp4r2/Prpf31/Dbr1/Prmt5/Hnrnpll/Hnrnpa2b1/Eftud2/Hnrnph2/Cdc40/Srsf7/Rbm8a/Snrpd1/Slc38a2/Plrg1/Smndc1/Ivns1abp/Dazap1…
GO:0006937	regulation of muscle contraction	114	-0.384297992178804	-155071380456176	0.00904392764857881	0.0362335640711423	0.0224171862770562	3588	tags=33%, list=23%, signal=26%	Ptger3/Bscl2/Casq1/Srf/Pde4d/Tnnc2/Itga2/Gper1/Dlg1/Tnni3/Prok2/Jup/Grcc10/Adra1b/Cacna1h/Adrb2/Cacna1c/Dsp/Tnni1/Tnnt1/Fkbp1b/Cttn/Slc9a1/Tnni2/Scn4a/Dbn1/Ncf1/Sstr2/Sphk1/Agrn/Smad7/Tbxa2r/Zc3h12a/Scn5a/F2r/Lck/P2rx1/Dmd
GO:0000280	nuclear division	361	0.322832110784228	171716591755502	0.00909090909090909	0.0362335640711423	0.0224171862770562	3413	tags=39%, list=22%, signal=31%	Mybl2/Anapc15/Chek1/Suv39h2/Rps6ka2/Cdt1/Ranbp1/Brca2/Spire2/Dscc1/Fbxo5/Psmc3ip/Ran/Camk2b/Fignl1/Trip13/Hnrnpu/Cks2/Mybl1/Msh3/Syce2/Cdc6/Rad54l/Ing2/Chtf18/Spdl1/Cdkn1b/Mastl/Rad51/Ccsap/Mad2l1/Rad51ap1/Mis12/Nuf2/Eps8/Flna/Cenpk/Zwint/Cdc42/Cdc25b/Fanca/Rcc1/Btbd18/Rrs1/Topbp1/Ncapg/Fancm/Kif20b/Bub1/Ndc80/Rmi1/Gen1/Pinx1/Ncapg2/Dsn1/Incenp/Ccne2/Smc2/Pdgfrb/Espl1/Mki67/Kif18a/Cdc26/Smc1a/Ccn…
GO:0014065	phosphatidylinositol 3-kinase signaling	103	-0.397963967078135	-158824199011194	0.00909090909090909	0.0362335640711423	0.0224171862770562	3122	tags=38%, list=20%, signal=31%	Tsc2/Myoc/Gper1/Egf/Ncor1/Xbp1/Rgl2/Tpte/Htr2b/Cd28/Klf4/Entpd5/Nyap1/Flt1/Nf1/Ntrk3/Plekha1/Pdgfa/Pdgfc/Rara/Fbxl2/Slc9a3r2/Pik3c2a/Ltk/Nrg1/Twist1/Lime1/Fyn/Ror2/Obscn/Ncf1/Fgr/Egfr/Erbb3/Pik3ip1/Fn1/Pdgfb/Hcst/F2r
GO:0051168	nuclear export	130	0.321599198120017	151232645974409	0.0091324200913242	0.0362335640711423	0.0224171862770562	4174	tags=37%, list=27%, signal=27%	Ran/Nup85/Polr2d/Nxf1/Hspa9/Sdad1/Nsun2/Npm1/Srsf3/Nup93/Dhx9/Rrs1/Camk4/Hnrnpa2b1/Nup107/Tpr/Nup133/Nup155/Cse1l/Txn1/Nup160/Thoc3/Eny2/Riok2/Chchd4/Calr/Thoc7/Nup62/Rasl2-9/Abce1/Bard1/Ddx19a/Xpot/Nop9/Ssb/Rangap1/Hdac3/Smurf1/Ywhae/Ddx39b/Gle1/Egr2/Xpo1/Alkbh5/Emd/Cpsf6/Rbm22/Pcid2
GO:0019439	aromatic compound catabolic process	350	0.285369844689933	150241745232852	0.00917431192660551	0.0362335640711423	0.0224171862770562	3522	tags=32%, list=22%, signal=25%	Enpp4/Rbm7/Dis3/Art2b/Eri2/Scgb1a1/Carhsp1/Lsm5/Nanos1/Dkc1/E2f1/Dut/Polr2d/Hnrnpd/Hnrnpu/Hint1/Ddx5/Exosc2/Lsm3/Exosc8/Ptbp1/Lsm6/Adal/Dna2/Hnrnpa0/Apex1/Magoh/Nt5c/Tob1/Dnph1/Nsun2/Nudt15/Mettl16/Npm1/Dhx9/Exosc9/Qdpr/Lsm2/Mettl14/Igf2bp1/Exosc3/Fus/Nudt4/Nt5c3/Fen1/Rnaseh2b/Nudt5/Rbm8a/Eif4a3/Tomt/Pop1/Hprt/Eri1/Trdmt1/Hnrnpm/Ythdf1/Zfp36l2/Rnaseh2a/Csde1/Lsm7/Slc11a1/Rnps1/Ahcy/Rbm10/Dctpp1/V…
GO:0022613	ribonucleoprotein complex biogenesis	382	0.361146623910394	193704363175683	0.00917431192660551	0.0362335640711423	0.0224171862770562	4088	tags=42%, list=26%, signal=32%	Dis3/Eri2/Pih1d2/Ran/Dkc1/Polr2d/Rbmxl1/Suv39h1/Psip1/Exosc2/Snrpf/Fbl/Exosc8/Nop58/C1d/Lsm6/Gar1/Prpf19/Strap/Hsp90aa1/Snrpd3/Ncl/Sdad1/Snrpe/Lyar/Helq/Isg20l2/Rpp30/Gtpbp4/Mettl16/Brix1/Npm1/Cul4a/Srsf6/Ddx27/Mterf4/Taf9/Dhx9/Exosc9/Lsm2/Rrp12/Sf3a3/Exosc3/Rrs1/Rsl1d1/Prpf31/Mrpl20/Shq1/Prmt5/Ptges3/Utp20/Heatr3/Snrpd1/Znhit3/Ddx51/Pwp2/Pwp1/Tfb1m/Eri1/Nop14/Denr/Krr1/Rsl24d1/Clp1/Gemin6/Crnkl1…
GO:0044770	cell cycle phase transition	380	0.327822718115542	175857232486813	0.00925925925925926	0.036437516653344	0.022543368813721	2801	tags=32%, list=18%, signal=27%	Appl2/Id2/Bcl2/Orc1/Anapc15/Chek1/Cdt1/Calm1/Nasp/Pim2/Fbxo5/Paxip1/E2f1/Camk2b/Trip13/Tfdp1/Ppm1d/Cks2/Dyrk3/Rpa2/Tipin/Pole/Cdk4/Cdc6/Spdl1/Cdkn1b/Mastl/Ptprc/Donson/Cdk2/Ptpn6/Apex1/Timeless/Brcc3/Mbd4/Mad2l1/E2f3/Rbbp8/Eps8/Cdc25a/Dtl/Fam107a/Cdc7/Npm1/Cul4a/Cdk1/Rfwd3/Cks1b/Atad5/Ccni/Calm2/Fam83d/Larp7/Rbl1/Zwint/Tcf19/Ppp3ca/Lmnb1/Cdc25b/Blm/Rcc1/Cdk17/Arpp19/Cdc25c/Topbp1/Bub1/Ndc80/Zfp65…
GO:1901991	negative regulation of mitotic cell cycle phase transition	140	0.312406445242606	149026512118024	0.00930232558139535	0.0364757856130699	0.0225670452700895	3637	tags=39%, list=23%, signal=30%	Bcl2/Orc1/Anapc15/Chek1/Cdt1/Fbxo5/Trip13/Rpa2/Cdc6/Spdl1/Donson/Mbd4/Mad2l1/Fam107a/Cdk1/Rfwd3/Rbl1/Zwint/Blm/Topbp1/Bub1/Ndc80/Zfp655/Gen1/Pinx1/Nbn/Cacnb4/Tpr/Zfp36l2/Clspn/Ezh2/Nae1/Ccnb1/Ccnd1/Casp2/Kank2/Rad21/Brca1/Mad1l1/Ticrr/Aven/Ttk/Nabp1/Pidd1/Mad2l1bp/Cdc73/Aurkb/Zw10/Rad17/Kntc1/Mre11a/Rps27l/Ctdsp1/Birc5/Trp53
GO:0044772	mitotic cell cycle phase transition	349	0.328148385390247	172696027841133	0.00934579439252336	0.0365153538050734	0.022591525542829	2801	tags=32%, list=18%, signal=27%	Appl2/Id2/Bcl2/Orc1/Anapc15/Chek1/Cdt1/Calm1/Nasp/Pim2/Fbxo5/E2f1/Camk2b/Trip13/Tfdp1/Ppm1d/Cks2/Rpa2/Pole/Cdk4/Cdc6/Spdl1/Cdkn1b/Mastl/Donson/Cdk2/Ptpn6/Apex1/Mbd4/Mad2l1/E2f3/Rbbp8/Eps8/Cdc25a/Dtl/Fam107a/Cdc7/Cul4a/Cdk1/Rfwd3/Cks1b/Atad5/Ccni/Calm2/Larp7/Rbl1/Zwint/Tcf19/Ppp3ca/Lmnb1/Cdc25b/Blm/Rcc1/Cdk17/Arpp19/Cdc25c/Topbp1/Bub1/Ndc80/Zfp655/Rnaseh2b/Gen1/Pinx1/Skp2/Ccne2/Plrg1/Nbn/Cdc26/Ccn…
GO:0001655	urogenital system development	270	-0.312986824735582	-1391804201798	0.00938967136150235	0.0365562294287671	0.0226168147047987	3032	tags=29%, list=19%, signal=24%	Dlg1/Tsc1/Arid5b/Hoxd11/Osr2/Aph1c/Smad6/Psapl1/Stat5a/Nle1/Mir330/Trex1/Akr1b3/Slc12a1/Dync2h1/Amer1/Anxa4/Traf3ip1/Mpst/Efnb2/Ahi1/Snx17/Esr2/Ovol1/Rarg/Cd44/Nf1/Foxc1/Pkd1/Pdgfa/Wnt4/Rara/Tns2/Nfia/Mef2c/Six4/Bmp7/Wnk4/Adamts6/Bmp2/Ace/Bmp4/Clcnka/Mecom/Hspb11/Gli2/Greb1l/Stat1/Col4a4/Flcn/Cdkn1c/Wnt11/Foxb1/Bdnf/Hoxc11/Jag1/Gsta3/Mmp9/Lama5/Lrp4/Six2/Hoxa11/Robo1/Gcnt3/Wnt5a/Lrrk2/Hes1/Gata2/…
GO:0040013	negative regulation of locomotion	247	-0.322487167027493	-141866493692928	0.00952380952380952	0.0368603039964285	0.0228049412774979	1942	tags=21%, list=12%, signal=19%	Timp1/Nf1/Arap3/Limch1/Cd300a/Lrch1/Phldb2/Wnt4/Stat3/Nfe2l2/Mef2c/Spred1/Sema6b/Coro1b/Spint2/Abcc8/Krit1/Ptpn23/Nrg1/Rac1/Nr2f2/Pbld1/Abr/Srgap1/Thy1/Nisch/Mapk15/Sema3f/Pfn2/Flcn/Wnt11/Rgcc/Jag1/Dbn1/Card10/Eng/Trib1/Frmd5/Robo1/Wnt5a/Slit1/Adgrb1/Hoxa7/Gm266/Dll4/Olfm1/Nrp1/Ptprk/Pdgfb/Tbxa2r/Notch1/Rras
GO:0018108	peptidyl-tyrosine phosphorylation	249	-0.32071470031899	-141228387369636	0.00953516090584029	0.0368603039964285	0.0228049412774979	2205	tags=21%, list=14%, signal=18%	Cd44/Tnfrsf1a/Flt1/Hbegf/Zap70/Pxn/Hsf1/Itgb2/Cd300a/Pdgfa/Pdgfc/Clcf1/Btc/Ace/Nrg1/Dmtn/Parp14/Ptpn22/Unc119/Thy1/Fyn/Cspg4/Iqgap1/Zfyve28/Cd24a/Cblb/Il22ra2/Il34/Efna5/Ncf1/Isl1/Mvp/Fgr/Lrp4/Egfr/Srms/Socs1/Erbb3/Ddr1/Cd4/Hes1/Txk/Nrp1/Gata1/Agrn/Pdgfb/Cd3e/Pkdcc/Igf2/Socs3/Lck/Bst1
GO:0045786	negative regulation of cell cycle	390	0.237163876157285	126655472222585	0.00980392156862745	0.0377658105495719	0.0233651651913545	3673	tags=33%, list=23%, signal=26%	Id2/Bcl2/Orc1/Anapc15/Chek1/Recql4/Rps6ka2/Cdt1/Cdk5r1/Mdm1/Gmnn/Etaa1/Ddias/Gata3/Fbxo5/E2f1/Trip13/Zwilch/Rpa2/Tipin/Cdk4/Cdc6/Prpf19/Spdl1/Cdkn1b/Stil/Dna2/Hexim1/Donson/Smad3/Ints7/Timeless/Ctnnb1/Brcc3/Mbd4/Mad2l1/Nsun2/Dtl/Fam107a/Npm1/Cul4a/Cdk1/Rfwd3/Rbl1/Zwint/Runx3/Ccar2/Blm/Topbp1/Bub1/Ndc80/Ilk/Zfp655/Trim37/Rnaseh2b/Gen1/Pinx1/Msh2/Nbn/Apbb2/Cdkn3/Cacnb4/Tpr/Ccp110/Zfp36l2/Clspn/Ezh2…
GO:0031345	negative regulation of cell projection organization	173	-0.355370680619355	-151433578997693	0.00988875154511743	0.0378730180710379	0.0234314929468655	2541	tags=24%, list=16%, signal=21%	Ptprf/Tbc1d7/Snapin/Efnb2/Dnm2/Ptprg/Spry2/Cdk10/Gorasp1/Inppl1/Sema6b/Coro1b/Rtn4r/Rgma/Dennd5a/Gdi1/Inpp5j/Trim46/Thy1/Fyn/Cspg4/Sema3f/Pfn2/Ulk1/Il15ra/Kremen1/Lrp4/Adcy6/Wnt5a/Gfi1/Lrrk2/Slit1/Gfap/Klk8/Hes1/Nrp1/Nr2f1/Itga3/Cdkl3/B2m/Id1/Ngfr
GO:0007346	regulation of mitotic cell cycle	393	0.257879313213321	138142019929995	0.0099009900990099	0.0378730180710379	0.0234314929468655	2894	tags=29%, list=18%, signal=24%	Appl2/Id2/Bcl2/Orc1/Anapc15/Chek1/Cdt1/Brca2/Pim2/Lgmn/Prkca/Ddias/Fbxo5/E2f1/Trip13/Tfdp1/Hnrnpu/Cks2/Zwilch/Rpa2/Tipin/Cdk4/Cdc6/Spdl1/Cdkn1b/Stil/Donson/Smad3/Cdk2/Ptpn6/Apex1/Ctnnb1/Mbd4/Mad2l1/Cdc25a/Dtl/Fam107a/Cdc7/Cul4a/Cdk1/Rfwd3/Cks1b/Atad5/Larp7/Rbl1/Zwint/Cdc42/Lmnb1/Cdc25b/Blm/Rcc1/Cdc25c/Topbp1/Ttl/Kif20b/Bub1/Ndc80/Zfp655/Rnaseh2b/Gen1/Pinx1/Msh2/Plrg1/Nbn/Pdgfrb/Mki67/Cdc26/Cacnb4…
GO:0060047	heart contraction	162	-0.360254663756173	-151971346349141	0.0099626400996264	0.0379760566863808	0.0234952414599662	2472	tags=25%, list=16%, signal=22%	Adra1b/Cacna1h/Cacna2d1/Adrb2/Cacna1c/Dsp/Tnni1/Hbegf/Uty/Gpx1/Fkbp1b/Scn1b/Trpv1/Cacna1e/Kcnj8/Gnao1/Ace/Cacna1g/Actc1/Slc9a1/Rbfox2/Cacna2d2/Tnni2/Taz/Kcnh2/Sptbn4/Rnf207/Gpd1l/Irx5/Camk2d/Gch1/Isl1/Mef2a/Agrn/Scn4b/Smad7/Atp1a3/Scn2b/Zc3h12a/Scn5a/Dmd
GO:0003018	vascular process in circulatory system	148	-0.355960929637392	-14819022313528	0.0100376411543287	0.0381290952181793	0.0235899242040694	3901	tags=31%, list=25%, signal=24%	Atg5/Adora2a/Adora2b/Adra1d/Ocln/Plod3/Ptger3/Ager/Ext1/Apoe/Slc22a1/Bmp6/Foxc2/Smpd3/Gper1/Bmpr2/Slc5a6/Smad6/Klf2/Htr2b/Adra1b/Adrb2/Avpr2/Cacna1c/Gpx1/Foxc1/Abcc8/Ace/Adrb3/Cacna1g/Abr/Tjp3/Tjp2/Cysltr1/Per2/Gch1/Npr1/Egfr/Adcy6/Tjp1/Pdgfb/Tbxa2r/Akap12/Ptp4a3/F2r/P2rx1
GO:0001890	placenta development	136	-0.366884279438582	-151665430713515	0.0100882723833544	0.0381888234857774	0.0236268772263589	3211	tags=29%, list=20%, signal=23%	Ctsb/Xist/Llgl2/Junb/Foxd3/Bmpr2/Cdh1/Tppp3/Ncoa6/Rspo3/Etnk2/Mdfi/Plcd3/Hsf1/Snai1/Pkd1/Epor/Vwf/Spint2/Bmp7/Fzd5/Nr2f2/Ncoa1/Plcd1/Rxrb/Eomes/Cdkn1c/Cul7/Egfr/Lef1/Hes1/Gata2/Pdgfb/Ccdc134/Lhx3/Ascl2/Igf2/Socs3/Il10
GO:1901988	negative regulation of cell cycle phase transition	153	0.301622761631925	144281234530989	0.0101522842639594	0.0382986171888675	0.023694805015339	2801	tags=31%, list=18%, signal=25%	Bcl2/Orc1/Anapc15/Chek1/Cdt1/Fbxo5/Trip13/Rpa2/Cdc6/Spdl1/Donson/Brcc3/Mbd4/Mad2l1/Dtl/Fam107a/Cdk1/Rfwd3/Rbl1/Zwint/Blm/Topbp1/Bub1/Ndc80/Zfp655/Gen1/Pinx1/Nbn/Cacnb4/Tpr/Zfp36l2/Clspn/Ezh2/Nae1/Babam1/Ccnb1/Ccnd1/Casp2/Kank2/Rad21/Brca1/Mad1l1/Ticrr/Aven/Ttk/Nabp1/Pidd1
GO:0032635	interleukin-6 production	125	-0.375676820925174	-153751099980733	0.0102171136653895	0.0383304865764464	0.0237145221482296	2975	tags=30%, list=19%, signal=25%	Tmem106a/Tnfaip3/Xbp1/Il17d/Tbc1d23/Klf2/Bank1/Il27ra/Aqp4/Tnfrsf1a/Nckap1l/Il16/Fcer1g/Tirap/Trim30a/Spon2/Stat3/Tlr1/Sphk2/Twist1/C1qtnf3/Nlrx1/Ptpn22/Myd88/Cd24a/Lbp/Isl1/Nlrp10/Cd84/Wnt5a/Card9/Il17rc/Unc93b1/Zc3h12a/F2r/Tlr7/Nos2/Il10
GO:0006397	mRNA processing	413	0.34450599678602	186442546077785	0.0103092783505155	0.0383304865764464	0.0237145221482296	3548	tags=34%, list=23%, signal=27%	Rbm7/Tra2b/Rbm3/Lsm5/Lsm8/Sf3b6/Polr2d/Fastkd5/Rbmxl1/Hnrnpa1/Hnrnpu/Sfpq/Hspa8/Ddx5/Psip1/Snrpf/Lsm3/Habp4/Ptbp1/Hnrnpf/Slbp/Lsm6/Ppil1/Prpf19/Alyref/Strap/Snrpd3/Ncl/Prpf38a/Bud31/Magoh/Snrpe/Snrpb2/Htatsf1/Nono/Npm1/Srsf3/Srsf6/Larp7/Dhx9/Ccar2/Lsm2/Mettl14/U2af2/Sf3a3/Smu1/Cir1/Phf5a/Snrpa1/Ppp4r2/Prpf31/Dbr1/Cpsf2/Leo1/Prmt5/Hnrnpll/Hnrnpa2b1/Eftud2/Cdc40/Srsf7/Rbm8a/Snrpd1/Plrg1/Smndc1/Daza…
GO:0034660	ncRNA metabolic process	409	0.297106141689155	160043318928559	0.0103092783505155	0.0383304865764464	0.0237145221482296	4035	tags=39%, list=26%, signal=29%	Rbm7/Dis3/Eri2/Pih1d2/Dkc1/Ints8/Trmt61a/Mybl1/Ints12/Suv39h1/Exosc2/Fbl/Exosc8/C1d/Lsm6/Gar1/Mettl1/Cars/Ints7/Ncl/Ints2/Dgcr8/Lyar/Helq/Nsun2/Rpp30/Gtpbp4/Mettl16/Exd1/Npm1/Tars/Ddx27/Larp7/Mterf4/Exosc9/Rrp12/Exosc3/Btbd18/Rrs1/Rsl1d1/Gars/Shq1/Iars/Hnrnpa2b1/Nars2/Rars/Utp20/Dph3/Znhit3/Toe1/Ddx51/Nars/Pwp2/Tfb1m/Pop1/Eri1/Trdmt1/Nop14/Ftsj1/Qtrt1/Ints10/Krr1/Clp1/Tsen34/Mettl6/Trmt10b/Elp4/P…
GO:0055086	nucleobase-containing small molecule metabolic process	412	0.239042877628781	129275980873522	0.0103092783505155	0.0383304865764464	0.0237145221482296	2321	tags=23%, list=15%, signal=20%	Enpp4/Mvd/Dgat2/Art2b/Adcy4/Shmt1/Acsl1/Tyms/Mccc2/Fbp1/Pth2/Gimap7/Ran/Rfk/Dut/Mvk/Hint1/Rhoq/Gmps/Ugdh/Rora/Adal/Rrm2/Uap1l1/Ppat/Nt5c/Dnph1/Nme2/Ppara/Nudt15/Mthfd1/Ak2/Acsm3/Dhodh/Pfkl/Aldoc/Hmgcr/Nme1/Oard1/Hmgcl/Nudt4/Dld/Nt5c3/Atp5o/Gars/Pklr/Umps/Rnaseh2b/Pfkfb2/Prps1l3/Crot/Cmpk1/Nudt5/Cmpk2/P2rx7/Paics/Acly/Il4/Hprt/Adssl1/Slc2a6/Cacnb4/Uap1/Shmt2/Acadsb/Acot10/Atp5j/Adsl/Ahcy/Dctpp1/Dt…
GO:0060041	retina development in camera-type eye	127	-0.373298292135175	-152560827584829	0.0103359173126615	0.0383304865764464	0.0237145221482296	4011	tags=36%, list=25%, signal=27%	Pde6c/Ush1c/Apc/Cacna1f/Irx6/Hps1/Lamb2/Zhx2/Hipk2/Mir24-2/Crb2/Vax2/Mir27a/Dlx1/Rho/Tub/Bmpr2/Dscam/Tspan12/Foxn4/Rpe65/Ahi1/Rarg/Nphp1/Rpgrip1/Prox1/Igfn1/Tcirg1/Smarcd3/Rom1/Dlx2/Ihh/Hipk1/Fzd4/Lamc3/Thy1/Zfp513/Irx5/Man2a1/Cdon/Dll4/Nrp1/Pdgfb/Trpm1/Rhoj/Fjx1
GO:0048285	organelle fission	410	0.299179034161845	161440848942006	0.0104166666666667	0.0384994369369369	0.0238190493124704	3413	tags=36%, list=22%, signal=29%	Mybl2/Anapc15/Chek1/Suv39h2/Rps6ka2/Cdt1/Ranbp1/Mtfp1/Brca2/Spire2/Dscc1/Mtfr2/Fbxo5/Psmc3ip/Ran/Camk2b/Fignl1/Trip13/Hnrnpu/Cks2/Mybl1/Msh3/Syce2/Mtfr1/Cdc6/Rad54l/Ing2/Chtf18/Spdl1/Inf2/Cdkn1b/Mastl/Rad51/Ccsap/Mad2l1/Rad51ap1/Mis12/Nuf2/Eps8/Dhodh/Flna/Cenpk/Zwint/Cdc42/Gimap3/Cdc25b/Fanca/Rcc1/Btbd18/Rrs1/Topbp1/Ncapg/Fancm/Kif20b/Bub1/Ndc80/Rmi1/Gen1/Pinx1/Ncapg2/Dsn1/Incenp/Ccne2/Smc2/Pdgfr…
GO:0010608	posttranscriptional regulation of gene expression	425	0.26069362891417	142248029468364	0.0105263157894737	0.0387737019315967	0.0239887331300074	3697	tags=32%, list=24%, signal=25%	Nck2/Shmt1/Tyms/Dhfr/Enc1/Scgb1a1/Prkca/Rbm3/Carhsp1/Nanos1/Dkc1/E2f1/Polr2d/Hnrnpd/Mvk/Lsm14b/Hnrnpu/Ddx5/Habp4/Ptbp1/Eif4g2/Cdk4/Hnrnpa0/Ncl/Apex1/Eif2s1/Magoh/Dgcr8/Tob1/Nsun2/Mettl16/Npm1/Mir7116/Dhx9/Ppp3ca/Mettl14/Igf2bp1/Fus/Eif2b5/Hnrnpa2b1/Dph3/Eif4a3/Cnot11/Bag1/Trdmt1/Tpr/Hnrnpm/Ppp1r15a/Ythdf1/Zfp36l2/Shmt2/Serp1/Paip2b/Slc11a1/Clp1/Ireb2/Tmed2/Fech/Hnrnpl/Eif4e2/Rbm10/Lsm14a/Vim/Plxn…
GO:0007005	mitochondrion organization	430	0.226282447269566	123632714003895	0.010989010989011	0.0402072843544415	0.0248756700085692	3962	tags=34%, list=25%, signal=26%	Wipi1/Bcl2/Eya2/Jun/Tfrc/Cisd2/Mtfp1/Higd1a/Pim2/Hspd1/Mtfr2/Wasf1/Moap1/Gabarapl2/Fancg/Mtfr1/Inf2/Dna2/Grpel1/Hsp90aa1/Siva1/1700034I23Rik/Fam162a/Nubpl/Tmem126b/Dhodh/Chchd3/Armc1/Lonp1/Tfam/Ndufa5/Hmgcl/Mterf4/Ccar2/Gimap3/Atpaf1/Slc25a4/Yme1l1/Rab3a/Hip1r/Atp13a2/Cep89/Cluh/Ggct/Prelid1/Timm50/P2rx7/Tomm70a/Slc4a5/Golph3/Bnip3/Uqcrfs1/Epas1/Mgme1/Immt/Mllt11/Vat1/Bnip3l/Gabpb1/Sco2/Mipep/Fxn…
GO:0017038	protein import	189	0.277731393579052	137455983302464	0.010989010989011	0.0402072843544415	0.0248756700085692	3777	tags=41%, list=24%, signal=31%	Appl2/Hspd1/Ran/Nup85/Cfl1/Hspa8/Ddx5/Grpel1/Pola2/Hsp90aa1/E2f3/Cdk1/Nup93/Flna/Pkig/Ppp3ca/Kpna3/Ufm1/Timm50/Heatr3/Nup107/Tomm70a/Tomt/Tpr/Hnrnpm/Nup133/Nup155/Cse1l/Arntl/Kpna2/Nup35/Nxt2/Rpain/Tomm22/Timm21/Dnajc19/Chchd4/Brca1/Pdcd5/Ipo11/Hspa4/Tomm20/Pex13/Angpt1/Tnpo3/Nup62/Rasl2-9/Kpnb1/Eif4enif1/Fam53c/Pik3r2/Phb2/Hsp90ab1/Aifm1/Snx33/Samm50/Tek/Pik3r1/Elavl1/Pex26/Ipo5/Med1/Tomm40/Timm…
GO:0033674	positive regulation of kinase activity	397	-0.29332159749244	-13516704602565	0.0110864745011086	0.0403414643140292	0.0249586852245942	2234	tags=20%, list=14%, signal=18%	Jtb/Mst1r/Cdk5r2/Prox1/Strada/Mdfi/Flt1/Taok1/C1qtnf9/Hbegf/Ntrk3/Pxn/Pde6g/Cd300a/Tirap/Cops8/Pkd1/Gdf15/Pdgfa/Pdgfc/Fzd4/Tyro3/Tlr1/Psrc1/Bmp2/Btc/Emp2/Ltk/Ace/Tsacc/Bmp4/Nrg1/Fzd5/Tab2/Rac1/Unc119/Cspg4/Map3k9/Iqgap1/Ror2/Prok1/Map3k6/Map4k1/Epha2/Map4k2/Cd24a/Rgcc/Il34/Ncf1/Vldlr/Lat/Card10/Fgr/Ephb4/Dgkz/Ccnd3/Grm4/Robo1/Igfbp6/Egfr/Socs1/Erbb3/Wnt5a/Epha10/Ddr1/Lrrk2/Cd4/Pde6h/Tenm1/Agrn/Te…
GO:0072503	cellular divalent inorganic cation homeostasis	347	-0.296366057451898	-135367035896576	0.0111358574610245	0.0403414643140292	0.0249586852245942	3992	tags=31%, list=25%, signal=24%	Fxyd1/Ccr7/Dlg4/Anxa7/Atg5/Adra1d/Cacna1f/Ctrc/Cxcr3/Epo/Gstm7/Stc2/Hps1/Slc25a23/Mettl21c/Atp13a1/Ptger3/Mt2/Apoe/Casq1/Gpr55/Pde4d/Ackr3/Sppl3/Ptger1/Hrh3/Smpd3/Clstn1/Gtf2i/Gper1/Slc30a4/Atp2a3/Grik2/Tnni3/Slc39a7/Mt3/Htr2b/Adra1b/Cacna2d1/Trpv3/Adrb2/Tgm2/Htt/Asph/1600014C10Rik/Cacna1c/Tmem203/Prkcb/P2rx5/Cib2/Tcirg1/Pkd1/Fkbp1b/Slc30a3/Epor/Trpv1/Cln3/Ackr4/Gipr/Nptn/Trpv5/Nol3/Bmp4/Atp2c2/L…
GO:0043583	ear development	160	-0.349651434436379	-147437207281097	0.0111386138613861	0.0403414643140292	0.0249586852245942	3280	tags=29%, list=21%, signal=23%	Psap/Tprn/Celsr1/Nipbl/Osr2/Cdh1/Prrx2/Duox2/Otop1/Ahi1/Hmx2/Prox1/Tmie/Spry2/Hpn/Mycn/Ush1g/Atp8b1/Pdzd7/Six4/Bmp2/Bmp4/Hmx3/Rac1/Abr/Fzd2/Strc/H2-DMa/Ror2/Gli2/Bdnf/Jag1/Myo7a/Six2/Esrp1/Jag2/Wnt5a/Ddr1/Gfi1/Chrna9/Hes1/Whrn/Gata2/Lrig1/Notch1/Cdh23
GO:0045930	negative regulation of mitotic cell cycle	202	0.260394825263331	130369594628406	0.0111731843575419	0.0403414643140292	0.0249586852245942	3656	tags=36%, list=23%, signal=28%	Bcl2/Orc1/Anapc15/Chek1/Cdt1/Ddias/Fbxo5/Trip13/Zwilch/Rpa2/Tipin/Cdc6/Spdl1/Cdkn1b/Stil/Donson/Smad3/Ctnnb1/Mbd4/Mad2l1/Fam107a/Cdk1/Rfwd3/Rbl1/Zwint/Blm/Topbp1/Bub1/Ndc80/Zfp655/Gen1/Pinx1/Msh2/Nbn/Cacnb4/Tpr/Zfp36l2/Clspn/Ezh2/Nae1/Ccnb1/Ccnd1/Mtbp/Chek2/Casp2/Kank2/Rad21/Brca1/Mad1l1/Tom1l1/Ticrr/Aven/Ttk/Cdc14a/Nabp1/Pidd1/Magi2/Mad2l1bp/Cdc73/Aurkb/Zw10/Rad17/Mcph1/Kntc1/Wee1/Mre11a/Rps27l/…
GO:0003206	cardiac chamber morphogenesis	108	-0.385513836680191	-15472989247199	0.0116580310880829	0.0419535724025089	0.0259560733713203	2190	tags=27%, list=14%, signal=23%	Prox1/Dsp/Tnni1/Smarcd3/Foxc1/Tbx2/Epor/Rara/Slit3/Mef2c/Bmp7/Bmp2/Pitx2/Bmp4/Dhrs3/Fzd2/Wnt11/Jag1/Isl1/Eng/Robo1/Wnt5a/Hes1/Sos1/Dll4/Nrp1/Smad7/Notch1/Heyl
GO:0006281	DNA repair	441	0.385289201772309	210310630335549	0.0117647058823529	0.042198649951784	0.0261076993351266	2473	tags=34%, list=16%, signal=29%	Eya2/Fancb/Chek1/Pole2/Aunip/Recql4/Brca2/Cetn2/Spire2/Ung/Etaa1/Cinp/Rmi2/Paxip1/Rfc4/Pcna/Klhl15/Dek/Fignl1/Trip13/Sfpq/Exo1/Hmgn1/Mcm3/Sfr1/Suv39h1/Rpa2/Msh3/Tonsl/Fancg/Pole/Pola1/Mcm7/Rad54l/Prpf19/Gins2/Dna2/Polq/Rad51/Esco2/Rfc3/Cdk2/Mms22l/Xrcc2/Apex1/Tdg/Timeless/Rfc5/Brcc3/Mcm8/Tdp2/Chaf1a/Mbd4/Wdhd1/Mcm4/Helq/Rad51ap1/Rbbp8/Nono/Dtl/Cdc7/Npm1/Cul4a/Morf4l2/Pold2/Rfwd3/Rpa1/Apex2/Mcm2/D…
GO:0018212	peptidyl-tyrosine modification	252	-0.31544441691451	-139209164987143	0.0118906064209275	0.0425108608643616	0.0263008597476999	2205	tags=21%, list=14%, signal=18%	Cd44/Tnfrsf1a/Flt1/Hbegf/Zap70/Pxn/Hsf1/Itgb2/Cd300a/Pdgfa/Pdgfc/Clcf1/Btc/Ace/Nrg1/Dmtn/Parp14/Ptpn22/Unc119/Thy1/Fyn/Cspg4/Iqgap1/Zfyve28/Cd24a/Cblb/Il22ra2/Il34/Efna5/Ncf1/Isl1/Mvp/Fgr/Lrp4/Egfr/Srms/Socs1/Erbb3/Ddr1/Cd4/Hes1/Txk/Nrp1/Gata1/Agrn/Pdgfb/Cd3e/Pkdcc/Igf2/Socs3/Lck/Bst1
GO:0001822	kidney development	229	-0.323668455063323	-141076328019548	0.0120336943441637	0.0428822853827851	0.0265306547687202	3032	tags=30%, list=19%, signal=25%	Dlg1/Tsc1/Arid5b/Hoxd11/Osr2/Aph1c/Smad6/Nle1/Mir330/Trex1/Akr1b3/Slc12a1/Dync2h1/Amer1/Anxa4/Traf3ip1/Mpst/Efnb2/Ahi1/Snx17/Ovol1/Cd44/Nf1/Foxc1/Pkd1/Pdgfa/Wnt4/Rara/Tns2/Mef2c/Six4/Bmp7/Wnk4/Adamts6/Bmp2/Ace/Bmp4/Clcnka/Hspb11/Gli2/Greb1l/Col4a4/Flcn/Cdkn1c/Wnt11/Bdnf/Hoxc11/Jag1/Gsta3/Mmp9/Lama5/Lrp4/Six2/Hoxa11/Robo1/Gcnt3/Wnt5a/Lrrk2/Hes1/Nrp1/Aqp11/Pdgfb/Smad7/Itga3/Lzts2/Notch3/Notch1/Pbx1…
GO:0090257	regulation of muscle system process	185	-0.334285787806962	-143464333474384	0.0121654501216545	0.0432110468606819	0.0267340547786187	3088	tags=25%, list=20%, signal=20%	Itga2/Gtf2i/Gper1/Dlg1/Tnni3/Prok2/Jup/Prkag3/Grcc10/Adra1b/Cacna1h/Adrb2/Klf4/Cacna1c/Ndufs4/Tnfrsf1a/Dsp/Tnni1/Tnnt1/Fkbp1b/Lmna/Cttn/Pi16/Mef2c/Abcc8/Nol3/Slc9a1/Tnni2/Scn4a/Camk2d/Dbn1/Ncf1/Sstr2/Mef2a/Sphk1/Agrn/Tead1/Smad7/Tbxa2r/Zc3h12a/Notch1/Scn5a/F2r/Lck/P2rx1/Dmd
GO:0060538	skeletal muscle organ development	161	-0.355956190675231	-150252691027884	0.0123915737298637	0.0433342839940425	0.0268102998250451	2481	tags=24%, list=16%, signal=20%	Mir675/Hoxd9/Klf5/Adrb2/Stac3/Flot1/Tsc22d3/Gpx1/Nf1/Tll2/Klhl40/Nr4a1/Mef2c/Six4/Myl6b/Pitx1/Pitx2/Twist1/Nfatc3/Nr2f2/Taz/Eomes/Cyp26b1/Btg2/Kel/Nr1d2/Wnt10b/Lemd2/Tcf7l2/Sin3b/Capn3/Cdon/Foxp2/Scx/Notch1/Heyl/Igf2/Dmd
GO:0060537	muscle tissue development	357	-0.294049792535977	-134158632431497	0.0124013528748591	0.0433342839940425	0.0268102998250451	2481	tags=22%, list=16%, signal=19%	Mir675/Adra1b/Hoxd9/Klf5/Efnb2/Adrb2/Efemp2/Stac3/Mylk/Prox1/Kdm6b/Dsp/Flot1/Tnni1/Tsc22d3/Gpx1/Fhod3/Nf1/Foxc1/Tll2/Tbx2/Ihh/Epor/Lmna/Pi16/Luc7l/Klhl40/Rara/Nr4a1/Mef2c/Six4/Bmp7/Myl6b/Bmp2/Pitx1/Pitx2/Bmp4/Nrg1/Twist1/Nfatc3/Actc1/Poglut1/Nr2f2/Slc9a1/Taz/Cdk20/Rxrb/Eomes/Cyp26b1/Btg2/Camk2d/Hspg2/Flcn/Kel/Nr1d2/Bdnf/Isl1/Wnt10b/Lemd2/Tcf7l2/Mef2a/Eng/Sin3b/Capn3/Erbb3/Wnt5a/Lef1/Cdon/Dll4/Myo…
GO:0016055	Wnt signaling pathway	334	-0.295817156693823	-134477282628835	0.0124153498871332	0.0433342839940425	0.0268102998250451	4102	tags=33%, list=26%, signal=25%	Siah2/Gsk3a/Mks1/Ubac2/Apc/Dkkl1/Gskip/Wls/Tnik/Etv2/Nog/Tlr2/Hesx1/Mitf/Fbxw11/Ext1/Ptpru/Apoe/Fam53b/Csnk1d/Tax1bp3/Macf1/Mesp1/Calcoco1/Chd8/Tsc2/Vax2/Zranb1/Celsr1/Myoc/Gprc5b/Egf/Dapk3/Tnfaip3/Dkk4/Folr1/Cdh1/Wif1/Nle1/Lgr6/Amer1/Notum/Smarca4/Rapgef1/Mark1/Rspo3/Mir200b/Klf4/Med12/Trabd2b/Ift80/Btrc/Cd44/Prdm15/Mdfi/Frat1/Uty/Nkd1/Sdhaf2/Cxxc4/Ctnnd2/Tgfb1i1/Pkd1/Wnt4/Ldb1/Rnf138/Dact1/Fzd4…
GO:0055074	calcium ion homeostasis	336	-0.298041631510985	-135440374363418	0.0124293785310734	0.0433342839940425	0.0268102998250451	2472	tags=21%, list=16%, signal=18%	Adra1b/Cacna2d1/Trpv3/Adrb2/Tgm2/Htt/Asph/1600014C10Rik/Cacna1c/Tmem203/Prkcb/P2rx5/Cib2/Tcirg1/Pkd1/Fkbp1b/Epor/Trpv1/Cln3/Ackr4/Gipr/Nptn/Trpv5/Tmtc2/Nol3/Bmp4/Atp2c2/Lime1/Cacna1g/Ccr4/Pla2g6/Coro1a/Gpr174/Nmb/Fzd2/Thy1/Fyn/Tmtc4/P2ry10/Plcd1/Adcy5/Micu1/Cd52/Camk2d/Grin2d/Kel/Cd24a/Ramp3/Ryr3/Grina/Smdt1/Capn3/Wnt5a/F2rl3/Chrna9/Gpr157/Cd4/Gata2/Cacnb3/Itpr1/Trpm1/Tbxa2r/Oprl1/Cdh23/Synpo/Scn…
GO:0198738	cell-cell signaling by wnt	336	-0.298066151552388	-13545151711408	0.0124293785310734	0.0433342839940425	0.0268102998250451	4102	tags=33%, list=26%, signal=25%	Siah2/Gsk3a/Mks1/Ubac2/Apc/Dkkl1/Gskip/Wls/Tnik/Etv2/Nog/Tlr2/Hesx1/Mitf/Fbxw11/Ext1/Ptpru/Apoe/Fam53b/Csnk1d/Tax1bp3/Macf1/Mesp1/Calcoco1/Chd8/Tsc2/Vax2/Zranb1/Celsr1/Myoc/Gprc5b/Egf/Dapk3/Tnfaip3/Dkk4/Folr1/Cdh1/Wif1/Nle1/Lgr6/Amer1/Notum/Smarca4/Rapgef1/Mark1/Rspo3/Mir200b/Klf4/Med12/Trabd2b/Ift80/Btrc/Cd44/Prdm15/Mdfi/Frat1/Uty/Nkd1/Sdhaf2/Cxxc4/Ctnnd2/Tgfb1i1/Pkd1/Wnt4/Ldb1/Rnf138/Dact1/Fzd4…
GO:0001649	osteoblast differentiation	152	-0.349837359213611	-146294719141041	0.0124378109452736	0.0433342839940425	0.0268102998250451	2228	tags=22%, list=14%, signal=19%	Atraid/Sirt7/Tcirg1/Nf1/Esrra/Ihh/Lmna/Wnt4/Mir3960/Mef2c/Bmp7/Bmp2/Acvr2a/Bmp4/Twist1/Satb2/Mir2861/Gli2/Epha2/Wnt11/Jag1/Cbfb/Wnt10b/Gabbr1/Runx2/Col1a1/Gli1/Notch1/Twist2/Crim1/Tmem119/Igf2/Fam20c/Id1
GO:0003012	muscle system process	312	-0.300495012540033	-135651957606317	0.0126146788990826	0.0438109800495122	0.0271052248357898	3135	tags=26%, list=20%, signal=21%	Smpd3/Myoc/Itga2/Myoz1/Gtf2i/Gper1/Dlg1/Tnni3/Lmod2/Myl4/Prok2/Myom2/Jup/Htr2b/Prkag3/Grcc10/Adra1b/Cacna1h/Cacna2d1/Adrb2/Klf4/Stac3/Mylk/Camta2/Cacna1c/Ndufs4/Tnfrsf1a/Dsp/Gatm/Tnni1/Uty/Tnnt1/Tbx2/Fkbp1b/Scn1b/Lmna/Cttn/Trpv1/Pi16/Mef2c/Kcnj8/Myl6b/Abcc8/Nol3/Cacna1g/Nfatc3/Actc1/Pla2g6/Slc9a1/Hsbp1/Tnni2/Taz/Kcnh2/Rnf207/Scn4a/Gpd1l/Camk2d/Dbn1/Ncf1/Mybpc2/Myom3/Sstr2/Ryr3/Mef2a/Sphk1/Trim72/…
GO:0007034	vacuolar transport	130	-0.368435720571287	-151275930601651	0.0127713920817369	0.044214882713355	0.0273551136194431	4848	tags=44%, list=31%, signal=31%	Lyst/Rab12/Slc46a3/Atg14/Vps54/Vps25/Laptm5/Gnptab/Hook3/Vps28/Trak1/Vps53/Chmp3/Rab7b/Rhob/Vps13c/Sorl1/Chmp4c/Epg5/Rnf215/Hgsnat/Gga3/Cacng4/Psap/Vps39/Vps13d/Leprot/Vta1/Tsg101/Leprotl1/Vps37a/Vti1b/Vti1a/Ap1g2/Rab34/Vps41/Pcdhga3/Snapin/Zfyve16/Ncoa4/Vps51/Tgfbrap1/Cln3/Mvb12a/Chmp1a/2610002M06Rik/Pink1/Gosr2/Vipas39/Hook2/Rnf157/Vps11/Sort1/Vps37d/Vps37c/Hspa1a/Tmem50b
GO:0009100	glycoprotein metabolic process	264	-0.307076246103489	-136355538922735	0.0129411764705882	0.0446613471887178	0.0276313347852839	3705	tags=29%, list=24%, signal=22%	Cog3/Bgn/B3gnt4/Plod3/B4galt5/Galnt2/Extl3/Ext1/Fbxo17/B3gat3/Uggt1/Edem2/St6galnac5/Alg12/Galnt7/B3gnt9/Pofut2/Cog7/Tmem258/Alg3/Pomt1/Tmem106a/Slc35d1/St3gal5/Mgat1/Mt3/Trex1/Ncstn/Gfpt1/Man2a2/Entpd5/Slc35c2/Mgat4b/Asgr2/Hbegf/Fut11/Krtcap2/Galntl6/Ihh/Gorasp1/Galnt16/B4galnt2/Galnt11/Bmp2/Tmtc2/Npc1/Abca7/Ganc/Poglut1/Fbxo6/Tmtc4/B4galt7/Sgsh/Mgat4a/Cant1/Phlda1/Ramp1/Mgat5b/Pofut1/Tcf7l2/Gcn…
GO:0006611	protein export from nucleus	116	0.327017648337979	152465324207126	0.012987012987013	0.0446785918484032	0.027642003808836	4174	tags=39%, list=27%, signal=29%	Ran/Nup85/Polr2d/Nxf1/Hspa9/Sdad1/Nsun2/Npm1/Srsf3/Nup93/Rrs1/Camk4/Hnrnpa2b1/Nup107/Tpr/Nup133/Nup155/Cse1l/Txn1/Nup160/Thoc3/Eny2/Riok2/Chchd4/Calr/Thoc7/Rasl2-9/Abce1/Bard1/Ddx19a/Xpot/Nop9/Ssb/Rangap1/Hdac3/Smurf1/Ywhae/Ddx39b/Gle1/Egr2/Xpo1/Alkbh5/Emd/Rbm22/Pcid2
GO:0002237	response to molecule of bacterial origin	235	-0.321162021263071	-140447638404823	0.0132211538461538	0.0451675862327816	0.0279445376192423	3470	tags=28%, list=22%, signal=22%	Acp5/Fcgr2b/Irf5/Pde4d/Tap2/Mir24-2/Irf3/Nr1h4/Bmp6/Ptger1/Rpl13a/Tcf3/Mir27a/Mirlet7g/Stat5b/Mir29b-2/Tnfaip3/Xbp1/Smad6/Mir194-1/Mir16-2/Sbno2/Tnip2/Mgst1/Gbp6/Hsf1/Tirap/Nlrp3/Spon2/Rara/Nfkbil1/Irak2/Mef2c/Gbp10/Tlr1/Cd274/Kcnj8/Ace/Fzd5/Tab2/Cd6/H2-M3/Ptpn22/Abr/Shpk/Myd88/Stat1/Gch1/Cd24a/Lbp/Trib1/Ogt/Cd84/Nr1d1/Wnt5a/Gfi1/Card9/Mapkapk3/Tbxa2r/Nuggc/Zc3h12a/Mir147/B2m/F2r/Nos2/Il10
GO:0009259	ribonucleotide metabolic process	284	0.240611853586283	126913567979512	0.0132450331125828	0.0451675862327816	0.0279445376192423	2321	tags=22%, list=15%, signal=19%	Mvd/Dgat2/Adcy4/Acsl1/Mccc2/Fbp1/Pth2/Gimap7/Ran/Rfk/Mvk/Hint1/Rhoq/Gmps/Rora/Nt5c/Nme2/Ppara/Ak2/Acsm3/Dhodh/Pfkl/Aldoc/Hmgcr/Nme1/Hmgcl/Nudt4/Dld/Nt5c3/Atp5o/Pklr/Umps/Rnaseh2b/Pfkfb2/Crot/Cmpk1/P2rx7/Paics/Acly/Il4/Hprt/Adssl1/Slc2a6/Cacnb4/Acadsb/Acot10/Atp5j/Adsl/Nme7/Pdhx/Eno1/Pdhb/Adcy3/Pkm/Eno1b/Tpi1/Acot7/Atp5g3/Prkaa1/Cad/Entpd7/Pfkp/Mtch2
GO:0030111	regulation of Wnt signaling pathway	240	-0.318360701809335	-139528414088944	0.0132530120481928	0.0451675862327816	0.0279445376192423	4102	tags=32%, list=26%, signal=24%	Siah2/Gsk3a/Mks1/Ubac2/Apc/Dkkl1/Gskip/Wls/Nog/Tlr2/Ptpru/Apoe/Fam53b/Csnk1d/Tax1bp3/Macf1/Mesp1/Chd8/Tsc2/Zranb1/Gprc5b/Egf/Dapk3/Tnfaip3/Dkk4/Folr1/Cdh1/Wif1/Nle1/Lgr6/Amer1/Notum/Smarca4/Rapgef1/Rspo3/Trabd2b/Ift80/Btrc/Prdm15/Mdfi/Frat1/Nkd1/Sdhaf2/Cxxc4/Ctnnd2/Dact1/Fzd4/Rnf43/Bmp2/Cdh2/Nkd2/Tle1/Tmem170b/Ankrd6/Cdh3/Ror2/Wnt11/Tert/Tle3/Wnt5b/Kremen1/Isl1/Wnt10b/Tcf7l2/Nrarp/Lrp4/Egfr/Wnt5a…
GO:0050778	positive regulation of immune response	385	-0.293719986675151	-134916913302402	0.0133779264214047	0.0454517127484991	0.0281203226183825	2680	tags=23%, list=17%, signal=20%	Gm11127/Tbx21/Trex1/Rc3h2/Myo1g/Cd28/Rapgef1/Btnl1/Cd22/H2-T3/Sla2/Il27ra/C1rl/Cd44/Nfam1/Prkch/H2-Ab1/Myb/Trp53bp1/Prkcb/Ifi35/Nckap1l/C1s2/Zap70/Fcer1g/Plekha1/Itgb2/Cd46/Cd300a/Tirap/Pla2g3/Nlrp3/Eif2ak4/Clcf1/Rara/Cadm1/Mef2c/Cd274/C2/Fcna/Lag3/Sphk2/Rnf31/Fzd5/Lime1/Aim2/H2-M3/Ptpn22/Thy1/Fyn/Lta/Itgam/Mndal/H2-DMa/Pagr1a/Cfi/Snx4/Cd24a/Lbp/Cblb/Sh2d1a/Rgcc/Ubash3a/Slamf6/Kcnn4/Nlrp10/Ermap/…
GO:0006836	neurotransmitter transport	166	-0.340735932761917	-144578697608076	0.0135635018495684	0.0457977500723082	0.0283344109463044	2492	tags=22%, list=16%, signal=19%	Erc1/Snapin/Nrxn3/Adrb2/Doc2a/Baiap3/Grin3a/Flot1/Prkcb/Nf1/Slc6a8/Slc6a13/Grik5/Doc2b/Mef2c/Bcl2l1/Nrxn2/Kcnc4/Doc2g/Syn1/Syn3/Pfn2/Per2/Syt8/Stx1a/Slc6a1/Mctp2/Sphk1/Grm4/Stxbp2/Lrrk2/Cask/Gfap/Ppt1/Camk2a/Kmo/P2rx1
GO:0071219	cellular response to molecule of bacterial origin	166	-0.34645736349525	-147006375244464	0.0135635018495684	0.0457977500723082	0.0283344109463044	1807	tags=19%, list=11%, signal=17%	Tirap/Nlrp3/Spon2/Rara/Nfkbil1/Irak2/Mef2c/Gbp10/Tlr1/Cd274/Fzd5/Cd6/Ptpn22/Shpk/Myd88/Stat1/Gch1/Lbp/Trib1/Ogt/Cd84/Nr1d1/Wnt5a/Gfi1/Tbxa2r/Nuggc/Zc3h12a/Mir147/B2m/Nos2/Il10
GO:0000226	microtubule cytoskeleton organization	500	0.25336936936459	141636694210648	0.0138888888888889	0.0466087252897069	0.0288361496789007	3579	tags=32%, list=23%, signal=26%	Tuba8/Aurkc/Tuba1a/Mybl2/Chek1/Aunip/Hsph1/Ranbp1/Cdk5r1/Brca2/Cetn2/Mdm1/Wdr62/Cenph/Spire2/Mapk8/Fbxo5/Fignl1/Ttll1/Hnrnpu/Cfl1/Haus4/Stmn1/Cep152/Spdl1/Cdkn1b/Stil/Crocc/Sapcd2/Mapre2/Ska1/Azin1/Cdk2/Xrcc2/Ctnnb1/Cep57/Map7d1/Ccsap/Nefh/Tle6/Mad2l1/Nuf2/Fam107a/Npm1/Flna/Ift88/Haus5/Pard6b/Fkbp4/Rcc1/Spc25/Uxt/Armc2/Spef1/Ttl/Ndc80/Saxo2/Trim37/Cenpj/Gen1/Spef2/Incenp/Ska3/Espl1/Spag17/Lrguk/K…
GO:0051301	cell division	492	0.334082563402408	186695778568365	0.0138888888888889	0.0466087252897069	0.0288361496789007	3877	tags=40%, list=25%, signal=31%	Etv5/Kit/Aurkc/Anapc15/Cdt1/Brca2/Cetn2/Spire2/Orc6/Cinp/Fbxo5/Ran/Hnrnpu/Cks2/Cfl1/Dyrk3/Snx18/Haus4/Stmn1/Zwilch/Mis18a/Tipin/Hells/Cdk4/Setdb2/Syce2/Cdc6/Ing2/Spdl1/Mastl/Sapcd2/Vrk1/Mapre2/Ska1/Cdk2/Timeless/Brcc3/Ccsap/Ppp1cb/Tle6/Mad2l1/Nsun2/Cetn3/Mis12/Spc24/Nuf2/Mis18bp1/Rbbp8/Cdc25a/Cdc7/Ppp2r2d/Cdk1/Cks1b/Fam83d/Rbl1/Zwint/Haus5/Pard6b/Cdc25b/Blm/Rcc1/Arpp19/Cdc25c/Spc25/Oip5/Lig1/Rhoc…
GO:0055065	metal ion homeostasis	485	-0.284501656524712	-132271501119684	0.0139784946236559	0.0467659728387754	0.0289334364816055	3826	tags=29%, list=24%, signal=23%	Adra1d/Cacna1f/Ctrc/Cxcr3/Epo/Gstm7/Stc2/Hps1/Slc25a23/Mettl21c/Ank1/Atp13a1/Ptger3/Ager/Mt2/Slc31a2/Ext1/Apoe/Casq1/Gpr55/Pde4d/Cubn/Ackr3/Sppl3/Bmp6/Ptger1/Hrh3/Bdh2/Smpd3/Clstn1/Gtf2i/Gper1/Slc30a4/Atp2a3/Grik2/Tnni3/Slc39a7/Atp6v1b1/Snx10/Camk2n1/Tmem199/Mt3/Slc12a1/Htr2b/Ank3/Adra1b/Cacna2d1/Trpv3/Adrb2/Tgm2/Avpr2/Htt/Asph/1600014C10Rik/Ncoa4/Cacna1c/Cnnm4/Tmem203/Prkcb/P2rx5/Cib2/Iscu/Tcirg…
GO:0040017	positive regulation of locomotion	448	-0.285684473576687	-132475806689744	0.0140540540540541	0.046834196669378	0.028975645586847	2029	tags=17%, list=13%, signal=15%	Hbegf/Nckap1l/Plet1/Zfp580/Il16/Ntrk3/Snai1/Tirap/Tradd/Pdgfa/Pdgfc/Stat3/Nfe2l2/Itga2b/Rab25/Vil1/Sema6b/Cd274/Bmp7/Bmp2/Insl3/Pik3c2a/Bmp4/Twist1/Rac1/Ccr4/Coro1a/Dmtn/Thy1/Arhgef39/Shtn1/Iqgap1/Ddrgk1/Ror2/Iqsec1/Sema3f/Camk2d/Akt3/Lbp/Wnt11/Il34/Mcam/Tert/Mmp9/Wnt5b/Rapgef4/Retn/Fgr/Gcnt2/Sphk1/Egfr/Megf8/Wnt5a/Cldn4/Lef1/Gata2/Nrp1/Tjp1/Fn1/Pdgfb/Onecut2/Col1a1/Itga3/Gli1/Cpeb1/Zc3h12a/Akap1…
GO:0019693	ribose phosphate metabolic process	295	0.253910165178354	133851504403048	0.0140845070422535	0.046834196669378	0.028975645586847	2321	tags=23%, list=15%, signal=20%	Mvd/Dgat2/Adcy4/Acsl1/Mccc2/Fbp1/Pth2/Gimap7/Ran/Rfk/Mvk/Hint1/Rhoq/Gmps/Rora/Ppat/Nt5c/Nme2/Ppara/Ak2/Acsm3/Dhodh/Pfkl/Aldoc/Hmgcr/Nme1/Hmgcl/Nudt4/Dld/Pygl/Nt5c3/Atp5o/Pklr/Umps/Rnaseh2b/Pfkfb2/Prps1l3/Crot/Cmpk1/Nudt5/P2rx7/Paics/Acly/Il4/Hprt/Adssl1/Slc2a6/Cacnb4/Acadsb/Acot10/Atp5j/Adsl/Tkt/Nme7/Pdhx/Eno1/Pdhb/Adcy3/G6pdx/Pkm/Eno1b/Tpi1/Acot7/Atp5g3/Prkaa1/Cad/Entpd7/Pfkp/Mtch2
GO:0042060	wound healing	251	-0.31140150296587	-137137240486225	0.0143712574850299	0.0476428960261296	0.0294759762771109	2205	tags=22%, list=14%, signal=19%	Cd44/Dsp/Sytl4/Hbegf/Plet1/Gpx1/Timp1/Nf1/Fcer1g/Fntb/Fgfr1op2/Hgfac/Pdgfa/Phldb2/Wnt4/Vwf/Nfe2l2/Pip5k1c/Itga2b/Vil1/Coro1b/Tyro3/Abcc8/Insl3/Rab27a/Dmtn/Hps5/Hps4/Evpl/F13a1/Eng/Egfr/Myof/Wnt5a/F2rl3/Cldn4/Ddr1/Fer1l5/Cask/Trim72/Txk/Gata2/Gata1/Fn1/Cdkn1a/Pdgfb/Col1a1/Dst/BC024139/Tbxa2r/Mmp12/Papss2/F2r/P2rx1
GO:0016197	endosomal transport	207	-0.327082583238381	-141121330754001	0.0145278450363196	0.0480165029297089	0.0297071215085181	3155	tags=28%, list=20%, signal=23%	Vps39/Rab11fip3/Leprot/Vta1/Micall2/Ehd2/Rnf126/Dennd1c/Leprotl1/Tbc1d23/Rab6b/4932438A13Rik/Gripap1/Vps37a/Eps15l1/Vti1b/Snx31/Vti1a/Rab13/Erc1/Zfyve16/Htt/Snx17/Tmem87b/Myo5b/Arl4c/Baiap3/Tbc1d17/Vps51/Laptm4b/Plekhj1/Reps1/Ap5s1/Pla2g3/Mvb12a/Chmp1a/Stx16/2610002M06Rik/Bcl2l1/Arhgap1/Ptpn23/Gosr2/Dennd5a/Gga1/Bet1l/Gbf1/Snx4/Tbc1d10c/Sort1/Nsg2/Evi5/Lrrk2/Rhobtb3/Vps37d/Vps37c/Snx32/Dennd2a/Tm…
GO:0010001	glial cell differentiation	184	-0.336479367129877	-144215998820634	0.0146520146520147	0.0482810362328435	0.0298707844681212	2664	tags=22%, list=17%, signal=18%	Mt3/Ercc2/Nab2/Nkx6-2/Mxra8/Ncstn/Smarca4/Med12/Pick1/Lgi4/Mycn/Nf1/Ntrk3/Dlx2/Stat3/Clcf1/Bmp2/Cdh2/Lamc3/Bmp4/Nrg1/Emx1/Itgam/Ror2/Il34/Tcf7l2/Nr1d1/Egfr/Nfib/Erbb3/Lef1/Gfap/Gpr157/Hes1/Pdgfb/Itgb4/Notch1/Dtx1/Clu/Dmd
GO:0006814	sodium ion transport	162	-0.339410344467145	-143178290811547	0.0149439601494396	0.0490951723828436	0.0303744788243707	4010	tags=33%, list=25%, signal=25%	Slc4a11/Asic3/Fxyd1/Sik1/Slc38a7/Slc17a7/Catsper3/Slc5a10/Commd9/Hecw2/Per1/Nedd4l/Slmap/Fxyd6/Slc5a4a/Gper1/Slc20a2/Slc5a6/Nkain1/Atp6v1b1/Slc12a1/Ank3/Stk39/Adrb2/Dnm2/Fgf12/Fxyd5/Fxyd3/Slc6a8/Scn1b/Slc6a13/Asic4/Wnk4/Gm5134/Slc9a1/Maged2/Sptbn4/Scn4a/Gpd1l/Camk2d/Akt3/Stoml1/Slc6a1/Tpcn1/Scnn1a/Agrn/Scn4b/Atp1a3/Scn2b/Glrx/Scn5a/Slc5a9/Dmd
GO:0051272	positive regulation of cellular component movement	451	-0.283702655719876	-131391413142917	0.0152173913043478	0.0498437906795106	0.0308376382246948	2029	tags=17%, list=13%, signal=15%	Hbegf/Nckap1l/Plet1/Zfp580/Ntrk3/Snai1/Tirap/Tradd/Bcl6/Pdgfa/Pdgfc/Stat3/Nfe2l2/Itga2b/Rab25/Vil1/Sema6b/Cd274/Bmp7/Bmp2/Insl3/Pik3c2a/Bmp4/Twist1/Rac1/Trim46/Coro1a/Dmtn/Thy1/Arhgef39/Shtn1/Iqgap1/Ddrgk1/Ror2/Iqsec1/Sema3f/Camk2d/Akt3/Lbp/Wnt11/Il34/Mcam/Tert/Mmp9/Wnt5b/Rapgef4/Retn/Fgr/Gcnt2/Sphk1/Egfr/Wnt5a/Cldn4/Lef1/Gata2/Nrp1/Tjp1/Fn1/Pdgfb/Onecut2/Col1a1/Itga3/Gli1/Cpeb1/Zc3h12a/Akap12/No…
GO:0048754	branching morphogenesis of an epithelial tube	131	-0.360864547122044	-148491099241221	0.0152671755725191	0.0498575823174205	0.0308461709132122	2272	tags=26%, list=14%, signal=22%	Btrc/Cd44/Flt1/Spry2/Mycn/Pxn/Pkd1/Ihh/Wnt4/Six4/Bmp7/Bmp2/Pitx2/Bmp4/Kdm5b/Nfatc3/Gli2/Greb1l/Epha2/Hoxa5/Rasip1/Eng/Lama5/Nrarp/Six2/Hoxa11/Esrp1/Wnt5a/Ddr1/Lef1/Dll4/Nrp1/Notch1/Pbx1
